# Supplementary material for: Male-specific Fruitless isoforms have different regulatory roles conferred by distinct zinc finger DNA binding domains
Source: BMC Genomics. 2013 Sep 27;14:659. doi: 10.1186/1471-2164-14-659 (PMC3852243; doi:10.1186/1471-2164-14-659)
Supplement: Additional file 1: Table S1 — Genes induced and repressed by FruM isoforms in males (gene lists are based on the statistical tests and the ≥ 2-fold difference criterion). [file 1471-2164-14-659-S1.xlsx]

## Sheet: FruMA Male 2-fold
Genes Induced (non-filled) & Repressed (grey filled) by FruMA Over-expression in Males (2-fold difference)
FBgn	Gene Symbol
FBgn0000017	Abl
FBgn0000024	Ace
FBgn0000028	acj6
FBgn0000036	nAcRalpha-96Aa
FBgn0000075	amd
FBgn0000079	Amy-p
FBgn0000179	bi
FBgn0000210	br
FBgn0000247	ca
FBgn0000276	CecA1
FBgn0000277	CecA2
FBgn0000279	CecC
FBgn0000317	ck
FBgn0000338	cnc
FBgn0000382	csw
FBgn0000395	cv-2
FBgn0000414	Dab
FBgn0000448	Hr46
FBgn0000463	Dl
FBgn0000464	Lar
FBgn0000473	Cyp6a2
FBgn0000497	ds
FBgn0000535	eag
FBgn0000546	EcR
FBgn0000578	ena
FBgn0000581	E(Pc)
FBgn0000588	esc
FBgn0000633	fas
FBgn0000634	Fas1
FBgn0000639	Fbp1
FBgn0000640	Fbp2
FBgn0000986	Fs(2)Ket
FBgn0001085	fz
FBgn0001089	Gal
FBgn0001138	grn
FBgn0001250	if
FBgn0001311	kkv
FBgn0001316	klar
FBgn0001991	Ca-alpha1D
FBgn0002526	LanA
FBgn0002543	lea
FBgn0002643	mam
FBgn0002945	nkd
FBgn0003041	pbl
FBgn0003048	pcx
FBgn0003053	peb
FBgn0003065	CG2150
FBgn0003118	pnt
FBgn0003165	pum
FBgn0003175	px
FBgn0003218	rdgB
FBgn0003301	rut
FBgn0003302	rux
FBgn0003310	S
FBgn0003328	scb
FBgn0003371	sgg
FBgn0003380	Sh
FBgn0003383	Shab
FBgn0003386	Shaw
FBgn0003396	shn
FBgn0003415	skd
FBgn0003425	sli
FBgn0003429	slo
FBgn0003435	sm
FBgn0003499	sr
FBgn0003710	tipE
FBgn0003997	W
FBgn0004049	yrt
FBgn0004102	oc
FBgn0004167	kst
FBgn0004168	5-HT1A
FBgn0004198	ct
FBgn0004240	Dpt
FBgn0004242	Syt1
FBgn0004367	mei-41
FBgn0004369	Ptp99A
FBgn0004370	Ptp10D
FBgn0004390	Gap1
FBgn0004391	shtd
FBgn0004395	unk
FBgn0004399	psq
FBgn0004449	Ten-m
FBgn0004465	Su(P)
FBgn0004509	Fur1
FBgn0004575	Syn
FBgn0004583	ex
FBgn0004587	B52
FBgn0004595	pros
FBgn0004606	zfh1
FBgn0004607	zfh2
FBgn0004611	Plc21C
FBgn0004652	fru
FBgn0004655	wapl
FBgn0004656	fs(1)h
FBgn0004777	Ccp84Ag
FBgn0004795	retn
FBgn0004837	Su(H)
FBgn0004839	otk
FBgn0004865	Eip78C
FBgn0004875	enc
FBgn0005410	sno
FBgn0005536	Mbs
FBgn0005629	nrm
FBgn0005631	robo
FBgn0005634	zip
FBgn0005666	bt
FBgn0008654	Su(z)2
FBgn0010015	CanA1
FBgn0010051	Itp-r83A
FBgn0010113	hdc
FBgn0010280	Taf4
FBgn0010473	tutl
FBgn0010762	simj
FBgn0010825	Gug
FBgn0010905	Spn
FBgn0010909	msn
FBgn0011206	bol
FBgn0011224	heph
FBgn0011230	poe
FBgn0011259	Sema-1a
FBgn0011260	Sema-2a
FBgn0011286	Rya-r44F
FBgn0011300	babo
FBgn0011582	DopR
FBgn0011589	elk
FBgn0011656	Mef2
FBgn0011666	msi
FBgn0011710	Sep1
FBgn0011722	Tig
FBgn0011818	oaf
FBgn0013278	Hsp70Bb
FBgn0013576	l(3)82Fd
FBgn0013733	shot
FBgn0013759	Caki
FBgn0013813	Dhc98D
FBgn0013948	Eip93F
FBgn0013984	InR
FBgn0013988	Strn-Mlck
FBgn0013997	Nrx-IV
FBgn0014163	fax
FBgn0014343	mirr
FBgn0014362	mub
FBgn0014396	tim
FBgn0015033	Cyp4d8
FBgn0015269	Nf1
FBgn0015477	Rme-8
FBgn0015542	sima
FBgn0015558	tty
FBgn0015609	CadN
FBgn0015774	NetB
FBgn0016061	side
FBgn0016081	fry
FBgn0016754	sba
FBgn0016977	spen
FBgn0017418	ari-1
FBgn0020240	Mcr
FBgn0020245	ttv
FBgn0020278	loco
FBgn0020309	crol
FBgn0020496	CtBP
FBgn0020907	Scp2
FBgn0021764	sdk
FBgn0022153	l(2)k05819
FBgn0022382	Pka-R2
FBgn0023172	RhoGEF2
FBgn0023215	Mnt
FBgn0023407	B4
FBgn0023441	fus
FBgn0023458	Rbcn-3A
FBgn0023511	Edem1
FBgn0023531	CG32809
FBgn0023549	Mct1
FBgn0024189	sns
FBgn0024232	gprs
FBgn0024308	Smr
FBgn0024555	flfl
FBgn0024921	Trn
FBgn0024963	GluClalpha
FBgn0025625	CG4290
FBgn0025693	CG11163
FBgn0025803	SNF4Agamma
FBgn0025864	Crag
FBgn0026059	Mhcl
FBgn0026060	Mipp2
FBgn0026083	CG4857
FBgn0026144	CBP
FBgn0026206	mei-P26
FBgn0026255	clumsy
FBgn0026313	X11L
FBgn0026575	hang
FBgn0026577	CG8677
FBgn0026611	AGO1
FBgn0026755	Ugt37b1
FBgn0027080	Aats-tyr
FBgn0027279	l(1)G0196
FBgn0027339	jim
FBgn0027492	wdb
FBgn0027546	CG4766
FBgn0027596	CG10249
FBgn0027608	CG2082
FBgn0027655	htt
FBgn0028331	l(1)G0289
FBgn0028386	cic
FBgn0028399	TMS1
FBgn0028408	Drep-2
FBgn0028487	f-cup
FBgn0028644	beat-Ic
FBgn0028647	CG11902
FBgn0028704	Nckx30C
FBgn0028734	Fmr1
FBgn0028863	CG4587
FBgn0028875	nAcRalpha-34E
FBgn0028888	CG4168
FBgn0028991	seq
FBgn0029003	mab-21
FBgn0029082	hbs
FBgn0029090	cngl
FBgn0029504	CHES-1-like
FBgn0029538	CG14632
FBgn0029775	Vsx1
FBgn0029814	CG15765
FBgn0029821	CG4020
FBgn0029822	CG12236
FBgn0029823	CG3011
FBgn0029824	CG3726
FBgn0029825	CG12728
FBgn0029826	CG6041
FBgn0029830	Grip
FBgn0029833	CG5941
FBgn0029834	CG5937
FBgn0029835	CG5921
FBgn0029838	CG4666
FBgn0029839	CG4660
FBgn0029840	raptor
FBgn0029843	Nep1
FBgn0029846	Ca-alpha1T
FBgn0029850	CG14446
FBgn0029864	CG15894
FBgn0029881	pigs
FBgn0029895	CG14441
FBgn0029899	CG14438
FBgn0029903	pod1
FBgn0029939	CG9650
FBgn0029962	CG1402
FBgn0029997	CG2258
FBgn0030017	CG2278
FBgn0030071	CG12661
FBgn0030089	AP-1gamma
FBgn0030114	CG17754
FBgn0030171	Cht6
FBgn0030206	CG2889
FBgn0030215	CG15296
FBgn0030219	CG9817
FBgn0030249	CG11203
FBgn0030266	CG11122
FBgn0030349	CG10353
FBgn0030394	Cpr11A
FBgn0030412	tomosyn
FBgn0030443	CG12715
FBgn0030532	CG11071
FBgn0030600	hiw
FBgn0030613	rab3-GEF
FBgn0030617	CG9095
FBgn0030636	CG18210
FBgn0030674	CG8184
FBgn0030809	CG9086
FBgn0030810	CG9059
FBgn0030811	CG12433
FBgn0030812	CG8949
FBgn0030842	CG8557
FBgn0030889	CG15373
FBgn0030913	CG6123
FBgn0030997	CG7990
FBgn0031006	rictor
FBgn0031016	kek5
FBgn0031064	CG12531
FBgn0031107	HERC2
FBgn0031116	CG1695
FBgn0031118	RhoGAP19D
FBgn0031169	CG1494
FBgn0031214	CG11374
FBgn0031216	CG11376
FBgn0031275	GABA-B-R3
FBgn0031294	ia2
FBgn0031456	Trn-SR
FBgn0031457	CG3077
FBgn0031458	aph-1
FBgn0031461	daw
FBgn0031463	CG15400
FBgn0031464	Duox
FBgn0031466	CG3119
FBgn0031562	CG3604
FBgn0031571	CG3921
FBgn0031695	Cyp4ac3
FBgn0031698	CG14023
FBgn0031879	uif
FBgn0031955	CG14535
FBgn0031981	CG7466
FBgn0031990	CG8552
FBgn0031993	CG8486
FBgn0032120	CG33298
FBgn0032129	jp
FBgn0032143	CG4017
FBgn0032330	Samuel
FBgn0032341	Reps
FBgn0032428	CG6405
FBgn0032433	Oatp33Ea
FBgn0032470	CG5142
FBgn0032502	CG15639
FBgn0032504	CG16970
FBgn0032586	Tpr2
FBgn0032600	CG17912
FBgn0032723	ssp3
FBgn0032817	CG10631
FBgn0033039	gp210
FBgn0033139	Tsp42Er
FBgn0033154	CG1850
FBgn0033159	Dscam
FBgn0033192	Corin
FBgn0033194	Vps13
FBgn0033212	CG1399
FBgn0033313	Cirl
FBgn0033339	sec31
FBgn0033395	Cyp4p2
FBgn0033404	Or45a
FBgn0033443	CG1698
FBgn0033521	CG12896
FBgn0033538	CG11883
FBgn0033558	CG12344
FBgn0033603	Cpr47Ef
FBgn0033636	tou
FBgn0033639	CG9003
FBgn0033654	Sobp
FBgn0033766	CG8771
FBgn0033844	bbc
FBgn0033869	Cpr50Cb
FBgn0033897	Rcd1
FBgn0033997	Ir51a
FBgn0034070	SP2353
FBgn0034265	CG6410
FBgn0034400	CG15099
FBgn0034407	DptB
FBgn0034412	abba
FBgn0034434	Rgk1
FBgn0034438	CG9416
FBgn0034468	Obp56a
FBgn0034538	CG16799
FBgn0034570	CG10543
FBgn0034598	CG4266
FBgn0034606	ASPP
FBgn0034736	CG6018
FBgn0034886	Pde8
FBgn0034897	CG11299
FBgn0034903	CG9850
FBgn0034911	CG5549
FBgn0034966	CG13563
FBgn0035049	Mmp1
FBgn0035106	rno
FBgn0035142	hipk
FBgn0035229	CG7852
FBgn0035317	osm-1
FBgn0035337	CG15877
FBgn0035347	CG33232
FBgn0035376	CG2083
FBgn0035378	CG9973
FBgn0035424	CG11505
FBgn0035507	CG1308
FBgn0035523	CG1311
FBgn0035533	Cip4
FBgn0035546	CG11345
FBgn0035553	CG13722
FBgn0035574	Gef64C
FBgn0035676	CG6619
FBgn0035704	CG10144
FBgn0035713	CG10107
FBgn0035746	CG17742
FBgn0035756	unc-13-4A
FBgn0035802	CG33275
FBgn0035845	CG13675
FBgn0035938	orb2
FBgn0035983	CG4080
FBgn0035986	CG4022
FBgn0036165	chrb
FBgn0036180	CG6091
FBgn0036186	CG6071
FBgn0036202	CG6024
FBgn0036260	Rh7
FBgn0036374	Spt20
FBgn0036398	CG9007
FBgn0036415	CG7768
FBgn0036483	CG12316
FBgn0036518	RhoGAP71E
FBgn0036542	pHCl
FBgn0036544	CG6114
FBgn0036605	CG13041
FBgn0036612	CG4998
FBgn0036614	CG4925
FBgn0036615	CG4933
FBgn0036616	CG4893
FBgn0036617	Cpr72Ea
FBgn0036621	roq
FBgn0036622	CG4753
FBgn0036623	CG4729
FBgn0036624	CG4877
FBgn0036627	CG4680
FBgn0036629	CG4573
FBgn0036684	CG3764
FBgn0036787	CG4306
FBgn0036900	CG8765
FBgn0036913	CG8334
FBgn0036985	zye
FBgn0037085	Neu2
FBgn0037098	Wnk
FBgn0037130	Syn1
FBgn0037153	olf413
FBgn0037171	CG14459
FBgn0037326	CG14669
FBgn0037363	CG1347
FBgn0037445	CG9727
FBgn0037448	CG15186
FBgn0037487	CG14608
FBgn0037518	CG2641
FBgn0037521	CG2993
FBgn0037525	CG17816
FBgn0037565	CG9626
FBgn0037698	CG16779
FBgn0037705	mura
FBgn0037754	CG8500
FBgn0037804	CG11870
FBgn0037897	CG5270
FBgn0037933	Ho
FBgn0037970	CG12201
FBgn0037989	CG14741
FBgn0038098	CG7381
FBgn0038108	CG7518
FBgn0038144	CG8870
FBgn0038146	CG9799
FBgn0038147	CG14375
FBgn0038151	yellow-e2
FBgn0038156	CG14372
FBgn0038160	CG9759
FBgn0038165	Task6
FBgn0038166	CG9588
FBgn0038167	lkb1
FBgn0038168	omd
FBgn0038170	CG14367
FBgn0038223	CG8538
FBgn0038341	CG14869
FBgn0038511	CG5873
FBgn0038543	CG7397
FBgn0038606	CG15803
FBgn0038651	CG14299
FBgn0038653	CG18208
FBgn0038693	unc79
FBgn0038744	CG4733
FBgn0038746	Surf6
FBgn0038747	RhoGAP92B
FBgn0038763	CG4433
FBgn0038780	CG5060
FBgn0038872	NELF-A
FBgn0038880	SIFR
FBgn0038881	CG16791
FBgn0038909	CG6569
FBgn0038917	CG6678
FBgn0038919	CG17843
FBgn0038921	CG6332
FBgn0038926	CG13409
FBgn0038980	oa2
FBgn0039000	CG6954
FBgn0039061	Ir
FBgn0039064	CG4467
FBgn0039075	CG4393
FBgn0039214	CG5794
FBgn0039249	CG11168
FBgn0039297	CG11852
FBgn0039380	CG5890
FBgn0039431	CG6490
FBgn0039465	Tsp97E
FBgn0039466	CG5521
FBgn0039528	dsd
FBgn0039536	CG18437
FBgn0039633	CG11873
FBgn0039647	CG14509
FBgn0039688	Kul
FBgn0039831	CG12054
FBgn0039883	RhoGAP100F
FBgn0039886	CG2003
FBgn0040011	CG17494
FBgn0040207	kat80
FBgn0040297	Nhe2
FBgn0040305	MTF-1
FBgn0040387	PsGEF
FBgn0040397	CG3655
FBgn0040697	Teh3
FBgn0040726	dpr
FBgn0040752	Prosap
FBgn0040794	CG13056
FBgn0040795	CG13038
FBgn0041092	tai
FBgn0041096	rols
FBgn0041097	robo3
FBgn0041111	lilli
FBgn0041203	LIMK1
FBgn0041210	HDAC4
FBgn0041229	Gr93a
FBgn0041579	AttC
FBgn0041581	AttB
FBgn0042134	CG18811
FBgn0043362	bchs
FBgn0043884	mask
FBgn0045470	Gr93b
FBgn0046704	Liprin-alpha
FBgn0050007	CG30007
FBgn0050020	CG30020
FBgn0050089	CG30089
FBgn0050147	Hil
FBgn0050158	CG30158
FBgn0050263	CG30263
FBgn0050295	Ipk1
FBgn0050361	mtt
FBgn0050421	CG30421
FBgn0050463	CG30463
FBgn0050497	CG30497
FBgn0051005	CG31005
FBgn0051048	CG31048
FBgn0051068	CG31068
FBgn0051140	CG31140
FBgn0051146	CG31146
FBgn0051151	wge
FBgn0051158	CG31158
FBgn0051163	SKIP
FBgn0051224	CG31224
FBgn0051314	Neu3
FBgn0051342	CG31342
FBgn0051363	Jupiter
FBgn0051431	CG31431
FBgn0051436	CG31436
FBgn0051462	CG31462
FBgn0051469	CG31469
FBgn0051516	CG31516
FBgn0051531	CG31531
FBgn0051534	CG31534
FBgn0051536	Cdep
FBgn0051630	CG31630
FBgn0051635	CG31635
FBgn0051660	pog
FBgn0051664	CG31664
FBgn0051688	CG31688
FBgn0051708	CG31708
FBgn0051774	fred
FBgn0051803	CG31803
FBgn0051846	CR31846
FBgn0051959	CG31959
FBgn0052021	CG32021
FBgn0052062	A2bp1
FBgn0052133	ptip
FBgn0052137	CG32137
FBgn0052206	CG32206
FBgn0052227	gogo
FBgn0052296	Mrtf
FBgn0052311	zormin
FBgn0052432	CG32432
FBgn0052451	SPoCk
FBgn0052479	CG32479
FBgn0052506	CG32506
FBgn0052512	CG32512
FBgn0052529	CG32529
FBgn0052556	CG32556
FBgn0052594	be
FBgn0052627	CG32627
FBgn0052628	CG32628
FBgn0052655	CG32655
FBgn0052663	CG32663
FBgn0052677	X11Lbeta
FBgn0052694	CG32694
FBgn0052750	CG32750
FBgn0052755	CG32755
FBgn0052756	CG32756
FBgn0052758	CG32758
FBgn0052767	CG32767
FBgn0053080	CG33080
FBgn0053092	CG33092
FBgn0053096	CG33096
FBgn0053147	Hs3st-A
FBgn0053158	CG33158
FBgn0053182	Kdm4B
FBgn0053196	dp
FBgn0053202	dpr11
FBgn0053208	Mical
FBgn0053513	Nmdar2
FBgn0053517	D2R
FBgn0053519	Unc-89
FBgn0053547	Rim
FBgn0053554	Nipped-A
FBgn0053555	btsz
FBgn0053558	CG33558
FBgn0053639	CG33639
FBgn0053960	CG33960
FBgn0053988	CG33988
FBgn0064227	Rdh
FBgn0082582	tmod
FBgn0083949	CG34113
FBgn0083950	CG34114
FBgn0083962	CG34126
FBgn0083963	CG34127
FBgn0083969	CG34133
FBgn0085216	CG34187
FBgn0085244	CG34215
FBgn0085355	CG34326
FBgn0085356	CG34327
FBgn0085375	mamo
FBgn0085376	CG34347
FBgn0085383	CG34354
FBgn0085384	CG34355
FBgn0085385	CG34356
FBgn0085386	CG34357
FBgn0085387	shakB
FBgn0085390	Dgk
FBgn0085391	CG34362
FBgn0085394	CG34365
FBgn0085395	Shawl
FBgn0085400	CG34371
FBgn0085409	CG34380
FBgn0085412	CG34383
FBgn0085420	CG34391
FBgn0085421	Epac
FBgn0085426	Rgk3
FBgn0085429	CG34400
FBgn0085430	CG34401
FBgn0085434	NaCP60E
FBgn0085436	Not1
FBgn0085443	spri
FBgn0085447	sif
FBgn0085450	Snoo
FBgn0085478	CG34449
FBgn0085759	CR40640
FBgn0085815	CR41605
FBgn0086048	snoRNA:Me28S-U3344b
FBgn0086073	snoRNA:Me18S-A1494
FBgn0086372	lap
FBgn0086451	l(2)k09022
FBgn0086558	Ubi-p5E
FBgn0086655	jing
FBgn0086667	snoRNA:Psi28S-3342
FBgn0086676	spin
FBgn0086758	chinmo
FBgn0086778	gfA
FBgn0086897	sqd
FBgn0086899	tlk
FBgn0086901	cv-c
FBgn0086902	kis
FBgn0086906	sls
FBgn0086911	rg
FBgn0087008	e(y)3
FBgn0250818	CG34360
FBgn0250829	PQBP-1
FBgn0250876	Sema-5c
FBgn0250908	beat-VII
FBgn0259100	CG42248
FBgn0259108	futsch
FBgn0259109	CG42251
FBgn0259110	mmd
FBgn0259141	CG42256
FBgn0259150	CG42265
FBgn0259162	RunxB
FBgn0259168	mnb
FBgn0259171	Pde9
FBgn0259172	rn
FBgn0259176	bun
FBgn0259211	grh
FBgn0259212	cno
FBgn0259213	CG42313
FBgn0259224	CG42324
FBgn0259225	Pde1c
FBgn0259228	C3G
FBgn0259232	CG42330
FBgn0259234	Camta
FBgn0259240	Ten-a
FBgn0259246	brp
FBgn0259677	CG42346
FBgn0259680	Pkcdelta
FBgn0259735	CG42389
FBgn0259744	CG42377
FBgn0259750	ab
FBgn0259789	vfl
FBgn0259822	Ca-beta
FBgn0259878	Fs
FBgn0259927	CG42450
FBgn0259984	kuz
FBgn0259994	CG42492
FBgn0260003	Dys
FBgn0260006	drd
FBgn0260387	CG42513
FBgn0260446	GABA-B-R1
FBgn0260486	CG42533
FBgn0260499	qvr
FBgn0260634	eIF4G2
FBgn0260657	CG42540
FBgn0260660	mp
FBgn0260722	CR42549
FBgn0260748	CG5004
FBgn0260789	mxc
FBgn0260794	CG42574
FBgn0260938	tay
FBgn0260941	app
FBgn0260966	sick
FBgn0260993	para
FBgn0261041	stj
FBgn0261046	Dscam3
FBgn0261053	Cad86C
FBgn0261090	Sytbeta
FBgn0261238	Alh
FBgn0261244	inaE
FBgn0261260	Megalin
FBgn0261263	scrib
FBgn0261342	mun
FBgn0261379	rad
FBgn0261388	CG42629
FBgn0261444	CG3638
FBgn0261451	trol
FBgn0261545	CG42663
FBgn0261549	rdgA
FBgn0261556	CG42674
FBgn0261570	CG42684
FBgn0261572	CG42686
FBgn0261584	CG42694
FBgn0261617	nej
FBgn0261618	larp
FBgn0261642	mbl
FBgn0261648	salm
FBgn0261671	tweek
FBgn0261698	CG42732
FBgn0261710	nocte
FBgn0261788	Ank2
FBgn0261797	Dhc64C
FBgn0261801	CG42747
FBgn0261804	CG42750
FBgn0261811	pico
FBgn0261831	CG42763
FBgn0261836	Msp-300
FBgn0261854	aPKC
FBgn0261859	CG42788
FBgn0261873	sdt
FBgn0261885	osa
FBgn0261914	Glut1
FBgn0261928	CG42795
FBgn0261934	dikar
FBgn0261954	east
FBgn0262029	d
FBgn0262110	CG42863
FBgn0262127	kibra
FBgn0262142	CG42868
FBgn0000490	dpp
FBgn0000592	Est-6
FBgn0000615	exu
FBgn0002562	Lsp1alpha
FBgn0002566	lt
FBgn0002869	MtnB
FBgn0004381	Klp68D
FBgn0004797	mdy
FBgn0005660	Ets21C
FBgn0010052	Jhe
FBgn0010382	CycE
FBgn0011283	Pbprp5
FBgn0011592	fra
FBgn0013674	mt:CoI
FBgn0013679	mt:ND1
FBgn0015037	Cyp4p1
FBgn0016919	nompB
FBgn0019637	Atu
FBgn0019982	Gs1l
FBgn0020249	stck
FBgn0020270	mre11
FBgn0022213	Cas
FBgn0022246	Rpp30
FBgn0024733	Qm
FBgn0024957	Irp-1B
FBgn0025687	LKR
FBgn0028491	CG2930
FBgn0028956	mthl3
FBgn0029798	CG4078
FBgn0029800	lin-52
FBgn0029807	CG3108
FBgn0029990	CG2233
FBgn0030041	CG12116
FBgn0030331	CG15221
FBgn0030348	CG10352
FBgn0030744	CG9992
FBgn0030745	CG4239
FBgn0030914	CG6106
FBgn0030956	CG18259
FBgn0030958	CG6900
FBgn0031092	CG9577
FBgn0031219	CG13694
FBgn0031220	CG4822
FBgn0031515	CG9664
FBgn0031775	CG9150
FBgn0031914	CG5973
FBgn0031920	CG6441
FBgn0031925	Cyp4d21
FBgn0031935	CG13793
FBgn0031936	CG13794
FBgn0031957	TwdlE
FBgn0031993	CG8486
FBgn0032022	CG14275
FBgn0032029	CG17292
FBgn0032079	CG31886
FBgn0032095	Toll-4
FBgn0032117	FucTB
FBgn0032507	CG9377
FBgn0032614	CG13284
FBgn0032637	CG5050
FBgn0032669	CG15155
FBgn0032780	CG13085
FBgn0032819	CG10463
FBgn0032820	fbp
FBgn0032888	CheB38c
FBgn0032906	RPA2
FBgn0032973	CG6675
FBgn0033067	CG11211
FBgn0033159	Dscam
FBgn0033257	CG8713
FBgn0033344	CG8252
FBgn0033518	Prx2540-2
FBgn0033605	CG9067
FBgn0033629	Tsp47F
FBgn0033729	Cpr49Af
FBgn0033744	CG12370
FBgn0033756	CG17760
FBgn0033762	CG8632
FBgn0033921	tej
FBgn0033963	CG12857
FBgn0033980	Cyp6a20
FBgn0033985	CG10257
FBgn0034157	resilin
FBgn0034366	Atg7
FBgn0034436	CG11961
FBgn0034480	CG16898
FBgn0034496	CG9143
FBgn0034499	Cpr56F
FBgn0034530	Rcd6
FBgn0034532	CG13436
FBgn0034572	CG9346
FBgn0034645	CG10320
FBgn0034660	lox2
FBgn0034728	rad50
FBgn0034860	CG9812
FBgn0034888	CG5431
FBgn0034956	CG4324
FBgn0034973	CG13564
FBgn0035113	pyx
FBgn0035427	ckd
FBgn0035496	CG14990
FBgn0035583	CG13704
FBgn0035670	CG10472
FBgn0035969	CG4476
FBgn0036022	CG8329
FBgn0036125	CG6279
FBgn0036150	Ir68a
FBgn0036193	CG14135
FBgn0036301	CG4069
FBgn0036323	CG14118
FBgn0036480	Cep135
FBgn0036493	CG7255
FBgn0036498	CG13455
FBgn0036768	CG7402
FBgn0036826	CG3893
FBgn0036875	CG9449
FBgn0037000	CG5130
FBgn0037031	CG11456
FBgn0037126	CG14567
FBgn0037341	CG12746
FBgn0037347	CG1427
FBgn0037379	CG10979
FBgn0037550	CG9667
FBgn0037818	CG6465
FBgn0037832	CG14686
FBgn0037836	CG14692
FBgn0037958	CG6962
FBgn0037970	CG12201
FBgn0038034	Cyp9f3Psi
FBgn0038302	CG4210
FBgn0038395	CG10407
FBgn0038742	Arc42
FBgn0038814	CG15923
FBgn0038897	CG5849
FBgn0039016	Dcr-1
FBgn0039114	Lsd-1
FBgn0039311	CG10513
FBgn0039404	CG14543
FBgn0039415	CG6142
FBgn0039595	AR-2
FBgn0039684	Obp99d
FBgn0039703	CG7829
FBgn0039874	CG2135
FBgn0039916	CG9935
FBgn0040256	Ugt86Dd
FBgn0040336	CG9904
FBgn0040358	CG14625
FBgn0040582	CG5791
FBgn0040732	CG16926
FBgn0041706	CG3253
FBgn0042627	v(2)k05816
FBgn0043005	CG10251
FBgn0043783	CG32444
FBgn0043791	CG8147
FBgn0045800	Uhg1
FBgn0050050	CG30050
FBgn0050104	CG30104
FBgn0050163	Cpr60D
FBgn0050203	CG30203
FBgn0050285	CG30285
FBgn0051032	CR31032
FBgn0051205	CG31205
FBgn0051414	CG31414
FBgn0051676	CG31676
FBgn0051728	CG31728
FBgn0051871	CG31871
FBgn0051955	CG31955
FBgn0052243	CG32243
FBgn0052251	CG32251
FBgn0052698	CG32698
FBgn0053170	CG33170
FBgn0053200	ventrally-expressed-protein-D
FBgn0053296	CG33296
FBgn0053784	CG33784
FBgn0053926	CG33926
FBgn0053958	CG33958
FBgn0083123	Uhg5
FBgn0083970	CG34134
FBgn0083983	mRpL34
FBgn0085246	CG34217
FBgn0085435	CG34406
FBgn0085440	CG34411
FBgn0085793	CR41510
FBgn0085817	CR41607
FBgn0086021	snoRNA:MeU6-C68
FBgn0086673	CG13272
FBgn0086855	CG17078
FBgn0243514	eater
FBgn0243517	CG4567
FBgn0250757	CG42235
FBgn0259784	Det
FBgn0259896	nimC1
FBgn0260008	Ucrh
FBgn0260026	CG42494
FBgn0260659	CG42542
FBgn0260798	Gprk1
FBgn0260937	Nup160
FBgn0261016	CG42600
FBgn0261089	Sytalpha
FBgn0261606	RpL27A
FBgn0261628	CG42711
FBgn0261927	CG42794
FBgn0262003	CG42821
FBgn0262169	magu

## Sheet: FruMA Male Raw Data 2-fold
Fusion ID	Chromosome	Start	End	Symbol Catenated	Exon Gene ID Catenated	Sequence Location Catenated	Exon ID Catenated	Exon Name Catenated	FBtr per Exon Catenated	FBgn Catenated	FBpp Catenated	FBtr Catenated	Canton S Male_Mean of log(RPKM)	Canton S Male_Standard Deviation	Berlin Male_Mean of log(RPKM)	Berlin Male_Standard Deviation	FruMA Male_Mean of log(RPKM)	FruMA Male_Standard Deviation	Fold Change_Canton S Male vs. FruMA Male	Fold Change_Berlin Male vs. FruMA Male	FDR adjusted P-value_Canton S Male vs. FruMA Male	FDR adjusted P-value_Berlin Male vs. FruMA Male
F11437_SI	X	1382456	1383586	Nmdar2	FBgn0053513	X:1380259..1401842(-1)	FBgn0053513:2;FBgn0053513:3	Nmdar2:2;Nmdar2:3	1;5	FBgn0053513	FBpp0070276;FBpp0089172;FBpp0089173;FBpp0291056;FBpp0291057;FBpp0291058	FBtr0070288;FBtr0091453;FBtr0091454;FBtr0301842;FBtr0301843;FBtr0301844	0.654061	0.519781	0.155364	6.65813	1.53259	0.641555	0.400603	0.230162	0.13401	0.0228981
F11449_SI	X	1401463	1401842	Nmdar2	FBgn0053513	X:1380259..1401842(-1)	FBgn0053513:15;FBgn0053513:16	Nmdar2:15;Nmdar2:16	2;1	FBgn0053513	FBpp0070276;FBpp0089173;FBpp0291058	FBtr0070288;FBtr0091454;FBtr0301844	1.12455	0.506601	1.49344	13.618	2.68823	0.137038	0.23158	0.309268	0.000138694	0.00416362
F11481_SI	X	1548425	1550023	br	FBgn0000210	X:1469165..1553962(1)	FBgn0000210:18;FBgn0000210:19	br:18;br:19	1;1	FBgn0000210	FBpp0289658;FBpp0292595	FBtr0300429;FBtr0303562	-1.33219	0.925125	-0.298322	2.01311	0.965753	0.0332299	0.140725	0.383291	6.98073e-05	0.0283269
F11928_SI	X	2274550	2275977	PsGEF	FBgn0040387	X:2272151..2281697(-1)	FBgn0040387:4;FBgn0040387:5	CG14045:4;CG14045:5	1;2	FBgn0040387	FBpp0070447;FBpp0290100;FBpp0290101	FBtr0070463;FBtr0300878;FBtr0300879	2.34485	0.21793	2.79684	30.0977	3.51514	0.0839322	0.314992	0.489094	1.96742e-08	7.09455e-05
F12361_SI	X	3592151	3593060	Mnt	FBgn0023215	X:3565834..3594813(1)	FBgn0023215:7;FBgn0023215:8;FBgn0023215:9	Mnt:7;Mnt:8;Mnt:9	3;3;1	FBgn0023215	FBpp0070553;FBpp0070554;FBpp0291035;FBpp0291036;FBpp0291037;FBpp0291038;FBpp0291039	FBtr0070578;FBtr0070579;FBtr0301821;FBtr0301822;FBtr0301823;FBtr0301824;FBtr0301825	2.44233	0.144902	2.83705	29.9332	3.54598	0.0634799	0.333838	0.498215	9.97731e-07	0.000711303
F12661_SI	X	4514003	4514893	peb	CG12212	X:4511602..4520256(1)	CG12212:2;CG12212:5	peb:2;peb:5	1;1	FBgn0003053	FBpp0070648;FBpp0099653	FBtr0070680;FBtr0100265	0.385577	0.321785	0.713366	4.50549	1.64395	0.115232	0.293753	0.449288	8.48078e-05	0.00389758
F12825_SI	X	5127445	5127697	rg	FBgn0086911	X:4979866..5145183(1)	FBgn0086911:17;FBgn0086911:18	rg:17;rg:18	1;4	FBgn0086911	FBpp0070713;FBpp0110292;FBpp0288527;FBpp0288863;FBpp0288864	FBtr0070745;FBtr0110993;FBtr0290088;FBtr0299588;FBtr0299589	3.40158	0.151582	3.5601	61.4073	4.25257	0.122376	0.428664	0.498172	3.08905e-05	0.00074888
F13223_SI	X	5935619	5935752	CG5937	FBgn0029834	X:5934735..5942543(1)	FBgn0029834:2;FBgn0029834:3	CG5937:2;CG5937:3	1;1	FBgn0029834	FBpp0070833;FBpp0111865	FBtr0070868;FBtr0112952	0.814739	1.53856	1.78843	24.7856	3.55644	0.33825	0.110022	0.164942	0.000496246	0.0300524
F13855_SI	X	7556145	7557587	ct	FBgn0004198	X:7503181..7570056(1)	FBgn0004198:10;FBgn0004198:9	ct:10;ct:9	1;1	FBgn0004198	FBpp0071026;FBpp0113105	FBtr0071068;FBtr0114613	2.17232	0.178538	2.58315	21.9147	3.32199	0.118151	0.319133	0.477003	3.72221e-06	0.00169966
F14325_SI	X	8487504	8487829	Crag	FBgn0025864	X:8486086..8495264(1)	FBgn0025864:2;FBgn0025864:3	Crag:2;Crag:3	1;2	FBgn0025864	FBpp0071165;FBpp0089320;FBpp0290510	FBtr0071219;FBtr0071220;FBtr0301295	1.26629	0.633776	1.43277	8.77863	2.45742	0.183654	0.344383	0.359986	0.00954959	0.0376454
F14427_SI	X	8908859	8909000	rdgA	FBgn0261549	X:8801101..8919841(1)	FBgn0261549:10;FBgn0261549:9	CG42667:10;CG42667:9	5;1	FBgn0261549	FBpp0291800;FBpp0291801;FBpp0291802;FBpp0291803;FBpp0291804;FBpp0291805	FBtr0302660;FBtr0302661;FBtr0302662;FBtr0302663;FBtr0302664;FBtr0302665	4.05183	0.0834887	4.22922	123.867	4.97476	0.0116971	0.398382	0.477429	1.31528e-06	6.37316e-05
F14791_SI	X	9571148	9575242	nej	FBgn0015624	X:9563251..9581099(-1)	FBgn0015624:10;FBgn0015624:11	nej:10;nej:11	2;1	FBgn0261617	FBpp0071337;FBpp0291862;FBpp0291863	FBtr0071402;FBtr0302722;FBtr0302723	1.62702	0.228092	2.1892	22.1015	3.23087	0.0278401	0.204885	0.352926	1.30156e-10	5.24621e-07
F14867_SI	X	9883728	9883993	CG32694	CG32694	X:9883728..9900918(1)	CG32694:1;CG32694:8	CG32694:1;CG32694:8	1;3	FBgn0052694	FBpp0071345;FBpp0071346;FBpp0071347;FBpp0071348	FBtr0071410;FBtr0071411;FBtr0071412;FBtr0071413	1.19708	0.572487	1.68338	8.11001	2.51287	0.211363	0.295222	0.43414	0.00382526	0.0928176
F15050_SI	X	10367202	10367618	nocte	FBgn0030205	X:10357851..10367618(-1)	FBgn0030205:6;FBgn0030205:7	CG17255:6;CG17255:7	1;1	FBgn0261710	FBpp0071394;FBpp0071395	FBtr0071460;FBtr0071461	2.09577	0.263923	2.24465	20.3317	3.18765	0.433457	0.325059	0.421414	0.018252	0.0592199
F15094_SI	X	10502671	10502872	CG9817	FBgn0030219	X:10497970..10507048(-1)	FBgn0030219:4;FBgn0030219:5	CG9817:4;CG9817:5	1;1	FBgn0030219	FBpp0071438;FBpp0271952	FBtr0071509;FBtr0273444	1.24941	0.881113	0.770179	6.44211	2.36953	0.331189	0.40676	0.200687	0.0487567	0.00812263
F15242_SI	X	10811135	10812595	CG11203	FBgn0030249	X:10806367..10814329(1)	FBgn0030249:8;FBgn0030249:9	CG11203:8;CG11203:9	1;1	FBgn0030249	FBpp0073241;FBpp0111891	FBtr0073385;FBtr0112978	1.93114	0.266546	1.55897	12.5751	2.86526	0.0718522	0.403186	0.273292	0.0001309	3.73438e-06
F15738_SI	X	11777134	11777654	CG10353	FBgn0030349	X:11771772..11781192(-1)	FBgn0030349:8;FBgn0030349:9	CG10353:8;CG10353:9	1;1	FBgn0030349	FBpp0112943;FBpp0112944	FBtr0114451;FBtr0114452	2.10263	0.131688	2.28114	39.2736	3.66138	0.0601825	0.211546	0.256423	1.16365e-09	2.74665e-08
F16117_SI	X	12685788	12686996	Pde9	FBgn0259171	X:12685497..12725669(-1)	FBgn0259171:2;FBgn0259171:3	Pde9:2;Pde9:3	1;1	FBgn0259171	FBpp0288910;FBpp0289744	FBtr0299635;FBtr0300517	2.16706	0.189458	2.11907	20.7748	3.07133	0.0529165	0.409888	0.386417	0.00275817	0.00314913
F16535_SI	X	13603862	13604813	CG32627	FBgn0052627	X:13590695..13608474(1)	FBgn0052627:6;FBgn0052627:7	CG32627:6;CG32627:7	1;3	FBgn0052627	FBpp0073644;FBpp0073645;FBpp0073646;FBpp0112353	FBtr0073813;FBtr0073814;FBtr0073815;FBtr0113441	2.04644	0.517218	3.00385	37.398	3.75767	0.282032	0.195147	0.476176	6.20334e-06	0.0355864
F16536_SI	X	13605137	13605926	CG32627	FBgn0052627	X:13590695..13608474(1)	FBgn0052627:8;FBgn0052627:9	CG32627:8;CG32627:9	3;1	FBgn0052627	FBpp0073644;FBpp0073645;FBpp0073646;FBpp0112353	FBtr0073813;FBtr0073814;FBtr0073815;FBtr0113441	2.36292	0.237455	2.83184	31.6111	3.74407	0.188963	0.253344	0.405685	1.23779e-05	0.00288293
F16590_SI	X	13656803	13656901	rdgB	FBgn0003218	X:13656803..13670782(1)	FBgn0003218:1;FBgn0003218:2	rdgB:1;rdgB:2	5;2	FBgn0003218	FBpp0073653;FBpp0099560;FBpp0099561;FBpp0290747;FBpp0290748;FBpp0290749;FBpp0290750	FBtr0073822;FBtr0100194;FBtr0100195;FBtr0301532;FBtr0301533;FBtr0301534;FBtr0301535	2.3327	0.630139	2.3815	25.66	3.24452	0.198167	0.460849	0.431293	0.0091277	0.0208935
F16592_SI	X	13661697	13662190	rdgB	FBgn0003218	X:13656803..13670782(1)	FBgn0003218:4;FBgn0003218:5	rdgB:4;rdgB:5	1;7	FBgn0003218	FBpp0073653;FBpp0073654;FBpp0099560;FBpp0099561;FBpp0290747;FBpp0290748;FBpp0290749;FBpp0290750	FBtr0073822;FBtr0073823;FBtr0100194;FBtr0100195;FBtr0301532;FBtr0301533;FBtr0301534;FBtr0301535	2.6116	0.390412	2.54972	35.0437	3.61488	0.0313229	0.389624	0.349367	0.000141815	0.000154053
F16602_SI	X	13667839	13669222	rdgB	FBgn0003218	X:13656803..13670782(1)	FBgn0003218:16;FBgn0003218:17	rdgB:16;rdgB:17	7;1	FBgn0003218	FBpp0073653;FBpp0073654;FBpp0099560;FBpp0099561;FBpp0290747;FBpp0290748;FBpp0290749;FBpp0290750	FBtr0073822;FBtr0073823;FBtr0100194;FBtr0100195;FBtr0301532;FBtr0301533;FBtr0301534;FBtr0301535	2.89821	0.307135	3.00449	38.1149	3.69049	0.468046	0.439401	0.489308	0.0169053	0.0553376
F16994_SI	X	14880306	14880432	eag	FBgn0000535	X:14849510..14899359(1)	FBgn0000535:4;FBgn0000535:5	eag:4;eag:5	1;3	FBgn0000535	FBpp0073772;FBpp0110308;FBpp0292377;FBpp0292378	FBtr0073955;FBtr0111009;FBtr0303285;FBtr0303286	0.933658	0.465646	1.42936	12.0512	2.52606	0.0382322	0.219872	0.365698	0.00408828	0.0660675
F17070_SI	X	14987589	14988025	rab3-GEF	FBgn0030613	X:14987286..15007795(1)	FBgn0030613:2;FBgn0030613:3	rab3-GEF:2;rab3-GEF:3	1;1	FBgn0030613	FBpp0073810;FBpp0111896	FBtr0073993;FBtr0112983	1.96674	0.442806	2.44514	29.2659	3.27231	0.220134	0.287195	0.447429	8.18391e-05	0.0125107
F17071_SI	X	14988127	14988646	rab3-GEF	FBgn0030613	X:14987286..15007795(1)	FBgn0030613:4;FBgn0030613:5	rab3-GEF:4;rab3-GEF:5	1;1	FBgn0030613	FBpp0073810;FBpp0111896	FBtr0073993;FBtr0112983	2.17414	0.43038	2.24376	24.142	3.27849	0.0202777	0.354203	0.35716	0.000343803	0.00134852
F17076_SI	X	14991661	14992798	rab3-GEF	FBgn0030613	X:14987286..15007795(1)	FBgn0030613:10;FBgn0030613:11	rab3-GEF:10;rab3-GEF:11	1;1	FBgn0030613	FBpp0073810;FBpp0111896	FBtr0073993;FBtr0112983	2.64053	0.160161	2.7202	35.3725	3.47743	0.0337451	0.437079	0.468818	9.93394e-07	1.11937e-05
F18278_SI	X	16916337	16917403	CG12433	FBgn0030811	X:16916337..16917978(1)	FBgn0030811:1;FBgn0030811:2	CG12433:1;CG12433:2	1;1	FBgn0030811	FBpp0288852;FBpp0288853	FBtr0299577;FBtr0299578	-1.78627	0.0128848	-0.453907	1.50816	0.593327	1.00069	0.0330221	0.252264	0.00111957	0.106964
F1910_SI	2L	3499321	3500361	tim	FBgn0014396	2L:3493986..3507754(-1)	FBgn0014396:3;FBgn0014396:4;FBgn0014396:5;FBgn0014396:6;FBgn0014396:7	tim:3;tim:4;tim:5;tim:6;tim:7	7;1;6;1;6	FBgn0014396	FBpp0077255;FBpp0077256;FBpp0099754;FBpp0099755;FBpp0113018;FBpp0113019;FBpp0291971;FBpp0291972	FBtr0077566;FBtr0077567;FBtr0100349;FBtr0100350;FBtr0114526;FBtr0114527;FBtr0302831;FBtr0302832	3.47733	0.0670757	3.39425	81.0799	4.44652	0.0672004	0.37946	0.348737	3.14696e-09	2.42755e-09
F1915_SI	2L	3501618	3502126	tim	FBgn0014396	2L:3493986..3507754(-1)	FBgn0014396:13;FBgn0014396:14	tim:13;tim:14	1;9	FBgn0014396	FBpp0077254;FBpp0077255;FBpp0077256;FBpp0099754;FBpp0099755;FBpp0113018;FBpp0113019;FBpp0291970;FBpp0291971;FBpp0291972	FBtr0077565;FBtr0077566;FBtr0077567;FBtr0100349;FBtr0100350;FBtr0114526;FBtr0114527;FBtr0302830;FBtr0302831;FBtr0302832	3.67009	0.284533	4.06239	142.643	4.93414	0.10317	0.290067	0.417273	5.36809e-09	5.21564e-06
F1918_SI	2L	3503251	3504299	tim	FBgn0014396	2L:3493986..3507754(-1)	FBgn0014396:17;FBgn0014396:18;FBgn0014396:19	tim:17;tim:18;tim:19	5;5;5	FBgn0014396	FBpp0077254;FBpp0077255;FBpp0077256;FBpp0099754;FBpp0099755;FBpp0113018;FBpp0113019;FBpp0291970;FBpp0291971;FBpp0291972	FBtr0077565;FBtr0077566;FBtr0077567;FBtr0100349;FBtr0100350;FBtr0114526;FBtr0114527;FBtr0302830;FBtr0302831;FBtr0302832	3.09469	0.209257	3.64166	95.9672	4.6542	0.0362117	0.213492	0.363938	6.96144e-12	3.95654e-08
F19291_SI	X	19247218	19247686	kek5	FBgn0031016	X:19247218..19364074(1)	FBgn0031016:1;FBgn0031016:2	kek5:1;kek5:2	1;1	FBgn0031016	FBpp0074476;FBpp0074477	FBtr0074707;FBtr0074708	1.6562	0.275295	1.67653	15.7361	2.64785	0.021816	0.381899	0.388791	0.000544087	0.00132187
F19587_SI	X	19670020	19676629	vfl	CG12701	X:19670020..19676961(-1)	CG12701:2;CG12701:3	CG12701:2;CG12701:3	1;1	FBgn0259789	FBpp0074576;FBpp0074577	FBtr0074807;FBtr0074808	0.125372	0.341527	0.0721921	2.87376	0.947348	0.0361478	0.460391	0.421389	0.0664061	0.0676247
F19651_SI	X	19921784	19922226	D2R	CG33517	X:19898715..19922226(-1)	CG33517:1;CG33517:9	D2R:1;D2R:9	1;3	FBgn0053517	FBpp0099562;FBpp0099564;FBpp0099565;FBpp0099566	FBtr0070033;FBtr0091461;FBtr0091462;FBtr0100196	1.70555	0.256154	1.00082	17.5427	3.27559	0.034515	0.213282	0.104371	1.0578e-07	6.60913e-10
F20352_SI	3L	196673	197289	rno	CG7036	3L:188549..198587(-1)	CG7036:5;CG7036:6;CG7036:8	rno:5;rno:6;rno:8	1;1;1	FBgn0035106	FBpp0072430;FBpp0072431	FBtr0072531;FBtr0072532	-0.176279	1.28021	1.21375	8.44701	2.11389	0.117096	0.183098	0.414535	3.01172e-05	0.101812
F21707_SI	3L	2564397	2564755	msn	CG16973	3L:2555775..2586540(-1)	CG16973:20;CG16973:9	msn:20;msn:9	3;2	FBgn0010909	FBpp0072830;FBpp0089310;FBpp0089311;FBpp0089312;FBpp0089313	FBtr0072956;FBtr0072957;FBtr0072958;FBtr0072959;FBtr0072960	2.15787	0.13477	1.95602	20.4787	2.86364	0.160053	0.492859	0.434825	0.121375	0.0569514
F22103_SI	3L	3229912	3231796	CG11505	CG11505	3L:3224838..3232320(1)	CG11505:11;CG11505:12;CG11505:7	CG11505:11;CG11505:12;CG11505:7	1;1;2	FBgn0035424	FBpp0072909;FBpp0072910;FBpp0072911	FBtr0073045;FBtr0073046;FBtr0073047	1.775	0.399899	2.49734	26.3962	3.36381	0.0560179	0.216421	0.420808	1.56277e-08	0.000244835
F22593_SI	3L	4188530	4188774	tipE	CG1232	3L:4188530..4193788(1)	CG1232:1;CG1232:4	tipE:1;tipE:4	1;1	FBgn0003710	FBpp0073075;FBpp0073076	FBtr0073219;FBtr0073220	2.45425	0.535036	2.52012	23.062	3.26418	0.140216	0.489785	0.475343	0.00587198	0.0174854
F23226_SI	3L	5662064	5662297	sif	FBgn0085447	3L:5660920..5741139(1)	FBgn0085447:4;FBgn0085447:5	sif:4;sif:5	2;1	FBgn0085447	FBpp0111620;FBpp0111624;FBpp0113138	FBtr0112708;FBtr0112712;FBtr0114646	2.94188	0.318313	3.42185	61.2676	4.26525	0.064589	0.275789	0.442929	4.18289e-07	0.000425321
F23249_SI	3L	5727539	5727709	sif	FBgn0085447	3L:5660920..5741139(1)	FBgn0085447:28;FBgn0085447:29	sif:28;sif:29	3;4	FBgn0085447	FBpp0111620;FBpp0111621;FBpp0111622;FBpp0111623;FBpp0111624;FBpp0111625;FBpp0111626	FBtr0112708;FBtr0112709;FBtr0112710;FBtr0112711;FBtr0112712;FBtr0112713;FBtr0112714	3.79762	0.19033	3.94937	113.786	4.75056	0.0226226	0.390665	0.451693	7.22377e-06	0.000162287
F23764_SI	3L	6731628	6733021	dikar	FBgn0261934	3L:6723262..6736249(-1)	FBgn0261934:6;FBgn0261934:7	CG42799:6;CG42799:7	1;2	FBgn0261934	FBpp0292762;FBpp0292763;FBpp0292764	FBtr0303749;FBtr0303750;FBtr0303751	1.45109	0.250572	2.00111	13.7895	2.78371	0.0790428	0.269096	0.485191	1.58345e-06	0.00229219
F23853_SI	3L	7005839	7006377	mp	FBgn0260660	3L:6992568..7045670(1)	FBgn0260660:3;FBgn0260660:4	CG42543:3;CG42543:4	1;5	FBgn0260660	FBpp0290327;FBpp0290330;FBpp0290333;FBpp0290334;FBpp0290335;FBpp0290336	FBtr0301105;FBtr0301108;FBtr0301111;FBtr0301112;FBtr0301113;FBtr0301114	2.11379	0.443167	2.68107	33.9933	3.41971	0.107284	0.292382	0.477563	8.81677e-07	0.00226319
F23863_SI	3L	7028844	7028981	mp	FBgn0260660	3L:6992568..7045670(1)	FBgn0260660:13;FBgn0260660:14	CG42543:13;CG42543:14	9;1	FBgn0260660	FBpp0290327;FBpp0290328;FBpp0290329;FBpp0290330;FBpp0290331;FBpp0290333;FBpp0290334;FBpp0290335;FBpp0290336;FBpp0291170	FBtr0301105;FBtr0301106;FBtr0301107;FBtr0301108;FBtr0301109;FBtr0301111;FBtr0301112;FBtr0301113;FBtr0301114;FBtr0301958	3.00612	0.216163	2.99133	53.3714	3.85997	0.181931	0.428827	0.430059	0.00247507	0.00381771
F23954_SI	3L	7157830	7157976	CG42256	FBgn0259141	3L:7155528..7183017(-1)	FBgn0259141:7;FBgn0259141:8	CG42256:7;CG42256:8	1;6	FBgn0259141	FBpp0288823;FBpp0288824;FBpp0288825;FBpp0288826;FBpp0288827;FBpp0291333;FBpp0291334	FBtr0299548;FBtr0299549;FBtr0299550;FBtr0299551;FBtr0299552;FBtr0302123;FBtr0302124	2.59072	0.305104	2.70047	37.0221	3.63354	0.0167289	0.364995	0.407179	0.000365877	0.00219613
F23957_SI	3L	7159763	7160263	CG42256	FBgn0259141	3L:7155528..7183017(-1)	FBgn0259141:11;FBgn0259141:12	CG42256:11;CG42256:12	5;2	FBgn0259141	FBpp0288823;FBpp0288824;FBpp0288825;FBpp0288826;FBpp0288827;FBpp0291333;FBpp0291334	FBtr0299548;FBtr0299549;FBtr0299550;FBtr0299551;FBtr0299552;FBtr0302123;FBtr0302124	2.17732	0.285518	2.76808	34.1965	3.51325	0.0930613	0.269879	0.481921	1.14875e-06	0.00300184
F24258_SI	3L	7702022	7702450	Ank2	FBgn0261687	3L:7648489..7711439(-1)	FBgn0261687:25;FBgn0261687:26	CG42734:25;CG42734:26	1;13	FBgn0261788	FBpp0292230;FBpp0292231;FBpp0292232;FBpp0292233;FBpp0292234;FBpp0292236;FBpp0292237;FBpp0292238;FBpp0292239;FBpp0292240;FBpp0292241;FBpp0292242;FBpp0292243;FBpp0292244	FBtr0303111;FBtr0303112;FBtr0303113;FBtr0303114;FBtr0303115;FBtr0303117;FBtr0303118;FBtr0303119;FBtr0303120;FBtr0303121;FBtr0303122;FBtr0303123;FBtr0303124;FBtr0303125	2.65941	0.11031	2.63441	32.0922	3.45241	0.15774	0.450848	0.453441	0.00297159	0.00403841
F25322_SI	3L	9423442	9424433	MTF-1	FBgn0040305	3L:9423442..9431809(1)	FBgn0040305:1;FBgn0040305:2	MTF-1:1;MTF-1:2	2;2	FBgn0040305	FBpp0076187;FBpp0076188;FBpp0112234;FBpp0112235	FBtr0076459;FBtr0076460;FBtr0113322;FBtr0113323	0.836701	0.324836	0.73431	5.73205	1.72569	0.194416	0.421827	0.44343	0.0625619	0.0511978
F27331_SI	3L	13932352	13932558	CG32137	CG32137	3L:13932352..13955749(1)	CG32137:1;CG32137:8	CG32137:1;CG32137:8	1;1	FBgn0052137	FBpp0075499;FBpp0075500	FBtr0075757;FBtr0075758	1.48458	0.278494	1.34211	11.2022	2.21217	0.0549385	0.49668	0.479676	0.1754	0.123087
F27428_SI	3L	14087686	14091156	Fbp1	CG17285	3L:14087686..14091156(-1)	CG17285:1;CG17285:2;CG17285:3	Fbp1:1;Fbp1:2;Fbp1:3	1;1;1	FBgn0000639	FBpp0075491;FBpp0075492	FBtr0075749;FBtr0075750	-0.0507707	0.795547	0.544517	10.9597	1.46426	0.0426524	0.274427	0.426742	0.000339414	0.0346628
F28415_SI	3L	16383402	16383924	CG4877	CG4877	3L:16379440..16383924(1)	CG4877:7;CG4877:9	CG4877:7;CG4877:9	1;1	FBgn0036624	FBpp0075144;FBpp0075145	FBtr0075386;FBtr0075387	1.32516	0.228236	1.60403	4.69666	3.36863	3.10447	0.0109688	0.0144763	0.0495964	0.121396
F28429_SI	3L	16398602	16398945	fax	CG4609	3L:16396387..16404939(-1)	CG4609:13;CG4609:3	fax:13;fax:3	2;2	FBgn0014163	FBpp0075170;FBpp0075171;FBpp0099912;FBpp0099913	FBtr0075412;FBtr0075413;FBtr0100477;FBtr0100478	4.81205	0.127377	4.7774	135.899	5.7844	1.13211	0.241198	0.233932	0.00661796	0.00843963
F28606_SI	3L	16706242	16707420	Dab	FBgn0000414	3L:16706242..16717089(1)	FBgn0000414:1;FBgn0000414:2	Dab:1;Dab:2	1;1	FBgn0000414	FBpp0075077;FBpp0289433	FBtr0075318;FBtr0300196	1.02389	0.630572	0.837646	5.23274	1.87548	0.156099	0.489015	0.377717	0.0878622	0.0487081
F31176_SI	3L	21914003	21914427	mub	FBgn0014362	3L:21872710..21919801(1)	FBgn0014362:11;FBgn0014362:12;FBgn0014362:13	mub:11;mub:12;mub:13	2;3;2	FBgn0014362	FBpp0078122;FBpp0078123;FBpp0089422;FBpp0110316;FBpp0290578	FBtr0078468;FBtr0078469;FBtr0078470;FBtr0111017;FBtr0301364	3.19967	0.0556813	3.42906	65.0049	4.16104	0.224051	0.376665	0.486035	1.73268e-05	0.000945588
F32828_SI	2R	1133457	1133642	Nipped-A	FBgn0053554	2R:1065506..1138553(-1)	FBgn0053554:24;FBgn0053554:25	Nipped-A:24;Nipped-A:25	1;1	FBgn0053554	FBpp0085431;FBpp0292385	FBtr0091528;FBtr0303293	1.30058	0.412499	1.10942	9.5389	2.20799	0.294196	0.419588	0.324032	0.00098898	0.000273098
F32989_SI	2R	1669804	1670360	CG11163	CG11163	2R:1662279..1670360(-1)	CG11163:1;CG11163:11;CG11163:13;CG11163:14	CG11163:1;CG11163:11;CG11163:13;CG11163:14	1;1;1;1	FBgn0025693	FBpp0085389;FBpp0085390;FBpp0085391;FBpp0085392	FBtr0086053;FBtr0086054;FBtr0086055;FBtr0086056	1.32155	0.572073	1.39363	6.23927	2.23513	0.368177	0.42928	0.41496	0.0421089	0.0840547
F34212_SI	2R	3732539	3732728	Dgk	FBgn0085390	2R:3723747..3748575(-1)	FBgn0085390:10;FBgn0085390:9	Dgk:10;Dgk:9	2;1	FBgn0085390	FBpp0111491;FBpp0111492;FBpp0111493	FBtr0112579;FBtr0112580;FBtr0112581	1.03471	0.298922	0.854031	4.60656	1.91352	0.462321	0.402212	0.376729	0.10447	0.0634367
F34648_SI	2R	4371108	4371307	mtt	FBgn0050361	2R:4361933..4419420(-1)	FBgn0050361:13;FBgn0050361:14	mXr:13;mXr:14	3;1	FBgn0050361	FBpp0087835;FBpp0271833;FBpp0271834;FBpp0271835	FBtr0088756;FBtr0273325;FBtr0273326;FBtr0273327	0.77494	0.11047	0.715271	2.82685	1.72346	0.355565	0.373782	0.482813	0.115638	0.118015
F34652_SI	2R	4380726	4381685	mtt	FBgn0050361	2R:4361933..4419420(-1)	FBgn0050361:18;FBgn0050361:19	mXr:18;mXr:19	1;1	FBgn0050361	FBpp0271833;FBpp0271835	FBtr0273325;FBtr0273327	0.0454645	0.487991	-0.174884	4.02091	1.15276	0.413951	0.337893	0.298894	0.0318103	0.0157561
F3519_SI	2L	6635545	6637024	CG31635	FBgn0051635	2L:6634549..6649088(-1)	FBgn0051635:2;FBgn0051635:3	CG31635:2;CG31635:3	1;1	FBgn0051635	FBpp0078955;FBpp0112322	FBtr0079326;FBtr0113410	2.46089	0.27191	2.45941	23.7268	3.18537	0.059558	0.49638	0.485384	0.000192922	0.000398912
F35905_SI	2R	6096606	6096775	Hr46	FBgn0000448	2R:6092959..6124853(-1)	FBgn0000448:6;FBgn0000448:7	Hr46:6;Hr46:7	3;1	FBgn0000448	FBpp0087454;FBpp0087456;FBpp0111711;FBpp0291630	FBtr0088366;FBtr0088368;FBtr0112799;FBtr0302438	1.94428	0.699766	2.0236	22.1088	3.21182	0.0374571	0.324491	0.305465	0.0197711	0.042032
F35909_SI	2R	6119529	6120906	Hr46	FBgn0000448	2R:6092959..6124853(-1)	FBgn0000448:11;FBgn0000448:12;FBgn0000448:13	Hr46:11;Hr46:12;Hr46:13	1;1;1	FBgn0000448	FBpp0087454;FBpp0291630	FBtr0088366;FBtr0302438	1.7062	0.306979	2.07122	17.5272	2.81186	0.0112854	0.34216	0.489061	2.84999e-06	0.000949494
F36162_SI	2R	6498055	6499323	psq	FBgn0004399	2R:6445409..6503753(1)	FBgn0004399:12;FBgn0004399:13;FBgn0004399:14	psq:12;psq:13;psq:14	8;4;8	FBgn0004399	FBpp0087368;FBpp0087369;FBpp0087370;FBpp0087371;FBpp0087372;FBpp0087373;FBpp0087374;FBpp0089330;FBpp0100065;FBpp0100066;FBpp0100067;FBpp0100068	FBtr0088275;FBtr0088276;FBtr0088277;FBtr0088278;FBtr0088279;FBtr0088280;FBtr0088281;FBtr0088282;FBtr0100605;FBtr0100606;FBtr0100607;FBtr0100608	2.79763	0.18388	2.75501	29.2767	3.51231	0.036478	0.495451	0.470373	5.24583e-05	5.85209e-05
F36688_SI	2R	7532915	7533592	CG9003	FBgn0033639	2R:7529772..7539127(-1)	FBgn0033639:10;FBgn0033639:9	CG9003:10;CG9003:9	1;1	FBgn0033639	FBpp0087190;FBpp0111980	FBtr0088088;FBtr0113067	2.62892	0.442569	2.71513	27.0365	3.59836	0.306466	0.394108	0.455841	0.0316533	0.0703248
F38225_SI	2R	9926215	9928284	mam	CG8118	2R:9878686..9947861(1)	CG8118:11;CG8118:3	mam:11;mam:3	1;2	FBgn0002643	FBpp0086722;FBpp0086723;FBpp0086724	FBtr0087596;FBtr0087597;FBtr0087598	2.2425	0.157631	2.77976	34.2717	3.6274	0.0354743	0.252623	0.430848	1.31398e-10	1.30161e-06
F38637_SI	2R	10636728	10637013	AttB	FBgn0041581	2R:10636728..10637670(1)	FBgn0041581:1;FBgn0041581:2	AttB:1;AttB:2	1;1	FBgn0041581	FBpp0086568;FBpp0290164	FBtr0087438;FBtr0300942	1.14715	0.998437	1.26083	6.70954	2.74625	0.352044	0.270235	0.248495	0.0277165	0.0579168
F39244_SI	2R	11761795	11761954	sli	FBgn0003425	2R:11760176..11809623(-1)	FBgn0003425:3;FBgn0003425:4	sli:3;sli:4	4;1	FBgn0003425	FBpp0086437;FBpp0086438;FBpp0086439;FBpp0111744;FBpp0111745	FBtr0087302;FBtr0087303;FBtr0087304;FBtr0112831;FBtr0112832	1.83221	0.312512	1.67716	12.6582	2.70966	0.11376	0.321129	0.397092	0.0479457	0.0193417
F41331_SI	2R	14884633	14886414	abba	FBgn0034412	2R:14874846..14896469(1)	FBgn0034412:7;FBgn0034412:8	CG15105:7;CG15105:8	2;1	FBgn0034412	FBpp0085756;FBpp0085757;FBpp0113114	FBtr0086572;FBtr0086573;FBtr0114622	4.38615	0.114814	5.04278	332.431	5.90668	0.0808897	0.219189	0.421863	4.10734e-12	2.08566e-07
F41333_SI	2R	14892110	14892394	abba	FBgn0034412	2R:14874846..14896469(1)	FBgn0034412:10;FBgn0034412:11	CG15105:10;CG15105:11	2;1	FBgn0034412	FBpp0085756;FBpp0085757;FBpp0113114	FBtr0086572;FBtr0086573;FBtr0114622	3.5899	0.267324	3.7344	111.859	4.58795	0.0581396	0.378281	0.4271	0.000217883	0.00217491
F41401_SI	2R	15047288	15047540	ena	FBgn0000578	2R:15029140..15050124(1)	FBgn0000578:11;FBgn0000578:12	ena:11;ena:12	2;4	FBgn0000578	FBpp0085766;FBpp0085767;FBpp0085768;FBpp0099530;FBpp0099532;FBpp0113115	FBtr0086582;FBtr0086583;FBtr0086584;FBtr0100174;FBtr0100176;FBtr0114623	1.23591	0.461031	1.06929	9.20684	2.11195	0.312747	0.440266	0.425769	0.0841932	0.0520101
F42181_SI	2R	16505572	16505719	Hil	CG30147	2R:16494386..16505719(-1)	CG30147:1;CG30147:10	Hil:1;Hil:10	1;1	FBgn0050147	FBpp0085567;FBpp0085568	FBtr0086255;FBtr0086256	1.60059	1.06807	1.34485	9.8898	2.63019	0.429583	0.472563	0.206533	0.14758	0.128001
F44063_SI	2R	19545099	19545537	Pde8	FBgn0034886	2R:19545099..19568368(1)	FBgn0034886:1;FBgn0034886:2	Pde8:1;Pde8:2	2;1	FBgn0034886	FBpp0071983;FBpp0291341;FBpp0291342	FBtr0072074;FBtr0302131;FBtr0302132	0.389688	0.130169	0.798675	4.14835	1.54978	0.126996	0.313791	0.482251	0.0019837	0.0602665
F45106_SI	2R	20779163	20779243	NaCP60E	FBgn0085434	2R:20779163..20807788(1)	FBgn0085434:1;FBgn0085434:2	NaCP60E:1;NaCP60E:2	1;1	FBgn0085434	FBpp0111582;FBpp0292159	FBtr0112670;FBtr0303040	2.81308	0.399777	3.57269	66.1227	4.35834	0.107797	0.225097	0.461269	2.35198e-08	0.000689413
F45763_SI	3R	622211	623419	CG42574	FBgn0260794	3R:612767..637788(-1)	FBgn0260794:10;FBgn0260794:11	CG42574:10;CG42574:11	1;5	FBgn0260794	FBpp0290652;FBpp0292914;FBpp0292916;FBpp0292917;FBpp0292918;FBpp0292919	FBtr0301437;FBtr0303911;FBtr0303913;FBtr0303914;FBtr0303915;FBtr0303916	1.90337	0.470091	2.36625	23.9683	3.2221	0.0722893	0.287747	0.451503	6.32569e-05	0.00907835
F45764_SI	3R	624745	626400	CG42574	FBgn0260794	3R:612767..637788(-1)	FBgn0260794:12;FBgn0260794:13	CG42574:12;CG42574:13	1;7	FBgn0260794	FBpp0290652;FBpp0292914;FBpp0292915;FBpp0292916;FBpp0292917;FBpp0292918;FBpp0292919;FBpp0292920	FBtr0301437;FBtr0303911;FBtr0303912;FBtr0303913;FBtr0303914;FBtr0303915;FBtr0303916;FBtr0303917	2.06048	0.39421	2.74497	29.8679	3.50567	0.111205	0.249401	0.478875	1.73681e-07	0.00167265
F45765_SI	3R	626776	627713	CG42574	FBgn0260794	3R:612767..637788(-1)	FBgn0260794:14;FBgn0260794:15;FBgn0260794:16	CG42574:14;CG42574:15;CG42574:16	1;3;4	FBgn0260794	FBpp0290652;FBpp0292914;FBpp0292915;FBpp0292916;FBpp0292917;FBpp0292918;FBpp0292919;FBpp0292920	FBtr0301437;FBtr0303911;FBtr0303912;FBtr0303913;FBtr0303914;FBtr0303915;FBtr0303916;FBtr0303917	1.94795	0.26678	2.55902	25.5349	3.393	0.0513512	0.242194	0.436482	1.32133e-09	1.98243e-05
F45927_SI	3R	1120028	1120601	l(3)82Fd	FBgn0013576	3R:1098665..1176165(-1)	FBgn0013576:17;FBgn0013576:18	l(3)82Fd:17;l(3)82Fd:18	13;1	FBgn0013576	FBpp0078451;FBpp0078453;FBpp0078454;FBpp0078455;FBpp0078456;FBpp0089229;FBpp0099567;FBpp0099569;FBpp0110232;FBpp0110233;FBpp0271939;FBpp0271940;FBpp0271941;FBpp0271942	FBtr0078808;FBtr0078810;FBtr0078811;FBtr0078812;FBtr0078813;FBtr0078818;FBtr0100197;FBtr0100199;FBtr0110932;FBtr0110933;FBtr0273431;FBtr0273432;FBtr0273433;FBtr0273434	2.99123	0.40394	3.0293	54.1544	3.96222	0.080024	0.401349	0.393862	2.20853e-05	8.60621e-05
F47356_SI	3R	3992454	3993252	grn	FBgn0001138	3R:3973072..4007164(-1)	FBgn0001138:6;FBgn0001138:7	grn:6;grn:7	1;1	FBgn0001138	FBpp0081304;FBpp0289317	FBtr0081808;FBtr0300040	-0.699172	0.750812	-1.29153	1.01336	0.374958	0.545381	0.376085	0.326456	0.180296	0.0422357
F47858_SI	3R	5063337	5063417	pum	FBgn0003165	3R:4895479..5063417(-1)	FBgn0003165:17;FBgn0003165:18	pum:17;pum:18	1;1	FBgn0003165	FBpp0081470;FBpp0081471	FBtr0081990;FBtr0081991	0.97089	0.390812	1.8226	11.8903	2.73027	0.26125	0.178163	0.394991	0.000412309	0.0823384
F48068_SI	3R	5377293	5377470	CR42549	FBgn0260722	3R:5373826..5377528(-1)	FBgn0260722:3;FBgn0260722:4	CR42549:3;CR42549:4	1;1	FBgn0260722		FBtr0301249;FBtr0301250	0.866999	2.11879	1.94199	33.5544	3.69331	0.328246	0.145203	0.187195	0.002576	0.0608727
F48442_SI	3R	5843965	5844280	Mical	FBgn0053208	3R:5828033..5868543(-1)	FBgn0053208:17;FBgn0053208:18	MICAL:17;MICAL:18	1;7	FBgn0053208	FBpp0081684;FBpp0081685;FBpp0081686;FBpp0081687;FBpp0081688;FBpp0081689;FBpp0081690;FBpp0081691	FBtr0082206;FBtr0082207;FBtr0082208;FBtr0082209;FBtr0082210;FBtr0082211;FBtr0082212;FBtr0082213	1.12516	1.17602	2.38953	33.459	3.6999	0.557402	0.108794	0.302069	0.000759338	0.108824
F48443_SI	3R	5844539	5845157	Mical	FBgn0053208	3R:5828033..5868543(-1)	FBgn0053208:19;FBgn0053208:20	MICAL:19;MICAL:20	1;8	FBgn0053208	FBpp0081684;FBpp0081685;FBpp0081686;FBpp0081687;FBpp0081688;FBpp0081689;FBpp0081690;FBpp0081691;FBpp0271693	FBtr0082206;FBtr0082207;FBtr0082208;FBtr0082209;FBtr0082210;FBtr0082211;FBtr0082212;FBtr0082213;FBtr0273185	3.04818	0.181303	2.73553	64.6703	4.37701	0.158535	0.265769	0.19311	7.821e-07	8.20157e-08
F48445_SI	3R	5845427	5847197	Mical	FBgn0053208	3R:5828033..5868543(-1)	FBgn0053208:22;FBgn0053208:23	MICAL:22;MICAL:23	8;1	FBgn0053208	FBpp0081684;FBpp0081685;FBpp0081686;FBpp0081687;FBpp0081688;FBpp0081689;FBpp0081690;FBpp0081691;FBpp0271693	FBtr0082206;FBtr0082207;FBtr0082208;FBtr0082209;FBtr0082210;FBtr0082211;FBtr0082212;FBtr0082213;FBtr0273185	2.84885	0.103295	2.89946	65.7646	4.42498	0.0748713	0.207193	0.218769	1.58277e-08	8.05227e-08
F48984_SI	3R	6870967	6871787	CG34114	FBgn0083950	3R:6819205..6875525(1)	FBgn0083950:14;FBgn0083950:15	CG34114:14;CG34114:15	1;1	FBgn0083950	FBpp0110105;FBpp0290292	FBtr0110808;FBtr0301070	1.83744	0.18518	1.85218	14.905	2.79066	0.266962	0.38154	0.411484	0.00647719	0.0119263
F49098_SI	3R	7197709	7202998	pros	FBgn0004595	3R:7197709..7219326(1)	FBgn0004595:1;FBgn0004595:2;FBgn0004595:3;FBgn0004595:4	pros:1;pros:2;pros:3;pros:4	2;1;1;1	FBgn0004595	FBpp0271703;FBpp0271704;FBpp0271705	FBtr0273195;FBtr0273196;FBtr0273197	2.79868	0.143902	3.0732	44.7762	3.88893	0.0578748	0.338413	0.44238	5.14496e-09	1.5248e-06
F49099_SI	3R	7203729	7203911	pros	FBgn0004595	3R:7197709..7219326(1)	FBgn0004595:5;FBgn0004595:6	pros:5;pros:6	1;2	FBgn0004595	FBpp0271703;FBpp0271704;FBpp0271705	FBtr0273195;FBtr0273196;FBtr0273197	3.02021	0.291488	3.21006	57.7139	4.09647	0.176974	0.347931	0.418064	7.6615e-05	0.00136058
F50270_SI	3R	9255820	9256472	yrt	FBgn0004049	3R:9254589..9260704(-1)	FBgn0004049:2;FBgn0004049:3	yrt:2;yrt:3	1;2	FBgn0004049	FBpp0082261;FBpp0112923;FBpp0112925	FBtr0082793;FBtr0114374;FBtr0114376	1.29159	0.756572	1.76544	14.9631	3.15922	0.71507	0.166903	0.221182	0.0107242	0.0799602
F50363_SI	3R	9502738	9503934	lkb1	FBgn0038167	3R:9502271..9505152(1)	FBgn0038167:3;FBgn0038167:4	lkb1:3;lkb1:4	6;3	FBgn0038167	FBpp0082276;FBpp0082277;FBpp0082278;FBpp0082279;FBpp0082280;FBpp0082281;FBpp0082282;FBpp0082283;FBpp0290703	FBtr0082808;FBtr0082809;FBtr0082810;FBtr0082811;FBtr0082812;FBtr0082813;FBtr0082814;FBtr0082815;FBtr0301488	2.13051	0.206989	1.9292	18.8445	3.03048	0.82804	0.343092	0.278267	0.109763	0.0630175
F50438_SI	3R	9583275	9583505	CG34383	FBgn0085412	3R:9540945..9588535(1)	FBgn0085412:10;FBgn0085412:11	CG34383:10;CG34383:11	4;1	FBgn0085412	FBpp0111533;FBpp0111534;FBpp0111535;FBpp0111536;FBpp0288450	FBtr0112621;FBtr0112622;FBtr0112623;FBtr0112624;FBtr0290011	2.27959	0.314022	2.75588	33.6497	3.72241	0.499214	0.227908	0.360801	0.000723072	0.0296622
F50441_SI	3R	9585809	9585901	CG34383	FBgn0085412	3R:9540945..9588535(1)	FBgn0085412:14;FBgn0085412:15	CG34383:14;CG34383:15	4;1	FBgn0085412	FBpp0111533;FBpp0111534;FBpp0111535;FBpp0111536;FBpp0288450	FBtr0112621;FBtr0112622;FBtr0112623;FBtr0112624;FBtr0290011	3.38067	0.33385	3.04337	56.7502	4.12823	0.187313	0.488041	0.342336	0.0243689	0.00249764
F50915_SI	3R	10649794	10650029	btsz	FBgn0053555	3R:10629811..10679626(-1)	FBgn0053555:14;FBgn0053555:15	btsz:14;btsz:15	1;2	FBgn0053555	FBpp0099987;FBpp0271707;FBpp0271708	FBtr0091530;FBtr0273199;FBtr0273200	0.695572	0.711483	1.38046	5.70734	2.26399	0.437377	0.235778	0.422971	0.00585068	0.163526
F50918_SI	3R	10653251	10653431	btsz	FBgn0053555	3R:10629811..10679626(-1)	FBgn0053555:18;FBgn0053555:19	btsz:18;btsz:19	2;1	FBgn0053555	FBpp0099987;FBpp0271707;FBpp0271708	FBtr0091530;FBtr0273199;FBtr0273200	0.685565	0.465804	1.22678	6.64161	1.99587	0.305582	0.283571	0.455534	0.00178264	0.0862959
F51301_SI	3R	11300605	11301915	CG14869	CG14869	3R:11267965..11301915(-1)	CG14869:1;CG14869:18	CG14869:1;CG14869:18	1;1	FBgn0038341	FBpp0082613;FBpp0082614	FBtr0083159;FBtr0083160	0.901957	0.206578	1.1057	6.67797	1.98375	0.180105	0.340475	0.411267	0.000102211	0.00195188
F52435_SI	3R	13521645	13521872	osa	FBgn0003013	3R:13513540..13544059(-1)	FBgn0003013:6;FBgn0003013:7	osa:6;osa:7	1;3	FBgn0261885	FBpp0088543;FBpp0088544;FBpp0088962;FBpp0290702	FBtr0089581;FBtr0089582;FBtr0089583;FBtr0301487	2.00331	0.49604	1.48856	15.9474	2.87401	0.18259	0.448252	0.263059	0.0366227	0.00206767
F52445_SI	3R	13543678	13544059	osa	FBgn0003013	3R:13513540..13544059(-1)	FBgn0003013:17;FBgn0003013:18	osa:17;osa:18	3;1	FBgn0261885	FBpp0088543;FBpp0088544;FBpp0088962;FBpp0290702	FBtr0089581;FBtr0089582;FBtr0089583;FBtr0301487	1.87415	0.211466	1.91478	21.1895	3.18698	0.167679	0.271092	0.309082	1.60381e-06	6.69328e-06
F5271_SI	2L	9722761	9722954	Nckx30C	FBgn0028704	2L:9712583..9746483(-1)	FBgn0028704:6;FBgn0028704:7	Nckx30C:6;Nckx30C:7	3;1	FBgn0028704	FBpp0079516;FBpp0079518;FBpp0292911;FBpp0292912	FBtr0079926;FBtr0079928;FBtr0303908;FBtr0303909	3.44641	0.284406	3.88576	79.1604	4.6049	0.0808386	0.3231	0.486164	6.36383e-07	0.000745542
F5274_SI	2L	9732916	9733532	Nckx30C	FBgn0028704	2L:9712583..9746483(-1)	FBgn0028704:10;FBgn0028704:9	Nckx30C:10;Nckx30C:9	1;3	FBgn0028704	FBpp0079516;FBpp0079518;FBpp0292911;FBpp0292912	FBtr0079926;FBtr0079928;FBtr0303908;FBtr0303909	3.1165	0.265518	4.01911	119.919	4.79587	0.0313354	0.191382	0.462239	8.60625e-10	0.000228692
F52795_SI	3R	14251658	14252888	fru	FBgn0004652	3R:14242315..14371308(-1)	FBgn0004652:3;FBgn0004652:4	fru:3;fru:4	6;1	FBgn0004652	FBpp0083062;FBpp0083063;FBpp0089355;FBpp0089356;FBpp0089358;FBpp0089359;FBpp0290499	FBtr0083642;FBtr0083643;FBtr0083648;FBtr0083649;FBtr0083651;FBtr0083652;FBtr0301284	2.90298	0.141546	2.64392	17.9809	4.99495	0.0552409	0.124248	0.0960531	1.30396e-11	5.06874e-12
F52796_SI	3R	14256430	14256686	fru	FBgn0004652	3R:14242315..14371308(-1)	FBgn0004652:5;FBgn0004652:6	fru:5;fru:6	1;12	FBgn0004652	FBpp0083060;FBpp0083061;FBpp0083062;FBpp0083063;FBpp0083064;FBpp0083065;FBpp0083066;FBpp0089355;FBpp0089356;FBpp0089357;FBpp0089358;FBpp0089359;FBpp0290499	FBtr0083640;FBtr0083641;FBtr0083642;FBtr0083643;FBtr0083644;FBtr0083645;FBtr0083646;FBtr0083648;FBtr0083649;FBtr0083650;FBtr0083651;FBtr0083652;FBtr0301284	2.10333	0.436668	2.19958	17.2183	4.61207	0.151513	0.0864851	0.11288	1.43899e-05	5.74498e-05
F52801_SI	3R	14261365	14261513	fru	FBgn0004652	3R:14242315..14371308(-1)	FBgn0004652:11;FBgn0004652:12	fru:11;fru:12	12;2	FBgn0004652	FBpp0083060;FBpp0083061;FBpp0083062;FBpp0083063;FBpp0083064;FBpp0083065;FBpp0083066;FBpp0083067;FBpp0089355;FBpp0089356;FBpp0089357;FBpp0089358;FBpp0089359;FBpp0290499	FBtr0083640;FBtr0083641;FBtr0083642;FBtr0083643;FBtr0083644;FBtr0083645;FBtr0083646;FBtr0083647;FBtr0083648;FBtr0083649;FBtr0083650;FBtr0083651;FBtr0083652;FBtr0301284	2.90661	0.571281	2.47704	39.6629	4.91631	0.030743	0.149229	0.0901227	9.2321e-08	1.16706e-08
F52809_SI	3R	14339173	14341065	fru	FBgn0004652	3R:14242315..14371308(-1)	FBgn0004652:20;FBgn0004652:21	fru:20;fru:21	3;4	FBgn0004652	FBpp0083060;FBpp0083061;FBpp0083062;FBpp0083063;FBpp0083064;FBpp0083065;FBpp0290499	FBtr0083640;FBtr0083641;FBtr0083642;FBtr0083643;FBtr0083644;FBtr0083645;FBtr0301284	0.234463	0.967592	0.21436	3.28759	3.69181	0.310576	0.0455367	0.0304408	4.2759e-07	1.09182e-06
F52810_SI	3R	14370835	14371308	fru	FBgn0004652	3R:14242315..14371308(-1)	FBgn0004652:22;FBgn0004652:23	fru:22;fru:23	6;1	FBgn0004652	FBpp0083060;FBpp0083061;FBpp0083062;FBpp0083063;FBpp0083064;FBpp0083065;FBpp0290499	FBtr0083640;FBtr0083641;FBtr0083642;FBtr0083643;FBtr0083644;FBtr0083645;FBtr0301284	1.76849	0.228581	2.44017	22.223	4.22592	0.0463242	0.0873007	0.174578	7.39859e-12	6.53056e-09
F53366_SI	3R	15586622	15586760	GluClalpha	FBgn0024963	3R:15556681..15601162(1)	FBgn0024963:10;FBgn0024963:9	GluClalpha:10;GluClalpha:9	1;6	FBgn0024963	FBpp0083201;FBpp0083202;FBpp0099473;FBpp0099474;FBpp0290592;FBpp0290593;FBpp0290594	FBtr0083787;FBtr0083788;FBtr0100127;FBtr0100128;FBtr0301378;FBtr0301379;FBtr0301380	2.7911	0.408161	3.39567	62.9984	4.30944	0.165411	0.23121	0.400576	3.86881e-08	0.000148506
F53610_SI	3R	16113944	16114882	CG5060	FBgn0038780	3R:16078505..16116840(1)	FBgn0038780:2;FBgn0038780:3	CG5060:2;CG5060:3	1;1	FBgn0038780	FBpp0083279;FBpp0112163	FBtr0083871;FBtr0113251	1.92159	0.374102	2.27157	22.2731	3.37263	0.0488055	0.24572	0.3338	1.2555e-07	2.01607e-05
F53621_SI	3R	16122819	16124254	cic	FBgn0028386	3R:16118987..16127099(1)	FBgn0028386:7;FBgn0028386:8	cic:7;cic:8	1;1	FBgn0028386	FBpp0083280;FBpp0111699	FBtr0083872;FBtr0112787	1.55673	0.25937	1.98104	11.9808	2.82792	0.193872	0.283568	0.42982	2.96771e-05	0.00464616
F54320_SI	3R	17117041	17117977	SIFR	FBgn0038880	3R:17102386..17119720(-1)	FBgn0038880:7;FBgn0038880:8	SIFR:7;SIFR:8	2;1	FBgn0038880	FBpp0083497;FBpp0083498;FBpp0291029	FBtr0084098;FBtr0084099;FBtr0301815	0.437045	0.431995	0.451965	1.98328	1.36286	0.182682	0.41885	0.433215	0.111898	0.148282
F54566_SI	3R	17692489	17693048	CG6569	FBgn0038909	3R:17691892..17693825(-1)	FBgn0038909:3;FBgn0038909:4	CG6569:3;CG6569:4	2;1	FBgn0038909	FBpp0083553;FBpp0083554;FBpp0112175	FBtr0084155;FBtr0084156;FBtr0113263	-0.717964	0.123328	-0.465615	0.190595	1.64679	0.3403	0.0680123	0.128855	0.0752213	0.115325
F54615_SI	3R	17841263	17841934	CG6332	FBgn0038921	3R:17840419..17841934(1)	FBgn0038921:3;FBgn0038921:4;FBgn0038921:5	CG6332:3;CG6332:4;CG6332:5	1;1;1	FBgn0038921	FBpp0083568;FBpp0288709	FBtr0084170;FBtr0290270	-0.219715	0.374045	-0.443624	0.95945	1.74118	0.335205	0.142465	0.0736534	0.0281014	0.0411851
F54949_SI	3R	18428567	18429645	CG31158	FBgn0051158	3R:18413477..18434564(1)	FBgn0051158:6;FBgn0051158:7;FBgn0051158:8	CG31158:6;CG31158:7;CG31158:8	2;1;2	FBgn0051158	FBpp0112307;FBpp0112308;FBpp0291397	FBtr0113395;FBtr0113396;FBtr0302187	2.24084	0.26059	2.42339	24.8357	3.20625	0.0783796	0.389994	0.464605	3.51644e-05	0.00085907
F54990_SI	3R	18462523	18464669	loco	CG5248	3R:18445690..18465082(-1)	CG5248:2;CG5248:6	loco:2;loco:6	1;1	FBgn0020278	FBpp0083666;FBpp0083667	FBtr0084273;FBtr0084274	-1.96334	0.487481	-1.73558	0.857593	-0.315137	0.247647	0.206363	0.167528	0.000907933	0.0139174
F55667_SI	3R	19655900	19656527	CG34355	FBgn0085384	3R:19646336..19675071(1)	FBgn0085384:3;FBgn0085384:4	CG34355:3;CG34355:4	1;1	FBgn0085384	FBpp0271723;FBpp0271724	FBtr0273215;FBtr0273216	1.69006	0.454193	1.42103	17.3343	2.90295	0.392402	0.307419	0.28731	0.0657025	0.0336723
F55752_SI	3R	19799076	19799581	CG31140	FBgn0051140	3R:19788902..19808950(1)	FBgn0051140:8;FBgn0051140:9	CG31140:8;CG31140:9	4;1	FBgn0051140	FBpp0083885;FBpp0083886;FBpp0112304;FBpp0112305;FBpp0290185	FBtr0084497;FBtr0084498;FBtr0113392;FBtr0113393;FBtr0300963	2.95672	0.0592476	2.8118	39.0486	3.65445	0.209848	0.491416	0.426347	0.0124102	0.0049393
F55757_SI	3R	19803105	19803543	CG31140	FBgn0051140	3R:19788902..19808950(1)	FBgn0051140:14;FBgn0051140:15;FBgn0051140:16	CG31140:14;CG31140:15;CG31140:16	1;3;1	FBgn0051140	FBpp0083885;FBpp0083886;FBpp0112304;FBpp0290185	FBtr0084497;FBtr0084498;FBtr0113392;FBtr0300963	3.22315	0.220005	3.27167	61.4035	4.04545	0.127399	0.445068	0.464457	3.47804e-05	0.000167769
F56283_SI	3R	20474230	20475267	CG5794	CG5794	3R:20462180..20475673(-1)	CG5794:2;CG5794:22	CG5794:2;CG5794:22	2;1	FBgn0039214	FBpp0084046;FBpp0084047;FBpp0084048	FBtr0084666;FBtr0084667;FBtr0084668	0.43541	0.407227	0.692629	5.28364	1.76962	0.0774692	0.279648	0.340927	0.000101234	0.00204091
F57004_SI	3R	21420235	21421324	msi	CG5099	3R:21344045..21428143(1)	CG5099:5;CG5099:8	msi:5;msi:8	1;1	FBgn0011666	FBpp0084255;FBpp0084256	FBtr0084881;FBtr0084882	1.51756	0.52927	1.66888	12.6355	2.52332	0.0816427	0.405988	0.425092	0.00181395	0.0118647
F57415_SI	3R	22360446	22360939	CG6490	FBgn0039431	3R:22296825..22360939(-1)	FBgn0039431:11;FBgn0039431:12	CG6490:11;CG6490:12	1;1	FBgn0039431	FBpp0291419;FBpp0291420	FBtr0302209;FBtr0302210	0.716673	0.498136	0.950356	3.67859	1.65872	0.46129	0.395495	0.463888	0.0252752	0.127588
F57908_SI	3R	23207995	23208277	side	FBgn0016061	3R:23202304..23244247(-1)	FBgn0016061:2;FBgn0016061:3	side:2;side:3	1;1	FBgn0016061	FBpp0084538;FBpp0288437	FBtr0085168;FBtr0289998	0.802756	1.06989	0.952373	4.73198	2.00762	0.320196	0.398401	0.344206	0.016472	0.0513829
F58210_SI	3R	24052455	24052530	CG34354	FBgn0085383	3R:23972546..24064952(1)	FBgn0085383:6;FBgn0085383:7	CG34354:6;CG34354:7	2;1	FBgn0085383	FBpp0111476;FBpp0289833;FBpp0289834	FBtr0112564;FBtr0300606;FBtr0300607	2.56167	0.304894	1.45925	39.6486	3.38466	0.278035	0.441941	0.145745	0.00867029	1.12189e-06
F58232_SI	3R	24151776	24151986	larp	FBgn0260724	3R:24143896..24162162(-1)	FBgn0260724:6;FBgn0260724:7	CG42551:6;CG42551:7	1;1	FBgn0261618	FBpp0290396;FBpp0290399	FBtr0301178;FBtr0301181	2.91988	0.0327422	3.46261	93.4276	4.53365	0.333469	0.144206	0.340204	4.05946e-05	0.00321198
F58759_SI	3R	25297373	25297621	Ptp99A	FBgn0004369	3R:25202987..25312426(1)	FBgn0004369:11;FBgn0004369:12	Ptp99A:11;Ptp99A:12	3;1	FBgn0004369	FBpp0084791;FBpp0084792;FBpp0089274;FBpp0292247	FBtr0085422;FBtr0085423;FBtr0085424;FBtr0303148	2.52984	0.197755	2.52816	25.6551	3.46959	0.15764	0.393491	0.398058	0.000170262	0.000355679
F60165_SI	3R	27662594	27662955	RhoGAP100F	FBgn0039883	3R:27638797..27670966(1)	FBgn0039883:10;FBgn0039883:11	RhoGAP100F:10;RhoGAP100F:11	2;1	FBgn0039883	FBpp0291389;FBpp0291390;FBpp0291391	FBtr0302179;FBtr0302180;FBtr0302181	0.750187	0.350001	0.673083	8.19235	2.21166	0.39999	0.230289	0.217633	0.00387998	0.00441041
F60184_SI	3R	27762412	27763110	heph	FBgn0011224	3R:27676704..27819000(-1)	FBgn0011224:20;FBgn0011224:21	heph:20;heph:21	2;1	FBgn0011224	FBpp0289495;FBpp0289496;FBpp0289497	FBtr0300267;FBtr0300268;FBtr0300269	2.94181	0.361011	2.84127	42.9221	3.84355	0.187096	0.420278	0.373551	0.00678824	0.00498197
F6666_SI	2L	11798665	11799402	crol	CG14938	2L:11794327..11809433(-1)	CG14938:11;CG14938:5;CG14938:6	crol:11;crol:5;crol:6	3;1;1	FBgn0020309	FBpp0079844;FBpp0079845;FBpp0079846;FBpp0079847	FBtr0080260;FBtr0080261;FBtr0080262;FBtr0080263	2.79738	0.157679	2.82997	32.6775	3.64875	0.0808982	0.429757	0.448475	0.000614154	0.0017582
F7635_SI	2L	14040171	14040394	nAcRalpha-34E	FBgn0028875	2L:14040171..14089437(1)	FBgn0028875:1;FBgn0028875:2	nAcRalpha-34E:1;nAcRalpha-34E:2	1;2	FBgn0028875	FBpp0089367;FBpp0289821;FBpp0291050	FBtr0080594;FBtr0300594;FBtr0301836	1.74355	0.545284	0.888672	17.3965	2.85278	0.249955	0.359982	0.15262	0.0180739	0.000197604
F8683_SI	2L	16905491	16905594	tweek	FBgn0261623	2L:16889003..16917052(1)	FBgn0261623:16;FBgn0261623:17	CG42706:16;CG42706:17	2;2	FBgn0261671	FBpp0292092;FBpp0292093;FBpp0292094;FBpp0292095	FBtr0302967;FBtr0302968;FBtr0302969;FBtr0302970	1.10002	1.58169	1.88827	20.994	2.9278	0.362405	0.200993	0.364514	0.00523744	0.12077
S10020_SI	2L	20431924	20432729	CG31688	FBgn0051688	2L:20429027..20443945(1)	FBgn0051688:2	CG31688:2	2	FBgn0051688	FBpp0271886;FBpp0271887	FBtr0273378;FBtr0273379	2.08353	0.382334	2.44654	16.8891	3.15383	0.148712	0.360084	0.489301	3.53063e-06	0.00125456
S10115_SI	2L	20736103	20736344	Fs(2)Ket	CG2637	2L:20734915..20739779(1)	CG2637:3	Fs(2)Ket:3	1	FBgn0000986	FBpp0080922	FBtr0081392	1.43837	0.473717	1.85483	14.3765	2.76923	0.152353	0.282905	0.403665	0.00152645	0.0390311
S10116_SI	2L	20736418	20737446	Fs(2)Ket	CG2637	2L:20734915..20739779(1)	CG2637:4	Fs(2)Ket:4	1	FBgn0000986	FBpp0080922	FBtr0081392	1.83051	0.238605	2.32549	20.199	3.1237	0.053549	0.280235	0.450472	1.55818e-08	5.51569e-05
S10117_SI	2L	20737515	20738441	Fs(2)Ket	CG2637	2L:20734915..20739779(1)	CG2637:5	Fs(2)Ket:5	1	FBgn0000986	FBpp0080922	FBtr0081392	2.22596	0.290962	2.51328	25.8299	3.31679	0.0606316	0.345541	0.45038	2.07845e-08	6.52769e-06
S10118_SI	2L	20738504	20738975	Fs(2)Ket	CG2637	2L:20734915..20739779(1)	CG2637:6	Fs(2)Ket:6	1	FBgn0000986	FBpp0080922	FBtr0081392	2.55617	0.341724	2.61237	26.7993	3.4297	0.208216	0.428582	0.44398	1.98331e-05	0.000107835
S10328_SI	2L	21128740	21129082	Nhe2	FBgn0040297	2L:21104599..21132685(1)	FBgn0040297:24	Nhe2:24	5	FBgn0040297	FBpp0080995;FBpp0080996;FBpp0289186;FBpp0289188;FBpp0289190	FBtr0081466;FBtr0081467;FBtr0299908;FBtr0299910;FBtr0299912	2.69345	0.239979	2.54416	30.9385	3.41388	0.0530468	0.496181	0.447684	0.01227	0.00488995
S10395_SI	2L	21207220	21207423	clumsy	FBgn0026255	2L:21206520..21211820(1)	FBgn0026255:5	clumsy:5	2	FBgn0026255	FBpp0081005;FBpp0110195	FBtr0081476;FBtr0110895	1.13823	0.727722	1.20235	5.18576	2.05407	0.225722	0.475235	0.447906	0.0141657	0.0334151
S10410_SI	2L	21221336	21221786	CG8677	CG8677	2L:21221336..21234035(1)	CG8677:1	CG8677:1	1	FBgn0026577	FBpp0081006	FBtr0081477	1.8078	0.162615	1.80953	11.4609	2.52928	0.0758687	0.489917	0.490792	3.75421e-05	8.91397e-05
S10840_SI	2L	22471796	22471984	CG17494	FBgn0040011	2L:22471796..22478851(1)	FBgn0040011:1	CG17494:1	2	FBgn0040011	FBpp0110545;FBpp0110594	FBtr0111252;FBtr0111253	1.09147	0.592838	1.18442	6.98045	2.23272	0.333499	0.346322	0.342423	0.00133266	0.00514914
S11130_SI	X	635712	635909	sdk	FBgn0021764	X:580873..643529(1)	FBgn0021764:14	sdk:14	6	FBgn0021764	FBpp0070125;FBpp0070126;FBpp0070127;FBpp0070128;FBpp0291468;FBpp0291469	FBtr0070130;FBtr0070131;FBtr0070132;FBtr0070133;FBtr0302259;FBtr0302260	1.02698	0.289081	0.932586	4.84721	1.81074	0.462101	0.440352	0.333994	0.143443	0.174106
S11188_SI	X	713244	713666	CG42248	FBgn0259100	X:702250..778497(-1)	FBgn0259100:7	CG42248:7	2	FBgn0259100	FBpp0288785;FBpp0288786	FBtr0299511;FBtr0299512	2.04939	0.337338	2.1054	20.2924	2.87693	0.0734137	0.454522	0.480082	0.00077799	0.0028779
S11190_SI	X	714538	716002	CG42248	FBgn0259100	X:702250..778497(-1)	FBgn0259100:9	CG42248:9	2	FBgn0259100	FBpp0288785;FBpp0288786	FBtr0299511;FBtr0299512	2.12658	0.167939	2.15326	16.978	2.88775	0.0247396	0.47188	0.484085	2.37988e-05	8.74364e-05
S11202_SI	X	787255	787347	CG14632	FBgn0029538	X:785380..802854(-1)	FBgn0029538:3	CG14632:3	2	FBgn0029538	FBpp0070185;FBpp0070186	FBtr0070192;FBtr0070193	1.01484	0.395295	1.33137	9.56988	2.14523	0.24027	0.164519	0.491485	0.0790308	0.168354
S11203_SI	X	787501	788338	CG14632	FBgn0029538	X:785380..802854(-1)	FBgn0029538:4	CG14632:4	2	FBgn0029538	FBpp0070185;FBpp0070186	FBtr0070192;FBtr0070193	0.900784	0.624894	0.552176	6.29897	1.80404	0.103228	0.464422	0.319511	0.0126713	0.00149843
S11264_SI	X	971243	971545	CG3655	FBgn0040397	X:967931..1028547(-1)	FBgn0040397:3	CG3655:3	2	FBgn0040397	FBpp0070174;FBpp0112239	FBtr0070181;FBtr0113327	1.88823	0.44115	1.35351	13.9675	2.68131	0.281956	0.473426	0.259705	0.0110562	0.000163007
S11297_SI	X	1116518	1117045	CG3638	FBgn0026875	X:1111116..1130666(-1)	FBgn0026875:6	CG3638:6	3	FBgn0261444	FBpp0070236;FBpp0070239;FBpp0291180	FBtr0070246;FBtr0070249;FBtr0301968	1.77757	0.480706	1.94534	16.0096	2.9543	0.118043	0.3352	0.385033	0.00121749	0.00819889
S11300_SI	X	1117656	1117907	CG3638	FBgn0026875	X:1111116..1130666(-1)	FBgn0026875:9	CG3638:9	3	FBgn0261444	FBpp0070236;FBpp0070239;FBpp0291180	FBtr0070246;FBtr0070249;FBtr0301968	1.66962	0.493703	1.91207	21.1244	2.76564	0.0336547	0.363987	0.439389	0.00134923	0.0172907
S11301_SI	X	1117969	1118196	CG3638	FBgn0026875	X:1111116..1130666(-1)	FBgn0026875:10	CG3638:10	3	FBgn0261444	FBpp0070236;FBpp0070239;FBpp0291180	FBtr0070246;FBtr0070249;FBtr0301968	2.14756	0.432423	2.45071	25.7543	3.33976	0.157257	0.325252	0.427791	1.93819e-05	0.00126207
S11302_SI	X	1119467	1119561	CG3638	FBgn0026875	X:1111116..1130666(-1)	FBgn0026875:11	CG3638:11	3	FBgn0261444	FBpp0070236;FBpp0070239;FBpp0291180	FBtr0070246;FBtr0070249;FBtr0301968	1.71969	0.928534	2.07697	24.9914	3.31154	0.184649	0.255345	0.391597	0.0224684	0.106572
S11303_SI	X	1120138	1120315	CG3638	FBgn0026875	X:1111116..1130666(-1)	FBgn0026875:12	CG3638:12	3	FBgn0261444	FBpp0070236;FBpp0070239;FBpp0291180	FBtr0070246;FBtr0070249;FBtr0301968	1.57142	0.56674	1.03482	18.4416	2.83741	0.242664	0.307252	0.178828	0.00547489	0.000357269
S11306_SI	X	1128787	1129086	CG3638	FBgn0026875	X:1111116..1130666(-1)	FBgn0026875:15	CG3638:15	1	FBgn0261444	FBpp0070239	FBtr0070249	1.70686	0.511716	2.30331	20.0922	3.23135	0.0214108	0.238956	0.398704	0.00012312	0.0203513
S11307_SI	X	1130478	1130666	CG3638	FBgn0026875	X:1111116..1130666(-1)	FBgn0026875:16	CG3638:16	2	FBgn0261444	FBpp0070236;FBpp0291180	FBtr0070246;FBtr0301968	1.48283	0.326909	1.82361	17.4072	2.93109	0.146831	0.242813	0.343727	0.000146152	0.00429058
S11385_SI	X	1321709	1321807	futsch	FBgn0259108	X:1307911..1345416(1)	FBgn0259108:3	futsch:3	2	FBgn0259108	FBpp0111540;FBpp0289462	FBtr0112628;FBtr0300225	2.95462	0.185071	2.12991	50.1422	4.08583	0.135073	0.324818	0.280827	0.068335	0.00307115
S11386_SI	X	1326776	1326948	futsch	FBgn0259108	X:1307911..1345416(1)	FBgn0259108:4	futsch:4	2	FBgn0259108	FBpp0111540;FBpp0289462	FBtr0112628;FBtr0300225	2.56009	0.508236	2.95328	45.5854	4.11349	0.141994	0.22892	0.329888	0.000208182	0.0066102
S11387_SI	X	1327008	1327230	futsch	FBgn0259108	X:1307911..1345416(1)	FBgn0259108:5	futsch:5	2	FBgn0259108	FBpp0111540;FBpp0289462	FBtr0112628;FBtr0300225	2.54073	0.150829	3.17053	42.3891	4.02019	0.0192213	0.229689	0.43708	5.06623e-08	0.000307449
S11388_SI	X	1327287	1327445	futsch	FBgn0259108	X:1307911..1345416(1)	FBgn0259108:6	futsch:6	2	FBgn0259108	FBpp0111540;FBpp0289462	FBtr0112628;FBtr0300225	2.22511	0.229931	1.8865	38.0921	3.74082	0.132229	0.222691	0.180928	0.001748	0.000448182
S11390_SI	X	1341397	1342816	futsch	FBgn0259108	X:1307911..1345416(1)	FBgn0259108:8	futsch:8	2	FBgn0259108	FBpp0111540;FBpp0289462	FBtr0112628;FBtr0300225	3.47452	0.249355	3.71742	79.5006	4.5335	0.0695563	0.354185	0.441489	2.85437e-07	3.28069e-05
S11438_SI	X	1383701	1384208	Nmdar2	FBgn0053513	X:1380259..1401842(-1)	FBgn0053513:4	Nmdar2:4	6	FBgn0053513	FBpp0070276;FBpp0089172;FBpp0089173;FBpp0291056;FBpp0291057;FBpp0291058	FBtr0070288;FBtr0091453;FBtr0091454;FBtr0301842;FBtr0301843;FBtr0301844	1.3541	0.445282	1.43109	10.1183	2.27273	0.0985823	0.427776	0.429725	0.0200161	0.0477
S11439_SI	X	1384574	1384725	Nmdar2	FBgn0053513	X:1380259..1401842(-1)	FBgn0053513:5	Nmdar2:5	6	FBgn0053513	FBpp0070276;FBpp0089172;FBpp0089173;FBpp0291056;FBpp0291057;FBpp0291058	FBtr0070288;FBtr0091453;FBtr0091454;FBtr0301842;FBtr0301843;FBtr0301844	1.36531	0.604406	0.833409	11.4261	2.31199	0.385515	0.429752	0.308897	0.0632975	0.00631901
S11441_SI	X	1385002	1385291	Nmdar2	FBgn0053513	X:1380259..1401842(-1)	FBgn0053513:7	Nmdar2:7	6	FBgn0053513	FBpp0070276;FBpp0089172;FBpp0089173;FBpp0291056;FBpp0291057;FBpp0291058	FBtr0070288;FBtr0091453;FBtr0091454;FBtr0301842;FBtr0301843;FBtr0301844	1.37342	0.584723	1.21862	11.8168	2.61146	0.0558966	0.33333	0.251319	0.000859245	0.000505175
S11442_SI	X	1385389	1385982	Nmdar2	FBgn0053513	X:1380259..1401842(-1)	FBgn0053513:8	Nmdar2:8	6	FBgn0053513	FBpp0070276;FBpp0089172;FBpp0089173;FBpp0291056;FBpp0291057;FBpp0291058	FBtr0070288;FBtr0091453;FBtr0091454;FBtr0301842;FBtr0301843;FBtr0301844	1.23244	0.223581	1.4035	10.5283	2.34512	0.175358	0.331372	0.390846	0.00471475	0.0246583
S11443_SI	X	1386193	1386343	Nmdar2	FBgn0053513	X:1380259..1401842(-1)	FBgn0053513:9	Nmdar2:9	6	FBgn0053513	FBpp0070276;FBpp0089172;FBpp0089173;FBpp0291056;FBpp0291057;FBpp0291058	FBtr0070288;FBtr0091453;FBtr0091454;FBtr0301842;FBtr0301843;FBtr0301844	1.02175	0.702285	0.465005	14.8704	2.7464	0.319645	0.204561	0.130176	0.00405201	0.000545851
S11444_SI	X	1386524	1387295	Nmdar2	FBgn0053513	X:1380259..1401842(-1)	FBgn0053513:10	Nmdar2:10	6	FBgn0053513	FBpp0070276;FBpp0089172;FBpp0089173;FBpp0291056;FBpp0291057;FBpp0291058	FBtr0070288;FBtr0091453;FBtr0091454;FBtr0301842;FBtr0301843;FBtr0301844	1.45645	0.197863	1.11782	9.44821	2.48022	0.142388	0.362162	0.267436	0.000563316	4.35019e-05
S11448_SI	X	1395830	1396535	Nmdar2	FBgn0053513	X:1380259..1401842(-1)	FBgn0053513:14	Nmdar2:14	2	FBgn0053513	FBpp0070276;FBpp0291058	FBtr0070288;FBtr0301844	1.53293	0.348834	1.65483	11.4264	2.58416	0.104502	0.364414	0.393403	4.2827e-05	0.0004078
S11467_SI	X	1503224	1503514	br	FBgn0000210	X:1469165..1553962(1)	FBgn0000210:2	br:2	1	FBgn0000210	FBpp0289656	FBtr0300427	-0.234081	0.999906	1.11906	4.64113	1.8855	0.281249	0.158139	0.45676	8.70993e-05	0.172908
S11473_SI	X	1518171	1518740	br	FBgn0000210	X:1469165..1553962(1)	FBgn0000210:7	br:7	12	FBgn0000210	FBpp0070251;FBpp0070252;FBpp0070253;FBpp0070255;FBpp0070256;FBpp0289656;FBpp0289657;FBpp0289658;FBpp0289659;FBpp0292595;FBpp0292596;FBpp0292597	FBtr0070261;FBtr0070262;FBtr0070263;FBtr0070265;FBtr0070266;FBtr0300427;FBtr0300428;FBtr0300429;FBtr0300430;FBtr0303562;FBtr0303563;FBtr0303564	0.681908	0.442629	1.33231	8.15364	2.09	0.160957	0.260899	0.46753	0.00391791	0.162018
S11475_SI	X	1530129	1530582	br	FBgn0000210	X:1469165..1553962(1)	FBgn0000210:9	br:9	12	FBgn0000210	FBpp0070251;FBpp0070252;FBpp0070253;FBpp0070255;FBpp0070256;FBpp0289656;FBpp0289657;FBpp0289658;FBpp0289659;FBpp0292595;FBpp0292596;FBpp0292597	FBtr0070261;FBtr0070262;FBtr0070263;FBtr0070265;FBtr0070266;FBtr0300427;FBtr0300428;FBtr0300429;FBtr0300430;FBtr0303562;FBtr0303563;FBtr0303564	0.188925	0.765597	0.0380042	3.80663	1.17043	0.399936	0.435734	0.420325	0.184896	0.147592
S11476_SI	X	1530672	1530945	br	FBgn0000210	X:1469165..1553962(1)	FBgn0000210:10	br:10	12	FBgn0000210	FBpp0070251;FBpp0070252;FBpp0070253;FBpp0070255;FBpp0070256;FBpp0289656;FBpp0289657;FBpp0289658;FBpp0289659;FBpp0292595;FBpp0292596;FBpp0292597	FBtr0070261;FBtr0070262;FBtr0070263;FBtr0070265;FBtr0070266;FBtr0300427;FBtr0300428;FBtr0300429;FBtr0300430;FBtr0303562;FBtr0303563;FBtr0303564	0.281969	0.468662	0.79319	7.01509	1.94705	0.226511	0.201886	0.313508	4.82836e-05	0.0044
S11477_SI	X	1531033	1531172	br	FBgn0000210	X:1469165..1553962(1)	FBgn0000210:11	br:11	12	FBgn0000210	FBpp0070251;FBpp0070252;FBpp0070253;FBpp0070255;FBpp0070256;FBpp0289656;FBpp0289657;FBpp0289658;FBpp0289659;FBpp0292595;FBpp0292596;FBpp0292597	FBtr0070261;FBtr0070262;FBtr0070263;FBtr0070265;FBtr0070266;FBtr0300427;FBtr0300428;FBtr0300429;FBtr0300430;FBtr0303562;FBtr0303563;FBtr0303564	0.254743	0.0358396	0.665976	2.55233	1.77763	0.562234	0.0988998	0.343969	0.00761765	0.0283474
S11482_SI	X	1552821	1553962	br	FBgn0000210	X:1469165..1553962(1)	FBgn0000210:20	br:20	2	FBgn0000210	FBpp0070255;FBpp0292595	FBtr0070265;FBtr0303562	-0.316874	0.378123	-0.355023	1.88519	0.7045	0.133651	0.376961	0.3471	0.000807073	0.0010925
S11498_SI	X	1575606	1575788	CG32809	FBgn0023531	X:1569113..1586580(-1)	FBgn0023531:6	CG32809:6	2	FBgn0023531	FBpp0088755;FBpp0088756	FBtr0089814;FBtr0089815	2.55617	0.247345	2.03217	25.4277	3.34449	0.310097	0.45132	0.280359	0.0695198	0.0043791
S11514_SI	X	1584233	1584841	CG32809	FBgn0023531	X:1569113..1586580(-1)	FBgn0023531:15	CG32809:15	2	FBgn0023531	FBpp0088755;FBpp0088756	FBtr0089814;FBtr0089815	2.03492	0.228633	2.16091	16.4405	2.87869	0.171089	0.434771	0.494207	0.0125304	0.0485274
S11515_SI	X	1584906	1585045	CG32809	FBgn0023531	X:1569113..1586580(-1)	FBgn0023531:16	CG32809:16	2	FBgn0023531	FBpp0088755;FBpp0088756	FBtr0089814;FBtr0089815	2.08535	0.293297	1.9214	30.2108	3.3481	0.236106	0.28651	0.236331	8.26027e-07	3.50032e-07
S11615_SI	X	1800339	1801467	Edem1	FBgn0023511	X:1797737..1802860(-1)	FBgn0023511:4	Edem1:4	3	FBgn0023511	FBpp0070337;FBpp0070338;FBpp0070339	FBtr0070352;FBtr0070353;FBtr0070354	1.39838	0.11925	1.44049	8.97127	2.217	0.0663958	0.442674	0.483605	5.0556e-05	0.000215244
S11669_SI	X	1913881	1915150	east	FBgn0010110	X:1906345..1916904(1)	FBgn0010110:10	east:10	3	FBgn0261954	FBpp0070312;FBpp0292165;FBpp0292166	FBtr0070326;FBtr0303046;FBtr0303047	2.52583	0.155103	2.64864	30.9908	3.44968	0.0553181	0.400078	0.44892	2.41724e-09	7.81292e-08
S11697_SI	X	1951862	1951956	CG4290	FBgn0025625	X:1949343..1955948(-1)	FBgn0025625:3	CG4290:3	1	FBgn0025625	FBpp0070326	FBtr0070340	1.5123	0.547469	1.12353	7.96961	2.4396	0.489118	0.404027	0.165579	0.0633606	0.0259757
S11734_SI	X	1989043	1989230	csw	CG3954	X:1988269..2007698(1)	CG3954:2	csw:2	1	FBgn0000382	FBpp0070362	FBtr0070378	3.19783	0.266338	3.16658	54.773	3.91479	0.0995848	0.499616	0.49066	0.00679939	0.00817947
S11742_SI	X	2003762	2004699	csw	CG3954	X:1988269..2007698(1)	CG3954:7	csw:7	3	FBgn0000382	FBpp0070362;FBpp0070363;FBpp0070364	FBtr0070378;FBtr0070379;FBtr0070380	3.08629	0.216043	3.18496	57.744	4.02888	0.0432316	0.396272	0.430697	3.49028e-06	3.99445e-05
S11776_SI	X	2050422	2051546	wapl	CG3707	X:2044135..2053016(-1)	CG3707:2	wapl:2	1	FBgn0004655	FBpp0070413	FBtr0070429	1.01462	0.138403	0.949236	5.62615	1.84903	0.249228	0.428583	0.40274	0.000714579	0.00065336
S11812_SI	X	2094708	2094902	Mct1	CG3456	X:2088616..2099406(1)	CG3456:5	Mct1:5	1	FBgn0023549	FBpp0070377	FBtr0070393	2.66286	0.191347	2.75177	30.7052	3.51033	0.110331	0.432694	0.481709	0.00753873	0.0251286
S11813_SI	X	2094969	2095094	Mct1	CG3456	X:2088616..2099406(1)	CG3456:6	Mct1:6	1	FBgn0023549	FBpp0070377	FBtr0070393	2.54638	0.229421	2.63805	32.995	3.55036	0.105502	0.37192	0.408014	0.00182918	0.00728383
S11839_SI	X	2126031	2126191	pcx	CG3443	X:2119744..2132089(1)	CG3443:6	pcx:6	1	FBgn0003048	FBpp0070379	FBtr0070395	0.416058	0.548067	1.07212	7.56805	2.08184	0.429778	0.149196	0.377868	0.00287448	0.0699325
S11929_SI	X	2277529	2277636	PsGEF	FBgn0040387	X:2272151..2281697(-1)	FBgn0040387:6	CG14045:6	1	FBgn0040387	FBpp0070447	FBtr0070463	1.65858	1.3417	2.39843	31.8701	3.44904	0.219981	0.254136	0.350586	0.00271047	0.104923
S11972_SI	X	2384489	2384875	trol	FBgn0001402	X:2365016..2439423(-1)	FBgn0001402:23	trol:23	8	FBgn0261451	FBpp0070435;FBpp0070436;FBpp0070437;FBpp0070438;FBpp0070439;FBpp0070440;FBpp0111723;FBpp0290911	FBtr0070451;FBtr0091962;FBtr0091963;FBtr0091964;FBtr0091965;FBtr0091966;FBtr0112811;FBtr0301697	2.9602	0.271931	3.35245	58.8462	4.08657	0.0339856	0.333744	0.484903	7.05686e-06	0.00226453
S11973_SI	X	2385178	2385267	trol	FBgn0001402	X:2365016..2439423(-1)	FBgn0001402:24	trol:24	3	FBgn0261451	FBpp0070435;FBpp0070440;FBpp0290911	FBtr0070451;FBtr0091965;FBtr0301697	2.01223	0.759657	1.77087	22.5859	3.16778	0.418468	0.354322	0.163538	0.0691843	0.0657708
S11974_SI	X	2385352	2385445	trol	FBgn0001402	X:2365016..2439423(-1)	FBgn0001402:25	trol:25	4	FBgn0261451	FBpp0070435;FBpp0070440;FBpp0111723;FBpp0290911	FBtr0070451;FBtr0091965;FBtr0112811;FBtr0301697	2.18666	0.69306	2.47854	44.0952	3.76565	0.139581	0.25264	0.289518	0.000772767	0.00852593
S11978_SI	X	2387021	2387248	trol	FBgn0001402	X:2365016..2439423(-1)	FBgn0001402:29	trol:29	8	FBgn0261451	FBpp0070435;FBpp0070436;FBpp0070437;FBpp0070438;FBpp0070439;FBpp0070440;FBpp0111723;FBpp0290911	FBtr0070451;FBtr0091962;FBtr0091963;FBtr0091964;FBtr0091965;FBtr0091966;FBtr0112811;FBtr0301697	2.77014	0.0976826	3.37076	61.9044	4.2507	0.0936344	0.227658	0.41984	2.60477e-06	0.00278876
S12083_SI	X	2567208	2567651	sgg	FBgn0003371	X:2527983..2571879(1)	FBgn0003371:29	sgg:29	15	FBgn0003371	FBpp0070449;FBpp0070450;FBpp0070451;FBpp0070452;FBpp0070453;FBpp0070454;FBpp0089158;FBpp0089159;FBpp0089160;FBpp0089161;FBpp0089162;FBpp0110334;FBpp0111741;FBpp0291178;FBpp0291395	FBtr0070466;FBtr0070467;FBtr0070468;FBtr0070469;FBtr0070470;FBtr0070471;FBtr0070472;FBtr0070473;FBtr0070474;FBtr0070475;FBtr0070476;FBtr0111035;FBtr0112828;FBtr0301966;FBtr0302185	3.66995	0.205592	3.54606	79.409	4.40747	0.0635415	0.485501	0.422919	0.00103701	0.000413037
S12362_SI	X	3593147	3593306	Mnt	FBgn0023215	X:3565834..3594813(1)	FBgn0023215:10	Mnt:10	7	FBgn0023215	FBpp0070553;FBpp0070554;FBpp0291035;FBpp0291036;FBpp0291037;FBpp0291038;FBpp0291039	FBtr0070578;FBtr0070579;FBtr0301821;FBtr0301822;FBtr0301823;FBtr0301824;FBtr0301825	2.5453	0.607355	2.90522	27.2458	3.71956	0.0938142	0.345076	0.443945	0.000849385	0.0265905
S12380_SI	X	3656531	3656890	tlk	FBgn0086899	X:3614054..3682010(1)	FBgn0086899:8	tlk:8	1	FBgn0086899	FBpp0111592	FBtr0112680	1.87913	0.683763	2.24812	15.1948	3.00807	0.320116	0.36207	0.468712	0.0310734	0.198341
S12529_SI	X	4011997	4012312	CG4857	FBgn0026083	X:4011053..4020775(1)	FBgn0026083:2	CG4857:2	5	FBgn0026083	FBpp0070611;FBpp0290153;FBpp0290344;FBpp0290345;FBpp0290346	FBtr0070643;FBtr0300931;FBtr0301122;FBtr0301123;FBtr0301124	2.00785	0.267943	2.12635	21.3928	3.05813	0.297439	0.349146	0.393494	8.62427e-05	0.000712749
S12535_SI	X	4015487	4015963	CG4857	FBgn0026083	X:4011053..4020775(1)	FBgn0026083:10	CG4857:10	5	FBgn0026083	FBpp0070611;FBpp0290153;FBpp0290344;FBpp0290345;FBpp0290346	FBtr0070643;FBtr0300931;FBtr0301122;FBtr0301123;FBtr0301124	1.45929	0.251209	1.21699	13.5897	2.62093	0.0332485	0.32005	0.257353	0.000172894	3.828e-05
S12631_SI	X	4372181	4372327	bi	FBgn0000179	X:4306889..4378485(1)	FBgn0000179:7	bi:7	3	FBgn0000179	FBpp0070640;FBpp0289835;FBpp0289836	FBtr0070672;FBtr0300608;FBtr0300609	1.25833	0.958979	1.18856	7.24062	2.22592	0.155348	0.483749	0.394917	0.0925227	0.0914942
S12798_SI	X	4972151	4975148	CG32767	FBgn0052767	X:4969028..4978760(-1)	FBgn0052767:3	CG32767:3	4	FBgn0052767	FBpp0290216;FBpp0290217;FBpp0291328;FBpp0291329	FBtr0300994;FBtr0300995;FBtr0302118;FBtr0302119	2.01741	0.115455	2.3596	18.491	3.09075	0.0650543	0.343133	0.481368	2.41137e-08	2.18939e-05
S12833_SI	X	5133459	5134415	rg	FBgn0086911	X:4979866..5145183(1)	FBgn0086911:26	rg:26	5	FBgn0086911	FBpp0070713;FBpp0110292;FBpp0288527;FBpp0288863;FBpp0288864	FBtr0070745;FBtr0110993;FBtr0290088;FBtr0299588;FBtr0299589	2.29657	0.351315	2.88859	43.8761	3.63305	0.212959	0.269673	0.482609	4.98135e-06	0.00689878
S12838_SI	X	5143782	5144045	rg	FBgn0086911	X:4979866..5145183(1)	FBgn0086911:31	rg:31	5	FBgn0086911	FBpp0070713;FBpp0110292;FBpp0288527;FBpp0288863;FBpp0288864	FBtr0070745;FBtr0110993;FBtr0290088;FBtr0299588;FBtr0299589	2.70776	0.151786	2.7081	36.9906	3.52377	0.0998876	0.444541	0.445254	0.000144912	0.000313777
S12944_SI	X	5418335	5418498	snoRNA:Psi28S-3342	CR33787	X:5418335..5418498(-1)	CR33787:1	snoRNA:Psi28S-3342:1	1	FBgn0086667		FBtr0091788	2.0249	0.28416	-0.0919404	47.9511	3.39621	1.03753	0.189821	0.0148516	0.00577782	9.07972e-07
S12952_SI	X	5500118	5500893	Vsx1	CG4136	X:5488306..5506266(1)	CG4136:2	CG4136:2	1	FBgn0029775	FBpp0070747	FBtr0070781	-0.166411	0.702228	-1.17483	1.5264	0.845059	0.0615247	0.422444	0.172796	0.0752548	0.000974157
S12972_SI	X	5527771	5527791	CG42492	FBgn0259994	X:5521698..5542510(-1)	FBgn0259994:7	CG42492:7	1	FBgn0259994	FBpp0289692	FBtr0300465	2.93711	0.30362	2.9384	45.932	4.18234	0.32354	0.288108	0.284202	0.150028	0.183283
S12985_SI	X	5549543	5549639	CG42265	FBgn0259150	X:5547551..5556085(-1)	FBgn0259150:5	CG42265:5	2	FBgn0259150	FBpp0288873;FBpp0288942	FBtr0299597;FBtr0299598	1.92837	0.661157	1.865	16.9677	3.16181	0.190033	0.337804	0.274925	0.00949181	0.0107028
S12987_SI	X	5549885	5550679	CG42265	FBgn0259150	X:5547551..5556085(-1)	FBgn0259150:7	CG42265:7	2	FBgn0259150	FBpp0288873;FBpp0288942	FBtr0299597;FBtr0299598	1.71476	0.19003	0.846097	10.6753	2.57662	0.0505154	0.427704	0.181522	0.000510907	9.33509e-08
S12989_SI	X	5554218	5556085	CG42265	FBgn0259150	X:5547551..5556085(-1)	FBgn0259150:9	CG42265:9	2	FBgn0259150	FBpp0288873;FBpp0288942	FBtr0299597;FBtr0299598	1.4411	0.215454	1.62651	10.8171	2.55359	0.0392462	0.333964	0.395767	1.48552e-06	4.76656e-05
S13057_SI	X	5611379	5611811	CG33080	CG33080	X:5602594..5611811(-1)	CG33080:1	CG33080:1	1	FBgn0053080	FBpp0070809	FBtr0070844	1.30036	0.143333	1.14813	4.82328	2.02658	0.147787	0.483786	0.440553	0.0336535	0.0158908
S13061_SI	X	5617147	5617229	CG32758	CG32758	X:5613768..5632072(-1)	CG32758:3	CG32758:3	1	FBgn0052758	FBpp0070808	FBtr0070843	2.33867	0.23785	2.26655	28.0229	3.195	0.350964	0.417046	0.43007	0.052558	0.0490376
S13124_SI	X	5730763	5730923	CG15765	CG15765	X:5712597..5733606(1)	CG15765:5	CG15765:5	1	FBgn0029814	FBpp0070783	FBtr0070817	2.9896	0.280514	2.81927	56.8746	3.82033	0.130003	0.445799	0.381107	0.000468082	0.000119521
S13152_SI	X	5801622	5802034	CG4020	FBgn0029821	X:5799926..5802034(1)	FBgn0029821:7	CG4020:7	1	FBgn0029821	FBpp0070789	FBtr0070824	-0.735004	0.790241	-0.435725	13.4563	3.13846	0.41003	0.0113793	0.0176398	0.0327064	0.049056
S13153_SI	X	5802158	5802794	CG12236	CG12236	X:5802158..5807112(1)	CG12236:1	CG12236:1	2	FBgn0029822	FBpp0070790;FBpp0070791	FBtr0070825;FBtr0070826	2.09909	0.231955	2.06338	25.1649	3.54092	0.271622	0.235432	0.229862	0.00250873	0.00363764
S13154_SI	X	5802904	5803570	CG12236	CG12236	X:5802158..5807112(1)	CG12236:2	CG12236:2	2	FBgn0029822	FBpp0070790;FBpp0070791	FBtr0070825;FBtr0070826	1.80419	0.126363	1.47102	19.1383	3.42533	0.313055	0.192341	0.156342	0.00634665	0.00229788
S13155_SI	X	5803646	5803882	CG12236	CG12236	X:5802158..5807112(1)	CG12236:3	CG12236:3	2	FBgn0029822	FBpp0070790;FBpp0070791	FBtr0070825;FBtr0070826	1.33446	1.02605	0.98477	23.9379	3.43496	0.300382	0.163897	0.103769	0.00386034	0.00177068
S13156_SI	X	5803945	5804094	CG12236	CG12236	X:5802158..5807112(1)	CG12236:4	CG12236:4	2	FBgn0029822	FBpp0070790;FBpp0070791	FBtr0070825;FBtr0070826	1.68521	0.745046	1.18507	20.2605	3.39881	0.297333	0.205252	0.106331	0.0564937	0.0199748
S13157_SI	X	5804466	5805841	CG12236	CG12236	X:5802158..5807112(1)	CG12236:6	CG12236:6	1	FBgn0029822	FBpp0070791	FBtr0070826	2.66102	0.0415222	2.84035	27.1672	3.6885	0.234049	0.351477	0.420815	0.00351827	0.0232018
S13161_SI	X	5810584	5810826	CG3011	FBgn0029823	X:5807099..5810826(-1)	FBgn0029823:5	CG3011:5	1	FBgn0029823	FBpp0070792	FBtr0070827	0.687283	0.902332	0.172525	16.6847	3.23492	0.331386	0.0966602	0.0301001	0.0120967	0.0116263
S13162_SI	X	5811210	5811660	CG3726	CG3726	X:5811210..5835703(1)	CG3726:1	CG3726:1	1	FBgn0029824	FBpp0070823	FBtr0070858	2.54681	0.240844	2.79332	26.0224	3.63959	0.306799	0.332291	0.418758	0.0160408	0.087397
S13163_SI	X	5832602	5832993	CG3726	CG3726	X:5811210..5835703(1)	CG3726:2	CG3726:2	1	FBgn0029824	FBpp0070823	FBtr0070858	2.17409	0.202512	1.84654	22.2748	3.53968	0.289184	0.251584	0.18687	0.00667369	0.00188157
S13164_SI	X	5833072	5833550	CG3726	CG3726	X:5811210..5835703(1)	CG3726:3	CG3726:3	1	FBgn0029824	FBpp0070823	FBtr0070858	1.95777	0.115373	1.63025	23.2415	3.52627	0.282455	0.203901	0.150538	0.00243524	0.000742068
S13165_SI	X	5833658	5834648	CG3726	CG3726	X:5811210..5835703(1)	CG3726:4	CG3726:4	1	FBgn0029824	FBpp0070823	FBtr0070858	1.99868	0.231546	1.47534	22.1513	3.47544	0.270821	0.227258	0.134391	0.00226219	0.000196194
S13166_SI	X	5835005	5835129	CG3726	CG3726	X:5811210..5835703(1)	CG3726:5	CG3726:5	1	FBgn0029824	FBpp0070823	FBtr0070858	2.62115	0.347496	1.71597	28.1587	3.64528	0.216076	0.37013	0.167094	0.0414194	0.000484707
S13167_SI	X	5835198	5835304	CG3726	CG3726	X:5811210..5835703(1)	CG3726:6	CG3726:6	1	FBgn0029824	FBpp0070823	FBtr0070858	2.3716	0.225263	2.2034	23.6991	3.49425	0.316954	0.320262	0.280885	0.0700856	0.0498596
S13168_SI	X	5835359	5835703	CG3726	CG3726	X:5811210..5835703(1)	CG3726:7	CG3726:7	1	FBgn0029824	FBpp0070823	FBtr0070858	2.94259	0.0936462	2.42044	27.9348	3.63671	0.370035	0.478843	0.283892	0.104003	0.0064234
S13171_SI	X	5837188	5837326	CG12728	FBgn0029825	X:5836641..5838655(1)	FBgn0029825:3	CG12728:3	1	FBgn0029825	FBpp0070824	FBtr0070859	1.0146	0.61194	-0.459465	14.9068	3.16589	0.422112	0.123916	0.0083446	0.198597	0.145625
S13172_SI	X	5837410	5837644	CG12728	FBgn0029825	X:5836641..5838655(1)	FBgn0029825:4	CG12728:4	1	FBgn0029825	FBpp0070824	FBtr0070859	1.14421	0.662932	0.378856	16.534	3.21129	0.388384	0.145003	0.0385124	0.0657706	0.0337279
S13173_SI	X	5837706	5838655	CG12728	FBgn0029825	X:5836641..5838655(1)	FBgn0029825:5	CG12728:5	1	FBgn0029825	FBpp0070824	FBtr0070859	2.07052	0.478451	2.13925	19.7386	3.44778	0.358045	0.265258	0.259651	0.0227218	0.0439852
S13177_SI	X	5840492	5840726	CG32756	FBgn0052756	X:5839715..5841884(1)	FBgn0052756:4	CG32756:4	1	FBgn0052756	FBpp0070825	FBtr0070860	0.889528	0.160539	0.667676	18.6538	3.36052	0.288903	0.0830611	0.069658	0.00197933	0.00166205
S13178_SI	X	5840788	5841884	CG32756	FBgn0052756	X:5839715..5841884(1)	FBgn0052756:5	CG32756:5	1	FBgn0052756	FBpp0070825	FBtr0070860	2.12144	0.194814	2.00671	22.0347	3.39424	0.308022	0.27487	0.242953	0.0399213	0.0359755
S13179_SI	X	5842223	5842345	CG6041	FBgn0029826	X:5842223..5844241(1)	FBgn0029826:1	CG6041:1	1	FBgn0029826	FBpp0070826	FBtr0070861	1.50826	0.408049	0.85227	17.5096	3.27622	0.406523	0.17061	0.0642103	0.0923129	0.0505528
S13180_SI	X	5843123	5843318	CG6041	FBgn0029826	X:5842223..5844241(1)	FBgn0029826:2	CG6041:2	1	FBgn0029826	FBpp0070826	FBtr0070861	1.53339	0.312818	0.804507	18.2528	3.24828	0.38407	0.17821	0.0710688	0.0570292	0.0222823
S13181_SI	X	5843384	5843663	CG6041	FBgn0029826	X:5842223..5844241(1)	FBgn0029826:3	CG6041:3	1	FBgn0029826	FBpp0070826	FBtr0070861	2.14324	0.296045	1.40163	17.4453	3.35789	0.28283	0.29828	0.155385	0.136508	0.0200515
S13182_SI	X	5843762	5844241	CG6041	FBgn0029826	X:5842223..5844241(1)	FBgn0029826:4	CG6041:4	1	FBgn0029826	FBpp0070826	FBtr0070861	1.9371	0.364906	0.317076	17.4861	3.3592	0.356275	0.24116	0.0538346	0.0750474	0.000474453
S13184_SI	X	5844737	5845022	CG32755	FBgn0052755	X:5844284..5845744(1)	FBgn0052755:2	CG32755:2	1	FBgn0052755	FBpp0070827	FBtr0070862	0.0184039	0.617646	-0.0179858	13.5566	3.14596	0.400797	0.0355186	0.0400745	0.0096584	0.00897272
S13198_SI	X	5860314	5860770	Grip	CG14447	X:5860314..5880729(1)	CG14447:1	Grip:1	1	FBgn0029830	FBpp0070830	FBtr0070865	0.104425	0.643219	-0.550364	15.169	3.21539	0.382364	0.0363269	0.0251318	0.00620715	0.00121001
S13201_SI	X	5876433	5876626	Grip	CG14447	X:5860314..5880729(1)	CG14447:4	Grip:4	1	FBgn0029830	FBpp0070830	FBtr0070865	0.439606	1.46703	0.306177	17.3494	3.29976	0.331187	0.0894776	0.0321905	0.0157464	0.0344108
S13202_SI	X	5876782	5877092	Grip	CG14447	X:5860314..5880729(1)	CG14447:5	Grip:5	1	FBgn0029830	FBpp0070830	FBtr0070865	-1.02979	1.81334	1.09289	16.4549	3.26651	0.398693	0.0249421	0.115121	0.000424371	0.0901415
S13203_SI	X	5877166	5877329	Grip	CG14447	X:5860314..5880729(1)	CG14447:6	Grip:6	1	FBgn0029830	FBpp0070830	FBtr0070865	1.03525	0.877576	0.479157	16.639	3.25224	0.346526	0.129152	0.0199654	0.0664427	0.136557
S13204_SI	X	5878237	5879455	Grip	CG14447	X:5860314..5880729(1)	CG14447:7	Grip:7	1	FBgn0029830	FBpp0070830	FBtr0070865	1.04756	0.24082	0.445186	17.1111	3.26863	0.371003	0.105713	0.0600222	0.00928621	0.00223811
S13205_SI	X	5879517	5879719	Grip	CG14447	X:5860314..5880729(1)	CG14447:8	Grip:8	1	FBgn0029830	FBpp0070830	FBtr0070865	0.713776	0.998366	-0.126895	19.9592	3.19486	0.449376	0.11587	0.0608445	0.0157953	0.00288132
S13206_SI	X	5879785	5880263	Grip	CG14447	X:5860314..5880729(1)	CG14447:9	Grip:9	1	FBgn0029830	FBpp0070830	FBtr0070865	0.706831	0.626672	0.394617	16.4262	3.30937	0.333972	0.0816029	0.0547556	0.0039471	0.00263887
S13207_SI	X	5880331	5880729	Grip	CG14447	X:5860314..5880729(1)	CG14447:10	Grip:10	1	FBgn0029830	FBpp0070830	FBtr0070865	1.6876	0.0946884	1.70927	20.222	3.37875	0.354887	0.177417	0.181162	0.00708198	0.0126858
S13211_SI	X	5891537	5892855	CG4766	CG4766	X:5891537..5894830(-1)	CG4766:3	CG4766:3	1	FBgn0027546	FBpp0070856	FBtr0070891	2.19382	0.111705	2.02096	21.292	3.44134	0.299246	0.279797	0.235434	0.0121422	0.00766695
S13212_SI	X	5892980	5893533	CG4766	CG4766	X:5891537..5894830(-1)	CG4766:2	CG4766:2	1	FBgn0027546	FBpp0070856	FBtr0070891	2.10496	0.138618	1.79361	20.4866	3.41567	0.310386	0.262595	0.191087	0.0139408	0.00464844
S13213_SI	X	5894027	5894830	CG4766	CG4766	X:5891537..5894830(-1)	CG4766:1	CG4766:1	1	FBgn0027546	FBpp0070856	FBtr0070891	1.52124	0.31782	0.928641	18.6411	3.32982	0.359348	0.162258	0.0931352	0.0104733	0.00174257
S13214_SI	X	5902216	5903190	mab-21	FBgn0029003	X:5902216..5907211(-1)	FBgn0029003:1	mab-21:1	1	FBgn0029003	FBpp0070855	FBtr0070890	2.12494	0.0814755	1.76949	21.7006	3.40259	0.335843	0.268766	0.1965	0.0225346	0.00650089
S13215_SI	X	5906108	5907211	mab-21	FBgn0029003	X:5902216..5907211(-1)	FBgn0029003:2	mab-21:2	1	FBgn0029003	FBpp0070855	FBtr0070890	1.70168	0.13727	1.61452	18.6711	3.34191	0.336699	0.187851	0.172813	0.0148358	0.0163794
S13216_SI	X	5929778	5931011	rux	CG4336	X:5929778..5931209(-1)	CG4336:2	rux:2	1	FBgn0003302	FBpp0070854	FBtr0070889	1.88146	0.0889578	1.38266	17.2698	3.34405	0.338977	0.223307	0.137087	0.0395738	0.00955341
S13217_SI	X	5931102	5931209	rux	CG4336	X:5929778..5931209(-1)	CG4336:1	rux:1	1	FBgn0003302	FBpp0070854	FBtr0070889	1.67171	0.667543	1.94969	14.9074	3.27304	0.369557	0.226043	0.255948	0.0518206	0.144396
S13218_SI	X	5931918	5932012	CG5941	CG5941	X:5931918..5933611(1)	CG5941:1	CG5941:1	1	FBgn0029833	FBpp0070832	FBtr0070867	2.35325	0.463621	1.74853	21.8005	3.5636	0.302937	0.311481	0.197814	0.085524	0.0139012
S13220_SI	X	5932296	5932598	CG5941	CG5941	X:5931918..5933611(1)	CG5941:3	CG5941:3	1	FBgn0029833	FBpp0070832	FBtr0070867	2.6327	0.143595	2.21205	24.5714	3.56003	0.247062	0.390769	0.270285	0.0234094	0.00231715
S13221_SI	X	5932909	5933611	CG5941	CG5941	X:5931918..5933611(1)	CG5941:4	CG5941:4	1	FBgn0029833	FBpp0070832	FBtr0070867	2.32036	0.0811995	1.89173	22.0905	3.39933	0.338465	0.328044	0.213472	0.030486	0.00480601
S13222_SI	X	5934735	5934819	CG5937	FBgn0029834	X:5934735..5942543(1)	FBgn0029834:1	CG5937:1	1	FBgn0029834	FBpp0111865	FBtr0112952	1.77326	0.527824	2.1985	24.075	3.49553	0.176174	0.193109	0.278071	0.00103742	0.0180845
S13224_SI	X	5936287	5937305	CG5937	FBgn0029834	X:5934735..5942543(1)	FBgn0029834:4	CG5937:4	2	FBgn0029834	FBpp0070833;FBpp0111865	FBtr0070868;FBtr0112952	1.20446	0.191625	1.25522	21.649	3.46192	0.28778	0.103184	0.118512	9.32408e-05	0.000268058
S13225_SI	X	5937369	5938647	CG5937	FBgn0029834	X:5934735..5942543(1)	FBgn0029834:5	CG5937:5	2	FBgn0029834	FBpp0070833;FBpp0111865	FBtr0070868;FBtr0112952	1.47484	0.333772	1.7275	22.7564	3.51652	0.291241	0.131108	0.16839	9.67206e-05	0.000889639
S13226_SI	X	5938718	5939085	CG5937	FBgn0029834	X:5934735..5942543(1)	FBgn0029834:6	CG5937:6	2	FBgn0029834	FBpp0070833;FBpp0111865	FBtr0070868;FBtr0112952	1.66782	0.331789	2.056	25.1174	3.63222	0.342318	0.14053	0.20812	0.000109122	0.002284
S13227_SI	X	5939149	5939584	CG5937	FBgn0029834	X:5934735..5942543(1)	FBgn0029834:7	CG5937:7	2	FBgn0029834	FBpp0070833;FBpp0111865	FBtr0070868;FBtr0112952	1.80206	0.349748	2.15984	23.1108	3.54329	0.258262	0.179255	0.246375	0.000981167	0.0121689
S13228_SI	X	5939652	5942543	CG5937	FBgn0029834	X:5934735..5942543(1)	FBgn0029834:8	CG5937:8	2	FBgn0029834	FBpp0070833;FBpp0111865	FBtr0070868;FBtr0112952	2.08076	0.274213	2.29709	28.1691	3.65032	0.251752	0.209142	0.253859	0.000101764	0.00108995
S13229_SI	X	5953943	5954290	CG5921	CG5921	X:5953943..5958324(1)	CG5921:1	CG5921:1	2	FBgn0029835	FBpp0070834;FBpp0070835	FBtr0070869;FBtr0070870	0.761001	0.249594	0.221939	15.563	3.18106	0.392678	0.0645818	0.0371212	0.0595501	0.0383619
S13231_SI	X	5954607	5955588	CG5921	CG5921	X:5953943..5958324(1)	CG5921:3	CG5921:3	2	FBgn0029835	FBpp0070834;FBpp0070835	FBtr0070869;FBtr0070870	0.524691	0.506588	0.231563	15.9531	3.25114	0.332797	0.0691006	0.0538393	0.00348338	0.00255431
S13232_SI	X	5955753	5956173	CG5921	CG5921	X:5953943..5958324(1)	CG5921:4	CG5921:4	2	FBgn0029835	FBpp0070834;FBpp0070835	FBtr0070869;FBtr0070870	0.0245806	0.641252	0.633543	15.419	3.22154	0.378694	0.0462447	0.10348	0.00301578	0.023453
S13235_SI	X	5957366	5957560	CG5921	CG5921	X:5953943..5958324(1)	CG5921:6	CG5921:6	2	FBgn0029835	FBpp0070834;FBpp0070835	FBtr0070869;FBtr0070870	1.15824	0.233178	1.33277	18.1599	3.30377	0.370256	0.113957	0.151321	0.0218403	0.0502326
S13236_SI	X	5957839	5958324	CG5921	CG5921	X:5953943..5958324(1)	CG5921:7	CG5921:7	2	FBgn0029835	FBpp0070834;FBpp0070835	FBtr0070869;FBtr0070870	1.12652	0.0876233	0.310198	16.6759	3.29345	0.316595	0.110972	0.0529101	0.0214158	0.00330143
S13246_SI	X	5970100	5971017	CG4666	CG4666	X:5970100..5971515(-1)	CG4666:2	CG4666:2	1	FBgn0029838	FBpp0070852	FBtr0070887	1.72022	0.075094	1.48669	18.9304	3.31453	0.370821	0.193995	0.153446	0.0127778	0.00769211
S13247_SI	X	5971370	5971515	CG4666	CG4666	X:5970100..5971515(-1)	CG4666:1	CG4666:1	1	FBgn0029838	FBpp0070852	FBtr0070887	1.65336	0.51977	0.949538	18.0275	3.33999	0.305483	0.198991	0.0946287	0.0714218	0.0152752
S13248_SI	X	5972744	5973517	CG4660	CG4660	X:5972744..5975400(-1)	CG4660:4	CG4660:4	1	FBgn0029839	FBpp0070851	FBtr0070886	2.844	0.161801	2.32916	28.7456	3.60842	0.257278	0.459495	0.281759	0.0345769	0.00115502
S13249_SI	X	5973644	5973858	CG4660	CG4660	X:5972744..5975400(-1)	CG4660:3	CG4660:3	1	FBgn0029839	FBpp0070851	FBtr0070886	2.39419	0.19077	1.6108	23.4392	3.65831	0.170291	0.283695	0.129561	0.00388102	4.69283e-05
S13250_SI	X	5974370	5974621	CG4660	CG4660	X:5972744..5975400(-1)	CG4660:2	CG4660:2	1	FBgn0029839	FBpp0070851	FBtr0070886	2.61934	0.260448	1.27459	23.7355	3.51982	0.38159	0.396177	0.109154	0.0674553	5.96132e-05
S13253_SI	X	5977887	5978087	Mipp2	CG4317	X:5976740..5985472(-1)	CG4317:4	Mipp2:4	1	FBgn0026060	FBpp0070849	FBtr0070884	2.06819	0.289196	1.38617	22.1395	3.50034	0.31089	0.237486	0.13089	0.0146498	0.000992953
S13254_SI	X	5978256	5978641	Mipp2	CG4317	X:5976740..5985472(-1)	CG4317:3	Mipp2:3	1	FBgn0026060	FBpp0070849	FBtr0070884	2.47034	0.116069	1.94549	26.5052	3.48771	0.346093	0.349111	0.207936	0.0121652	0.000572039
S13255_SI	X	5978807	5982246	raptor	CG4320	X:5978807..5983739(-1)	CG4320:2	raptor:2	1	FBgn0029840	FBpp0070850	FBtr0070885	1.77873	0.225327	1.36467	21.0499	3.44188	0.266484	0.188402	0.122276	0.00163006	0.000329295
S13256_SI	X	5982305	5983739	raptor	CG4320	X:5978807..5983739(-1)	CG4320:1	raptor:1	1	FBgn0029840	FBpp0070850	FBtr0070885	1.73586	0.123927	1.59206	22.2134	3.47857	0.271307	0.171671	0.148888	0.000413922	0.000360717
S13257_SI	X	5984442	5984875	Mipp2	CG4317	X:5976740..5985472(-1)	CG4317:2	Mipp2:2	1	FBgn0026060	FBpp0070849	FBtr0070884	1.43423	0.155283	0.378178	17.8876	3.30359	0.360463	0.148984	0.0575255	0.00865673	0.000240623
S13258_SI	X	5985150	5985472	Mipp2	CG4317	X:5976740..5985472(-1)	CG4317:1	Mipp2:1	1	FBgn0026060	FBpp0070849	FBtr0070884	1.57526	0.445586	1.13322	18.9959	3.39181	0.312769	0.168339	0.113203	0.00695628	0.00192523
S13259_SI	X	5985803	5986112	Nep1	CG5905	X:5985803..5998006(1)	CG5905:1	Nep1:1	1	FBgn0029843	FBpp0070837	FBtr0070872	0.962848	0.526982	0.816237	14.4412	3.23915	0.375045	0.110153	0.0879953	0.0364748	0.0373314
S13261_SI	X	5990085	5990686	Nep1	CG5905	X:5985803..5998006(1)	CG5905:2	Nep1:2	2	FBgn0029843	FBpp0070837;FBpp0070838	FBtr0070872;FBtr0070873	1.10165	0.207129	0.891186	19.2143	3.40082	0.307325	0.0986712	0.0875688	0.00152189	0.00124226
S13262_SI	X	5993614	5993712	Nep1	CG5905	X:5985803..5998006(1)	CG5905:3	Nep1:3	2	FBgn0029843	FBpp0070837;FBpp0070838	FBtr0070872;FBtr0070873	2.47828	0.263751	0.979933	24.4772	3.53661	0.215354	0.350475	0.0254429	0.123895	0.0118043
S13263_SI	X	5995272	5995399	Nep1	CG5905	X:5985803..5998006(1)	CG5905:4	Nep1:4	2	FBgn0029843	FBpp0070837;FBpp0070838	FBtr0070872;FBtr0070873	1.81115	0.491395	0.977613	27.3476	3.66158	0.291715	0.166445	0.0994204	0.00643198	0.000364261
S13264_SI	X	5995472	5995589	Nep1	CG5905	X:5985803..5998006(1)	CG5905:5	Nep1:5	2	FBgn0029843	FBpp0070837;FBpp0070838	FBtr0070872;FBtr0070873	2.63808	0.458131	1.79873	29.4582	3.66811	0.280889	0.37927	0.196893	0.0613831	0.00158876
S13265_SI	X	5995686	5996692	Nep1	CG5905	X:5985803..5998006(1)	CG5905:6	Nep1:6	2	FBgn0029843	FBpp0070837;FBpp0070838	FBtr0070872;FBtr0070873	2.14295	0.0791304	1.938	24.0632	3.52659	0.267151	0.245112	0.205205	0.00386767	0.00205713
S13266_SI	X	5996758	5996920	Nep1	CG5905	X:5985803..5998006(1)	CG5905:7	Nep1:7	2	FBgn0029843	FBpp0070837;FBpp0070838	FBtr0070872;FBtr0070873	2.32031	0.329836	2.70743	26.5626	3.6152	0.310547	0.275752	0.392052	0.016627	0.129073
S13267_SI	X	5996989	5997305	Nep1	CG5905	X:5985803..5998006(1)	CG5905:8	Nep1:8	2	FBgn0029843	FBpp0070837;FBpp0070838	FBtr0070872;FBtr0070873	2.67278	0.104841	2.75695	34.8155	3.74126	0.235886	0.338357	0.367243	0.00209534	0.00733297
S13268_SI	X	5997360	5998006	Nep1	CG5905	X:5985803..5998006(1)	CG5905:9	Nep1:9	2	FBgn0029843	FBpp0070837;FBpp0070838	FBtr0070872;FBtr0070873	2.85554	0.179972	2.1112	27.1694	3.63617	0.239802	0.45466	0.220925	0.0937121	0.00201452
S13269_SI	X	6001086	6001994	Ca-alpha1T	FBgn0029846	X:6001086..6040199(-1)	FBgn0029846:1	Ca-alpha1T:1	2	FBgn0029846	FBpp0088415;FBpp0111866	FBtr0089393;FBtr0112953	3.05935	0.158599	3.05275	63.6149	4.38138	0.126138	0.26769	0.264965	7.28814e-06	1.72173e-05
S13270_SI	X	6002063	6003979	Ca-alpha1T	FBgn0029846	X:6001086..6040199(-1)	FBgn0029846:2	Ca-alpha1T:2	2	FBgn0029846	FBpp0088415;FBpp0111866	FBtr0089393;FBtr0112953	2.88518	0.257827	3.27655	76.0824	4.49585	0.16192	0.20291	0.295309	1.13505e-07	1.9075e-05
S13271_SI	X	6005707	6005856	Ca-alpha1T	FBgn0029846	X:6001086..6040199(-1)	FBgn0029846:3	Ca-alpha1T:3	2	FBgn0029846	FBpp0088415;FBpp0111866	FBtr0089393;FBtr0112953	2.3265	0.44978	3.64334	82.8342	4.47049	0.147404	0.124235	0.438837	1.9296e-08	0.00742495
S13272_SI	X	6005961	6006153	Ca-alpha1T	FBgn0029846	X:6001086..6040199(-1)	FBgn0029846:4	Ca-alpha1T:4	2	FBgn0029846	FBpp0088415;FBpp0111866	FBtr0089393;FBtr0112953	3.07477	0.109654	3.21024	82.7994	4.70583	0.0660754	0.196306	0.23055	1.0414e-07	1.12632e-06
S13273_SI	X	6006454	6007817	Ca-alpha1T	FBgn0029846	X:6001086..6040199(-1)	FBgn0029846:5	Ca-alpha1T:5	2	FBgn0029846	FBpp0088415;FBpp0111866	FBtr0089393;FBtr0112953	2.61928	0.284346	2.90372	71.1969	4.42157	0.146967	0.168527	0.217856	2.09026e-08	9.17386e-07
S13274_SI	X	6007905	6008066	Ca-alpha1T	FBgn0029846	X:6001086..6040199(-1)	FBgn0029846:6	Ca-alpha1T:6	2	FBgn0029846	FBpp0088415;FBpp0111866	FBtr0089393;FBtr0112953	1.62115	0.53324	1.76102	39.7939	3.9029	0.231027	0.110428	0.129813	7.31795e-05	0.000337514
S13275_SI	X	6008142	6008432	Ca-alpha1T	FBgn0029846	X:6001086..6040199(-1)	FBgn0029846:7	Ca-alpha1T:7	2	FBgn0029846	FBpp0088415;FBpp0111866	FBtr0089393;FBtr0112953	2.42013	0.213167	2.57033	48.471	4.16357	0.247964	0.174143	0.203012	9.69275e-07	9.52426e-06
S13276_SI	X	6008635	6008817	Ca-alpha1T	FBgn0029846	X:6001086..6040199(-1)	FBgn0029846:8	Ca-alpha1T:8	2	FBgn0029846	FBpp0088415;FBpp0111866	FBtr0089393;FBtr0112953	2.66769	0.543564	3.55414	81.4518	4.58266	0.200013	0.161459	0.352874	4.4964e-06	0.00862243
S13277_SI	X	6009450	6009605	Ca-alpha1T	FBgn0029846	X:6001086..6040199(-1)	FBgn0029846:9	Ca-alpha1T:9	2	FBgn0029846	FBpp0088415;FBpp0111866	FBtr0089393;FBtr0112953	3.1148	0.206225	3.73348	91.4352	4.68365	0.210768	0.20843	0.382217	8.53072e-06	0.00480397
S13278_SI	X	6012151	6012316	Ca-alpha1T	FBgn0029846	X:6001086..6040199(-1)	FBgn0029846:10	Ca-alpha1T:10	1	FBgn0029846	FBpp0111866	FBtr0112953	2.63359	0.386346	3.38127	80.3916	4.38314	0.188542	0.180444	0.401639	4.95104e-05	0.0187658
S13279_SI	X	6014268	6014382	Ca-alpha1T	FBgn0029846	X:6001086..6040199(-1)	FBgn0029846:11	Ca-alpha1T:11	1	FBgn0029846	FBpp0088415	FBtr0089393	2.41528	0.551122	3.46114	84.3863	4.42344	0.248816	0.145177	0.395517	7.01245e-06	0.0230293
S13280_SI	X	6017422	6017631	Ca-alpha1T	FBgn0029846	X:6001086..6040199(-1)	FBgn0029846:12	Ca-alpha1T:12	2	FBgn0029846	FBpp0088415;FBpp0111866	FBtr0089393;FBtr0112953	1.81969	0.394463	2.86669	61.8545	4.3587	0.131357	0.083608	0.223852	1.64304e-08	0.000105702
S13281_SI	X	6017727	6018634	Ca-alpha1T	FBgn0029846	X:6001086..6040199(-1)	FBgn0029846:13	Ca-alpha1T:13	2	FBgn0029846	FBpp0088415;FBpp0111866	FBtr0089393;FBtr0112953	1.88078	0.476683	2.58136	63.4451	4.37777	0.108239	0.0885158	0.167924	4.02782e-09	2.2178e-06
S13282_SI	X	6018790	6019128	Ca-alpha1T	FBgn0029846	X:6001086..6040199(-1)	FBgn0029846:14	Ca-alpha1T:14	2	FBgn0029846	FBpp0088415;FBpp0111866	FBtr0089393;FBtr0112953	1.4445	0.712977	2.71406	55.3169	4.21924	0.239892	0.0716763	0.222996	1.65784e-07	0.00121585
S13283_SI	X	6019985	6020008	Ca-alpha1T	FBgn0029846	X:6001086..6040199(-1)	FBgn0029846:15	Ca-alpha1T:15	2	FBgn0029846	FBpp0088415;FBpp0111866	FBtr0089393;FBtr0112953	0.34213	0.856671	1.8551	25.8968	3.6862	0.353776	0.0200824	0.162984	1.52139e-05	0.00256495
S13284_SI	X	6020278	6020890	Ca-alpha1T	FBgn0029846	X:6001086..6040199(-1)	FBgn0029846:16	Ca-alpha1T:16	2	FBgn0029846	FBpp0088415;FBpp0111866	FBtr0089393;FBtr0112953	2.26522	0.441095	3.18401	71.4703	4.51789	0.198063	0.110986	0.27266	9.87574e-09	6.53945e-05
S13285_SI	X	6022411	6022652	Ca-alpha1T	FBgn0029846	X:6001086..6040199(-1)	FBgn0029846:17	Ca-alpha1T:17	2	FBgn0029846	FBpp0088415;FBpp0111866	FBtr0089393;FBtr0112953	2.30452	0.181203	3.18501	72.979	4.42381	0.153696	0.120623	0.292509	2.9257e-08	0.000171618
S13286_SI	X	6024597	6024689	Ca-alpha1T	FBgn0029846	X:6001086..6040199(-1)	FBgn0029846:18	Ca-alpha1T:18	2	FBgn0029846	FBpp0088415;FBpp0111866	FBtr0089393;FBtr0112953	1.37664	1.66372	3.24705	66.0134	4.39763	0.197411	0.0994734	0.326886	7.63394e-05	0.146706
S13287_SI	X	6025837	6025991	Ca-alpha1T	FBgn0029846	X:6001086..6040199(-1)	FBgn0029846:19	Ca-alpha1T:19	2	FBgn0029846	FBpp0088415;FBpp0111866	FBtr0089393;FBtr0112953	2.29264	0.483893	3.09838	83.3229	4.73545	0.104881	0.0944401	0.195224	5.22396e-06	0.00142973
S13288_SI	X	6026225	6026346	Ca-alpha1T	FBgn0029846	X:6001086..6040199(-1)	FBgn0029846:20	Ca-alpha1T:20	2	FBgn0029846	FBpp0088415;FBpp0111866	FBtr0089393;FBtr0112953	1.54995	1.08759	3.10246	80.1956	4.44601	0.137777	0.0804976	0.268051	6.77059e-06	0.0275138
S13289_SI	X	6031820	6031994	Ca-alpha1T	FBgn0029846	X:6001086..6040199(-1)	FBgn0029846:21	Ca-alpha1T:21	2	FBgn0029846	FBpp0088415;FBpp0111866	FBtr0089393;FBtr0112953	2.0134	0.449498	3.37077	71.2333	4.32467	0.201118	0.104875	0.391293	7.01872e-08	0.0080712
S13290_SI	X	6032057	6032288	Ca-alpha1T	FBgn0029846	X:6001086..6040199(-1)	FBgn0029846:22	Ca-alpha1T:22	2	FBgn0029846	FBpp0088415;FBpp0111866	FBtr0089393;FBtr0112953	2.20642	0.498314	2.73652	83.1876	4.4942	0.12927	0.109157	0.173855	3.30377e-08	5.35747e-06
S13291_SI	X	6033639	6033750	Ca-alpha1T	FBgn0029846	X:6001086..6040199(-1)	FBgn0029846:23	Ca-alpha1T:23	2	FBgn0029846	FBpp0088415;FBpp0111866	FBtr0089393;FBtr0112953	1.65975	0.775649	2.24935	37.1412	3.91267	0.347179	0.120588	0.188548	0.000264543	0.00848765
S13292_SI	X	6039298	6040199	Ca-alpha1T	FBgn0029846	X:6001086..6040199(-1)	FBgn0029846:24	Ca-alpha1T:24	2	FBgn0029846	FBpp0088415;FBpp0111866	FBtr0089393;FBtr0112953	1.6388	0.274674	2.27799	53.0504	4.17437	0.0986778	0.0811507	0.151552	8.40234e-09	2.35737e-06
S13293_SI	X	6088821	6089686	CG32750	CG32750	X:6088821..6090450(-1)	CG32750:2	CG32750:2	1	FBgn0052750	FBpp0070846	FBtr0070881	-0.118559	0.647135	-0.757338	1.07849	0.769729	0.497669	0.436577	0.225119	0.0499599	0.00176284
S13314_SI	X	6122010	6122215	CG14446	FBgn0029850	X:6119969..6125940(1)	FBgn0029850:4	CG14446:4	1	FBgn0029850	FBpp0070841	FBtr0070876	2.08604	0.531549	2.88977	44.0292	3.86098	0.100872	0.187922	0.421731	2.75358e-06	0.00575538
S13341_SI	X	6146448	6146596	Rbcn-3A	FBgn0023458	X:6135308..6149381(-1)	FBgn0023458:13	Rbcn-3A:13	1	FBgn0023458	FBpp0292404	FBtr0303341	2.27273	0.230728	3.01789	37.43	3.72439	0.0997122	0.237828	0.494699	1.51978e-05	0.0291457
S13343_SI	X	6149295	6149381	Rbcn-3A	FBgn0023458	X:6135308..6149381(-1)	FBgn0023458:15	Rbcn-3A:15	1	FBgn0023458	FBpp0292404	FBtr0303341	1.98674	0.714107	2.48865	38.949	3.40627	0.172652	0.295883	0.48137	0.00689893	0.11122
S13362_SI	X	6171010	6172786	Ubi-p5E	CG32744	X:6171010..6173304(-1)	CG32744:2	Ubi-p5E:2	1	FBgn0086558	FBpp0070894	FBtr0070933	3.8124	0.10148	4.00832	136.44	4.84699	0.0789864	0.355982	0.432001	9.80738e-13	1.52556e-10
S1338_SI	2L	2495570	2495888	oaf	CG9884	2L:2492955..2498846(1)	CG9884:3	oaf:3	4	FBgn0011818	FBpp0077456;FBpp0077457;FBpp0077458;FBpp0077459	FBtr0077777;FBtr0077778;FBtr0077779;FBtr0077780	1.85198	0.459089	1.79051	16.6705	2.70172	0.360842	0.441038	0.39182	0.0269568	0.0264724
S13396_SI	X	6214522	6215031	CG15894	FBgn0029864	X:6210131..6221886(1)	FBgn0029864:2	CG15894:2	2	FBgn0029864	FBpp0070866;FBpp0111868	FBtr0070901;FBtr0112955	1.30304	0.284063	1.16602	6.62515	2.08316	0.103978	0.470115	0.420371	0.0580683	0.0359227
S13505_SI	X	6539076	6539371	pigs	CG3973	X:6494098..6546131(1)	CG3973:6	CG3973:6	1	FBgn0029881	FBpp0070909	FBtr0070948	2.97234	0.257986	3.1578	47.1944	3.98487	0.139153	0.370631	0.436534	5.99411e-05	0.00121792
S13507_SI	X	6542218	6542414	pigs	CG3973	X:6494098..6546131(1)	CG3973:8	CG3973:8	1	FBgn0029881	FBpp0070909	FBtr0070948	2.48016	0.567346	2.77494	34.9053	3.69378	0.172353	0.324809	0.404552	0.000955136	0.0165478
S13552_SI	X	6603412	6603929	CG14441	FBgn0029895	X:6593879..6611012(1)	FBgn0029895:2	CG14441:2	1	FBgn0029895	FBpp0070920	FBtr0070959	1.44422	0.398829	1.75804	17.149	3.01058	0.08931	0.220713	0.301969	6.74693e-06	0.000272972
S13554_SI	X	6607430	6607528	CG14441	FBgn0029895	X:6593879..6611012(1)	FBgn0029895:4	CG14441:4	1	FBgn0029895	FBpp0070920	FBtr0070959	1.90301	0.324635	1.99036	19.8238	3.18502	0.207242	0.284727	0.299746	0.0096826	0.0241411
S13556_SI	X	6607776	6608723	CG14441	FBgn0029895	X:6593879..6611012(1)	FBgn0029895:6	CG14441:6	1	FBgn0029895	FBpp0070920	FBtr0070959	1.89668	0.237996	2.1319	20.5316	2.99074	0.17366	0.338651	0.41943	8.50832e-06	0.000402602
S13558_SI	X	6610022	6611012	CG14441	FBgn0029895	X:6593879..6611012(1)	FBgn0029895:8	CG14441:8	1	FBgn0029895	FBpp0070920	FBtr0070959	2.03923	0.131146	2.23386	21.3718	2.99132	0.141264	0.385808	0.465785	5.34566e-06	0.000239738
S13576_SI	X	6650355	6650733	CG14438	CG14438	X:6650355..6664330(1)	CG14438:1	CG14438:1	1	FBgn0029899	FBpp0070922	FBtr0070961	1.06893	0.642416	1.11659	4.0106	1.86698	0.580944	0.47216	0.433257	0.0947278	0.148806
S13578_SI	X	6654021	6654243	CG14438	CG14438	X:6650355..6664330(1)	CG14438:2	CG14438:2	2	FBgn0029899	FBpp0070922;FBpp0070923	FBtr0070961;FBtr0070962	0.713099	0.783791	1.81752	13.4633	2.59207	0.176727	0.18675	0.487212	4.67601e-05	0.0967682
S13602_SI	X	6680189	6680845	C3G	FBgn0259228	X:6675449..6697579(-1)	FBgn0259228:8	C3G:8	6	FBgn0259228	FBpp0289069;FBpp0289070;FBpp0289071;FBpp0289072;FBpp0289073;FBpp0289753	FBtr0299791;FBtr0299792;FBtr0299793;FBtr0299794;FBtr0299795;FBtr0300526	1.79546	0.12316	1.44192	9.49096	2.53965	0.311257	0.461963	0.322964	0.00252238	8.1425e-05
S13604_SI	X	6681384	6681553	C3G	FBgn0259228	X:6675449..6697579(-1)	FBgn0259228:10	C3G:10	6	FBgn0259228	FBpp0289069;FBpp0289070;FBpp0289071;FBpp0289072;FBpp0289073;FBpp0289753	FBtr0299791;FBtr0299792;FBtr0299793;FBtr0299794;FBtr0299795;FBtr0300526	2.35013	0.269261	2.32648	23.9581	3.25593	0.0454935	0.414975	0.422454	0.000212944	0.000337556
S13605_SI	X	6681623	6682158	C3G	FBgn0259228	X:6675449..6697579(-1)	FBgn0259228:11	C3G:11	6	FBgn0259228	FBpp0289069;FBpp0289070;FBpp0289071;FBpp0289072;FBpp0289073;FBpp0289753	FBtr0299791;FBtr0299792;FBtr0299793;FBtr0299794;FBtr0299795;FBtr0300526	1.52757	0.434958	0.888426	9.75593	2.50645	0.275269	0.393001	0.212227	0.00783393	0.000108222
S13606_SI	X	6682236	6682426	C3G	FBgn0259228	X:6675449..6697579(-1)	FBgn0259228:12	C3G:12	6	FBgn0259228	FBpp0289069;FBpp0289070;FBpp0289071;FBpp0289072;FBpp0289073;FBpp0289753	FBtr0299791;FBtr0299792;FBtr0299793;FBtr0299794;FBtr0299795;FBtr0300526	1.3599	0.407746	1.71873	14.733	2.57662	0.375285	0.30277	0.416606	0.00188337	0.0383025
S13619_SI	X	6700651	6700837	pod1	FBgn0029903	X:6697720..6707554(1)	FBgn0029903:7	pod1:7	6	FBgn0029903	FBpp0070925;FBpp0070926;FBpp0070927;FBpp0070928;FBpp0070929;FBpp0111869	FBtr0070964;FBtr0070965;FBtr0070966;FBtr0070967;FBtr0070968;FBtr0112956	1.43534	0.703611	0.946213	10.638	2.37276	0.341343	0.442131	0.263136	0.0792369	0.0110466
S13628_SI	X	6705150	6705285	pod1	FBgn0029903	X:6697720..6707554(1)	FBgn0029903:16	pod1:16	6	FBgn0029903	FBpp0070925;FBpp0070926;FBpp0070927;FBpp0070928;FBpp0070929;FBpp0111869	FBtr0070964;FBtr0070965;FBtr0070966;FBtr0070967;FBtr0070968;FBtr0112956	1.79428	0.310546	1.95129	14.5894	2.95448	0.168313	0.321906	0.380263	0.0122992	0.044087
S13765_SI	X	7126397	7126813	CG9650	FBgn0029939	X:7087109..7134453(1)	FBgn0029939:4	CG9650:4	2	FBgn0029939	FBpp0290458;FBpp0290459	FBtr0301240;FBtr0301241	0.406615	0.537497	0.0681131	2.47995	1.31072	0.264878	0.441503	0.300344	0.0977694	0.0296497
S13802_SI	X	7231403	7231889	CBP	FBgn0026144	X:7231403..7236764(1)	FBgn0026144:1	CBP:1	1	FBgn0026144	FBpp0071011	FBtr0071052	0.886169	0.429937	1.07417	2.49522	2.04111	0.347808	0.322158	0.429693	0.0205767	0.0741058
S13805_SI	X	7235228	7235536	CBP	FBgn0026144	X:7231403..7236764(1)	FBgn0026144:4	CBP:4	2	FBgn0026144	FBpp0071011;FBpp0089293	FBtr0071052;FBtr0071053	0.00950924	0.637544	-0.146432	1.37072	1.70417	0.213928	0.209271	0.103228	0.0156466	0.0269309
S13806_SI	X	7235607	7236764	CBP	FBgn0026144	X:7231403..7236764(1)	FBgn0026144:5	CBP:5	2	FBgn0026144	FBpp0071011;FBpp0089293	FBtr0071052;FBtr0071053	0.697858	0.131259	1.04597	1.78547	1.95957	0.132977	0.283389	0.401804	3.94591e-07	9.31948e-05
S13854_SI	X	7554993	7555171	ct	FBgn0004198	X:7503181..7570056(1)	FBgn0004198:8	ct:8	2	FBgn0004198	FBpp0071026;FBpp0113105	FBtr0071068;FBtr0114613	1.90038	0.251873	1.85599	17.8764	2.9103	0.281568	0.364163	0.372506	0.0207931	0.0240498
S13859_SI	X	7580616	7580834	CHES-1-like	FBgn0029504	X:7577491..7598851(-1)	FBgn0029504:2	CHES-1-like:2	2	FBgn0029504	FBpp0071036;FBpp0111859	FBtr0071079;FBtr0112946	1.59411	0.35217	2.05155	18.8434	2.84077	0.287579	0.291566	0.456966	0.000806039	0.0427538
S13900_SI	X	7732730	7732884	CG1402	FBgn0029962	X:7720474..7734718(1)	FBgn0029962:6	CG1402:6	1	FBgn0029962	FBpp0289296	FBtr0300019	1.39836	0.622098	0.822689	8.66638	2.24528	0.0913056	0.482607	0.251451	0.0559409	0.00270478
S14031_SI	X	7935144	7935312	fs(1)h	FBgn0004656	X:7933976..7955469(-1)	FBgn0004656:2	fs(1)h:2	1	FBgn0004656	FBpp0071074	FBtr0071119	2.17962	0.231994	1.92432	19.4054	2.99507	0.15664	0.447654	0.340098	0.0375306	0.0103509
S14039_SI	X	7948156	7949926	fs(1)h	FBgn0004656	X:7933976..7955469(-1)	FBgn0004656:13	fs(1)h:13	6	FBgn0004656	FBpp0071073;FBpp0071074;FBpp0089297;FBpp0089298;FBpp0089299;FBpp0290524	FBtr0071118;FBtr0071119;FBtr0071120;FBtr0071121;FBtr0071122;FBtr0301309	2.64096	0.115548	3.08204	36.0982	3.80585	0.0856703	0.312781	0.485605	6.32219e-06	0.00323317
S14073_SI	X	7991646	7991843	CG2258	CG2258	X:7990610..7996087(-1)	CG2258:5	CG2258:5	3	FBgn0029997	FBpp0071064;FBpp0071065;FBpp0071066	FBtr0071109;FBtr0071110;FBtr0071111	2.18975	0.295324	2.26584	20.1514	3.09117	0.141872	0.416271	0.464027	0.0417863	0.0856368
S14116_SI	X	8063523	8063955	CG2278	FBgn0030017	X:8061822..8063955(-1)	FBgn0030017:6	CG2278:6	1	FBgn0030017	FBpp0071133	FBtr0071185	1.31807	0.524654	1.13199	5.81356	2.10918	0.151472	0.490419	0.375297	0.19287	0.123904
S14131_SI	X	8098206	8098336	sdt	FBgn0003349	X:8072582..8133487(1)	FBgn0003349:7	sdt:7	3	FBgn0261873	FBpp0088916;FBpp0099784;FBpp0111740	FBtr0089978;FBtr0100375;FBtr0100376	2.08198	0.164316	1.58944	19.2652	2.78524	0.326793	0.483648	0.381132	0.188121	0.0275415
S14136_SI	X	8117661	8117899	sdt	FBgn0003349	X:8072582..8133487(1)	FBgn0003349:13	sdt:13	6	FBgn0261873	FBpp0088912;FBpp0088915;FBpp0088916;FBpp0099784;FBpp0110333;FBpp0111740	FBtr0089974;FBtr0089977;FBtr0089978;FBtr0100375;FBtr0100376;FBtr0111034	2.70459	0.246587	2.72015	35.3063	3.49369	0.1265	0.462952	0.469864	0.0295445	0.0470423
S14146_SI	X	8132040	8132221	sdt	FBgn0003349	X:8072582..8133487(1)	FBgn0003349:25	sdt:25	7	FBgn0261873	FBpp0088912;FBpp0088913;FBpp0088915;FBpp0088916;FBpp0099784;FBpp0110333;FBpp0111740	FBtr0089974;FBtr0089975;FBtr0089977;FBtr0089978;FBtr0100375;FBtr0100376;FBtr0111034	2.84006	0.255208	2.31363	35.148	3.54928	0.169798	0.49863	0.341732	0.0826376	0.00419475
S14326_SI	X	8488126	8488672	Crag	FBgn0025864	X:8486086..8495264(1)	FBgn0025864:4	Crag:4	3	FBgn0025864	FBpp0071165;FBpp0089320;FBpp0290510	FBtr0071219;FBtr0071220;FBtr0301295	1.8083	0.174954	1.74163	14.0246	2.6073	0.316081	0.439552	0.420577	0.0239254	0.0220535
S14332_SI	X	8491445	8491747	Crag	FBgn0025864	X:8486086..8495264(1)	FBgn0025864:10	Crag:10	3	FBgn0025864	FBpp0071165;FBpp0089320;FBpp0290510	FBtr0071219;FBtr0071220;FBtr0301295	2.03754	0.457249	1.78745	18.2538	2.93476	0.204559	0.431426	0.321445	0.00401666	0.00075081
S14336_SI	X	8494095	8494279	Crag	FBgn0025864	X:8486086..8495264(1)	FBgn0025864:14	Crag:14	3	FBgn0025864	FBpp0071165;FBpp0089320;FBpp0290510	FBtr0071219;FBtr0071220;FBtr0301295	1.77771	0.488363	1.78676	15.32	2.87069	0.172628	0.359183	0.423627	0.00810261	0.0138621
S14342_SI	X	8534393	8534547	oc	FBgn0004102	X:8524192..8544710(-1)	FBgn0004102:2	oc:2	1	FBgn0004102	FBpp0289383	FBtr0300106	2.22143	0.213391	1.73203	18.4693	2.97986	0.215771	0.468862	0.370702	0.0763917	0.00574927
S14414_SI	X	8802098	8802354	rdgA	FBgn0261549	X:8801101..8919841(1)	FBgn0261549:2	CG42667:2	2	FBgn0261549	FBpp0291803;FBpp0291804	FBtr0302663;FBtr0302664	1.10417	0.508757	1.07647	6.76412	2.06453	0.330666	0.40351	0.445117	0.0624421	0.0740651
S14416_SI	X	8810730	8810735	rdgA	FBgn0261549	X:8801101..8919841(1)	FBgn0261549:4	CG42667:4	3	FBgn0261549	FBpp0291801;FBpp0291803;FBpp0291804	FBtr0302661;FBtr0302663;FBtr0302664	2.13907	0.681263	2.24	23.9425	3.44796	0.369934	0.303006	0.203113	0.00473805	0.028323
S14417_SI	X	8817256	8817651	CG12661	CG12661	X:8817256..8817651(-1)	CG12661:1	CG12661:1	1	FBgn0030071	FBpp0071208	FBtr0071265	0.90405	1.70257	1.55974	12.1045	2.56539	0.0351595	0.172397	0.365923	0.00865663	0.0788497
S1441_SI	2L	2760217	2761308	Trn-SR	CG2848	2L:2759915..2763610(1)	CG2848:2	Trn-SR:2	1	FBgn0031456	FBpp0077399	FBtr0077715	0.970665	0.245419	0.92167	3.0423	2.17723	1.89241	0.0960341	0.0900709	0.081534	0.0909993
S14428_SI	X	8910158	8910361	rdgA	FBgn0261549	X:8801101..8919841(1)	FBgn0261549:11	CG42667:11	6	FBgn0261549	FBpp0291800;FBpp0291801;FBpp0291802;FBpp0291803;FBpp0291804;FBpp0291805	FBtr0302660;FBtr0302661;FBtr0302662;FBtr0302663;FBtr0302664;FBtr0302665	4.66956	0.121314	4.65585	195.907	5.43919	0.032874	0.465585	0.458117	3.70851e-06	7.44662e-06
S1442_SI	2L	2761504	2761670	Trn-SR	CG2848	2L:2759915..2763610(1)	CG2848:3	Trn-SR:3	1	FBgn0031456	FBpp0077399	FBtr0077715	0.92327	0.444321	0.698623	4.09953	2.06503	2.01046	0.0958921	0.0763939	0.100529	0.0626456
S14431_SI	X	8913884	8914064	rdgA	FBgn0261549	X:8801101..8919841(1)	FBgn0261549:15	CG42667:15	6	FBgn0261549	FBpp0291800;FBpp0291801;FBpp0291802;FBpp0291803;FBpp0291804;FBpp0291805	FBtr0302660;FBtr0302661;FBtr0302662;FBtr0302663;FBtr0302664;FBtr0302665	3.19389	0.230299	3.54129	86.3726	4.48528	0.0456582	0.280206	0.396933	1.217e-06	0.000200317
S14432_SI	X	8914915	8915324	rdgA	FBgn0261549	X:8801101..8919841(1)	FBgn0261549:16	CG42667:16	6	FBgn0261549	FBpp0291800;FBpp0291801;FBpp0291802;FBpp0291803;FBpp0291804;FBpp0291805	FBtr0302660;FBtr0302661;FBtr0302662;FBtr0302663;FBtr0302664;FBtr0302665	4.14548	0.159505	4.39145	165.272	5.11816	0.0751315	0.381005	0.483254	1.65496e-08	4.38046e-06
S14433_SI	X	8915392	8915685	rdgA	FBgn0261549	X:8801101..8919841(1)	FBgn0261549:17	CG42667:17	6	FBgn0261549	FBpp0291800;FBpp0291801;FBpp0291802;FBpp0291803;FBpp0291804;FBpp0291805	FBtr0302660;FBtr0302661;FBtr0302662;FBtr0302663;FBtr0302664;FBtr0302665	3.86822	0.17148	4.32451	155.607	5.05394	0.0344371	0.308746	0.482658	1.86698e-08	6.62055e-05
S14435_SI	X	8916051	8916272	rdgA	FBgn0261549	X:8801101..8919841(1)	FBgn0261549:19	CG42667:19	6	FBgn0261549	FBpp0291800;FBpp0291801;FBpp0291802;FBpp0291803;FBpp0291804;FBpp0291805	FBtr0302660;FBtr0302661;FBtr0302662;FBtr0302663;FBtr0302664;FBtr0302665	4.15812	0.220052	4.50129	176.853	5.30459	0.0708241	0.322834	0.448723	8.79403e-09	6.29881e-06
S1446_SI	2L	2764505	2765198	CG3077	CG3077	2L:2764067..2765686(-1)	CG3077:3	CG3077:3	1	FBgn0031457	FBpp0077416	FBtr0077736	2.33199	0.0770298	1.69385	12.5488	3.10968	1.20347	0.277934	0.162774	0.0784945	0.00258205
S1449_SI	2L	2766235	2766707	aph-1	FBgn0031458	2L:2766235..2767154(1)	FBgn0031458:1	aph-1:1	1	FBgn0031458	FBpp0077400	FBtr0077716	2.48059	0.212048	2.30703	14.57	3.21754	1.09046	0.318223	0.26474	0.0760083	0.0379396
S14515_SI	X	9005420	9005561	AP-1gamma	FBgn0030089	X:9002726..9011773(1)	FBgn0030089:7	AP-1gamma:7	6	FBgn0030089	FBpp0071230;FBpp0071231;FBpp0071232;FBpp0071233;FBpp0089134;FBpp0111878	FBtr0071294;FBtr0071295;FBtr0071296;FBtr0071297;FBtr0071298;FBtr0112965	2.0068	0.488568	2.20476	10.1896	2.92573	0.111214	0.431578	0.49543	0.0104911	0.0633647
S14516_SI	X	9005631	9005819	AP-1gamma	FBgn0030089	X:9002726..9011773(1)	FBgn0030089:8	AP-1gamma:8	6	FBgn0030089	FBpp0071230;FBpp0071231;FBpp0071232;FBpp0071233;FBpp0089134;FBpp0111878	FBtr0071294;FBtr0071295;FBtr0071296;FBtr0071297;FBtr0071298;FBtr0112965	2.0009	0.261816	1.84977	19.0915	3.06979	0.0651924	0.352342	0.317112	0.0110872	0.00681572
S14553_SI	X	9060553	9061065	mei-P26	CG12218	X:9057300..9065710(1)	CG12218:3	mei-P26:3	1	FBgn0026206	FBpp0071238	FBtr0071303	1.86385	0.254022	3.01628	47.7741	3.79382	0.0797559	0.148576	0.460326	3.57305e-11	0.000138569
S14554_SI	X	9061191	9063295	mei-P26	CG12218	X:9057300..9065710(1)	CG12218:4	mei-P26:4	1	FBgn0026206	FBpp0071238	FBtr0071303	2.24268	0.250088	2.96703	50.1185	3.94718	0.100872	0.185295	0.376311	2.50089e-09	3.41176e-05
S14555_SI	X	9063550	9064018	mei-P26	CG12218	X:9057300..9065710(1)	CG12218:5	mei-P26:5	1	FBgn0026206	FBpp0071238	FBtr0071303	1.92253	0.296412	2.53987	35.795	3.57812	0.0531572	0.197397	0.381414	4.3027e-09	1.6421e-05
S14557_SI	X	9064337	9064569	mei-P26	CG12218	X:9057300..9065710(1)	CG12218:7	mei-P26:7	1	FBgn0026206	FBpp0071238	FBtr0071303	2.51973	0.437459	2.74252	47.0311	3.9928	0.153953	0.2419	0.287201	6.94735e-06	0.000139985
S14605_SI	X	9131522	9132224	mxc	CG12124	X:9130834..9137237(-1)	CG12124:6	CG12124:6	1	FBgn0260789	FBpp0071267	FBtr0071332	0.775409	0.360538	0.543847	2.84434	1.67035	0.448245	0.398129	0.335666	0.0621585	0.0264883
S14607_SI	X	9136358	9136658	mxc	CG12124	X:9130834..9137237(-1)	CG12124:4	CG12124:4	1	FBgn0260789	FBpp0071267	FBtr0071332	-0.028966	0.814673	-0.125324	2.88811	1.12207	0.557498	0.256612	0.0856657	0.0658005	0.169226
S14618_SI	X	9146561	9147604	CG17754	CG17754	X:9144460..9149853(1)	CG17754:3	CG17754:3	3	FBgn0030114	FBpp0071249;FBpp0071250;FBpp0071251	FBtr0071314;FBtr0071315;FBtr0071316	3.68438	0.124442	4.22359	161.457	4.9471	0.085952	0.283849	0.483916	7.93101e-08	0.000425918
S14619_SI	X	9147684	9147891	CG17754	CG17754	X:9144460..9149853(1)	CG17754:4	CG17754:4	3	FBgn0030114	FBpp0071249;FBpp0071250;FBpp0071251	FBtr0071314;FBtr0071315;FBtr0071316	3.39263	0.225351	3.52572	118.96	4.63093	0.0868529	0.294568	0.342483	3.28049e-06	3.94077e-05
S14620_SI	X	9147950	9148072	CG17754	CG17754	X:9144460..9149853(1)	CG17754:5	CG17754:5	3	FBgn0030114	FBpp0071249;FBpp0071250;FBpp0071251	FBtr0071314;FBtr0071315;FBtr0071316	3.77418	0.212134	4.19284	153.089	4.90667	0.111883	0.326367	0.493605	0.000113443	0.0155471
S1464_SI	2L	2793648	2793908	Syt1	CG3139	2L:2780741..2799970(-1)	CG3139:3	syt:3	3	FBgn0004242	FBpp0077410;FBpp0077411;FBpp0077412	FBtr0077726;FBtr0077727;FBtr0077728	4.40288	0.258443	4.95529	258.395	5.63732	0.226861	0.293036	0.498179	3.09143e-07	0.00149634
S1466_SI	2L	2799909	2799970	Syt1	CG3139	2L:2780741..2799970(-1)	CG3139:1	syt:1	3	FBgn0004242	FBpp0077410;FBpp0077411;FBpp0077412	FBtr0077726;FBtr0077727;FBtr0077728	4.77031	0.185054	5.00869	283.207	5.73953	0.173112	0.38041	0.478415	4.25463e-05	0.00200986
S14676_SI	X	9226487	9226732	CG34449	FBgn0085478	X:9220691..9248599(-1)	FBgn0085478:4	CG34449:4	3	FBgn0085478	FBpp0111665;FBpp0111666;FBpp0111667	FBtr0112753;FBtr0112754;FBtr0112755	1.71795	0.101844	1.43478	10.121	2.4621	0.280439	0.464209	0.240182	0.0251058	0.00973448
S14696_SI	X	9269390	9269662	Megalin	FBgn0261260	X:9253877..9394162(-1)	FBgn0261260:11	CG42611:11	1	FBgn0261260	FBpp0291363	FBtr0302153	1.46543	0.517907	1.83071	11.492	2.67942	0.258462	0.323009	0.421454	0.0342983	0.187773
S1469_SI	2L	2808980	2810253	daw	CG16987	2L:2805518..2812147(1)	CG16987:2	Alp23B:2	2	FBgn0031461	FBpp0077404;FBpp0077405	FBtr0077720;FBtr0077721	2.29432	0.0226022	2.16989	5.29259	2.95696	1.27896	0.290055	0.257345	0.111729	0.0735294
S1470_SI	2L	2810368	2810643	daw	CG16987	2L:2805518..2812147(1)	CG16987:3	Alp23B:3	2	FBgn0031461	FBpp0077404;FBpp0077405	FBtr0077720;FBtr0077721	2.5196	0.217474	1.60099	8.13298	3.24584	1.0069	0.342347	0.13576	0.0555647	0.000116238
S1471_SI	2L	2811149	2811528	daw	CG16987	2L:2805518..2812147(1)	CG16987:4	Alp23B:4	2	FBgn0031461	FBpp0077404;FBpp0077405	FBtr0077720;FBtr0077721	2.42364	0.200012	1.81471	8.23542	3.07495	1.19496	0.322855	0.189779	0.176707	0.0102513
S1476_SI	2L	2814807	2815305	CG15400	FBgn0031463	2L:2814336..2815760(-1)	FBgn0031463:3	CG15400:3	1	FBgn0031463	FBpp0111930	FBtr0113017	1.6847	0.406708	0.822461	3.00262	2.5283	1.60513	0.191526	0.0782261	0.179602	0.00772063
S14783_SI	X	9564875	9566354	nej	FBgn0015624	X:9563251..9581099(-1)	FBgn0015624:2	nej:2	3	FBgn0261617	FBpp0071337;FBpp0291862;FBpp0291863	FBtr0071402;FBtr0302722;FBtr0302723	1.72318	0.175619	2.17154	19.4882	3.02008	0.118459	0.275171	0.426933	1.37302e-07	0.00014011
S14784_SI	X	9566433	9566830	nej	FBgn0015624	X:9563251..9581099(-1)	FBgn0015624:3	nej:3	3	FBgn0261617	FBpp0071337;FBpp0291862;FBpp0291863	FBtr0071402;FBtr0302722;FBtr0302723	1.97599	0.355309	2.24338	23.4404	3.24555	0.0553674	0.294037	0.368621	1.81466e-05	0.000677948
S14785_SI	X	9566893	9567123	nej	FBgn0015624	X:9563251..9581099(-1)	FBgn0015624:4	nej:4	3	FBgn0261617	FBpp0071337;FBpp0291862;FBpp0291863	FBtr0071402;FBtr0302722;FBtr0302723	1.75532	0.902101	2.33569	19.3182	3.23671	0.0545901	0.283968	0.410725	0.000612152	0.0457819
S14788_SI	X	9568847	9568957	nej	FBgn0015624	X:9563251..9581099(-1)	FBgn0015624:7	nej:7	3	FBgn0261617	FBpp0071337;FBpp0291862;FBpp0291863	FBtr0071402;FBtr0302722;FBtr0302723	1.96298	0.589721	2.25195	33.796	3.52326	0.264749	0.232584	0.295079	7.10924e-05	0.00142487
S14789_SI	X	9570545	9570702	nej	FBgn0015624	X:9563251..9581099(-1)	FBgn0015624:8	nej:8	3	FBgn0261617	FBpp0071337;FBpp0291862;FBpp0291863	FBtr0071402;FBtr0302722;FBtr0302723	2.2385	0.286559	2.69906	35.634	3.58143	0.172565	0.266361	0.455658	4.86261e-05	0.00706052
S14790_SI	X	9570790	9571079	nej	FBgn0015624	X:9563251..9581099(-1)	FBgn0015624:9	nej:9	3	FBgn0261617	FBpp0071337;FBpp0291862;FBpp0291863	FBtr0071402;FBtr0302722;FBtr0302723	1.78675	0.751256	2.39739	31.9407	3.38293	0.124084	0.242218	0.37619	2.2863e-05	0.00727593
S14792_SI	X	9575307	9575675	nej	FBgn0015624	X:9563251..9581099(-1)	FBgn0015624:12	nej:12	3	FBgn0261617	FBpp0071337;FBpp0291862;FBpp0291863	FBtr0071402;FBtr0302722;FBtr0302723	1.45731	0.183933	1.78122	17.4971	3.08202	0.137596	0.198238	0.310751	6.99019e-05	0.00166377
S14793_SI	X	9575788	9576372	nej	FBgn0015624	X:9563251..9581099(-1)	FBgn0015624:13	nej:13	3	FBgn0261617	FBpp0071337;FBpp0291862;FBpp0291863	FBtr0071402;FBtr0302722;FBtr0302723	1.28919	0.134285	1.69289	19.6486	2.92339	0.109229	0.195658	0.292483	1.55834e-09	4.79014e-07
S14794_SI	X	9576585	9578184	nej	FBgn0015624	X:9563251..9581099(-1)	FBgn0015624:14	nej:14	3	FBgn0261617	FBpp0071337;FBpp0291862;FBpp0291863	FBtr0071402;FBtr0302722;FBtr0302723	1.90647	0.156094	2.91599	35.7436	3.68179	0.0707684	0.170635	0.465461	4.56171e-14	4.02518e-07
S1480_SI	2L	2816533	2816661	Duox	FBgn0031464	2L:2815970..2830236(-1)	FBgn0031464:2	Duox:2	1	FBgn0031464	FBpp0289611	FBtr0300382	2.48251	0.157519	2.48614	16.0618	3.25441	1.05329	0.31943	0.325646	0.122544	0.154937
S1481_SI	2L	2816718	2819574	Duox	FBgn0031464	2L:2815970..2830236(-1)	FBgn0031464:3	Duox:3	1	FBgn0031464	FBpp0289611	FBtr0300382	2.04793	0.0968375	2.11621	12.0295	3.03113	1.25296	0.216446	0.231733	0.0141441	0.0332631
S1483_SI	2L	2819964	2820367	Duox	FBgn0031464	2L:2815970..2830236(-1)	FBgn0031464:5	Duox:5	1	FBgn0031464	FBpp0289611	FBtr0300382	1.51461	0.303458	1.33708	5.69941	2.71923	1.44421	0.151661	0.141005	0.0181079	0.011223
S1484_SI	2L	2820425	2820629	Duox	FBgn0031464	2L:2815970..2830236(-1)	FBgn0031464:6	Duox:6	1	FBgn0031464	FBpp0289611	FBtr0300382	1.29118	0.270084	1.09884	4.24667	2.65217	1.52937	0.119137	0.0706491	0.0249694	0.0325645
S1485_SI	2L	2820688	2821037	Duox	FBgn0031464	2L:2815970..2830236(-1)	FBgn0031464:7	Duox:7	1	FBgn0031464	FBpp0289611	FBtr0300382	0.351544	0.765139	0.785613	5.09212	2.74291	1.42959	0.0561791	0.0729576	0.000697712	0.00766743
S14871_SI	X	9895887	9896198	CG32694	CG32694	X:9883728..9900918(1)	CG32694:9	CG32694:9	1	FBgn0052694	FBpp0071348	FBtr0071413	2.91749	0.0944032	2.97305	42.1875	3.82366	0.0448074	0.405158	0.428957	0.000124492	0.000541441
S14873_SI	X	9899187	9899322	CG32694	CG32694	X:9883728..9900918(1)	CG32694:5	CG32694:5	2	FBgn0052694	FBpp0071346;FBpp0071347	FBtr0071411;FBtr0071412	0.884564	0.514435	0.840407	9.70755	2.30786	0.095586	0.264288	0.23214	0.0205396	0.0256163
S14887_SI	X	9925596	9925861	Cht6	FBgn0030171	X:9924145..9938633(1)	FBgn0030171:6	CG2989:6	2	FBgn0030171	FBpp0071351;FBpp0111885	FBtr0071416;FBtr0112972	1.30154	0.264821	1.324	12.5216	2.3827	0.294333	0.337853	0.337237	0.0061909	0.0118964
S14888_SI	X	9925922	9926392	Cht6	FBgn0030171	X:9924145..9938633(1)	FBgn0030171:7	CG2989:7	2	FBgn0030171	FBpp0071351;FBpp0111885	FBtr0071416;FBtr0112972	1.13983	0.294302	1.50418	12.925	2.45817	0.248586	0.271348	0.41482	0.000199386	0.0081904
S1488_SI	2L	2827588	2827995	Duox	FBgn0031464	2L:2815970..2830236(-1)	FBgn0031464:9	Duox:9	1	FBgn0031464	FBpp0289611	FBtr0300382	1.57877	0.517848	1.95941	12.8704	3.14113	1.14834	0.145638	0.193221	0.00103417	0.0175371
S1490_SI	2L	2834887	2835200	CG3119	FBgn0031466	2L:2834887..2837831(-1)	FBgn0031466:1	CG3119:1	1	FBgn0031466	FBpp0077375	FBtr0077691	0.278308	0.597236	0.243827	3.56879	1.28961	0.344106	0.393509	0.380055	0.0534889	0.0625702
S15001_SI	X	10252119	10252537	l(1)G0289	CG2221	X:10251203..10260346(-1)	CG2221:6	l(1)G0289:6	1	FBgn0028331	FBpp0071404	FBtr0071470	3.62548	0.127612	3.47472	70.8653	4.34649	0.0990057	0.487705	0.417561	4.23753e-05	8.04891e-06
S15047_SI	X	10359618	10365571	nocte	FBgn0030205	X:10357851..10367618(-1)	FBgn0030205:3	CG17255:3	2	FBgn0261710	FBpp0071394;FBpp0071395	FBtr0071460;FBtr0071461	2.70146	0.124892	2.69441	37.4522	3.68836	0.0350023	0.374764	0.37	1.86811e-07	4.73905e-07
S15051_SI	X	10367971	10368118	CG2889	CG2889	X:10367971..10371235(1)	CG2889:1	CG2889:1	1	FBgn0030206	FBpp0071385	FBtr0071450	1.87822	0.258163	2.12415	11.6432	2.93272	0.372922	0.341076	0.452662	0.0160495	0.0909747
S15073_SI	X	10416836	10417597	spri	FBgn0085443	X:10384098..10479056(-1)	FBgn0085443:12	spri:12	1	FBgn0085443	FBpp0111601	FBtr0112689	1.45125	0.0773251	1.69302	9.6269	2.53036	0.376873	0.326148	0.425988	0.00120332	0.0163993
S15076_SI	X	10459868	10460532	CG15296	CG15296	X:10459868..10460532(-1)	CG15296:1	CG15296:1	1	FBgn0030215	FBpp0071441	FBtr0071512	-0.966447	0.907464	-0.473568	0.628707	2.04061	0.227547	0.0734759	0.147421	0.00318341	0.0123977
S15095_SI	X	10504360	10504716	CG9817	FBgn0030219	X:10497970..10507048(-1)	FBgn0030219:6	CG9817:6	2	FBgn0030219	FBpp0071438;FBpp0271952	FBtr0071509;FBtr0273444	1.4072	0.517437	1.31201	10.2202	2.45547	0.192384	0.377338	0.325444	0.0021718	0.00180099
S15096_SI	X	10504854	10506469	CG9817	FBgn0030219	X:10497970..10507048(-1)	FBgn0030219:7	CG9817:7	2	FBgn0030219	FBpp0071438;FBpp0271952	FBtr0071509;FBtr0273444	1.44073	0.189323	1.60948	11.5112	2.56637	0.0795115	0.327886	0.390669	1.45709e-07	4.71662e-06
S15115_SI	X	10571742	10571788	X11Lbeta	FBgn0052677	X:10523348..10603712(1)	FBgn0052677:3	X11Lbeta:3	1	FBgn0052677	FBpp0071422	FBtr0071493	2.34748	0.834988	2.65747	28.1063	3.48204	0.186946	0.426388	0.441546	0.013087	0.0995886
S15116_SI	X	10593290	10595154	X11Lbeta	FBgn0052677	X:10523348..10603712(1)	FBgn0052677:4	X11Lbeta:4	1	FBgn0052677	FBpp0071422	FBtr0071493	2.14092	0.131315	2.35937	20.2306	3.26183	0.0398745	0.327899	0.407466	8.70778e-08	6.42142e-06
S15117_SI	X	10595837	10596034	X11Lbeta	FBgn0052677	X:10523348..10603712(1)	FBgn0052677:5	X11Lbeta:5	1	FBgn0052677	FBpp0071422	FBtr0071493	2.22165	0.430016	2.53571	21.1442	3.48594	0.107536	0.301971	0.3955	0.000513669	0.0115669
S15119_SI	X	10596932	10597495	X11Lbeta	FBgn0052677	X:10523348..10603712(1)	FBgn0052677:7	X11Lbeta:7	1	FBgn0052677	FBpp0071422	FBtr0071493	2.47234	0.333102	2.29552	24.3644	3.36809	0.0947966	0.424334	0.374322	0.00191165	0.000623537
S15238_SI	X	10808753	10808929	CG11203	FBgn0030249	X:10806367..10814329(1)	FBgn0030249:4	CG11203:4	2	FBgn0030249	FBpp0073241;FBpp0111891	FBtr0073385;FBtr0112978	0.530049	0.0759243	0.663485	9.86924	2.09564	0.202652	0.154898	0.243675	0.00105483	0.00243713
S15239_SI	X	10809632	10810176	CG11203	FBgn0030249	X:10806367..10814329(1)	FBgn0030249:5	CG11203:5	2	FBgn0030249	FBpp0073241;FBpp0111891	FBtr0073385;FBtr0112978	2.11061	0.206726	1.83567	16.1447	2.92203	0.106985	0.449415	0.338894	4.39e-05	1.92976e-06
S15240_SI	X	10810243	10810649	CG11203	FBgn0030249	X:10806367..10814329(1)	FBgn0030249:6	CG11203:6	2	FBgn0030249	FBpp0073241;FBpp0111891	FBtr0073385;FBtr0112978	2.1552	0.400325	2.46408	25.2078	3.27414	0.0838989	0.345707	0.444164	2.76522e-06	0.000413093
S15243_SI	X	10813868	10814329	CG11203	FBgn0030249	X:10806367..10814329(1)	FBgn0030249:10	CG11203:10	1	FBgn0030249	FBpp0111891	FBtr0112978	2.13222	0.271367	1.92249	15.4851	2.93069	0.21718	0.454728	0.364582	0.0193425	0.00590711
S15334_SI	X	11009631	11014872	CG11122	CG11122	X:11006428..11017631(-1)	CG11122:2	CG11122:2	1	FBgn0030266	FBpp0073337	FBtr0073481	1.55772	0.0212433	1.40042	8.64915	2.34833	0.0751694	0.452793	0.388339	1.03435e-07	1.59713e-08
S15335_SI	X	11014934	11017631	CG11122	CG11122	X:11006428..11017631(-1)	CG11122:1	CG11122:1	1	FBgn0030266	FBpp0073337	FBtr0073481	0.98612	0.313069	1.03665	8.67829	2.21174	0.0040635	0.305421	0.308854	5.11524e-08	2.87756e-07
S1547_SI	2L	2888284	2888598	lilli	FBgn0041111	2L:2885952..2953077(1)	FBgn0041111:3	lilli:3	2	FBgn0041111	FBpp0077319;FBpp0288478	FBtr0077634;FBtr0290039	1.56451	0.671196	1.14494	16.5779	2.48858	0.332719	0.453383	0.270655	0.0810691	0.015687
S1555_SI	2L	2947609	2948030	lilli	FBgn0041111	2L:2885952..2953077(1)	FBgn0041111:13	lilli:13	7	FBgn0041111	FBpp0077317;FBpp0077318;FBpp0077319;FBpp0288477;FBpp0288478;FBpp0288479;FBpp0288480	FBtr0077632;FBtr0077633;FBtr0077634;FBtr0290038;FBtr0290039;FBtr0290040;FBtr0290041	0.975663	0.533647	0.702435	9.33638	2.41374	0.121688	0.264924	0.187889	0.000142099	3.77962e-05
S15600_SI	X	11567045	11567303	Ptp10D	FBgn0004370	X:11516061..11571371(1)	FBgn0004370:13	Ptp10D:13	4	FBgn0004370	FBpp0073369;FBpp0089119;FBpp0089120;FBpp0271743	FBtr0073522;FBtr0073524;FBtr0073525;FBtr0273235	2.04665	0.11016	1.88917	15.0146	2.83344	0.151959	0.453932	0.413037	0.040974	0.0211595
S15691_SI	X	11717316	11718511	CG32663	FBgn0052663	X:11711791..11729759(1)	FBgn0052663:2	CG32663:2	1	FBgn0052663	FBpp0073407	FBtr0073563	2.99141	0.155873	3.13319	42.8583	3.88673	0.019025	0.412131	0.471093	6.74775e-07	2.13408e-05
S15692_SI	X	11718823	11719126	CG32663	FBgn0052663	X:11711791..11729759(1)	FBgn0052663:3	CG32663:3	1	FBgn0052663	FBpp0073407	FBtr0073563	2.15628	0.230306	2.44927	28.1651	3.23717	0.188437	0.341588	0.467944	0.000104998	0.00507498
S15693_SI	X	11719191	11720121	CG32663	FBgn0052663	X:11711791..11729759(1)	FBgn0052663:4	CG32663:4	1	FBgn0052663	FBpp0073407	FBtr0073563	2.40249	0.143792	2.1157	26.73	3.24957	0.0452256	0.431696	0.32608	8.73859e-05	4.34116e-06
S15732_SI	X	11773083	11773364	CG10353	FBgn0030349	X:11771772..11781192(-1)	FBgn0030349:2	CG10353:2	2	FBgn0030349	FBpp0112943;FBpp0112944	FBtr0114451;FBtr0114452	2.52859	0.287084	2.68157	43.0117	3.59375	0.1254	0.354369	0.407492	7.69973e-05	0.00092806
S15733_SI	X	11773431	11773636	CG10353	FBgn0030349	X:11771772..11781192(-1)	FBgn0030349:3	CG10353:3	2	FBgn0030349	FBpp0112943;FBpp0112944	FBtr0114451;FBtr0114452	2.55859	0.386484	1.76472	31.4297	3.40363	0.107974	0.449645	0.219887	0.0110063	2.58441e-05
S15734_SI	X	11773704	11774325	CG10353	FBgn0030349	X:11771772..11781192(-1)	FBgn0030349:4	CG10353:4	2	FBgn0030349	FBpp0112943;FBpp0112944	FBtr0114451;FBtr0114452	2.90496	0.157598	2.54027	45.4394	3.81383	0.0752336	0.406009	0.282574	3.7412e-08	3.77019e-10
S15735_SI	X	11774389	11774959	CG10353	FBgn0030349	X:11771772..11781192(-1)	FBgn0030349:5	CG10353:5	2	FBgn0030349	FBpp0112943;FBpp0112944	FBtr0114451;FBtr0114452	2.50007	0.232024	2.76392	45.1408	3.6992	0.0864544	0.306789	0.39608	1.16572e-07	1.29827e-05
S15736_SI	X	11775243	11775298	CG10353	FBgn0030349	X:11771772..11781192(-1)	FBgn0030349:6	CG10353:6	2	FBgn0030349	FBpp0112943;FBpp0112944	FBtr0114451;FBtr0114452	1.66644	0.834202	2.37773	49.2919	3.63893	0.113484	0.186304	0.41273	0.00198684	0.0616779
S15737_SI	X	11775363	11775935	CG10353	FBgn0030349	X:11771772..11781192(-1)	FBgn0030349:7	CG10353:7	2	FBgn0030349	FBpp0112943;FBpp0112944	FBtr0114451;FBtr0114452	2.30311	0.165647	2.40951	39.7206	3.67002	0.0422538	0.257383	0.296306	1.15049e-07	1.13706e-06
S15739_SI	X	11778831	11779314	CG10353	FBgn0030349	X:11771772..11781192(-1)	FBgn0030349:10	CG10353:10	1	FBgn0030349	FBpp0112944	FBtr0114452	1.33928	0.497018	1.59306	25.7119	3.13019	0.0928178	0.181531	0.226477	3.13809e-07	8.22515e-06
S15914_SI	X	12087914	12088256	Ten-a	FBgn0259240	X:12087914..12226216(1)	FBgn0259240:1	Ten-a:1	2	FBgn0259240	FBpp0289137;FBpp0289138	FBtr0299859;FBtr0299860	0.874301	0.399853	1.53035	10.9582	2.53676	0.290939	0.195699	0.42418	0.000456816	0.0406996
S15915_SI	X	12089802	12090656	Ten-a	FBgn0259240	X:12087914..12226216(1)	FBgn0259240:2	Ten-a:2	5	FBgn0259240	FBpp0289137;FBpp0289138;FBpp0289439;FBpp0289440;FBpp0289441	FBtr0299859;FBtr0299860;FBtr0300202;FBtr0300203;FBtr0300204	1.00173	0.393373	1.68069	10.8816	2.68467	0.185952	0.194064	0.409647	5.40583e-05	0.0150283
S15919_SI	X	12128704	12129158	CG32655	CG32655	X:12128704..12129762(-1)	CG32655:2	CG32655:2	1	FBgn0052655	FBpp0073466	FBtr0073633	1.34803	0.945121	1.08471	7.56532	2.50449	0.65452	0.390206	0.268256	0.129866	0.0768263
S15921_SI	X	12167968	12168273	Ten-a	FBgn0259240	X:12087914..12226216(1)	FBgn0259240:8	Ten-a:8	6	FBgn0259240	FBpp0289136;FBpp0289137;FBpp0289138;FBpp0289439;FBpp0289440;FBpp0289441	FBtr0299858;FBtr0299859;FBtr0299860;FBtr0300202;FBtr0300203;FBtr0300204	2.17803	0.758914	2.42294	20.7764	3.18749	0.159398	0.427942	0.4682	0.0190373	0.105533
S15924_SI	X	12180893	12181087	Ten-a	FBgn0259240	X:12087914..12226216(1)	FBgn0259240:11	Ten-a:11	7	FBgn0259240	FBpp0289136;FBpp0289137;FBpp0289138;FBpp0289438;FBpp0289439;FBpp0289440;FBpp0289441	FBtr0299858;FBtr0299859;FBtr0299860;FBtr0300201;FBtr0300202;FBtr0300203;FBtr0300204	2.19161	0.364747	2.52879	29.8198	3.31182	0.378277	0.326366	0.480367	0.000299654	0.0135807
S15926_SI	X	12185693	12185878	Ten-a	FBgn0259240	X:12087914..12226216(1)	FBgn0259240:13	Ten-a:13	7	FBgn0259240	FBpp0289136;FBpp0289137;FBpp0289138;FBpp0289438;FBpp0289439;FBpp0289440;FBpp0289441	FBtr0299858;FBtr0299859;FBtr0299860;FBtr0300201;FBtr0300202;FBtr0300203;FBtr0300204	2.8517	0.353561	2.74603	38.9286	3.8052	0.0584822	0.401446	0.347733	0.00528309	0.00384737
S15929_SI	X	12206825	12206944	Ten-a	FBgn0259240	X:12087914..12226216(1)	FBgn0259240:16	Ten-a:16	7	FBgn0259240	FBpp0289136;FBpp0289137;FBpp0289138;FBpp0289438;FBpp0289439;FBpp0289440;FBpp0289441	FBtr0299858;FBtr0299859;FBtr0299860;FBtr0300201;FBtr0300202;FBtr0300203;FBtr0300204	2.174	0.429401	2.86474	45.3509	3.68786	0.239	0.230722	0.446661	2.46939e-05	0.0185208
S15931_SI	X	12211246	12211438	Ten-a	FBgn0259240	X:12087914..12226216(1)	FBgn0259240:18	Ten-a:18	7	FBgn0259240	FBpp0289136;FBpp0289137;FBpp0289138;FBpp0289438;FBpp0289439;FBpp0289440;FBpp0289441	FBtr0299858;FBtr0299859;FBtr0299860;FBtr0300201;FBtr0300202;FBtr0300203;FBtr0300204	2.45699	0.227977	2.80555	39.9433	3.74257	0.246844	0.276147	0.384172	2.01607e-05	0.00161937
S15932_SI	X	12212076	12213460	Ten-a	FBgn0259240	X:12087914..12226216(1)	FBgn0259240:19	Ten-a:19	7	FBgn0259240	FBpp0289136;FBpp0289137;FBpp0289138;FBpp0289438;FBpp0289439;FBpp0289440;FBpp0289441	FBtr0299858;FBtr0299859;FBtr0299860;FBtr0300201;FBtr0300202;FBtr0300203;FBtr0300204	2.54833	0.220522	2.7549	36.1535	3.67022	0.0697732	0.331013	0.401368	2.76494e-08	1.91247e-06
S15933_SI	X	12215948	12216492	Ten-a	FBgn0259240	X:12087914..12226216(1)	FBgn0259240:20	Ten-a:20	7	FBgn0259240	FBpp0289136;FBpp0289137;FBpp0289138;FBpp0289438;FBpp0289439;FBpp0289440;FBpp0289441	FBtr0299858;FBtr0299859;FBtr0299860;FBtr0300201;FBtr0300202;FBtr0300203;FBtr0300204	2.07101	0.361871	2.43084	29.5503	3.44717	0.145255	0.262687	0.361246	3.80034e-06	0.000421079
S15950_SI	X	12330046	12330365	Pkcdelta	FBgn0259680	X:12326259..12347683(1)	FBgn0259680:5	CG42349:5	2	FBgn0259680	FBpp0289213;FBpp0289214	FBtr0299936;FBtr0299937	-0.0551246	0.614737	1.0531	4.43778	1.66242	0.122348	0.0978693	0.363735	8.40018e-05	0.139798
S15953_SI	X	12330891	12331020	Pkcdelta	FBgn0259680	X:12326259..12347683(1)	FBgn0259680:8	CG42349:8	2	FBgn0259680	FBpp0289213;FBpp0289214	FBtr0299936;FBtr0299937	0.85595	0.80329	1.24485	8.24004	2.26496	0.340361	0.295283	0.4143	0.0313435	0.16059
S15957_SI	X	12344318	12344419	Pkcdelta	FBgn0259680	X:12326259..12347683(1)	FBgn0259680:12	CG42349:12	2	FBgn0259680	FBpp0289213;FBpp0289214	FBtr0299936;FBtr0299937	1.19349	0.894827	0.848714	7.20885	2.20955	0.19593	0.453311	0.310683	0.149559	0.0634665
S15983_SI	X	12382350	12382529	Cpr11A	CG2560	X:12381006..12383484(1)	CG2560:3	Cpr11A:3	1	FBgn0030394	FBpp0073483	FBtr0073650	0.943354	0.709296	0.338963	8.28549	2.05033	0.665404	0.336617	0.103735	0.0653241	0.0158983
S15984_SI	X	12382675	12383484	Cpr11A	CG2560	X:12381006..12383484(1)	CG2560:4	Cpr11A:4	1	FBgn0030394	FBpp0073483	FBtr0073650	0.789994	0.288461	1.2262	9.95825	2.1197	0.0545355	0.273143	0.459648	2.60839e-05	0.00399589
S15993_SI	X	12413012	12413198	CG42251	FBgn0259109	X:12413012..12425266(-1)	FBgn0259109:1	CG42251:1	2	FBgn0259109	FBpp0288807;FBpp0288808	FBtr0299532;FBtr0299533	1.69174	0.520212	1.4386	12.8221	2.48935	0.1166	0.490538	0.457845	0.0826383	0.0296907
S15996_SI	X	12413689	12415855	CG42251	FBgn0259109	X:12413012..12425266(-1)	FBgn0259109:4	CG42251:4	2	FBgn0259109	FBpp0288807;FBpp0288808	FBtr0299532;FBtr0299533	1.87725	0.0989394	1.90435	15.287	2.75692	0.144392	0.413524	0.439523	8.95414e-05	0.000284206
S16015_SI	X	12483874	12484517	LIMK1	FBgn0041203	X:12478418..12486226(-1)	FBgn0041203:9	LIMK1:9	3	FBgn0041203	FBpp0073492;FBpp0073493;FBpp0291044	FBtr0073659;FBtr0073660;FBtr0301830	0.817742	0.365723	0.612973	6.93485	1.93694	0.290329	0.332291	0.262877	0.0007042	0.000234101
S16053_SI	X	12530572	12530669	tomosyn	FBgn0030412	X:12525653..12547377(1)	FBgn0030412:5	tomosyn:5	6	FBgn0030412	FBpp0073509;FBpp0073510;FBpp0073511;FBpp0073512;FBpp0289604;FBpp0289605	FBtr0073676;FBtr0073677;FBtr0073678;FBtr0073679;FBtr0300375;FBtr0300376	3.98534	0.310476	3.9686	111.748	4.80634	0.0994451	0.453348	0.431905	7.60672e-05	0.000134159
S16057_SI	X	12531471	12531678	tomosyn	FBgn0030412	X:12525653..12547377(1)	FBgn0030412:9	tomosyn:9	6	FBgn0030412	FBpp0073509;FBpp0073510;FBpp0073511;FBpp0073512;FBpp0289604;FBpp0289605	FBtr0073676;FBtr0073677;FBtr0073678;FBtr0073679;FBtr0300375;FBtr0300376	3.69941	0.215459	3.62119	81.7991	4.52644	0.0310153	0.444964	0.411778	2.75217e-05	2.01343e-05
S16059_SI	X	12532052	12532206	tomosyn	FBgn0030412	X:12525653..12547377(1)	FBgn0030412:11	tomosyn:11	6	FBgn0030412	FBpp0073509;FBpp0073510;FBpp0073511;FBpp0073512;FBpp0289604;FBpp0289605	FBtr0073676;FBtr0073677;FBtr0073678;FBtr0073679;FBtr0300375;FBtr0300376	3.28952	0.244347	3.60819	67.04	4.29973	0.206403	0.367253	0.494868	2.00384e-05	0.00286721
S16061_SI	X	12532626	12533108	tomosyn	FBgn0030412	X:12525653..12547377(1)	FBgn0030412:13	tomosyn:13	6	FBgn0030412	FBpp0073509;FBpp0073510;FBpp0073511;FBpp0073512;FBpp0289604;FBpp0289605	FBtr0073676;FBtr0073677;FBtr0073678;FBtr0073679;FBtr0300375;FBtr0300376	3.56487	0.20881	3.59642	74.8978	4.33781	0.0462211	0.468793	0.485883	2.40559e-06	1.13221e-05
S16062_SI	X	12533187	12533329	tomosyn	FBgn0030412	X:12525653..12547377(1)	FBgn0030412:14	tomosyn:14	6	FBgn0030412	FBpp0073509;FBpp0073510;FBpp0073511;FBpp0073512;FBpp0289604;FBpp0289605	FBtr0073676;FBtr0073677;FBtr0073678;FBtr0073679;FBtr0300375;FBtr0300376	3.07551	0.315762	3.23951	62.3216	3.97748	0.210864	0.413674	0.473982	0.000684864	0.00758786
S16084_SI	X	12583324	12584071	Smr	CG4013	X:12580031..12636476(-1)	CG4013:9	Smr:9	3	FBgn0024308	FBpp0073539;FBpp0073540;FBpp0073541	FBtr0073706;FBtr0073707;FBtr0073708	2.09522	0.142341	1.93348	16.7282	2.92166	0.127253	0.438675	0.382316	0.00143037	0.000456526
S16086_SI	X	12584326	12587458	Smr	CG4013	X:12580031..12636476(-1)	CG4013:7	Smr:7	3	FBgn0024308	FBpp0073539;FBpp0073540;FBpp0073541	FBtr0073706;FBtr0073707;FBtr0073708	1.65152	0.145296	1.81088	16.8229	2.86779	0.0164071	0.298554	0.348378	3.92451e-06	6.44648e-05
S16090_SI	X	12604831	12605245	Smr	CG4013	X:12580031..12636476(-1)	CG4013:5	Smr:5	3	FBgn0024308	FBpp0073539;FBpp0073540;FBpp0073541	FBtr0073706;FBtr0073707;FBtr0073708	2.10954	0.113637	2.76695	30.7389	3.47618	0.138687	0.254593	0.494613	9.60972e-08	0.00133402
S16091_SI	X	12605412	12607347	Smr	CG4013	X:12580031..12636476(-1)	CG4013:4	Smr:4	3	FBgn0024308	FBpp0073539;FBpp0073540;FBpp0073541	FBtr0073706;FBtr0073707;FBtr0073708	1.96837	0.26623	2.52089	24.4777	3.28822	0.0595231	0.273936	0.465867	3.0243e-08	0.000186913
S16092_SI	X	12607694	12609302	Smr	CG4013	X:12580031..12636476(-1)	CG4013:3	Smr:3	3	FBgn0024308	FBpp0073539;FBpp0073540;FBpp0073541	FBtr0073706;FBtr0073707;FBtr0073708	1.71348	0.182579	1.66213	13.3707	2.74094	0.114637	0.360579	0.339494	0.000258322	0.000316059
S16118_SI	X	12687610	12688045	Pde9	FBgn0259171	X:12685497..12725669(-1)	FBgn0259171:4	Pde9:4	2	FBgn0259171	FBpp0288910;FBpp0289744	FBtr0299635;FBtr0300517	1.77197	0.29632	1.60588	16.7195	2.83357	0.0892833	0.3566	0.309591	0.0208902	0.0124343
S16119_SI	X	12688128	12688423	Pde9	FBgn0259171	X:12685497..12725669(-1)	FBgn0259171:5	Pde9:5	2	FBgn0259171	FBpp0288910;FBpp0289744	FBtr0299635;FBtr0300517	1.43315	0.601101	1.74636	19.4933	2.70285	0.178833	0.315305	0.382086	0.00176207	0.0253486
S16123_SI	X	12701110	12701261	Pde9	FBgn0259171	X:12685497..12725669(-1)	FBgn0259171:8	Pde9:8	2	FBgn0259171	FBpp0288910;FBpp0289744	FBtr0299635;FBtr0300517	2.06235	0.655367	2.0996	35.2834	3.29663	0.0496823	0.331302	0.319005	0.00317714	0.00705137
S16124_SI	X	12706203	12706528	Pde9	FBgn0259171	X:12685497..12725669(-1)	FBgn0259171:9	Pde9:9	2	FBgn0259171	FBpp0288910;FBpp0289744	FBtr0299635;FBtr0300517	2.06592	0.260511	2.09424	18.8014	3.00242	0.0189157	0.401387	0.412188	0.000611047	0.00161896
S16180_SI	X	12926425	12926949	rad	FBgn0261351	X:12925065..12928682(1)	FBgn0261351:3	CG42628:3	1	FBgn0261379	FBpp0291475	FBtr0302269	0.642253	0.272162	0.104475	6.24646	1.64365	0.321349	0.365076	0.238148	0.0535083	0.00530092
S16184_SI	X	12940937	12941046	CG42629	FBgn0261352	X:12930022..12970156(1)	FBgn0261352:2	CG42629:2	1	FBgn0261388	FBpp0291476	FBtr0302270	1.98578	0.350083	1.43643	13.2258	2.88285	0.20568	0.421376	0.268365	0.0107933	0.000241944
S16186_SI	X	12947113	12948796	CG12715	FBgn0030443	X:12947113..12949325(-1)	FBgn0030443:1	CG12715:1	1	FBgn0030443	FBpp0073581	FBtr0073750	-2.06787	2.54772	-0.593518	3.21407	1.60587	0.578663	0.145986	0.111124	0.00743986	0.14915
S16188_SI	X	12962080	12962299	CG42629	FBgn0261352	X:12930022..12970156(1)	FBgn0261352:4	CG42629:4	1	FBgn0261388	FBpp0291476	FBtr0302270	1.97849	0.160575	1.8712	17.4663	2.75674	0.280285	0.45174	0.451018	0.0110788	0.00697702
S16195_SI	X	12966261	12966484	CG42629	FBgn0261352	X:12930022..12970156(1)	FBgn0261352:11	CG42629:11	1	FBgn0261388	FBpp0291476	FBtr0302270	1.70464	0.146646	1.83717	12.8716	2.61862	0.163666	0.40055	0.474391	0.0246851	0.0769092
S16288_SI	X	13093081	13093515	sno	FBgn0005410	X:13089532..13105699(-1)	FBgn0005410:6	sno:6	3	FBgn0005410	FBpp0073567;FBpp0111761;FBpp0111762	FBtr0073736;FBtr0112848;FBtr0112849	1.83166	0.85161	2.0222	16.4323	2.8405	0.101451	0.44446	0.441486	0.022471	0.0897019
S16290_SI	X	13094038	13094423	sno	FBgn0005410	X:13089532..13105699(-1)	FBgn0005410:8	sno:8	3	FBgn0005410	FBpp0073567;FBpp0111761;FBpp0111762	FBtr0073736;FBtr0112848;FBtr0112849	2.54062	0.217183	2.53127	22.3487	3.3206	0.140615	0.463745	0.467038	0.000383992	0.000689166
S16292_SI	X	13095633	13096172	sno	FBgn0005410	X:13089532..13105699(-1)	FBgn0005410:10	sno:10	1	FBgn0005410	FBpp0111762	FBtr0112849	1.95111	0.351117	1.67949	14.612	3.39916	0.0669436	0.244761	0.186074	0.00206667	0.000740442
S16293_SI	X	13096773	13097090	sno	FBgn0005410	X:13089532..13105699(-1)	FBgn0005410:11	sno:11	2	FBgn0005410	FBpp0111761;FBpp0111762	FBtr0112848;FBtr0112849	1.53759	0.666532	1.21021	11.1512	2.67675	0.14532	0.371708	0.153275	0.01639	0.0098468
S16295_SI	X	13100745	13100862	sno	FBgn0005410	X:13089532..13105699(-1)	FBgn0005410:14	sno:14	4	FBgn0005410	FBpp0073566;FBpp0073567;FBpp0111761;FBpp0111762	FBtr0073735;FBtr0073736;FBtr0112848;FBtr0112849	2.29006	0.694871	2.79647	27.7806	3.74538	0.0995316	0.269365	0.397632	8.72462e-05	0.0105991
S16325_SI	X	13163861	13163991	HDAC4	FBgn0041210	X:13156922..13179354(-1)	FBgn0041210:8	HDAC4:8	3	FBgn0041210	FBpp0073629;FBpp0290513;FBpp0290514	FBtr0073798;FBtr0301298;FBtr0301299	2.46866	0.267224	2.17494	25.5307	3.2061	0.209332	0.484087	0.386088	0.049542	0.00970246
S16326_SI	X	13164280	13164353	HDAC4	FBgn0041210	X:13156922..13179354(-1)	FBgn0041210:9	HDAC4:9	3	FBgn0041210	FBpp0073629;FBpp0290513;FBpp0290514	FBtr0073798;FBtr0301298;FBtr0301299	2.18229	0.318103	2.04522	16.2254	2.91379	0.229074	0.49017	0.492716	0.0874078	0.0549425
S16327_SI	X	13164424	13164675	HDAC4	FBgn0041210	X:13156922..13179354(-1)	FBgn0041210:10	HDAC4:10	3	FBgn0041210	FBpp0073629;FBpp0290513;FBpp0290514	FBtr0073798;FBtr0301298;FBtr0301299	2.17559	0.23446	2.36369	24.7224	3.11797	0.129021	0.395096	0.473286	0.000711954	0.0091943
S16534_SI	X	13603438	13603590	CG32627	FBgn0052627	X:13590695..13608474(1)	FBgn0052627:5	CG32627:5	4	FBgn0052627	FBpp0073644;FBpp0073645;FBpp0073646;FBpp0112353	FBtr0073813;FBtr0073814;FBtr0073815;FBtr0113441	2.4814	0.34615	2.96887	45.2864	3.77286	0.276423	0.281656	0.450919	0.000183312	0.0217989
S16537_SI	X	13606130	13606403	CG32627	FBgn0052627	X:13590695..13608474(1)	FBgn0052627:10	CG32627:10	4	FBgn0052627	FBpp0073644;FBpp0073645;FBpp0073646;FBpp0112353	FBtr0073813;FBtr0073814;FBtr0073815;FBtr0113441	2.98888	0.215396	3.01251	48.0233	4.04347	0.203454	0.349272	0.35989	3.53712e-05	0.00010797
S16543_SI	X	13608857	13608992	CG32628	FBgn0052628	X:13608710..13611868(1)	FBgn0052628:2	CG32628:2	2	FBgn0052628	FBpp0112354;FBpp0290206	FBtr0113442;FBtr0300984	1.50739	1.15062	1.58883	13.9838	2.77163	0.601987	0.355275	0.371211	0.095422	0.152054
S16544_SI	X	13609066	13609644	CG32628	FBgn0052628	X:13608710..13611868(1)	FBgn0052628:3	CG32628:3	2	FBgn0052628	FBpp0112354;FBpp0290206	FBtr0113442;FBtr0300984	2.3273	0.241662	2.3397	14.4579	3.01478	0.346813	0.494712	0.495474	0.0605686	0.0875829
S16593_SI	X	13662692	13662836	rdgB	FBgn0003218	X:13656803..13670782(1)	FBgn0003218:6	rdgB:6	8	FBgn0003218	FBpp0073653;FBpp0073654;FBpp0099560;FBpp0099561;FBpp0290747;FBpp0290748;FBpp0290749;FBpp0290750	FBtr0073822;FBtr0073823;FBtr0100194;FBtr0100195;FBtr0301532;FBtr0301533;FBtr0301534;FBtr0301535	2.7969	0.254409	2.82471	55.5788	3.9725	0.0981003	0.3158	0.324771	1.0183e-06	3.91242e-06
S16596_SI	X	13663844	13664175	rdgB	FBgn0003218	X:13656803..13670782(1)	FBgn0003218:9	rdgB:9	8	FBgn0003218	FBpp0073653;FBpp0073654;FBpp0099560;FBpp0099561;FBpp0290747;FBpp0290748;FBpp0290749;FBpp0290750	FBtr0073822;FBtr0073823;FBtr0100194;FBtr0100195;FBtr0301532;FBtr0301533;FBtr0301534;FBtr0301535	2.29595	0.343996	2.31506	37.2001	3.3827	0.0875056	0.351391	0.34908	0.000642157	0.00149738
S16599_SI	X	13665310	13666518	rdgB	FBgn0003218	X:13656803..13670782(1)	FBgn0003218:12	rdgB:12	8	FBgn0003218	FBpp0073653;FBpp0073654;FBpp0099560;FBpp0099561;FBpp0290747;FBpp0290748;FBpp0290749;FBpp0290750	FBtr0073822;FBtr0073823;FBtr0100194;FBtr0100195;FBtr0301532;FBtr0301533;FBtr0301534;FBtr0301535	2.89206	0.199796	2.80333	49.5626	3.81192	0.0576434	0.404001	0.365272	9.07008e-07	6.15822e-07
S16601_SI	X	13666819	13667786	rdgB	FBgn0003218	X:13656803..13670782(1)	FBgn0003218:15	rdgB:15	8	FBgn0003218	FBpp0073653;FBpp0073654;FBpp0099560;FBpp0099561;FBpp0290747;FBpp0290748;FBpp0290749;FBpp0290750	FBtr0073822;FBtr0073823;FBtr0100194;FBtr0100195;FBtr0301532;FBtr0301533;FBtr0301534;FBtr0301535	3.30704	0.149822	3.46097	70.837	4.24619	0.0363529	0.393965	0.457795	2.41065e-07	9.39803e-06
S16622_SI	X	13697942	13698083	inaE	FBgn0053174	X:13677782..13705526(1)	FBgn0053174:11	CG33174:11	4	FBgn0261244	FBpp0073656;FBpp0073657;FBpp0288741;FBpp0288742	FBtr0073825;FBtr0073826;FBtr0290302;FBtr0290303	1.67349	0.566395	1.57622	15.4118	2.70758	0.324909	0.380741	0.42916	0.0693154	0.0624466
S16623_SI	X	13698156	13698260	inaE	FBgn0053174	X:13677782..13705526(1)	FBgn0053174:12	CG33174:12	4	FBgn0261244	FBpp0073656;FBpp0073657;FBpp0288741;FBpp0288742	FBtr0073825;FBtr0073826;FBtr0290302;FBtr0290303	2.51629	0.298334	2.43156	27.8919	3.41362	0.134742	0.418783	0.382061	0.000389804	0.000300976
S16661_SI	X	13748685	13749151	CG11071	FBgn0030532	X:13744881..13751157(-1)	FBgn0030532:2	CG11071:2	1	FBgn0030532	FBpp0073660	FBtr0073829	0.654019	0.178159	0.736422	9.15884	2.04306	0.124669	0.250959	0.27534	1.87341e-05	9.58939e-05
S16662_SI	X	13749268	13750792	CG11071	FBgn0030532	X:13744881..13751157(-1)	FBgn0030532:3	CG11071:3	1	FBgn0030532	FBpp0073660	FBtr0073829	0.633931	0.530231	1.25273	6.44452	2.05815	0.123363	0.263168	0.460843	2.45378e-05	0.0142423
S16663_SI	X	13751015	13751157	CG11071	FBgn0030532	X:13744881..13751157(-1)	FBgn0030532:4	CG11071:4	1	FBgn0030532	FBpp0073660	FBtr0073829	0.640585	0.183699	1.03678	8.14615	2.13747	0.223343	0.167054	0.237805	0.00540281	0.0683634
S16666_SI	X	13764503	13765301	mamo	FBgn0085375	X:13763248..13861644(-1)	FBgn0085375:4	mamo:4	2	FBgn0085375	FBpp0111467;FBpp0292604	FBtr0112555;FBtr0303571	1.84248	0.252458	1.82296	18.5398	2.8039	0.00257506	0.391585	0.397778	9.16428e-05	0.000160876
S16668_SI	X	13777492	13779258	mamo	FBgn0085375	X:13763248..13861644(-1)	FBgn0085375:7	mamo:7	3	FBgn0085375	FBpp0111466;FBpp0111467;FBpp0292604	FBtr0112554;FBtr0112555;FBtr0303571	2.77267	0.16301	3.20808	46.7004	3.96135	0.0328644	0.307547	0.472748	7.01996e-09	2.09509e-05
S16672_SI	X	13826515	13827301	mamo	FBgn0085375	X:13763248..13861644(-1)	FBgn0085375:10	mamo:10	1	FBgn0085375	FBpp0292604	FBtr0303571	1.73868	0.255869	2.18258	23.4482	2.98387	0.454995	0.277042	0.433854	0.00257064	0.0703877
S16892_SI	X	14586010	14586075	NetB	FBgn0015774	X:14581645..14643407(-1)	FBgn0015774:3	NetB:3	4	FBgn0015774	FBpp0073757;FBpp0291226;FBpp0291227;FBpp0291228	FBtr0073940;FBtr0302016;FBtr0302017;FBtr0302018	1.16875	0.312347	1.02824	17.2308	3.18285	0.264003	0.0668673	0.143707	0.000307168	4.27184e-05
S16893_SI	X	14586142	14586255	NetB	FBgn0015774	X:14581645..14643407(-1)	FBgn0015774:4	NetB:4	4	FBgn0015774	FBpp0073757;FBpp0291226;FBpp0291227;FBpp0291228	FBtr0073940;FBtr0302016;FBtr0302017;FBtr0302018	1.00342	1.04839	1.9408	24.6888	2.96356	0.23362	0.148765	0.37756	0.00213991	0.111227
S16894_SI	X	14586339	14586488	NetB	FBgn0015774	X:14581645..14643407(-1)	FBgn0015774:5	NetB:5	4	FBgn0015774	FBpp0073757;FBpp0291226;FBpp0291227;FBpp0291228	FBtr0073940;FBtr0302016;FBtr0302017;FBtr0302018	1.10853	0.306413	0.473438	16.1715	2.88966	0.136344	0.172974	0.31055	0.0772983	0.0229214
S16895_SI	X	14587040	14587228	NetB	FBgn0015774	X:14581645..14643407(-1)	FBgn0015774:6	NetB:6	4	FBgn0015774	FBpp0073757;FBpp0291226;FBpp0291227;FBpp0291228	FBtr0073940;FBtr0302016;FBtr0302017;FBtr0302018	1.52138	0.392478	1.76285	21.6982	3.07109	0.072416	0.222834	0.30776	6.01609e-05	0.000878967
S16898_SI	X	14640606	14642092	NetB	FBgn0015774	X:14581645..14643407(-1)	FBgn0015774:7	NetB:7	4	FBgn0015774	FBpp0073757;FBpp0291226;FBpp0291227;FBpp0291228	FBtr0073940;FBtr0302016;FBtr0302017;FBtr0302018	1.17154	0.609361	2.04848	16.7651	2.83459	0.0720685	0.21421	0.461541	3.77448e-07	0.00649743
S16915_SI	X	14685281	14686461	rut	CG9533	X:14683284..14719938(-1)	CG9533:16	rut:16	1	FBgn0003301	FBpp0073809	FBtr0073992	2.90186	0.215555	2.79424	31.8294	3.68809	0.0476909	0.463323	0.409153	9.54742e-05	4.44637e-05
S16916_SI	X	14687159	14688185	rut	CG9533	X:14683284..14719938(-1)	CG9533:15	rut:15	1	FBgn0003301	FBpp0073809	FBtr0073992	2.72969	0.341383	2.70747	28.754	3.56682	0.0140098	0.452708	0.424004	8.01574e-05	0.000131262
S16919_SI	X	14688994	14689234	rut	CG9533	X:14683284..14719938(-1)	CG9533:12	rut:12	1	FBgn0003301	FBpp0073809	FBtr0073992	2.6285	0.486035	2.86379	44.0871	3.85281	0.036375	0.324469	0.387572	0.000385887	0.0055017
S16920_SI	X	14689308	14689418	rut	CG9533	X:14683284..14719938(-1)	CG9533:11	rut:11	1	FBgn0003301	FBpp0073809	FBtr0073992	2.29914	0.455004	2.70807	32.4427	3.62102	0.322888	0.277872	0.406835	6.99697e-05	0.00600129
S16921_SI	X	14689479	14689618	rut	CG9533	X:14683284..14719938(-1)	CG9533:10	rut:10	1	FBgn0003301	FBpp0073809	FBtr0073992	2.40087	0.572435	2.81516	45.8355	3.68563	0.24356	0.300797	0.420053	9.5967e-05	0.00848336
S16922_SI	X	14689682	14690155	rut	CG9533	X:14683284..14719938(-1)	CG9533:9	rut:9	1	FBgn0003301	FBpp0073809	FBtr0073992	1.782	0.158574	2.51564	27.1152	3.29792	0.0956222	0.220992	0.459588	3.97773e-08	0.000822144
S16923_SI	X	14691325	14691555	rut	CG9533	X:14683284..14719938(-1)	CG9533:8	rut:8	1	FBgn0003301	FBpp0073809	FBtr0073992	1.64617	0.76561	2.27806	29.7132	3.08792	0.139025	0.291006	0.444626	0.000278769	0.0474256
S16924_SI	X	14692908	14693198	rut	CG9533	X:14683284..14719938(-1)	CG9533:7	rut:7	1	FBgn0003301	FBpp0073809	FBtr0073992	1.86961	0.663557	2.1509	21.6597	3.15183	0.0654749	0.318375	0.403207	0.000514924	0.00880703
S16925_SI	X	14693314	14693617	rut	CG9533	X:14683284..14719938(-1)	CG9533:6	rut:6	1	FBgn0003301	FBpp0073809	FBtr0073992	1.21989	0.588022	1.58533	14.6042	2.76217	0.0557112	0.240745	0.368487	0.000772129	0.0136527
S16926_SI	X	14693983	14694110	rut	CG9533	X:14683284..14719938(-1)	CG9533:5	rut:5	1	FBgn0003301	FBpp0073809	FBtr0073992	2.00617	0.283754	2.27611	34.566	3.6939	0.213092	0.187751	0.32873	0.000152597	0.00193348
S16927_SI	X	14694184	14694918	rut	CG9533	X:14683284..14719938(-1)	CG9533:4	rut:4	1	FBgn0003301	FBpp0073809	FBtr0073992	1.93926	0.728882	2.79633	33.9176	3.55925	0.197225	0.237391	0.461799	2.00055e-05	0.0391024
S16928_SI	X	14695176	14695455	rut	CG9533	X:14683284..14719938(-1)	CG9533:3	rut:3	1	FBgn0003301	FBpp0073809	FBtr0073992	0.923403	0.968174	1.52546	14.5856	2.35311	0.403669	0.294319	0.422326	0.00638302	0.155705
S16995_SI	X	14884353	14884465	eag	FBgn0000535	X:14849510..14899359(1)	FBgn0000535:6	eag:6	4	FBgn0000535	FBpp0073772;FBpp0110308;FBpp0292377;FBpp0292378	FBtr0073955;FBtr0111009;FBtr0303285;FBtr0303286	1.07901	0.682711	1.42325	16.2239	2.46922	0.227603	0.288114	0.433081	0.00464187	0.0460233
S16996_SI	X	14885379	14885429	eag	FBgn0000535	X:14849510..14899359(1)	FBgn0000535:7	eag:7	3	FBgn0000535	FBpp0073772;FBpp0110308;FBpp0292378	FBtr0073955;FBtr0111009;FBtr0303286	1.05271	0.494616	0.979883	9.66171	2.31602	0.272258	0.222548	0.353045	0.0837016	0.0660558
S16998_SI	X	14887479	14887591	eag	FBgn0000535	X:14849510..14899359(1)	FBgn0000535:9	eag:9	4	FBgn0000535	FBpp0073772;FBpp0110308;FBpp0292377;FBpp0292378	FBtr0073955;FBtr0111009;FBtr0303285;FBtr0303286	1.88914	0.270006	1.72314	15.4039	2.81343	0.444345	0.383965	0.21583	0.0342022	0.0367368
S17000_SI	X	14889826	14889922	eag	FBgn0000535	X:14849510..14899359(1)	FBgn0000535:11	eag:11	4	FBgn0000535	FBpp0073772;FBpp0110308;FBpp0292377;FBpp0292378	FBtr0073955;FBtr0111009;FBtr0303285;FBtr0303286	1.29237	0.378768	1.88003	22.4907	2.85638	0.180628	0.218564	0.403361	2.09551e-05	0.0063518
S17002_SI	X	14890388	14890543	eag	FBgn0000535	X:14849510..14899359(1)	FBgn0000535:13	eag:13	4	FBgn0000535	FBpp0073772;FBpp0110308;FBpp0292377;FBpp0292378	FBtr0073955;FBtr0111009;FBtr0303285;FBtr0303286	1.40816	0.530828	0.633902	10.3797	2.54067	0.262561	0.350258	0.145705	0.00421713	3.25087e-05
S17005_SI	X	14893891	14894143	eag	FBgn0000535	X:14849510..14899359(1)	FBgn0000535:17	eag:17	3	FBgn0000535	FBpp0073772;FBpp0110308;FBpp0292378	FBtr0073955;FBtr0111009;FBtr0303286	1.3938	0.167818	2.01151	13.7155	2.86385	0.312375	0.225374	0.431592	3.30964e-05	0.0140257
S17006_SI	X	14894446	14894861	eag	FBgn0000535	X:14849510..14899359(1)	FBgn0000535:18	eag:18	3	FBgn0000535	FBpp0073772;FBpp0110308;FBpp0292378	FBtr0073955;FBtr0111009;FBtr0303286	1.46648	0.692498	1.93308	16.5328	2.78616	0.112936	0.309169	0.432241	0.000208787	0.0184454
S17007_SI	X	14896148	14896435	eag	FBgn0000535	X:14849510..14899359(1)	FBgn0000535:19	eag:19	2	FBgn0000535	FBpp0110308;FBpp0292378	FBtr0111009;FBtr0303286	1.15066	0.86651	1.22355	8.0449	2.35298	0.254954	0.372764	0.438471	0.0756855	0.124386
S17008_SI	X	14898068	14899359	eag	FBgn0000535	X:14849510..14899359(1)	FBgn0000535:20	eag:20	3	FBgn0000535	FBpp0073772;FBpp0110308;FBpp0292378	FBtr0073955;FBtr0111009;FBtr0303286	1.11351	0.471113	1.31548	9.77581	2.2737	0.197758	0.333923	0.408198	0.00101461	0.00944255
S17015_SI	X	14909442	14909923	hiw	FBgn0030600	X:14904716..14957440(-1)	FBgn0030600:7	hiw:7	1	FBgn0030600	FBpp0073787	FBtr0073970	1.78348	0.267524	1.79195	16.846	2.64356	0.191699	0.429989	0.431691	0.000131767	0.000318822
S17018_SI	X	14912845	14912958	hiw	FBgn0030600	X:14904716..14957440(-1)	FBgn0030600:10	hiw:10	1	FBgn0030600	FBpp0073787	FBtr0073970	1.14788	0.911669	1.23372	15.2367	2.46871	0.211729	0.349023	0.311367	0.130633	0.194986
S17022_SI	X	14925211	14925500	be	CG32594	X:14918467..14936093(1)	CG32594:4	CG32594:4	2	FBgn0052594	FBpp0073773;FBpp0073774	FBtr0073956;FBtr0073957	2.36629	0.215306	2.10662	23.824	3.08675	0.110936	0.493449	0.39924	0.00996607	0.00129137
S17036_SI	X	14949404	14950451	hiw	FBgn0030600	X:14904716..14957440(-1)	FBgn0030600:16	hiw:16	1	FBgn0030600	FBpp0073787	FBtr0073970	1.05715	0.221557	1.65499	11.6869	2.53547	0.00701284	0.232205	0.419317	2.23135e-08	0.000112586
S17037_SI	X	14950510	14951069	hiw	FBgn0030600	X:14904716..14957440(-1)	FBgn0030600:17	hiw:17	1	FBgn0030600	FBpp0073787	FBtr0073970	1.3613	0.438044	1.84553	15.7576	2.71326	0.184435	0.273592	0.417504	1.13682e-06	0.000783404
S17039_SI	X	14951335	14952034	hiw	FBgn0030600	X:14904716..14957440(-1)	FBgn0030600:19	hiw:19	1	FBgn0030600	FBpp0073787	FBtr0073970	0.955275	0.345484	1.54751	11.055	2.33159	0.0832298	0.26455	0.456757	1.374e-05	0.0100118
S17040_SI	X	14952098	14953217	hiw	FBgn0030600	X:14904716..14957440(-1)	FBgn0030600:20	hiw:20	1	FBgn0030600	FBpp0073787	FBtr0073970	0.72483	0.352797	1.5917	13.8115	2.53029	0.145211	0.171203	0.408038	1.67525e-07	0.00183738
S17041_SI	X	14953384	14953770	hiw	FBgn0030600	X:14904716..14957440(-1)	FBgn0030600:21	hiw:21	1	FBgn0030600	FBpp0073787	FBtr0073970	0.549206	0.474131	1.39762	13.2346	2.32025	0.189854	0.182526	0.456416	0.00172344	0.134242
S17042_SI	X	14953966	14955076	hiw	FBgn0030600	X:14904716..14957440(-1)	FBgn0030600:22	hiw:22	1	FBgn0030600	FBpp0073787	FBtr0073970	0.0219546	1.05797	1.1489	8.43065	2.05946	0.103656	0.193238	0.418553	0.000217091	0.114799
S17069_SI	X	14987286	14987408	rab3-GEF	FBgn0030613	X:14987286..15007795(1)	FBgn0030613:1	rab3-GEF:1	2	FBgn0030613	FBpp0073810;FBpp0111896	FBtr0073993;FBtr0112983	2.468	0.386646	2.79485	42.0794	3.94698	0.225895	0.2362	0.325766	6.027e-06	0.0003339
S17072_SI	X	14988700	14989061	rab3-GEF	FBgn0030613	X:14987286..15007795(1)	FBgn0030613:6	rab3-GEF:6	2	FBgn0030613	FBpp0073810;FBpp0111896	FBtr0073993;FBtr0112983	2.16858	0.350415	2.5891	34.2053	3.44763	0.047696	0.289863	0.427421	7.98488e-05	0.00812055
S17075_SI	X	14991489	14991583	rab3-GEF	FBgn0030613	X:14987286..15007795(1)	FBgn0030613:9	rab3-GEF:9	1	FBgn0030613	FBpp0111896	FBtr0112983	2.29748	0.531671	2.31123	31.5915	3.19899	0.230415	0.443806	0.420083	0.0409529	0.0613506
S17077_SI	X	14992867	14993070	rab3-GEF	FBgn0030613	X:14987286..15007795(1)	FBgn0030613:12	rab3-GEF:12	2	FBgn0030613	FBpp0073810;FBpp0111896	FBtr0073993;FBtr0112983	2.36813	0.259676	2.63943	34.8244	3.68318	0.126792	0.274373	0.353042	9.56882e-08	8.52103e-06
S17081_SI	X	14994723	14995205	rab3-GEF	FBgn0030613	X:14987286..15007795(1)	FBgn0030613:16	rab3-GEF:16	2	FBgn0030613	FBpp0073810;FBpp0111896	FBtr0073993;FBtr0112983	3.05941	0.232063	3.05521	48.2826	3.82879	0.065607	0.472525	0.463243	1.24901e-05	2.85786e-05
S17094_SI	X	15025603	15025749	drd	CG33968	X:15019788..15031344(1)	CG33968:2	lwf:2	1	FBgn0260006	FBpp0099994	FBtr0100009	1.89702	0.679598	2.05452	21.6646	2.94397	0.179118	0.408713	0.472935	0.0135203	0.0515968
S17107_SI	X	15035930	15036031	CG9095	FBgn0030617	X:15033962..15057255(-1)	FBgn0030617:3	CG9095:3	2	FBgn0030617	FBpp0073843;FBpp0111897	FBtr0074026;FBtr0112984	1.08752	0.480863	1.56467	4.75313	2.49053	0.378892	0.190039	0.464769	0.0221273	0.144536
S17185_SI	X	15265545	15265721	acj6	FBgn0000028	X:15246390..15272487(-1)	FBgn0000028:8	acj6:8	5	FBgn0000028	FBpp0073832;FBpp0099732;FBpp0099734;FBpp0288502;FBpp0288503	FBtr0074015;FBtr0100326;FBtr0100328;FBtr0290063;FBtr0290064	0.481858	0.152156	0.912998	3.44865	1.69079	0.124286	0.299503	0.459314	0.00556982	0.102326
S17193_SI	X	15283639	15284532	cngl	CG9176	X:15283639..15298498(-1)	CG9176:14	cngl:14	1	FBgn0029090	FBpp0088347	FBtr0089293	2.57503	0.329534	3.15266	33.6028	3.85194	0.0977869	0.289171	0.498342	4.49046e-07	0.00203806
S17195_SI	X	15285538	15285762	cngl	CG9176	X:15283639..15298498(-1)	CG9176:16	cngl:16	1	FBgn0029090	FBpp0088348	FBtr0089294	2.34999	0.351535	3.20972	37.3404	3.90709	0.282823	0.215414	0.485804	1.34094e-06	0.0172407
S17196_SI	X	15286403	15287034	cngl	CG9176	X:15283639..15298498(-1)	CG9176:12	cngl:12	2	FBgn0029090	FBpp0088347;FBpp0088348	FBtr0089293;FBtr0089294	2.0307	0.362612	2.48414	25.9122	3.59943	0.135443	0.217302	0.327004	1.87589e-07	6.48288e-05
S17197_SI	X	15287095	15288488	cngl	CG9176	X:15283639..15298498(-1)	CG9176:11	cngl:11	2	FBgn0029090	FBpp0088347;FBpp0088348	FBtr0089293;FBtr0089294	2.46671	0.307392	2.62133	29.9415	3.74903	0.0837316	0.286225	0.332845	4.13978e-07	7.53715e-06
S17198_SI	X	15289018	15289224	cngl	CG9176	X:15283639..15298498(-1)	CG9176:10	cngl:10	2	FBgn0029090	FBpp0088347;FBpp0088348	FBtr0089293;FBtr0089294	2.19431	0.639391	2.64402	24.6397	3.70291	0.00334344	0.25167	0.34719	1.3189e-05	0.00172347
S17199_SI	X	15290432	15290651	cngl	CG9176	X:15283639..15298498(-1)	CG9176:9	cngl:9	2	FBgn0029090	FBpp0088347;FBpp0088348	FBtr0089293;FBtr0089294	1.4682	0.552219	2.18651	17.9487	3.3574	0.210302	0.165496	0.330825	2.75677e-06	0.00196814
S17200_SI	X	15290747	15291088	cngl	CG9176	X:15283639..15298498(-1)	CG9176:8	cngl:8	2	FBgn0029090	FBpp0088347;FBpp0088348	FBtr0089293;FBtr0089294	2.15981	0.261278	2.67792	26.3139	3.69939	0.0828319	0.219938	0.36158	1.58909e-06	0.000700346
S17201_SI	X	15291208	15291608	cngl	CG9176	X:15283639..15298498(-1)	CG9176:7	cngl:7	2	FBgn0029090	FBpp0088347;FBpp0088348	FBtr0089293;FBtr0089294	2.14283	0.147784	2.75516	26.0466	3.61626	0.133787	0.229692	0.434059	3.61124e-07	0.000952599
S17202_SI	X	15291677	15291830	cngl	CG9176	X:15283639..15298498(-1)	CG9176:6	cngl:6	2	FBgn0029090	FBpp0088347;FBpp0088348	FBtr0089293;FBtr0089294	2.34063	0.649522	3.01562	35.3726	3.89196	0.0879146	0.246172	0.438133	0.000674485	0.0680281
S17203_SI	X	15292491	15292621	cngl	CG9176	X:15283639..15298498(-1)	CG9176:5	cngl:5	2	FBgn0029090	FBpp0088347;FBpp0088348	FBtr0089293;FBtr0089294	2.02073	0.753629	2.64707	34.4479	3.52818	0.168937	0.260174	0.412228	0.000200385	0.0330085
S17207_SI	X	15294301	15294504	cngl	CG9176	X:15283639..15298498(-1)	CG9176:1	cngl:1	2	FBgn0029090	FBpp0088347;FBpp0088348	FBtr0089293;FBtr0089294	2.87326	0.163281	3.22654	36.9996	4.06431	0.122806	0.305452	0.438247	6.67326e-08	3.23734e-05
S17211_SI	X	15304865	15305136	CG18210	CG18210	X:15299766..15335251(-1)	CG18210:4	CG18210:4	1	FBgn0030636	FBpp0073897	FBtr0074081	2.46705	0.282654	2.52243	21.9185	3.50298	0.208752	0.360737	0.370081	0.000347182	0.00123172
S17231_SI	X	15355321	15356368	shtd	CG9198	X:15349572..15356368(-1)	CG9198:1	shtd:1	1	FBgn0004391	FBpp0073893	FBtr0074077	-0.269468	0.734448	-0.494757	1.61343	0.667098	0.127791	0.471856	0.315913	0.0673554	0.031896
S17328_SI	X	15608148	15608414	CG8184	CG8184	X:15608148..15625521(1)	CG8184:1	CG8184:1	1	FBgn0030674	FBpp0073898	FBtr0074082	0.946439	0.512368	1.23758	12.991	2.64894	0.187134	0.197776	0.27127	5.57219e-05	0.000992581
S17329_SI	X	15608750	15608989	CG8184	CG8184	X:15608148..15625521(1)	CG8184:2	CG8184:2	1	FBgn0030674	FBpp0073898	FBtr0074082	1.34995	0.448535	2.49544	29.4726	3.25501	0.0999058	0.161193	0.466997	1.04177e-07	0.0124201
S17330_SI	X	15609059	15609280	CG8184	CG8184	X:15608148..15625521(1)	CG8184:3	CG8184:3	1	FBgn0030674	FBpp0073898	FBtr0074082	1.05992	0.761803	1.50886	15.118	3.05579	0.213784	0.16385	0.24242	9.60544e-05	0.00284205
S17331_SI	X	15609339	15609610	CG8184	CG8184	X:15608148..15625521(1)	CG8184:4	CG8184:4	1	FBgn0030674	FBpp0073898	FBtr0074082	1.0488	0.801133	2.11849	19.7826	3.16453	0.0894069	0.147422	0.353798	5.26306e-07	0.0053731
S17332_SI	X	15609691	15610187	CG8184	CG8184	X:15608148..15625521(1)	CG8184:5	CG8184:5	1	FBgn0030674	FBpp0073898	FBtr0074082	1.41474	0.359071	2.32195	24.372	3.33431	0.191881	0.152129	0.383299	1.89024e-07	0.00172596
S17333_SI	X	15610325	15615432	CG8184	CG8184	X:15608148..15625521(1)	CG8184:6	CG8184:6	1	FBgn0030674	FBpp0073898	FBtr0074082	1.61235	0.271657	2.16204	20.8016	3.06305	0.0230992	0.24083	0.407723	1.18638e-08	4.12929e-05
S17334_SI	X	15615597	15618411	CG8184	CG8184	X:15608148..15625521(1)	CG8184:7	CG8184:7	1	FBgn0030674	FBpp0073898	FBtr0074082	2.00435	0.277466	2.42061	23.2017	3.21178	0.0697761	0.307467	0.455707	1.30738e-07	0.000132866
S17335_SI	X	15618475	15618948	CG8184	CG8184	X:15608148..15625521(1)	CG8184:8	CG8184:8	1	FBgn0030674	FBpp0073898	FBtr0074082	1.76247	0.365542	1.97922	19.0752	2.99961	0.0678377	0.304011	0.361231	7.64028e-05	0.00133905
S17336_SI	X	15619007	15619347	CG8184	CG8184	X:15608148..15625521(1)	CG8184:9	CG8184:9	1	FBgn0030674	FBpp0073898	FBtr0074082	2.46955	0.0704945	2.54443	22.4827	3.41359	0.117146	0.387964	0.417437	5.61109e-05	0.000330916
S17521_SI	X	15774321	15774518	tay	CG9056	X:15770716..15781319(-1)	CG9056:14	CG9056:14	1	FBgn0260938	FBpp0073960	FBtr0074167	2.1797	0.470268	2.3522	17.9331	3.21062	0.210195	0.379451	0.477447	0.00645513	0.0339025
S17631_SI	X	15857824	15857993	mmd	FBgn0259110	X:15842400..15866467(-1)	FBgn0259110:17	CG42252:17	3	FBgn0259110	FBpp0288809;FBpp0288810;FBpp0288811	FBtr0299534;FBtr0299535;FBtr0299536	2.86593	0.121593	2.93179	47.5365	3.65407	0.0521355	0.456777	0.496916	0.00739413	0.0214436
S176_SI	2L	76446	77639	CG11374	FBgn0031214	2L:76446..77639(1)	FBgn0031214:1	CG11374:1	1	FBgn0031214	FBpp0112999	FBtr0114507	0.617731	0.983661	0.796723	5.52056	1.91482	0.108962	0.407549	0.338473	0.00194192	0.0112695
S17761_SI	X	16164012	16164147	kat80	CG13956	X:16161038..16170213(-1)	CG13956:6	kat80:6	2	FBgn0040207	FBpp0074025;FBpp0074026	FBtr0074246;FBtr0074247	1.81342	0.892322	1.64871	19.7244	3.14537	0.494064	0.322631	0.238775	0.0255592	0.0187906
S17911_SI	X	16286080	16288291	mei-41	CG4252	X:16285794..16293601(1)	CG4252:2	mei-41:2	1	FBgn0004367	FBpp0074047	FBtr0074271	-0.650317	0.418806	-1.12875	0.700242	0.0938551	0.291252	0.492339	0.287269	0.0133164	0.000274962
S17945_SI	X	16324654	16324797	hang	FBgn0026575	X:16316877..16331531(1)	FBgn0026575:4	hang:4	3	FBgn0026575	FBpp0074052;FBpp0074053;FBpp0288508	FBtr0074276;FBtr0074277;FBtr0290069	1.87816	0.231111	1.52817	17.8435	2.78123	0.249117	0.405003	0.34137	0.0738454	0.0184468
S17971_SI	X	16360528	16360832	para	FBgn0260993	X:16357636..16421447(-1)	FBgn0260993:2	para:2	57	FBgn0260993	FBpp0074073;FBpp0110321;FBpp0110322;FBpp0288560;FBpp0292672;FBpp0292673;FBpp0292674;FBpp0292675;FBpp0292676;FBpp0292677;FBpp0292678;FBpp0292679;FBpp0292680;FBpp0292681;FBpp0292682;FBpp0292683;FBpp0292684;FBpp0292685;FBpp0292686;FBpp0292687;FBpp0292688;FBpp0292689;FBpp0292690;FBpp0292691;FBpp0292692;FBpp0292693;FBpp0292694;FBpp0292695;FBpp0292696;FBpp0292697;FBpp0292698;FBpp0292699;FBpp0292700;FBp…	FBtr0074298;FBtr0111022;FBtr0111023;FBtr0290121;FBtr0303655;FBtr0303656;FBtr0303657;FBtr0303658;FBtr0303659;FBtr0303660;FBtr0303661;FBtr0303662;FBtr0303663;FBtr0303664;FBtr0303665;FBtr0303666;FBtr0303667;FBtr0303668;FBtr0303669;FBtr0303670;FBtr0303671;FBtr0303672;FBtr0303673;FBtr0303674;FBtr0303675;FBtr0303676;FBtr0303677;FBtr0303678;FBtr0303679;FBtr0303680;FBtr0303681;FBtr0303682;FBtr0303683;FBt…	2.89216	0.213008	3.31248	60.4045	4.1024	0.203188	0.299156	0.449754	1.30775e-07	0.000139153
S17990_SI	X	16392749	16392929	para	FBgn0260993	X:16357636..16421447(-1)	FBgn0260993:25	para:25	57	FBgn0260993	FBpp0074073;FBpp0110321;FBpp0110322;FBpp0288560;FBpp0292672;FBpp0292673;FBpp0292674;FBpp0292675;FBpp0292676;FBpp0292677;FBpp0292678;FBpp0292679;FBpp0292680;FBpp0292681;FBpp0292682;FBpp0292683;FBpp0292684;FBpp0292685;FBpp0292686;FBpp0292687;FBpp0292688;FBpp0292689;FBpp0292690;FBpp0292691;FBpp0292692;FBpp0292693;FBpp0292694;FBpp0292695;FBpp0292696;FBpp0292697;FBpp0292698;FBpp0292699;FBpp0292700;FBp…	FBtr0074298;FBtr0111022;FBtr0111023;FBtr0290121;FBtr0303655;FBtr0303656;FBtr0303657;FBtr0303658;FBtr0303659;FBtr0303660;FBtr0303661;FBtr0303662;FBtr0303663;FBtr0303664;FBtr0303665;FBtr0303666;FBtr0303667;FBtr0303668;FBtr0303669;FBtr0303670;FBtr0303671;FBtr0303672;FBtr0303673;FBtr0303674;FBtr0303675;FBtr0303676;FBtr0303677;FBtr0303678;FBtr0303679;FBtr0303680;FBtr0303681;FBtr0303682;FBtr0303683;FBt…	2.89458	0.24759	3.77087	72.1102	4.59851	0.132368	0.185353	0.435481	1.56999e-10	3.8667e-05
S17991_SI	X	16394540	16394602	para	FBgn0260993	X:16357636..16421447(-1)	FBgn0260993:26	para:26	35	FBgn0260993	FBpp0074073;FBpp0110321;FBpp0110322;FBpp0288560;FBpp0292672;FBpp0292673;FBpp0292675;FBpp0292677;FBpp0292678;FBpp0292680;FBpp0292683;FBpp0292684;FBpp0292687;FBpp0292688;FBpp0292691;FBpp0292692;FBpp0292693;FBpp0292694;FBpp0292695;FBpp0292696;FBpp0292698;FBpp0292699;FBpp0292701;FBpp0292703;FBpp0292704;FBpp0292706;FBpp0292707;FBpp0292708;FBpp0292712;FBpp0292717;FBpp0292718;FBpp0292720;FBpp0292721;FBp…	FBtr0074298;FBtr0111022;FBtr0111023;FBtr0290121;FBtr0303655;FBtr0303656;FBtr0303658;FBtr0303660;FBtr0303661;FBtr0303663;FBtr0303666;FBtr0303667;FBtr0303670;FBtr0303671;FBtr0303674;FBtr0303675;FBtr0303676;FBtr0303677;FBtr0303678;FBtr0303679;FBtr0303681;FBtr0303682;FBtr0303684;FBtr0303686;FBtr0303687;FBtr0303689;FBtr0303690;FBtr0303691;FBtr0303695;FBtr0303700;FBtr0303701;FBtr0303703;FBtr0303704;FBt…	2.14218	0.664098	3.24014	63.1959	4.13376	0.271383	0.153022	0.399419	3.03896e-06	0.0240877
S180_SI	2L	94989	95070	CG11376	CG11376	2L:94752..102086(1)	CG11376:2	CG11376:2	1	FBgn0031216	FBpp0077762	FBtr0078103	1.75394	0.523367	2.03539	12.8273	2.81687	0.256358	0.372308	0.459147	0.0115143	0.0885963
S18163_SI	X	16665598	16665728	if	FBgn0001250	X:16646222..16677467(-1)	FBgn0001250:10	if:10	4	FBgn0001250	FBpp0074131;FBpp0290566;FBpp0290567;FBpp0290568	FBtr0074357;FBtr0301352;FBtr0301353;FBtr0301354	2.58569	0.18166	2.42229	21.4017	3.31755	0.254989	0.476575	0.430179	0.0140989	0.00518215
S18259_SI	X	16854373	16854484	CG9086	CG9086	X:16850980..16862682(-1)	CG9086:8	CG9086:8	1	FBgn0030809	FBpp0074189	FBtr0074415	3.40497	0.173549	3.38507	74.7416	4.23691	0.144888	0.437084	0.432012	0.00101374	0.00154715
S18270_SI	X	16868020	16869186	CG9059	FBgn0030810	X:16863102..16909103(-1)	FBgn0030810:6	CG9059:6	3	FBgn0030810	FBpp0074187;FBpp0288859;FBpp0288860	FBtr0074413;FBtr0299584;FBtr0299585	2.2358	0.252238	2.36246	20.5891	3.12379	0.112338	0.419581	0.475363	8.4936e-05	0.000994122
S18271_SI	X	16869315	16869887	CG9059	FBgn0030810	X:16863102..16909103(-1)	FBgn0030810:7	CG9059:7	3	FBgn0030810	FBpp0074187;FBpp0288859;FBpp0288860	FBtr0074413;FBtr0299584;FBtr0299585	2.05639	0.444025	2.22034	17.9479	2.96517	0.0771203	0.430854	0.48432	0.00122686	0.0114545
S18274_SI	X	16870368	16870581	CG9059	FBgn0030810	X:16863102..16909103(-1)	FBgn0030810:10	CG9059:10	3	FBgn0030810	FBpp0074187;FBpp0288859;FBpp0288860	FBtr0074413;FBtr0299584;FBtr0299585	1.77371	0.378969	1.43018	11.9559	2.64299	0.11676	0.440289	0.30924	0.180468	0.0698996
S18280_SI	X	16926316	16926568	CG34326	FBgn0085355	X:16926316..16926568(-1)	FBgn0085355:1	CG34326:1	1	FBgn0085355	FBpp0111440	FBtr0112528	-0.110504	0.268491	0.379654	3.36716	1.37169	0.506993	0.214637	0.499751	0.00799623	0.105042
S18283_SI	X	16964779	16964948	CG8949	FBgn0030812	X:16963051..16971913(-1)	FBgn0030812:3	CG8949:3	1	FBgn0030812	FBpp0074186	FBtr0074412	1.68366	0.388641	1.02776	12.1222	2.59791	0.116095	0.421931	0.241449	0.09707	0.00652397
S18287_SI	X	16966326	16966421	CG8949	FBgn0030812	X:16963051..16971913(-1)	FBgn0030812:7	CG8949:7	1	FBgn0030812	FBpp0074186	FBtr0074412	2.52942	0.375335	2.5301	19.4602	3.26553	0.240063	0.495524	0.471009	0.0639676	0.0856701
S18289_SI	X	16966682	16966757	CG8949	FBgn0030812	X:16963051..16971913(-1)	FBgn0030812:9	CG8949:9	1	FBgn0030812	FBpp0074186	FBtr0074412	2.28458	0.377073	2.30011	19.825	3.11754	0.172919	0.451808	0.471328	0.00913806	0.0165624
S18291_SI	X	16966979	16967230	CG8949	FBgn0030812	X:16963051..16971913(-1)	FBgn0030812:11	CG8949:11	1	FBgn0030812	FBpp0074186	FBtr0074412	2.19641	0.20242	2.10515	20.6839	3.07714	0.197176	0.415328	0.37679	0.00179333	0.00132337
S18292_SI	X	16967296	16967644	CG8949	FBgn0030812	X:16963051..16971913(-1)	FBgn0030812:12	CG8949:12	1	FBgn0030812	FBpp0074186	FBtr0074412	1.60281	0.252435	1.7113	12.2182	2.4847	0.235925	0.416502	0.494031	0.0290805	0.0777787
S18320_SI	X	17020034	17020118	CG5004	FBgn0260748	X:17001626..17030021(1)	FBgn0260748:5	CG5004:5	3	FBgn0260748	FBpp0074160;FBpp0291570;FBpp0291571	FBtr0074386;FBtr0302375;FBtr0302376	0.967368	1.26489	0.55828	8.42959	2.16701	0.364456	0.445639	0.163841	0.122906	0.0792309
S18389_SI	X	17117156	17117848	CG34327	FBgn0085356	X:17117156..17117848(-1)	FBgn0085356:1	CG34327:1	1	FBgn0085356	FBpp0111441	FBtr0112529	3.94976	0.0847714	4.32051	201.298	5.15726	0.121077	0.298343	0.431334	7.44386e-08	4.28226e-05
S18464_SI	X	17357626	17357853	CG8557	FBgn0030842	X:17350590..17400830(-1)	FBgn0030842:4	CG8557:4	3	FBgn0030842	FBpp0074208;FBpp0074209;FBpp0289665	FBtr0074434;FBtr0074435;FBtr0300436	1.37353	0.600584	1.56513	11.5114	2.74299	0.342619	0.279217	0.316713	0.00171854	0.0104202
S18465_SI	X	17357909	17358981	CG8557	FBgn0030842	X:17350590..17400830(-1)	FBgn0030842:5	CG8557:5	3	FBgn0030842	FBpp0074208;FBpp0074209;FBpp0289665	FBtr0074434;FBtr0074435;FBtr0300436	2.01769	0.105931	2.00831	13.7504	2.81618	0.0567177	0.451395	0.453079	6.43522e-05	0.000126233
S18500_SI	X	17494806	17495337	X11L	FBgn0026313	X:17493644..17500912(1)	FBgn0026313:2	X11L:2	2	FBgn0026313	FBpp0074225;FBpp0290910	FBtr0074451;FBtr0301696	2.02009	0.239676	2.11934	15.0621	2.9179	0.0291495	0.416158	0.45726	0.000469854	0.00285115
S18560_SI	X	17571014	17571536	CG32556	CG32556	X:17566483..17592559(-1)	CG32556:6	CG32556:6	2	FBgn0052556	FBpp0074251;FBpp0074252	FBtr0074477;FBtr0074478	1.64652	0.254891	1.57906	11.1303	2.5001	0.131566	0.433792	0.449084	0.00640463	0.005949
S18579_SI	X	17615456	17615648	CG42684	FBgn0261570	X:17604819..17645718(1)	FBgn0261570:4	CG42684:4	3	FBgn0261570	FBpp0291974;FBpp0291975;FBpp0291977	FBtr0302834;FBtr0302835;FBtr0302837	0.945333	0.528188	1.2846	6.74469	2.18317	0.414403	0.300975	0.441792	0.0339977	0.168077
S18581_SI	X	17628745	17629296	CG42684	FBgn0261570	X:17604819..17645718(1)	FBgn0261570:6	CG42684:6	1	FBgn0261570	FBpp0291976	FBtr0302836	2.05193	0.192247	2.18824	19.3961	3.07679	0.112158	0.362183	0.42154	1.08272e-05	0.000158789
S18583_SI	X	17632446	17635050	CG42684	FBgn0261570	X:17604819..17645718(1)	FBgn0261570:8	CG42684:8	1	FBgn0261570	FBpp0291973	FBtr0302833	1.2406	0.83025	0.995969	8.13943	2.43337	0.662615	0.328881	0.209904	0.0681037	0.037885
S18584_SI	X	17640604	17640724	CG42684	FBgn0261570	X:17604819..17645718(1)	FBgn0261570:9	CG42684:9	5	FBgn0261570	FBpp0291973;FBpp0291974;FBpp0291975;FBpp0291976;FBpp0291977	FBtr0302833;FBtr0302834;FBtr0302835;FBtr0302836;FBtr0302837	2.10724	0.483991	1.75278	15.9837	3.32346	0.12485	0.321967	0.209923	0.00718033	0.00139827
S18585_SI	X	17640804	17640931	CG42684	FBgn0261570	X:17604819..17645718(1)	FBgn0261570:10	CG42684:10	5	FBgn0261570	FBpp0291973;FBpp0291974;FBpp0291975;FBpp0291976;FBpp0291977	FBtr0302833;FBtr0302834;FBtr0302835;FBtr0302836;FBtr0302837	1.89524	0.623855	1.52938	18.5668	2.78319	0.39455	0.447058	0.298712	0.0340276	0.00517751
S18643_SI	X	17763015	17763849	mnb	FBgn0259168	X:17756718..17781240(-1)	FBgn0259168:5	mnb:5	4	FBgn0259168	FBpp0288894;FBpp0289735;FBpp0289736;FBpp0289737	FBtr0299619;FBtr0300508;FBtr0300509;FBtr0300510	1.67145	0.0535373	1.37961	13.749	2.56139	0.140452	0.408389	0.312173	7.30774e-05	3.95117e-06
S18644_SI	X	17763926	17764212	mnb	FBgn0259168	X:17756718..17781240(-1)	FBgn0259168:6	mnb:6	4	FBgn0259168	FBpp0288894;FBpp0289735;FBpp0289736;FBpp0289737	FBtr0299619;FBtr0300508;FBtr0300509;FBtr0300510	2.19762	0.248987	1.91303	17.3127	2.98838	0.193616	0.458795	0.374319	0.00875875	0.00109035
S18645_SI	X	17764288	17764455	mnb	FBgn0259168	X:17756718..17781240(-1)	FBgn0259168:7	mnb:7	4	FBgn0259168	FBpp0288894;FBpp0289735;FBpp0289736;FBpp0289737	FBtr0299619;FBtr0300508;FBtr0300509;FBtr0300510	2.402	0.172403	2.70901	44.8674	3.45757	0.0592878	0.351294	0.486444	2.58173e-05	0.00248292
S18648_SI	X	17767288	17767433	mnb	FBgn0259168	X:17756718..17781240(-1)	FBgn0259168:10	mnb:10	4	FBgn0259168	FBpp0288894;FBpp0289735;FBpp0289736;FBpp0289737	FBtr0299619;FBtr0300508;FBtr0300509;FBtr0300510	1.72027	0.223255	1.71772	17.938	2.79752	0.171145	0.343603	0.350508	0.000890379	0.00167484
S18649_SI	X	17768438	17769073	mnb	FBgn0259168	X:17756718..17781240(-1)	FBgn0259168:11	mnb:11	1	FBgn0259168	FBpp0289737	FBtr0300510	0.93479	0.695481	1.38474	13.8907	2.69266	0.115824	0.212487	0.382587	0.0208405	0.118527
S18729_SI	X	17938104	17938198	CG15373	FBgn0030889	X:17938104..17942663(1)	FBgn0030889:1	CG15373:1	2	FBgn0030889	FBpp0074282;FBpp0111912	FBtr0074508;FBtr0112999	2.27382	0.166121	2.16053	18.566	3.25326	0.726587	0.327421	0.346835	0.0655036	0.05381
S18730_SI	X	17938318	17938756	CG15373	FBgn0030889	X:17938104..17942663(1)	FBgn0030889:2	CG15373:2	2	FBgn0030889	FBpp0074282;FBpp0111912	FBtr0074508;FBtr0112999	2.29004	0.176806	2.16053	18.4942	3.25661	0.729611	0.331703	0.345284	0.0669239	0.0509491
S18731_SI	X	17938814	17938971	CG15373	FBgn0030889	X:17938104..17942663(1)	FBgn0030889:3	CG15373:3	2	FBgn0030889	FBpp0074282;FBpp0111912	FBtr0074508;FBtr0112999	2.29957	0.185454	2.16053	18.7847	3.25326	0.726587	0.336762	0.346835	0.0757436	0.0554978
S18733_SI	X	17939196	17939395	CG15373	FBgn0030889	X:17938104..17942663(1)	FBgn0030889:5	CG15373:5	2	FBgn0030889	FBpp0074282;FBpp0111912	FBtr0074508;FBtr0112999	2.27382	0.166121	2.16053	18.1872	3.25931	0.731701	0.324853	0.344115	0.0635215	0.0522529
S18734_SI	X	17939643	17940002	CG15373	FBgn0030889	X:17938104..17942663(1)	FBgn0030889:6	CG15373:6	2	FBgn0030889	FBpp0074282;FBpp0111912	FBtr0074508;FBtr0112999	2.27382	0.166121	2.16053	18.4338	3.25326	0.726587	0.327421	0.346835	0.0657965	0.0540703
S18735_SI	X	17940111	17940267	CG15373	FBgn0030889	X:17938104..17942663(1)	FBgn0030889:7	CG15373:7	2	FBgn0030889	FBpp0074282;FBpp0111912	FBtr0074508;FBtr0112999	2.29505	0.181618	2.16053	18.1686	3.26218	0.734309	0.331167	0.342792	0.0686902	0.0513113
S18737_SI	X	17941236	17941569	CG15373	FBgn0030889	X:17938104..17942663(1)	FBgn0030889:9	CG15373:9	2	FBgn0030889	FBpp0074282;FBpp0111912	FBtr0074508;FBtr0112999	2.27382	0.166121	2.16053	18.2333	3.25907	0.731656	0.324922	0.344188	0.132978	0.115043
S18738_SI	X	17941734	17941852	CG15373	FBgn0030889	X:17938104..17942663(1)	FBgn0030889:10	CG15373:10	2	FBgn0030889	FBpp0074282;FBpp0111912	FBtr0074508;FBtr0112999	2.27382	0.166121	2.24584	18.6268	3.26361	0.735405	0.323024	0.366788	0.0536117	0.06418
S18739_SI	X	17941914	17941989	CG15373	FBgn0030889	X:17938104..17942663(1)	FBgn0030889:11	CG15373:11	2	FBgn0030889	FBpp0074282;FBpp0111912	FBtr0074508;FBtr0112999	2.27382	0.166121	2.18754	18.8232	3.2613	0.733447	0.323999	0.350354	0.152896	0.144965
S18741_SI	X	17953768	17954581	Sh	FBgn0003380	X:17823080..17957278(-1)	FBgn0003380:25	Sh:25	2	FBgn0003380	FBpp0292033;FBpp0292034	FBtr0302902;FBtr0302903	1.70397	0.171038	2.55961	24.872	3.3544	0.0193951	0.194092	0.455966	4.85695e-10	9.62815e-05
S18820_SI	X	18027744	18028393	ari-1	CG5659	X:18026169..18031682(-1)	CG5659:5	ari-1:5	3	FBgn0017418	FBpp0088499;FBpp0088500;FBpp0089023	FBtr0089506;FBtr0089507;FBtr0089508	2.37275	0.130263	2.63297	28.1984	3.33447	0.0527203	0.384327	0.495706	1.12335e-06	0.000192679
S18851_SI	X	18113924	18114089	CG33639	FBgn0053639	X:18104845..18120109(-1)	FBgn0053639:6	CG33639:6	3	FBgn0053639	FBpp0074360;FBpp0292039;FBpp0292040	FBtr0091616;FBtr0302908;FBtr0302909	2.21635	0.17032	2.27068	18.7439	3.05503	0.136942	0.434456	0.4548	0.00940676	0.0230678
S18873_SI	X	18221228	18222597	CG6123	FBgn0030913	X:18218278..18250121(-1)	FBgn0030913:2	CG6123:2	1	FBgn0030913	FBpp0074350	FBtr0074578	1.06852	0.191983	1.11661	7.26506	2.02751	0.158503	0.385237	0.400844	3.32432e-05	0.000144026
S18874_SI	X	18222983	18223514	CG6123	FBgn0030913	X:18218278..18250121(-1)	FBgn0030913:3	CG6123:3	1	FBgn0030913	FBpp0074350	FBtr0074578	0.954472	0.269257	0.22591	5.63673	1.8745	0.129629	0.406792	0.258354	0.0426428	0.000864714
S18877_SI	X	18249954	18250121	CG6123	FBgn0030913	X:18218278..18250121(-1)	FBgn0030913:6	CG6123:6	1	FBgn0030913	FBpp0074350	FBtr0074578	2.32783	0.107984	2.09483	27.4537	3.27376	0.134966	0.387645	0.313426	0.000326988	5.27067e-05
S19082_SI	X	18714698	18715345	CG42450	FBgn0259927	X:18714698..18720724(1)	FBgn0259927:1	CG42450:1	1	FBgn0259927	FBpp0289455	FBtr0300218	2.29393	0.295381	1.89286	23.2268	3.25785	0.0262652	0.394976	0.256232	0.00256814	0.000136803
S19086_SI	X	18718683	18718967	CG42450	FBgn0259927	X:18714698..18720724(1)	FBgn0259927:5	CG42450:5	1	FBgn0259927	FBpp0289455	FBtr0300218	2.31591	0.442517	2.55692	27.6197	3.42334	0.0987107	0.352783	0.421045	0.00290147	0.0279683
S19087_SI	X	18719033	18719185	CG42450	FBgn0259927	X:18714698..18720724(1)	FBgn0259927:6	CG42450:6	1	FBgn0259927	FBpp0289455	FBtr0300218	3.028	0.187086	3.02327	46.0547	4.00143	0.108875	0.381185	0.390462	0.000141504	0.00028957
S1909_SI	2L	3495480	3495878	tim	FBgn0014396	2L:3493986..3507754(-1)	FBgn0014396:2	tim:2	8	FBgn0014396	FBpp0077255;FBpp0077256;FBpp0099754;FBpp0099755;FBpp0113018;FBpp0113019;FBpp0291971;FBpp0291972	FBtr0077566;FBtr0077567;FBtr0100349;FBtr0100350;FBtr0114526;FBtr0114527;FBtr0302831;FBtr0302832	3.62556	0.0875756	3.44489	103.368	4.58389	0.0749042	0.383933	0.32237	1.98029e-09	3.09282e-10
S19115_SI	X	18765664	18765906	CG34401	FBgn0085430	X:18759473..18774672(1)	FBgn0085430:2	CG34401:2	1	FBgn0085430	FBpp0111565	FBtr0112653	0.679556	0.229387	0.7586	12.5443	2.39974	0.375161	0.174491	0.200953	0.000672623	0.00205402
S19116_SI	X	18765971	18766134	CG34401	FBgn0085430	X:18759473..18774672(1)	FBgn0085430:3	CG34401:3	1	FBgn0085430	FBpp0111565	FBtr0112653	0.74301	1.24498	0.919505	13.6086	2.81071	0.161442	0.234724	0.159094	0.0149152	0.0381014
S19117_SI	X	18766249	18766559	CG34401	FBgn0085430	X:18759473..18774672(1)	FBgn0085430:4	CG34401:4	1	FBgn0085430	FBpp0111565	FBtr0112653	1.35819	0.306177	1.98647	17.4831	3.10284	0.0933477	0.180378	0.329564	4.44132e-06	0.00198518
S19118_SI	X	18766627	18771384	CG34401	FBgn0085430	X:18759473..18774672(1)	FBgn0085430:5	CG34401:5	1	FBgn0085430	FBpp0111565	FBtr0112653	1.31031	0.313778	1.8984	19.6359	2.97062	0.0477285	0.196667	0.343078	2.19855e-10	8.97807e-07
S19119_SI	X	18771468	18771806	CG34401	FBgn0085430	X:18759473..18774672(1)	FBgn0085430:6	CG34401:6	1	FBgn0085430	FBpp0111565	FBtr0112653	1.22478	0.630242	1.4447	18.9213	2.85188	0.22164	0.220866	0.242893	0.000219229	0.00196977
S1916_SI	2L	3502416	3502557	tim	FBgn0014396	2L:3493986..3507754(-1)	FBgn0014396:15	tim:15	10	FBgn0014396	FBpp0077254;FBpp0077255;FBpp0077256;FBpp0099754;FBpp0099755;FBpp0113018;FBpp0113019;FBpp0291970;FBpp0291971;FBpp0291972	FBtr0077565;FBtr0077566;FBtr0077567;FBtr0100349;FBtr0100350;FBtr0114526;FBtr0114527;FBtr0302830;FBtr0302831;FBtr0302832	2.923	0.408421	3.15946	91.4751	4.46358	0.0811358	0.228086	0.290928	1.33525e-06	3.57446e-05
S1917_SI	2L	3502646	3503193	tim	FBgn0014396	2L:3493986..3507754(-1)	FBgn0014396:16	tim:16	10	FBgn0014396	FBpp0077254;FBpp0077255;FBpp0077256;FBpp0099754;FBpp0099755;FBpp0113018;FBpp0113019;FBpp0291970;FBpp0291971;FBpp0291972	FBtr0077565;FBtr0077566;FBtr0077567;FBtr0100349;FBtr0100350;FBtr0114526;FBtr0114527;FBtr0302830;FBtr0302831;FBtr0302832	3.5604	0.0906908	3.92546	105.822	4.66106	0.0490126	0.333401	0.47943	1.33294e-08	1.72465e-05
S19197_SI	X	19093306	19093497	CG7990	CG7990	X:19090091..19095810(-1)	CG7990:3	CG7990:3	2	FBgn0030997	FBpp0074463;FBpp0074464	FBtr0074694;FBtr0074695	2.88633	0.31182	2.41186	31.8546	3.71139	0.0390787	0.453014	0.273196	0.000920647	8.54494e-06
S19234_SI	X	19149851	19150639	rictor	CG8002	X:19146144..19155259(-1)	CG8002:8	rictor:8	1	FBgn0031006	FBpp0074458	FBtr0074689	1.32379	0.287146	1.16143	6.4163	2.12482	0.187999	0.458185	0.400412	0.00562788	0.00204147
S19239_SI	X	19152860	19153405	rictor	CG8002	X:19146144..19155259(-1)	CG8002:3	rictor:3	1	FBgn0031006	FBpp0074458	FBtr0074689	0.0534818	0.658799	-0.225557	3.10597	1.45541	0.0855181	0.291404	0.190822	0.00659975	0.00252649
S19240_SI	X	19153469	19153679	rictor	CG8002	X:19146144..19155259(-1)	CG8002:2	rictor:2	1	FBgn0031006	FBpp0074458	FBtr0074689	0.657393	0.605274	0.918234	4.33593	1.91941	0.0800005	0.316472	0.394379	0.0157987	0.0783211
S19279_SI	X	19224134	19224287	gfA	FBgn0086778	X:19222594..19242477(-1)	FBgn0086778:4	gfA:4	4	FBgn0086778	FBpp0089248;FBpp0089249;FBpp0291048;FBpp0291049	FBtr0074680;FBtr0074681;FBtr0301834;FBtr0301835	3.72108	0.360904	3.52105	82.9079	4.47535	0.199246	0.488157	0.409538	0.0022046	0.000407924
S19295_SI	X	19358226	19360254	kek5	FBgn0031016	X:19247218..19364074(1)	FBgn0031016:6	kek5:6	2	FBgn0031016	FBpp0074476;FBpp0074477	FBtr0074707;FBtr0074708	1.45134	0.230551	1.55081	10.2686	2.3153	0.0195302	0.429743	0.469118	2.99683e-05	0.000297105
S19464_SI	X	19523907	19524182	e(y)3	CG12238	X:19521982..19532385(-1)	CG12238:8	l(1)G0084:8	1	FBgn0087008	FBpp0074531	FBtr0074762	1.69357	0.242381	1.43679	9.92108	2.45585	0.0811314	0.476381	0.36149	0.00708887	0.000977819
S19471_SI	X	19531651	19532385	e(y)3	CG12238	X:19521982..19532385(-1)	CG12238:1	l(1)G0084:1	1	FBgn0087008	FBpp0074531	FBtr0074762	1.23791	0.636147	1.87077	11.3484	2.60604	0.100478	0.287038	0.492894	1.59189e-05	0.0161455
S19542_SI	X	19616936	19617089	CG12531	FBgn0031064	X:19613576..19620775(1)	FBgn0031064:3	CG12531:3	1	FBgn0031064	FBpp0074557	FBtr0074788	1.83811	0.428364	2.08674	17.7113	3.00507	0.0909088	0.330886	0.406042	0.00252012	0.0246167
S19545_SI	X	19617689	19617897	CG12531	FBgn0031064	X:19613576..19620775(1)	FBgn0031064:6	CG12531:6	1	FBgn0031064	FBpp0074557	FBtr0074788	1.54871	0.588458	1.68387	19.4677	2.71855	0.0447072	0.349693	0.469313	0.030289	0.077309
S19547_SI	X	19618451	19618634	CG12531	FBgn0031064	X:19613576..19620775(1)	FBgn0031064:8	CG12531:8	1	FBgn0031064	FBpp0074557	FBtr0074788	2.2288	0.611413	2.55815	27.6732	3.34119	0.184538	0.36525	0.458051	0.00531118	0.0690522
S19548_SI	X	19618706	19619298	CG12531	FBgn0031064	X:19613576..19620775(1)	FBgn0031064:9	CG12531:9	1	FBgn0031064	FBpp0074557	FBtr0074788	1.43232	0.222542	1.37286	11.576	2.41549	0.130148	0.379386	0.351662	0.0049902	0.00532816
S19594_SI	X	19729677	19730787	pico	FBgn0261811	X:19725640..19746084(-1)	FBgn0261811:3	pico:3	4	FBgn0261811	FBpp0074573;FBpp0074574;FBpp0292964;FBpp0292965	FBtr0074804;FBtr0074805;FBtr0303995;FBtr0303996	1.31938	0.0806319	1.47262	9.72079	2.20151	0.0439795	0.414649	0.483957	0.000109967	0.00174945
S19616_SI	X	19762443	19765626	CG32529	CG32529	X:19762443..19800720(1)	CG32529:1	CG32529:1	1	FBgn0052529	FBpp0074569	FBtr0074800	1.27292	0.24586	1.81113	12.7205	2.65461	0.0825939	0.256705	0.429997	5.83984e-11	6.76115e-07
S19617_SI	X	19765845	19766477	CG32529	CG32529	X:19762443..19800720(1)	CG32529:2	CG32529:2	1	FBgn0052529	FBpp0074569	FBtr0074800	0.313607	0.447243	-0.5843	2.54181	1.28206	0.327533	0.394758	0.161813	0.0387941	0.000330232
S19621_SI	X	19794649	19795521	CG32529	CG32529	X:19762443..19800720(1)	CG32529:6	CG32529:6	3	FBgn0052529	FBpp0074569;FBpp0074570;FBpp0099783	FBtr0074800;FBtr0074801;FBtr0100839	1.0642	0.672076	1.13652	8.67506	2.18614	0.0801606	0.379205	0.352309	0.00293797	0.00866142
S19622_SI	X	19795901	19798251	CG32529	CG32529	X:19762443..19800720(1)	CG32529:9	CG32529:9	3	FBgn0052529	FBpp0074569;FBpp0074570;FBpp0099783	FBtr0074800;FBtr0074801;FBtr0100839	2.30306	0.181554	2.56917	25.0527	3.36028	0.0481736	0.351442	0.453665	7.09065e-07	9.88459e-05
S19623_SI	X	19798319	19798478	CG32529	CG32529	X:19762443..19800720(1)	CG32529:12	CG32529:12	3	FBgn0052529	FBpp0074569;FBpp0074570;FBpp0099783	FBtr0074800;FBtr0074801;FBtr0100839	2.24945	0.202363	2.38432	22.0062	3.15603	0.111625	0.408303	0.464319	0.00614879	0.0289017
S19624_SI	X	19798542	19798710	CG32529	CG32529	X:19762443..19800720(1)	CG32529:15	CG32529:15	3	FBgn0052529	FBpp0074569;FBpp0074570;FBpp0099783	FBtr0074800;FBtr0074801;FBtr0100839	1.64629	0.350039	1.34657	18.0493	2.8495	0.133354	0.312774	0.337727	0.139473	0.0780506
S19642_SI	X	19901663	19901797	D2R	CG33517	X:19898715..19922226(-1)	CG33517:6	D2R:6	4	FBgn0053517	FBpp0099563;FBpp0099564;FBpp0099565;FBpp0099566	FBtr0070034;FBtr0091461;FBtr0091462;FBtr0100196	1.06963	0.275422	0.750068	9.91943	2.17554	0.412489	0.32164	0.427764	0.185194	0.100789
S19645_SI	X	19905163	19905415	D2R	CG33517	X:19898715..19922226(-1)	CG33517:4	D2R:4	5	FBgn0053517	FBpp0099562;FBpp0099563;FBpp0099564;FBpp0099565;FBpp0099566	FBtr0070033;FBtr0070034;FBtr0091461;FBtr0091462;FBtr0100196	0.971779	0.455456	1.09506	8.29613	2.04288	0.317656	0.356711	0.382068	0.0109953	0.0359335
S19650_SI	X	19920738	19920928	D2R	CG33517	X:19898715..19922226(-1)	CG33517:2	D2R:2	4	FBgn0053517	FBpp0099562;FBpp0099564;FBpp0099565;FBpp0099566	FBtr0070033;FBtr0091461;FBtr0091462;FBtr0100196	0.867921	0.107813	0.740543	4.60023	2.21436	0.131083	0.259819	0.23331	0.0656444	0.0588872
S19771_SI	X	20265505	20267809	HERC2	FBgn0031107	X:20265505..20283274(1)	FBgn0031107:1	HERC2:1	1	FBgn0031107	FBpp0290558	FBtr0301344	0.607674	0.463504	1.14098	8.32078	2.32407	0.0870756	0.192642	0.31319	2.50958e-08	1.92655e-05
S19772_SI	X	20269150	20269718	HERC2	FBgn0031107	X:20265505..20283274(1)	FBgn0031107:2	HERC2:2	1	FBgn0031107	FBpp0290558	FBtr0301344	0.22498	0.992564	0.846499	6.9405	1.92797	0.186604	0.235336	0.348517	0.00374903	0.0893061
S19773_SI	X	20269783	20270331	HERC2	FBgn0031107	X:20265505..20283274(1)	FBgn0031107:3	HERC2:3	1	FBgn0031107	FBpp0290558	FBtr0301344	0.845578	0.111927	1.44366	9.70368	2.40747	0.0771434	0.210311	0.383123	0.000162008	0.0215719
S19774_SI	X	20270400	20271337	HERC2	FBgn0031107	X:20265505..20283274(1)	FBgn0031107:4	HERC2:4	1	FBgn0031107	FBpp0290558	FBtr0301344	1.02025	0.433109	1.08945	11.1307	2.38365	0.175818	0.271653	0.272619	1.82577e-06	1.00964e-05
S19775_SI	X	20271408	20271564	HERC2	FBgn0031107	X:20265505..20283274(1)	FBgn0031107:5	HERC2:5	1	FBgn0031107	FBpp0290558	FBtr0301344	1.5936	0.387292	0.767152	18.3787	2.92836	0.0682959	0.278488	0.380259	0.15543	0.0249059
S19776_SI	X	20271625	20273387	HERC2	FBgn0031107	X:20265505..20283274(1)	FBgn0031107:6	HERC2:6	1	FBgn0031107	FBpp0290558	FBtr0301344	1.16446	0.380897	1.47995	10.5277	2.44742	0.0767706	0.291441	0.386609	1.08263e-06	0.000126076
S19777_SI	X	20273447	20273820	HERC2	FBgn0031107	X:20265505..20283274(1)	FBgn0031107:7	HERC2:7	1	FBgn0031107	FBpp0290558	FBtr0301344	1.91151	0.199893	1.27203	16.0546	2.7108	0.084001	0.454955	0.298262	0.027028	0.00034313
S19813_SI	X	20310368	20311041	CG1695	FBgn0031116	X:20310368..20314504(1)	FBgn0031116:1	CG1695:1	1	FBgn0031116	FBpp0077000	FBtr0077308	1.32338	0.301963	0.944517	10.7105	2.27392	0.152558	0.397093	0.378435	0.0472484	0.00904227
S19822_SI	X	20332678	20332897	CG32506	FBgn0052506	X:20330180..20336615(1)	FBgn0052506:3	CG32506:3	1	FBgn0052506	FBpp0289448	FBtr0300211	1.2813	0.349325	1.17228	8.62498	2.01113	0.305853	0.487388	0.488228	0.107373	0.080755
S19841_SI	X	20348293	20348594	RhoGAP19D	FBgn0031118	X:20342674..20362133(-1)	FBgn0031118:11	RhoGAP19D:11	2	FBgn0031118	FBpp0077012;FBpp0290752	FBtr0077320;FBtr0301537	2.16832	0.0538163	1.8064	18.0124	2.94028	0.177557	0.457947	0.419743	0.0312409	0.00327606
S19846_SI	X	20359357	20359674	RhoGAP19D	FBgn0031118	X:20342674..20362133(-1)	FBgn0031118:14	RhoGAP19D:14	2	FBgn0031118	FBpp0077012;FBpp0290752	FBtr0077320;FBtr0301537	1.62514	0.160706	0.512804	9.65848	2.42918	0.107713	0.450154	0.16973	0.00441574	2.23128e-07
S19862_SI	X	20411900	20412297	RunxB	FBgn0259162	X:20404788..20437040(1)	FBgn0259162:2	CG42267:2	2	FBgn0259162	FBpp0288878;FBpp0288879	FBtr0299603;FBtr0299604	-0.155119	0.846606	0.0187391	0.996753	0.899038	0.308266	0.307313	0.456574	0.10576	0.187945
S19904_SI	X	20676854	20677010	shakB	FBgn0085387	X:20642289..20697483(-1)	FBgn0085387:14	shakB:14	1	FBgn0085387	FBpp0111481	FBtr0112569	2.68874	0.613938	2.93656	34.8428	3.70497	0.339512	0.393607	0.457382	0.00149917	0.0223336
S19948_SI	X	20921925	20922005	snoRNA:Me28S-U3344b	FBgn0086048	X:20921925..20922005(-1)	FBgn0086048:1	snoRNA:Me28S-U3344b:1	1	FBgn0086048		FBtr0114324	2.74608	0.379335	2.46114	35.3764	3.8075	0.301834	0.354556	0.310164	0.00845198	0.0020283
S19959_SI	X	20934829	20935070	CG32512	FBgn0052512	X:20933411..20938549(-1)	FBgn0052512:2	CG32512:2	1	FBgn0052512	FBpp0076954	FBtr0077262	1.92835	0.327389	1.96036	19.0056	2.95892	0.0577905	0.370726	0.383278	0.015677	0.0288322
S1999_SI	2L	3697242	3697872	CG3604	FBgn0031562	2L:3697242..3697872(-1)	FBgn0031562:1	CG3604:1	1	FBgn0031562	FBpp0077234	FBtr0077545	0.0321278	0.886183	0.754099	7.23255	1.6122	0.117723	0.26882	0.486464	0.000692468	0.0815075
S20021_SI	X	21157788	21159080	CG1494	CG1494	X:21156384..21163160(1)	CG1494:3	CG1494:3	1	FBgn0031169	FBpp0076889	FBtr0077187	-1.9475	0.0563369	-1.4958	1.02925	-0.124699	0.493704	0.074195	0.155719	0.0440492	0.132877
S20073_SI	X	21206194	21206957	tty	FBgn0015558	X:21202369..21209988(-1)	FBgn0015558:5	tty:5	1	FBgn0015558	FBpp0076919	FBtr0077224	2.00211	0.338588	2.00984	18.6763	2.89207	0.0596802	0.427075	0.431691	0.00053969	0.00116661
S20074_SI	X	21207022	21207507	tty	FBgn0015558	X:21202369..21209988(-1)	FBgn0015558:6	tty:6	1	FBgn0015558	FBpp0076919	FBtr0077224	2.05674	0.342817	2.19649	18.9488	2.93032	0.0476438	0.437767	0.488072	0.000259055	0.00293113
S20100_SI	X	21230798	21231056	9/1/2012	FBgn0011710	X:21229303..21232715(1)	FBgn0011710:3	Sep1:3	1	FBgn0011710	FBpp0076897	FBtr0077198	2.65715	0.168817	2.34284	23.8359	3.4324	0.0574369	0.465021	0.338017	0.000270128	8.40818e-06
S20229_SI	X	21898500	21898697	l(1)G0196	FBgn0027279	X:21889016..21909502(1)	FBgn0027279:9	l(1)G0196:9	5	FBgn0027279	FBpp0288797;FBpp0288798;FBpp0288799;FBpp0288800;FBpp0288801	FBtr0299522;FBtr0299523;FBtr0299524;FBtr0299525;FBtr0299526	3.12387	0.258911	3.29695	66.5998	4.06027	0.138434	0.399582	0.466862	9.22909e-07	4.22867e-05
S20269_SI	X	22268488	22268778	CG42346	FBgn0259677	X:22268488..22286070(1)	FBgn0259677:1	CG42346:1	1	FBgn0259677	FBpp0289205	FBtr0299928	0.0228434	1.09818	0.295054	5.22307	1.64669	0.34972	0.196591	0.255533	0.0356961	0.0845739
S20270_SI	X	22269575	22269837	CG42346	FBgn0259677	X:22268488..22286070(1)	FBgn0259677:2	CG42346:2	1	FBgn0259677	FBpp0289205	FBtr0299928	-0.644746	1.75245	0.804016	8.79257	1.9644	0.193725	0.133818	0.315494	0.000422611	0.140161
S20273_SI	X	22281886	22282391	CG42346	FBgn0259677	X:22268488..22286070(1)	FBgn0259677:4	CG42346:4	1	FBgn0259677	FBpp0289205	FBtr0299928	1.3672	0.192555	1.45299	7.34774	2.42841	0.0792287	0.350412	0.37677	0.000246843	0.00121818
S2038_SI	2L	3721645	3721762	Shaw	FBgn0003386	2L:3718187..3727587(1)	FBgn0003386:6	Shaw:6	3	FBgn0003386	FBpp0088331;FBpp0088332;FBpp0288427	FBtr0089274;FBtr0089275;FBtr0289989	2.74381	0.201961	2.7491	35.4428	3.51012	0.255425	0.461708	0.467678	0.015384	0.0245414
S20462_SI	3L	277437	277755	CG42377	FBgn0259723	3L:277437..290334(1)	FBgn0259723:1	CG42377:1	1	FBgn0259744	FBpp0289257	FBtr0299980	0.965513	0.395961	1.51872	11.9241	2.40267	0.412306	0.23916	0.409525	0.000710629	0.0465049
S20466_SI	3L	282087	282658	CG42377	FBgn0259723	3L:277437..290334(1)	FBgn0259723:5	CG42377:5	1	FBgn0259744	FBpp0289257	FBtr0299980	0.936505	0.276369	0.686964	7.62289	1.89156	0.0700944	0.394935	0.310189	0.0031089	0.000634741
S20469_SI	3L	289371	290334	CG42377	FBgn0259723	3L:277437..290334(1)	FBgn0259723:8	CG42377:8	1	FBgn0259744	FBpp0289257	FBtr0299980	1.74466	0.473389	1.8353	15.4099	2.61355	0.090397	0.453799	0.458543	0.00199247	0.00870741
S20583_SI	3L	454109	454405	klar	FBgn0001316	3L:434258..540589(-1)	FBgn0001316:16	klar:16	3	FBgn0001316	FBpp0072464;FBpp0110115;FBpp0111720	FBtr0072565;FBtr0110818;FBtr0112808	1.75603	0.482572	1.69707	14.029	2.63929	0.159777	0.447715	0.429847	0.0166296	0.0168619
S20589_SI	3L	505887	506048	klar	FBgn0001316	3L:434258..540589(-1)	FBgn0001316:18	klar:18	3	FBgn0001316	FBpp0072464;FBpp0110115;FBpp0111720	FBtr0072565;FBtr0110818;FBtr0112808	1.85865	0.462578	1.46486	13.5554	2.77623	0.304001	0.418339	0.304398	0.0489913	0.0081237
S2059_SI	2L	3758539	3758676	CG31959	CG31959	2L:3757631..3759212(1)	CG31959:3	CG31959:3	1	FBgn0051959	FBpp0077177	FBtr0077488	1.84953	0.23103	2.28533	17.5749	3.01793	0.240787	0.311349	0.491028	0.00119735	0.0545751
S20604_SI	3L	569879	570199	hipk	FBgn0035142	3L:543070..576065(1)	FBgn0035142:5	CG17090:5	2	FBgn0035142	FBpp0072450;FBpp0072451	FBtr0072551;FBtr0072552	1.95082	0.681037	3.21774	59.7971	4.18698	0.110713	0.124698	0.379093	2.91711e-08	0.00354691
S20605_SI	3L	570263	571014	hipk	FBgn0035142	3L:543070..576065(1)	FBgn0035142:6	CG17090:6	2	FBgn0035142	FBpp0072450;FBpp0072451	FBtr0072551;FBtr0072552	2.55441	0.390685	3.62913	73.7361	4.35115	0.0546804	0.175402	0.490765	1.11215e-08	0.00407308
S20606_SI	3L	571080	571673	hipk	FBgn0035142	3L:543070..576065(1)	FBgn0035142:7	CG17090:7	2	FBgn0035142	FBpp0072450;FBpp0072451	FBtr0072551;FBtr0072552	2.15803	0.304468	2.98349	57.0679	4.03385	0.11925	0.15785	0.351728	1.78838e-09	3.7322e-05
S20608_SI	3L	572078	572545	hipk	FBgn0035142	3L:543070..576065(1)	FBgn0035142:9	CG17090:9	2	FBgn0035142	FBpp0072450;FBpp0072451	FBtr0072551;FBtr0072552	2.6196	0.278534	3.00631	53.4218	4.08351	0.142894	0.236389	0.342187	2.24217e-07	4.8722e-05
S20609_SI	3L	573056	573990	hipk	FBgn0035142	3L:543070..576065(1)	FBgn0035142:10	CG17090:10	2	FBgn0035142	FBpp0072450;FBpp0072451	FBtr0072551;FBtr0072552	2.65356	0.212765	2.93932	60.3967	4.13505	0.0612727	0.230974	0.303141	8.07568e-08	5.78465e-06
S20610_SI	3L	574058	574368	hipk	FBgn0035142	3L:543070..576065(1)	FBgn0035142:11	CG17090:11	2	FBgn0035142	FBpp0072450;FBpp0072451	FBtr0072551;FBtr0072552	3.10415	0.205835	3.60889	88.642	4.50052	0.0227268	0.251406	0.414305	1.2116e-07	0.000170404
S20763_SI	3L	871903	872233	CG32479	CG32479	3L:871903..893534(1)	CG32479:1	CG32479:1	1	FBgn0052479	FBpp0072486	FBtr0072589	0.728356	0.452268	0.799819	5.64192	2.05745	0.116486	0.281637	0.284983	0.00801007	0.0187169
S20764_SI	3L	873308	873875	CG32479	CG32479	3L:871903..893534(1)	CG32479:2	CG32479:2	1	FBgn0052479	FBpp0072486	FBtr0072589	0.792792	0.13987	0.872452	6.99617	2.13264	0.231648	0.259075	0.280432	0.00369273	0.0101045
S20765_SI	3L	873991	874881	CG32479	CG32479	3L:871903..893534(1)	CG32479:3	CG32479:3	1	FBgn0052479	FBpp0072486	FBtr0072589	0.767015	0.375601	1.00249	6.34581	2.04283	0.0583745	0.292391	0.365803	0.00018213	0.00290286
S20768_SI	3L	888297	890175	CG32479	CG32479	3L:871903..893534(1)	CG32479:5	CG32479:5	1	FBgn0052479	FBpp0072486	FBtr0072589	1.34675	0.0425393	1.51537	7.89061	2.32225	0.065333	0.376725	0.446209	1.2066e-06	4.41182e-05
S20787_SI	3L	972244	972402	Glut1	FBgn0025593	3L:914074..985461(1)	FBgn0025593:7	Glut1:7	1	FBgn0261914	FBpp0290620	FBtr0301406	2.40413	0.462179	2.3402	29.537	3.48698	0.355772	0.350503	0.306145	0.0085641	0.00918011
S20790_SI	3L	974138	974300	Glut1	FBgn0025593	3L:914074..985461(1)	FBgn0025593:10	Glut1:10	1	FBgn0261914	FBpp0290620	FBtr0301406	2.16263	0.269252	2.45685	42.5614	3.73157	0.260469	0.209252	0.312737	3.47302e-05	0.000833857
S20791_SI	3L	979772	979937	Glut1	FBgn0025593	3L:914074..985461(1)	FBgn0025593:11	Glut1:11	2	FBgn0261914	FBpp0111824;FBpp0290620	FBtr0112911;FBtr0301406	1.66331	0.960466	2.3688	32.126	3.44643	0.369913	0.212269	0.381862	0.00102244	0.0602591
S20792_SI	3L	980054	980191	Glut1	FBgn0025593	3L:914074..985461(1)	FBgn0025593:12	Glut1:12	2	FBgn0261914	FBpp0111824;FBpp0290620	FBtr0112911;FBtr0301406	2.12647	0.503688	2.70023	43.519	3.57488	0.288295	0.251121	0.410973	0.000255662	0.0309881
S20794_SI	3L	981296	981420	Glut1	FBgn0025593	3L:914074..985461(1)	FBgn0025593:14	Glut1:14	6	FBgn0261914	FBpp0072512;FBpp0072513;FBpp0111822;FBpp0111823;FBpp0111824;FBpp0290620	FBtr0072616;FBtr0072617;FBtr0112909;FBtr0112910;FBtr0112911;FBtr0301406	2.07105	0.461401	1.85965	24.0725	2.84277	0.276925	0.482715	0.373866	0.0935308	0.0421286
S20795_SI	3L	981487	981765	Glut1	FBgn0025593	3L:914074..985461(1)	FBgn0025593:15	Glut1:15	6	FBgn0261914	FBpp0072512;FBpp0072513;FBpp0111822;FBpp0111823;FBpp0111824;FBpp0290620	FBtr0072616;FBtr0072617;FBtr0112909;FBtr0112910;FBtr0112911;FBtr0301406	2.39468	0.273117	2.6003	32.3553	3.45637	0.201087	0.351861	0.433567	2.19367e-05	0.000629706
S20796_SI	3L	981826	982103	Glut1	FBgn0025593	3L:914074..985461(1)	FBgn0025593:16	Glut1:16	6	FBgn0261914	FBpp0072512;FBpp0072513;FBpp0111822;FBpp0111823;FBpp0111824;FBpp0290620	FBtr0072616;FBtr0072617;FBtr0112909;FBtr0112910;FBtr0112911;FBtr0301406	2.02036	0.487328	2.18446	21.6264	3.24004	0.17527	0.317238	0.353743	0.000229849	0.00203472
S2085_SI	2L	3790663	3791145	CG3921	CG3921	2L:3790663..3802245(1)	CG3921:1	CG3921:1	1	FBgn0031571	FBpp0077185	FBtr0077496	-0.185818	0.884071	0.132331	2.98227	1.263	0.221157	0.217127	0.448496	0.0115829	0.0501729
S21091_SI	3L	1538720	1539132	CG7852	CG7852	3L:1537149..1544826(1)	CG7852:4	CG7852:4	3	FBgn0035229	FBpp0072618;FBpp0072619;FBpp0072620	FBtr0072735;FBtr0072736;FBtr0072737	2.09302	0.107989	2.14159	17.2849	2.87446	0.0740294	0.458881	0.498888	0.000477774	0.00178185
S21426_SI	3L	1958001	1958783	CG42863	FBgn0262110	3L:1950306..1964178(-1)	FBgn0262110:12	CG42863:12	1	FBgn0262110	FBpp0293022	FBtr0304060	1.43568	0.324681	1.44979	5.97153	2.25567	0.0621802	0.458812	0.446367	0.00592615	0.0111488
S21428_SI	3L	1962236	1962346	CG42863	FBgn0262110	3L:1950306..1964178(-1)	FBgn0262110:14	CG42863:14	1	FBgn0262110	FBpp0293022	FBtr0304060	1.44005	0.279562	0.997084	12.0653	2.31146	0.129292	0.427359	0.217751	0.104645	0.0367627
S21429_SI	3L	1962413	1962575	CG42863	FBgn0262110	3L:1950306..1964178(-1)	FBgn0262110:15	CG42863:15	1	FBgn0262110	FBpp0293022	FBtr0304060	0.785917	0.361816	1.00373	1.79087	2.23909	0.142604	0.243213	0.307437	0.000856413	0.00644586
S2142_SI	2L	3929307	3929503	fred	FBgn0051774	2L:3905524..3947160(-1)	FBgn0051774:7	fred:7	2	FBgn0051774	FBpp0077197;FBpp0288740	FBtr0077508;FBtr0290301	0.958625	0.914226	1.25836	6.82552	1.99685	0.253577	0.459851	0.47011	0.0381506	0.18902
S2144_SI	2L	3946496	3946697	fred	FBgn0051774	2L:3905524..3947160(-1)	FBgn0051774:9	fred:9	2	FBgn0051774	FBpp0077197;FBpp0288740	FBtr0077508;FBtr0290301	1.14741	0.838488	1.00307	9.44037	2.07413	0.19503	0.488762	0.379382	0.139537	0.106298
S21493_SI	3L	2103428	2104792	sls	FBgn0003432	3L:2040179..2115617(-1)	FBgn0003432:34	sls:34	2	FBgn0086906	FBpp0072727;FBpp0072728	FBtr0072848;FBtr0072849	1.34231	0.280634	2.14445	18.1547	2.96164	0.0660996	0.203422	0.449975	1.40948e-07	0.00218629
S21494_SI	3L	2104855	2105084	sls	FBgn0003432	3L:2040179..2115617(-1)	FBgn0003432:35	sls:35	2	FBgn0086906	FBpp0072727;FBpp0072728	FBtr0072848;FBtr0072849	0.311707	0.741524	1.93736	15.1211	2.79999	0.0782278	0.100693	0.472878	5.02805e-06	0.100116
S21495_SI	3L	2105150	2106734	sls	FBgn0003432	3L:2040179..2115617(-1)	FBgn0003432:36	sls:36	2	FBgn0086906	FBpp0072727;FBpp0072728	FBtr0072848;FBtr0072849	0.817207	0.349449	1.57238	13.2247	2.57762	0.0661522	0.179086	0.367921	1.46153e-07	0.000667751
S21514_SI	3L	2139601	2139942	zormin	FBgn0052311	3L:2117466..2150089(-1)	FBgn0052311:17	zormin:17	4	FBgn0052311	FBpp0088803;FBpp0110153;FBpp0110154;FBpp0110155	FBtr0089864;FBtr0110856;FBtr0110857;FBtr0110858	1.9224	0.366512	2.09844	20.1431	3.11815	0.0990007	0.316749	0.370193	0.000301574	0.00289148
S21547_SI	3L	2231705	2235253	osm-1	CG13809	3L:2229646..2235253(1)	CG13809:4	osm-1:4	1	FBgn0035317	FBpp0072752	FBtr0072873	-1.63765	0.860402	-1.54824	0.333078	-0.639238	0.463742	0.444557	0.377785	0.0759021	0.138754
S21628_SI	3L	2377276	2377556	CG15877	FBgn0035337	3L:2376484..2377556(-1)	FBgn0035337:2	CG15877:2	1	FBgn0035337	FBpp0072777	FBtr0072899	0.650713	0.299293	0.816638	3.12702	1.70671	0.114639	0.357777	0.424631	0.00727704	0.0345405
S21666_SI	3L	2485073	2485228	CG33232	CG33232	3L:2466903..2499228(1)	CG33232:3	CG33232:3	4	FBgn0035347	FBpp0072795;FBpp0072796;FBpp0072797;FBpp0099984	FBtr0072918;FBtr0072919;FBtr0072920;FBtr0100539	1.58331	0.396478	1.68842	18.2142	3.15404	0.0302144	0.219052	0.271688	0.000420383	0.00167304
S21670_SI	3L	2495011	2495152	CG33232	CG33232	3L:2466903..2499228(1)	CG33232:4	CG33232:4	4	FBgn0035347	FBpp0072795;FBpp0072796;FBpp0072797;FBpp0099984	FBtr0072918;FBtr0072919;FBtr0072920;FBtr0100539	2.67936	0.301153	2.42582	35.9964	3.63952	0.309984	0.382925	0.444369	0.0747134	0.0327881
S21672_SI	3L	2495801	2495958	CG33232	CG33232	3L:2466903..2499228(1)	CG33232:6	CG33232:6	4	FBgn0035347	FBpp0072795;FBpp0072796;FBpp0072797;FBpp0099984	FBtr0072918;FBtr0072919;FBtr0072920;FBtr0100539	2.23183	0.199711	2.51722	34.9122	3.44036	0.151875	0.300728	0.414138	2.17151e-05	0.00108274
S21688_SI	3L	2512793	2513145	Spn	CG16757	3L:2508120..2554277(-1)	CG16757:8	Spn:8	1	FBgn0010905	FBpp0072831	FBtr0072961	2.65319	0.23161	2.84352	36.5791	3.55078	0.10589	0.414483	0.499224	0.000102211	0.00256387
S21690_SI	3L	2513696	2514197	Spn	CG16757	3L:2508120..2554277(-1)	CG16757:6	Spn:6	1	FBgn0010905	FBpp0072831	FBtr0072961	2.5989	0.213697	2.55616	28.0104	3.34567	0.11664	0.479816	0.452077	0.00395104	0.0043343
S21692_SI	3L	2524599	2525718	Spn	CG16757	3L:2508120..2554277(-1)	CG16757:4	Spn:4	1	FBgn0010905	FBpp0072831	FBtr0072961	2.13421	0.254494	2.35428	21.7584	3.20462	0.00906643	0.351944	0.428226	9.27252e-07	5.86292e-05
S21694_SI	3L	2534711	2536218	Spn	CG16757	3L:2508120..2554277(-1)	CG16757:3	Spn:3	1	FBgn0010905	FBpp0072831	FBtr0072961	2.02797	0.159518	2.22463	19.0263	3.11141	0.0172377	0.34171	0.412841	1.246e-07	7.02178e-06
S21705_SI	3L	2561932	2562843	msn	CG16973	3L:2555775..2586540(-1)	CG16973:11	msn:11	1	FBgn0010909	FBpp0072830	FBtr0072956	1.98051	0.298899	2.05995	16.0543	2.78405	0.131129	0.461425	0.489492	0.000408959	0.00225911
S21709_SI	3L	2566202	2566375	msn	CG16973	3L:2555775..2586540(-1)	CG16973:7	msn:7	5	FBgn0010909	FBpp0072830;FBpp0089310;FBpp0089311;FBpp0089312;FBpp0089313	FBtr0072956;FBtr0072957;FBtr0072958;FBtr0072959;FBtr0072960	1.9924	0.341437	1.72449	14.8155	2.81996	0.187259	0.450829	0.332829	0.0260192	0.00595961
S21805_SI	3L	2728420	2728560	Mrtf	FBgn0052296	3L:2719685..2766480(-1)	FBgn0052296:4	Mrtf:4	3	FBgn0052296	FBpp0072821;FBpp0288506;FBpp0288507	FBtr0072944;FBtr0290067;FBtr0290068	0.357297	1.32737	0.643985	8.48858	2.0968	0.18945	0.199051	0.240799	0.0559717	0.117183
S21806_SI	3L	2728645	2729469	Mrtf	FBgn0052296	3L:2719685..2766480(-1)	FBgn0052296:5	Mrtf:5	3	FBgn0052296	FBpp0072821;FBpp0288506;FBpp0288507	FBtr0072944;FBtr0290067;FBtr0290068	0.666431	0.237374	0.787669	5.92784	1.82963	0.037594	0.319198	0.387627	0.000863185	0.00441812
S21828_SI	3L	2791432	2791945	CG2083	FBgn0035376	3L:2788122..2800130(-1)	FBgn0035376:2	CG2083:2	1	FBgn0035376	FBpp0288425	FBtr0289987	1.18641	0.731725	1.36213	15.2798	2.58518	0.04544	0.298173	0.306423	0.000333483	0.00250917
S21829_SI	3L	2792006	2792169	CG2083	FBgn0035376	3L:2788122..2800130(-1)	FBgn0035376:3	CG2083:3	1	FBgn0035376	FBpp0288425	FBtr0289987	1.73767	0.930575	2.58801	26.5839	3.42704	0.0590665	0.234263	0.469414	0.00295297	0.185532
S21830_SI	3L	2792233	2792437	CG2083	FBgn0035376	3L:2788122..2800130(-1)	FBgn0035376:4	CG2083:4	1	FBgn0035376	FBpp0288425	FBtr0289987	2.16375	0.27103	2.55336	21.0474	3.40274	0.0630754	0.297167	0.430238	0.00081578	0.0277985
S21831_SI	3L	2792502	2795034	CG2083	FBgn0035376	3L:2788122..2800130(-1)	FBgn0035376:5	CG2083:5	1	FBgn0035376	FBpp0288425	FBtr0289987	1.56462	0.27991	1.87365	17.6085	2.97224	0.0325741	0.252251	0.341118	7.26367e-09	1.09507e-06
S21832_SI	3L	2796292	2796681	CG2083	FBgn0035376	3L:2788122..2800130(-1)	FBgn0035376:6	CG2083:6	1	FBgn0035376	FBpp0288425	FBtr0289987	1.52338	0.323319	1.8057	17.4781	2.83711	0.107407	0.278072	0.371877	2.90874e-05	0.0010271
S21835_SI	3L	2848576	2848680	CG9973	FBgn0035378	3L:2848576..2871710(-1)	FBgn0035378:1	CG9973:1	1	FBgn0035378	FBpp0112041	FBtr0113128	0.248469	1.05379	-3.31676	3.63398	1.81092	0.626048	0.119352	0.00174403	0.06679	9.13279e-05
S21836_SI	3L	2851559	2851696	CG9973	FBgn0035378	3L:2848576..2871710(-1)	FBgn0035378:2	CG9973:2	1	FBgn0035378	FBpp0112041	FBtr0113128	1.27474	0.417987	1.26903	13.924	2.85866	0.259879	0.214043	0.362693	0.0269502	0.0383633
S21837_SI	3L	2869449	2869589	CG9973	FBgn0035378	3L:2848576..2871710(-1)	FBgn0035378:3	CG9973:3	1	FBgn0035378	FBpp0112041	FBtr0113128	1.6911	0.0436756	1.94528	16.689	2.93595	0.28194	0.210349	0.378009	0.00103661	0.00756139
S21838_SI	3L	2869941	2871710	CG9973	FBgn0035378	3L:2848576..2871710(-1)	FBgn0035378:4	CG9973:4	1	FBgn0035378	FBpp0112041	FBtr0113128	0.980915	0.279697	1.13733	10.0048	2.58026	0.0750204	0.207717	0.239199	3.77479e-09	6.28057e-08
S21849_SI	3L	2923556	2923923	Shab	FBgn0003383	3L:2895214..2959579(1)	FBgn0003383:4	Shab:4	7	FBgn0003383	FBpp0072844;FBpp0072845;FBpp0110073;FBpp0290795;FBpp0293001;FBpp0293002;FBpp0293003	FBtr0072974;FBtr0072975;FBtr0110776;FBtr0301580;FBtr0304038;FBtr0304039;FBtr0304040	3.02364	0.343451	3.79267	87.5718	4.52075	0.0331885	0.233559	0.483116	8.63603e-10	0.000127235
S21850_SI	3L	2924075	2925476	Shab	FBgn0003383	3L:2895214..2959579(1)	FBgn0003383:5	Shab:5	7	FBgn0003383	FBpp0072844;FBpp0072845;FBpp0110073;FBpp0290795;FBpp0293001;FBpp0293002;FBpp0293003	FBtr0072974;FBtr0072975;FBtr0110776;FBtr0301580;FBtr0304038;FBtr0304039;FBtr0304040	2.14092	0.245578	2.70183	40.9347	3.76509	0.0604066	0.201601	0.34896	2.44631e-09	5.67629e-06
S21855_SI	3L	2948479	2948892	Shab	FBgn0003383	3L:2895214..2959579(1)	FBgn0003383:11	Shab:11	6	FBgn0003383	FBpp0072844;FBpp0072845;FBpp0110073;FBpp0293001;FBpp0293002;FBpp0293003	FBtr0072974;FBtr0072975;FBtr0110776;FBtr0304038;FBtr0304039;FBtr0304040	2.8616	0.348312	2.97875	37.8001	3.76936	0.0775552	0.423282	0.458236	0.000213909	0.00180815
S21859_SI	3L	2952653	2952810	Shab	FBgn0003383	3L:2895214..2959579(1)	FBgn0003383:13	Shab:13	1	FBgn0003383	FBpp0110073	FBtr0110776	2.38917	0.338987	2.07496	21.7156	3.27132	0.245169	0.424861	0.337336	0.181202	0.0794845
S22096_SI	3L	3224838	3225288	CG11505	CG11505	3L:3224838..3232320(1)	CG11505:1	CG11505:1	2	FBgn0035424	FBpp0072909;FBpp0072911	FBtr0073045;FBtr0073047	-0.525106	0.804682	0.333119	3.9219	1.73398	0.0497401	0.132706	0.248666	4.50909e-05	0.00993314
S22098_SI	3L	3226877	3227705	CG11505	CG11505	3L:3224838..3232320(1)	CG11505:2	CG11505:2	3	FBgn0035424	FBpp0072909;FBpp0072910;FBpp0072911	FBtr0073045;FBtr0073046;FBtr0073047	1.84063	0.346902	2.16916	23.7247	3.3425	0.0479097	0.232516	0.318681	3.61348e-07	3.3602e-05
S22099_SI	3L	3227775	3228024	CG11505	CG11505	3L:3224838..3232320(1)	CG11505:3	CG11505:3	3	FBgn0035424	FBpp0072909;FBpp0072910;FBpp0072911	FBtr0073045;FBtr0073046;FBtr0073047	1.77863	0.794272	2.68954	35.8528	3.62921	0.0878758	0.188301	0.390722	1.55936e-05	0.0229487
S22100_SI	3L	3228092	3228466	CG11505	CG11505	3L:3224838..3232320(1)	CG11505:4	CG11505:4	3	FBgn0035424	FBpp0072909;FBpp0072910;FBpp0072911	FBtr0073045;FBtr0073046;FBtr0073047	1.79204	0.64278	2.47807	29.9726	3.32142	0.102841	0.246959	0.440655	2.07733e-05	0.0155155
S22101_SI	3L	3228622	3229192	CG11505	CG11505	3L:3224838..3232320(1)	CG11505:5	CG11505:5	3	FBgn0035424	FBpp0072909;FBpp0072910;FBpp0072911	FBtr0073045;FBtr0073046;FBtr0073047	2.16005	0.5145	2.33005	26.9356	3.54896	0.050442	0.270816	0.305242	1.21356e-05	0.000151322
S22102_SI	3L	3229253	3229779	CG11505	CG11505	3L:3224838..3232320(1)	CG11505:6	CG11505:6	3	FBgn0035424	FBpp0072909;FBpp0072910;FBpp0072911	FBtr0073045;FBtr0073046;FBtr0073047	1.59485	0.60046	2.09006	24.5579	3.15928	0.0605921	0.235993	0.35861	1.07055e-05	0.00192029
S2211_SI	2L	4299068	4299189	tutl	FBgn0010473	2L:4283147..4321233(1)	FBgn0010473:5	tutl:5	6	FBgn0010473	FBpp0088325;FBpp0088326;FBpp0088327;FBpp0088328;FBpp0291077;FBpp0291078	FBtr0089268;FBtr0089269;FBtr0089270;FBtr0089271;FBtr0301863;FBtr0301864	2.56823	0.592823	3.42438	63.4583	4.29136	0.119513	0.20413	0.448285	3.07853e-05	0.0325884
S2212_SI	2L	4303336	4303618	tutl	FBgn0010473	2L:4283147..4321233(1)	FBgn0010473:6	tutl:6	6	FBgn0010473	FBpp0088325;FBpp0088326;FBpp0088327;FBpp0088328;FBpp0291077;FBpp0291078	FBtr0089268;FBtr0089269;FBtr0089270;FBtr0089271;FBtr0301863;FBtr0301864	2.87198	0.448216	3.63494	79.417	4.358	0.0373558	0.24338	0.485669	4.82526e-08	0.00164804
S2213_SI	2L	4304600	4304841	tutl	FBgn0010473	2L:4283147..4321233(1)	FBgn0010473:7	tutl:7	6	FBgn0010473	FBpp0088325;FBpp0088326;FBpp0088327;FBpp0088328;FBpp0291077;FBpp0291078	FBtr0089268;FBtr0089269;FBtr0089270;FBtr0089271;FBtr0301863;FBtr0301864	2.54453	0.766775	3.33665	60.8342	4.2219	0.108798	0.226279	0.437005	2.84858e-05	0.0238561
S2214_SI	2L	4305349	4305695	tutl	FBgn0010473	2L:4283147..4321233(1)	FBgn0010473:8	tutl:8	1	FBgn0010473	FBpp0088325	FBtr0089268	0.888165	0.879148	2.41374	23.9183	3.47595	0.201385	0.0917953	0.371209	0.000106444	0.125263
S2215_SI	2L	4307191	4307461	tutl	FBgn0010473	2L:4283147..4321233(1)	FBgn0010473:9	tutl:9	5	FBgn0010473	FBpp0088326;FBpp0088327;FBpp0088328;FBpp0291077;FBpp0291078	FBtr0089269;FBtr0089270;FBtr0089271;FBtr0301863;FBtr0301864	1.98823	0.370849	2.79108	35.5149	3.78388	0.088102	0.174737	0.375316	3.04421e-07	0.00147166
S22178_SI	3L	3354255	3354384	kst	FBgn0004167	3L:3336843..3368133(1)	FBgn0004167:9	kst:9	5	FBgn0004167	FBpp0072934;FBpp0089203;FBpp0089204;FBpp0289294;FBpp0292863	FBtr0073070;FBtr0073071;FBtr0073072;FBtr0300017;FBtr0303857	1.72783	0.309659	2.26121	20.5606	3.2861	0.235839	0.214011	0.390801	8.47269e-06	0.00234874
S22179_SI	3L	3354637	3354824	kst	FBgn0004167	3L:3336843..3368133(1)	FBgn0004167:10	kst:10	5	FBgn0004167	FBpp0072934;FBpp0089203;FBpp0089204;FBpp0289294;FBpp0292863	FBtr0073070;FBtr0073071;FBtr0073072;FBtr0300017;FBtr0303857	1.92526	0.261669	2.08688	16.5284	2.99928	0.0666187	0.34962	0.409204	4.53982e-05	0.000655064
S2217_SI	2L	4308776	4308859	tutl	FBgn0010473	2L:4283147..4321233(1)	FBgn0010473:11	tutl:11	5	FBgn0010473	FBpp0088326;FBpp0088327;FBpp0088328;FBpp0291077;FBpp0291078	FBtr0089269;FBtr0089270;FBtr0089271;FBtr0301863;FBtr0301864	2.77401	0.414749	3.1419	69.4066	4.2662	0.325694	0.230293	0.329517	9.06374e-05	0.00348399
S22230_SI	3L	3485844	3486278	CG42324	FBgn0259224	3L:3485642..3508533(1)	FBgn0259224:2	CG42324:2	2	FBgn0259224	FBpp0289055;FBpp0289056	FBtr0299777;FBtr0299778	1.15878	0.784682	1.81307	10.3534	2.59431	0.0932506	0.295631	0.457724	0.000524848	0.0721626
S22231_SI	3L	3504720	3504803	CG42324	FBgn0259224	3L:3485642..3508533(1)	FBgn0259224:3	CG42324:3	2	FBgn0259224	FBpp0289055;FBpp0289056	FBtr0299777;FBtr0299778	0.861185	0.503859	0.979253	11.5315	2.62644	0.208103	0.187511	0.12844	0.000575582	0.00559453
S22314_SI	3L	3825524	3825667	Rdh	CG14975	3L:3825524..3825667(1)	CG14975:1	Rdh:1	1	FBgn0064227	FBpp0073012	FBtr0073154	2.54034	0.372213	2.36397	30.3762	3.50793	0.0798574	0.399021	0.327644	0.00313476	0.00123184
S22315_SI	3L	3828997	3829295	enc	FBgn0004875	3L:3818687..3841208(1)	FBgn0004875:2	enc:2	1	FBgn0004875	FBpp0111757	FBtr0112844	1.52738	0.579231	2.76919	49.8254	3.54354	0.170488	0.149329	0.473583	9.39576e-07	0.0372972
S22316_SI	3L	3829419	3829861	enc	FBgn0004875	3L:3818687..3841208(1)	FBgn0004875:3	enc:3	4	FBgn0004875	FBpp0073011;FBpp0089267;FBpp0111757;FBpp0111758	FBtr0073152;FBtr0073153;FBtr0112844;FBtr0112845	2.49452	0.21508	2.89255	61.1321	3.8404	0.07284	0.264662	0.387532	2.12542e-06	0.000457617
S22317_SI	3L	3831721	3832543	enc	FBgn0004875	3L:3818687..3841208(1)	FBgn0004875:4	enc:4	4	FBgn0004875	FBpp0073011;FBpp0089267;FBpp0111757;FBpp0111758	FBtr0073152;FBtr0073153;FBtr0112844;FBtr0112845	2.70304	0.297888	3.15102	65.8825	4.02237	0.062729	0.276114	0.424836	1.47602e-07	0.000132544
S22319_SI	3L	3832856	3833009	enc	FBgn0004875	3L:3818687..3841208(1)	FBgn0004875:7	enc:7	4	FBgn0004875	FBpp0073011;FBpp0089267;FBpp0111757;FBpp0111758	FBtr0073152;FBtr0073153;FBtr0112844;FBtr0112845	2.53005	0.172775	2.87085	63.8162	3.78294	0.108944	0.287786	0.41301	6.15679e-07	0.000123267
S22320_SI	3L	3833072	3833398	enc	FBgn0004875	3L:3818687..3841208(1)	FBgn0004875:8	enc:8	4	FBgn0004875	FBpp0073011;FBpp0089267;FBpp0111757;FBpp0111758	FBtr0073152;FBtr0073153;FBtr0112844;FBtr0112845	2.57101	0.567593	2.98771	53.7362	3.795	0.0812972	0.326812	0.455069	1.6333e-05	0.00347616
S22321_SI	3L	3833456	3833670	enc	FBgn0004875	3L:3818687..3841208(1)	FBgn0004875:9	enc:9	4	FBgn0004875	FBpp0073011;FBpp0089267;FBpp0111757;FBpp0111758	FBtr0073152;FBtr0073153;FBtr0112844;FBtr0112845	2.41291	0.15718	2.77438	44.3871	3.56285	0.0536118	0.319256	0.46332	6.545e-06	0.00133462
S22322_SI	3L	3834271	3834627	enc	FBgn0004875	3L:3818687..3841208(1)	FBgn0004875:10	enc:10	1	FBgn0004875	FBpp0111758	FBtr0112845	1.51292	1.04612	2.05417	19.8509	3.03716	0.125139	0.29531	0.376039	0.00559859	0.101644
S22323_SI	3L	3836022	3836934	enc	FBgn0004875	3L:3818687..3841208(1)	FBgn0004875:11	enc:11	4	FBgn0004875	FBpp0073011;FBpp0089267;FBpp0111757;FBpp0111758	FBtr0073152;FBtr0073153;FBtr0112844;FBtr0112845	2.93344	0.126252	2.98527	55.1898	3.83269	0.0208114	0.409241	0.432579	4.46518e-07	2.9958e-06
S22590_SI	3L	4183307	4184663	Teh3	FBgn0040697	3L:4182645..4184663(-1)	FBgn0040697:2	Teh3:2	1	FBgn0040697	FBpp0073113	FBtr0073257	2.59102	0.243084	2.41495	28.2362	3.56901	0.195281	0.379656	0.319859	0.00134923	0.000493257
S22597_SI	3L	4194558	4194914	CG1308	FBgn0035507	3L:4193993..4200926(1)	FBgn0035507:2	CG1308:2	3	FBgn0035507	FBpp0291720;FBpp0291721;FBpp0292308	FBtr0302564;FBtr0302565;FBtr0303216	1.06807	0.536957	1.69903	11.9331	2.40194	0.147426	0.28723	0.497484	0.000584038	0.0862837
S2263_SI	2L	4396010	4396172	l(2)k05819	CG3054	2L:4394198..4400109(1)	CG3054:4	l(2)k05819:4	2	FBgn0022153	FBpp0077122;FBpp0077123	FBtr0077432;FBtr0077433	1.15629	0.525257	1.0156	8.60663	1.95474	0.531711	0.45891	0.418896	0.181868	0.135979
S22698_SI	3L	4280612	4280774	CG1311	CG1311	3L:4277964..4281618(1)	CG1311:7	CG1311:7	1	FBgn0035523	FBpp0073088	FBtr0073232	1.73623	0.468966	1.27267	13.8751	2.50493	0.260029	0.491825	0.286964	0.0130271	0.000348239
S22746_SI	3L	4327773	4327917	Cip4	FBgn0035533	3L:4323530..4364120(-1)	FBgn0035533:7	Cip4:7	2	FBgn0035533	FBpp0073195;FBpp0112051	FBtr0073339;FBtr0113138	2.48719	0.119474	2.42341	31.2072	3.30845	0.139202	0.439314	0.457638	0.0132111	0.0124965
S22802_SI	3L	4457320	4458045	CG11345	FBgn0035546	3L:4457320..4458191(-1)	FBgn0035546:1	CG11345:1	1	FBgn0035546	FBpp0073190	FBtr0073334	1.67917	0.452629	2.10528	40.7376	3.59332	0.129237	0.159443	0.229088	8.75741e-09	1.37588e-06
S22803_SI	3L	4458110	4458191	CG11345	FBgn0035546	3L:4457320..4458191(-1)	FBgn0035546:2	CG11345:2	1	FBgn0035546	FBpp0073190	FBtr0073334	1.55252	0.760226	1.5578	20.8366	2.57239	0.0342344	0.321438	0.384526	0.168823	0.171376
S22822_SI	3L	4485409	4487463	CG13722	CG13722	3L:4485409..4488013(-1)	CG13722:3	CG13722:3	1	FBgn0035553	FBpp0073185	FBtr0073329	4.20167	0.0694495	4.10978	126.038	4.94752	0.0981781	0.47365	0.43209	5.04912e-05	2.67134e-05
S22823_SI	3L	4487521	4487566	CG13722	CG13722	3L:4485409..4488013(-1)	CG13722:2	CG13722:2	1	FBgn0035553	FBpp0073185	FBtr0073329	2.51447	0.443875	3.19883	56.5906	4.06664	0.194829	0.225322	0.43591	0.001047	0.085524
S22861_SI	3L	4563797	4563896	CG42540	FBgn0260657	3L:4556087..4592295(1)	FBgn0260657:3	CG42540:3	3	FBgn0260657	FBpp0290318;FBpp0290319;FBpp0290320	FBtr0301096;FBtr0301097;FBtr0301098	2.49627	0.80119	2.65771	26.1397	3.58026	0.12709	0.420615	0.397012	0.00197573	0.0124903
S22864_SI	3L	4574981	4575758	CG42540	FBgn0260657	3L:4556087..4592295(1)	FBgn0260657:6	CG42540:6	1	FBgn0260657	FBpp0290317	FBtr0301095	3.59323	0.106793	3.62341	74.6435	4.37707	0.0987073	0.457085	0.471533	6.69844e-06	2.8642e-05
S22868_SI	3L	4580077	4580159	CG42540	FBgn0260657	3L:4556087..4592295(1)	FBgn0260657:10	CG42540:10	4	FBgn0260657	FBpp0290317;FBpp0290318;FBpp0290319;FBpp0290320	FBtr0301095;FBtr0301096;FBtr0301097;FBtr0301098	3.3594	0.176173	3.54577	82.1925	4.41699	0.134979	0.349256	0.445023	0.000185842	0.00269625
S22918_SI	3L	4707617	4707650	Gef64C	FBgn0035574	3L:4692784..4796249(1)	FBgn0035574:2	Gef64C:2	1	FBgn0035574	FBpp0073201	FBtr0073345	1.57807	0.297485	1.58452	11.0014	2.52471	0.23374	0.293811	0.405264	0.0795175	0.0817967
S22942_SI	3L	4815493	4816645	Dhc64C	FBgn0010349	3L:4807368..4825733(-1)	FBgn0010349:7	Dhc64C:7	2	FBgn0261797	FBpp0073215;FBpp0271878	FBtr0073359;FBtr0273370	2.31912	0.204186	2.1985	21.8854	3.07505	0.0688636	0.475734	0.415681	1.17311e-07	3.15229e-08
S22944_SI	3L	4821111	4821266	Dhc64C	FBgn0010349	3L:4807368..4825733(-1)	FBgn0010349:9	Dhc64C:9	2	FBgn0261797	FBpp0073215;FBpp0271878	FBtr0073359;FBtr0273370	1.33334	0.406447	0.552165	20.1516	2.62676	0.209089	0.288227	0.427589	0.171235	0.0320705
S22949_SI	3L	4825328	4825733	Dhc64C	FBgn0010349	3L:4807368..4825733(-1)	FBgn0010349:14	Dhc64C:14	2	FBgn0261797	FBpp0073215;FBpp0271878	FBtr0073359;FBtr0273370	0.616015	1.23296	1.60961	12.8603	2.60916	0.153539	0.219832	0.365242	0.00012244	0.0583949
S23122_SI	3L	5426122	5426326	CG34391	FBgn0085420	3L:5424732..5433143(1)	FBgn0085420:2	CG34391:2	1	FBgn0085420	FBpp0111546	FBtr0112634	1.30932	0.211521	0.811942	8.41912	2.02199	0.264492	0.486686	0.325323	0.104476	0.00825216
S23224_SI	3L	5661106	5661241	sif	FBgn0085447	3L:5660920..5741139(1)	FBgn0085447:2	sif:2	3	FBgn0085447	FBpp0111620;FBpp0111624;FBpp0113138	FBtr0112708;FBtr0112712;FBtr0114646	2.37616	0.42472	3.0641	74.9996	4.24766	0.107247	0.164929	0.307933	1.02809e-07	0.000168655
S23225_SI	3L	5661791	5661984	sif	FBgn0085447	3L:5660920..5741139(1)	FBgn0085447:3	sif:3	3	FBgn0085447	FBpp0111620;FBpp0111624;FBpp0113138	FBtr0112708;FBtr0112712;FBtr0114646	2.87867	0.134062	3.46319	84.6486	4.55326	0.114165	0.187811	0.339615	1.06619e-11	5.42939e-08
S23227_SI	3L	5666167	5666365	sif	FBgn0085447	3L:5660920..5741139(1)	FBgn0085447:6	sif:6	2	FBgn0085447	FBpp0111620;FBpp0111624	FBtr0112708;FBtr0112712	2.17089	0.528833	3.19302	56.1282	4.16517	0.137017	0.149966	0.388686	3.33158e-07	0.00475694
S23228_SI	3L	5666647	5666802	sif	FBgn0085447	3L:5660920..5741139(1)	FBgn0085447:7	sif:7	2	FBgn0085447	FBpp0111620;FBpp0111624	FBtr0112708;FBtr0112712	2.13683	0.429884	2.82885	42.5006	3.75192	0.282899	0.206204	0.389195	6.29035e-06	0.00642035
S23229_SI	3L	5666872	5667176	sif	FBgn0085447	3L:5660920..5741139(1)	FBgn0085447:8	sif:8	2	FBgn0085447	FBpp0111620;FBpp0111624	FBtr0112708;FBtr0112712	2.25821	0.405825	3.04681	55.4569	4.08407	0.269777	0.167185	0.354973	3.21508e-08	0.00025399
S23230_SI	3L	5667475	5667821	sif	FBgn0085447	3L:5660920..5741139(1)	FBgn0085447:9	sif:9	2	FBgn0085447	FBpp0111620;FBpp0111624	FBtr0112708;FBtr0112712	2.49151	0.434658	3.26784	66.0814	4.27096	0.0800528	0.17949	0.372295	1.77057e-08	0.000183258
S23231_SI	3L	5667890	5668308	sif	FBgn0085447	3L:5660920..5741139(1)	FBgn0085447:10	sif:10	2	FBgn0085447	FBpp0111620;FBpp0111624	FBtr0112708;FBtr0112712	2.60564	0.495379	3.34117	65.9838	4.29027	0.0740301	0.202495	0.391163	3.71444e-08	0.000308115
S23232_SI	3L	5669377	5669545	sif	FBgn0085447	3L:5660920..5741139(1)	FBgn0085447:11	sif:11	2	FBgn0085447	FBpp0111620;FBpp0111624	FBtr0112708;FBtr0112712	2.82986	0.422	3.6186	84.8161	4.4387	0.154988	0.212099	0.450094	2.05366e-07	0.00248438
S23233_SI	3L	5669611	5669859	sif	FBgn0085447	3L:5660920..5741139(1)	FBgn0085447:12	sif:12	2	FBgn0085447	FBpp0111620;FBpp0111624	FBtr0112708;FBtr0112712	2.31472	0.449617	2.9976	66.9201	4.15135	0.073	0.170903	0.322586	3.41349e-07	0.000431596
S23234_SI	3L	5669919	5670048	sif	FBgn0085447	3L:5660920..5741139(1)	FBgn0085447:13	sif:13	2	FBgn0085447	FBpp0111620;FBpp0111624	FBtr0112708;FBtr0112712	3.09868	0.21309	3.85976	105.483	4.59178	0.241775	0.224128	0.478783	1.00416e-05	0.023434
S23239_SI	3L	5698062	5698341	sif	FBgn0085447	3L:5660920..5741139(1)	FBgn0085447:19	sif:19	7	FBgn0085447	FBpp0111620;FBpp0111621;FBpp0111622;FBpp0111623;FBpp0111624;FBpp0111625;FBpp0111626	FBtr0112708;FBtr0112709;FBtr0112710;FBtr0112711;FBtr0112712;FBtr0112713;FBtr0112714	3.26476	0.390456	4.05169	126.915	4.80169	0.110634	0.22601	0.471252	3.59619e-09	0.000318702
S23240_SI	3L	5699542	5699673	sif	FBgn0085447	3L:5660920..5741139(1)	FBgn0085447:20	sif:20	7	FBgn0085447	FBpp0111620;FBpp0111621;FBpp0111622;FBpp0111623;FBpp0111624;FBpp0111625;FBpp0111626	FBtr0112708;FBtr0112709;FBtr0112710;FBtr0112711;FBtr0112712;FBtr0112713;FBtr0112714	2.82568	0.477922	3.36345	127.236	4.60009	0.163357	0.182713	0.295347	1.99735e-07	8.72267e-05
S23241_SI	3L	5709197	5709379	sif	FBgn0085447	3L:5660920..5741139(1)	FBgn0085447:21	sif:21	7	FBgn0085447	FBpp0111620;FBpp0111621;FBpp0111622;FBpp0111623;FBpp0111624;FBpp0111625;FBpp0111626	FBtr0112708;FBtr0112709;FBtr0112710;FBtr0112711;FBtr0112712;FBtr0112713;FBtr0112714	3.07532	0.477475	3.81868	122.434	4.64598	0.139848	0.22299	0.442755	3.88388e-07	0.00267505
S23242_SI	3L	5710638	5710838	sif	FBgn0085447	3L:5660920..5741139(1)	FBgn0085447:22	sif:22	7	FBgn0085447	FBpp0111620;FBpp0111621;FBpp0111622;FBpp0111623;FBpp0111624;FBpp0111625;FBpp0111626	FBtr0112708;FBtr0112709;FBtr0112710;FBtr0112711;FBtr0112712;FBtr0112713;FBtr0112714	3.07965	0.0447304	3.08925	80.7501	4.37363	0.218692	0.270237	0.273023	0.000140637	0.000329842
S23243_SI	3L	5713390	5713521	snoRNA:Me18S-A1494	FBgn0086073	3L:5713390..5713521(1)	FBgn0086073:1	snoRNA:Me18S-A1494:1	1	FBgn0086073		FBtr0114349	1.77689	0.130437	2.07043	31.3735	3.13052	0.284493	0.253281	0.453626	0.0552277	0.176097
S23244_SI	3L	5713977	5714204	sif	FBgn0085447	3L:5660920..5741139(1)	FBgn0085447:23	sif:23	7	FBgn0085447	FBpp0111620;FBpp0111621;FBpp0111622;FBpp0111623;FBpp0111624;FBpp0111625;FBpp0111626	FBtr0112708;FBtr0112709;FBtr0112710;FBtr0112711;FBtr0112712;FBtr0112713;FBtr0112714	3.32269	0.304644	3.91176	122.516	4.75601	0.0760657	0.246623	0.439519	2.53718e-07	0.00069793
S23247_SI	3L	5721591	5721742	sif	FBgn0085447	3L:5660920..5741139(1)	FBgn0085447:26	sif:26	7	FBgn0085447	FBpp0111620;FBpp0111621;FBpp0111622;FBpp0111623;FBpp0111624;FBpp0111625;FBpp0111626	FBtr0112708;FBtr0112709;FBtr0112710;FBtr0112711;FBtr0112712;FBtr0112713;FBtr0112714	3.28038	0.438482	3.99014	137.524	4.93729	0.18852	0.201992	0.401558	7.97106e-07	0.00193036
S23248_SI	3L	5724540	5724736	sif	FBgn0085447	3L:5660920..5741139(1)	FBgn0085447:27	sif:27	7	FBgn0085447	FBpp0111620;FBpp0111621;FBpp0111622;FBpp0111623;FBpp0111624;FBpp0111625;FBpp0111626	FBtr0112708;FBtr0112709;FBtr0112710;FBtr0112711;FBtr0112712;FBtr0112713;FBtr0112714	2.65522	0.536899	3.03431	54.484	3.91353	0.181721	0.311503	0.41587	0.00121966	0.031378
S23250_SI	3L	5728826	5729020	sif	FBgn0085447	3L:5660920..5741139(1)	FBgn0085447:30	sif:30	7	FBgn0085447	FBpp0111620;FBpp0111621;FBpp0111622;FBpp0111623;FBpp0111624;FBpp0111625;FBpp0111626	FBtr0112708;FBtr0112709;FBtr0112710;FBtr0112711;FBtr0112712;FBtr0112713;FBtr0112714	4.03246	0.253016	4.38998	190.976	5.2097	0.0259623	0.315283	0.441656	5.80588e-08	3.30964e-05
S23251_SI	3L	5729086	5729194	sif	FBgn0085447	3L:5660920..5741139(1)	FBgn0085447:31	sif:31	7	FBgn0085447	FBpp0111620;FBpp0111621;FBpp0111622;FBpp0111623;FBpp0111624;FBpp0111625;FBpp0111626	FBtr0112708;FBtr0112709;FBtr0112710;FBtr0112711;FBtr0112712;FBtr0112713;FBtr0112714	3.65615	0.246741	3.96268	178.503	5.01793	0.0449885	0.26193	0.349063	1.11239e-08	1.78806e-06
S23254_SI	3L	5731516	5731673	sif	FBgn0085447	3L:5660920..5741139(1)	FBgn0085447:34	sif:34	7	FBgn0085447	FBpp0111620;FBpp0111621;FBpp0111622;FBpp0111623;FBpp0111624;FBpp0111625;FBpp0111626	FBtr0112708;FBtr0112709;FBtr0112710;FBtr0112711;FBtr0112712;FBtr0112713;FBtr0112714	3.82754	0.367443	4.35897	184.117	5.20259	0.0543629	0.264769	0.431274	1.77095e-08	6.57672e-05
S23255_SI	3L	5731739	5732116	sif	FBgn0085447	3L:5660920..5741139(1)	FBgn0085447:35	sif:35	7	FBgn0085447	FBpp0111620;FBpp0111621;FBpp0111622;FBpp0111623;FBpp0111624;FBpp0111625;FBpp0111626	FBtr0112708;FBtr0112709;FBtr0112710;FBtr0112711;FBtr0112712;FBtr0112713;FBtr0112714	3.59617	0.177948	3.83369	119.94	4.71822	0.0678901	0.328974	0.417417	1.22772e-08	1.51586e-06
S23256_SI	3L	5732206	5732434	sif	FBgn0085447	3L:5660920..5741139(1)	FBgn0085447:36	sif:36	7	FBgn0085447	FBpp0111620;FBpp0111621;FBpp0111622;FBpp0111623;FBpp0111624;FBpp0111625;FBpp0111626	FBtr0112708;FBtr0112709;FBtr0112710;FBtr0112711;FBtr0112712;FBtr0112713;FBtr0112714	3.32808	0.0685228	3.67709	94.2227	4.42827	0.125429	0.331661	0.473363	2.78957e-06	0.000771543
S23257_SI	3L	5732544	5732826	sif	FBgn0085447	3L:5660920..5741139(1)	FBgn0085447:37	sif:37	7	FBgn0085447	FBpp0111620;FBpp0111621;FBpp0111622;FBpp0111623;FBpp0111624;FBpp0111625;FBpp0111626	FBtr0112708;FBtr0112709;FBtr0112710;FBtr0112711;FBtr0112712;FBtr0112713;FBtr0112714	3.71036	0.250615	3.97891	117.689	4.9043	0.0216269	0.310074	0.398368	2.1981e-06	0.00015977
S2332_SI	2L	4480334	4483561	dp	FBgn0053196	2L:4479471..4591963(-1)	FBgn0053196:3	dp:3	1	FBgn0053196	FBpp0288445	FBtr0290006	3.35778	0.130968	3.49927	75.2584	4.23286	0.0374847	0.419362	0.48174	2.45275e-07	9.19265e-06
S2333_SI	2L	4483635	4484630	dp	FBgn0053196	2L:4479471..4591963(-1)	FBgn0053196:4	dp:4	1	FBgn0053196	FBpp0288445	FBtr0290006	2.68902	0.236783	3.11324	52.6415	3.99644	0.0476823	0.276091	0.413818	3.57086e-08	3.33735e-05
S2334_SI	2L	4484692	4484886	dp	FBgn0053196	2L:4479471..4591963(-1)	FBgn0053196:5	dp:5	1	FBgn0053196	FBpp0288445	FBtr0290006	2.89898	0.480917	3.03045	66.2945	4.18736	0.136989	0.297253	0.320745	1.13212e-05	0.000108316
S2335_SI	2L	4484948	4485148	dp	FBgn0053196	2L:4479471..4591963(-1)	FBgn0053196:6	dp:6	1	FBgn0053196	FBpp0288445	FBtr0290006	2.57212	0.575925	3.14919	64.8019	4.02581	0.0907589	0.269033	0.457918	0.000283157	0.0328627
S2336_SI	2L	4485508	4487193	dp	FBgn0053196	2L:4479471..4591963(-1)	FBgn0053196:7	dp:7	1	FBgn0053196	FBpp0288445	FBtr0290006	2.35059	0.390357	2.91681	40.9729	3.73897	0.0668023	0.263053	0.448141	3.26273e-06	0.00328804
S2337_SI	2L	4487449	4488387	dp	FBgn0053196	2L:4479471..4591963(-1)	FBgn0053196:8	dp:8	1	FBgn0053196	FBpp0288445	FBtr0290006	2.54577	0.291805	2.7669	34.5914	3.58245	0.504107	0.338922	0.443348	0.00798191	0.0524934
S2338_SI	2L	4488454	4489113	dp	FBgn0053196	2L:4479471..4591963(-1)	FBgn0053196:9	dp:9	1	FBgn0053196	FBpp0288445	FBtr0290006	2.35442	0.485194	2.65897	30.7383	3.51161	0.527068	0.314971	0.428234	0.0106738	0.0840755
S2343_SI	2L	4496247	4497209	dp	FBgn0053196	2L:4479471..4591963(-1)	FBgn0053196:14	dp:14	1	FBgn0053196	FBpp0288445	FBtr0290006	2.30827	0.319082	2.76027	27.1624	3.45981	0.573292	0.298088	0.499157	0.0067093	0.136308
S23447_SI	3L	6072019	6072381	CG6619	CG6619	3L:6069822..6074636(1)	CG6619:2	CG6619:2	1	FBgn0035676	FBpp0076757	FBtr0077049	1.7415	0.773177	2.26875	20.5076	2.99277	0.191901	0.34295	0.48529	0.000532101	0.0548002
S2345_SI	2L	4497984	4498298	dp	FBgn0053196	2L:4479471..4591963(-1)	FBgn0053196:16	dp:16	1	FBgn0053196	FBpp0288445	FBtr0290006	2.21733	0.403488	2.49816	23.6687	3.47051	0.470388	0.282936	0.41169	0.00845218	0.0581522
S2349_SI	2L	4501726	4502064	dp	FBgn0053196	2L:4479471..4591963(-1)	FBgn0053196:20	dp:20	1	FBgn0053196	FBpp0288445	FBtr0290006	2.13532	0.354472	2.77628	27.4649	3.4766	0.58007	0.247852	0.473175	0.00074137	0.0979415
S23557_SI	3L	6189243	6189413	Trn	CG7398	3L:6186584..6192105(1)	CG7398:5	Trn:5	3	FBgn0024921	FBpp0076708;FBpp0076709;FBpp0076710	FBtr0077000;FBtr0077001;FBtr0077002	2.76571	0.418886	2.6681	31.0223	3.60035	0.10109	0.458262	0.412212	0.00600309	0.00420224
S2356_SI	2L	4504777	4506093	dp	FBgn0053196	2L:4479471..4591963(-1)	FBgn0053196:27	dp:27	1	FBgn0053196	FBpp0288445	FBtr0290006	2.24577	0.388803	2.74595	30.607	3.5086	0.502795	0.277182	0.470444	0.00356288	0.105921
S23579_SI	3L	6205464	6206115	LanA	CG10236	3L:6196931..6211084(-1)	CG10236:8	LanA:8	1	FBgn0002526	FBpp0076722	FBtr0077014	1.24757	0.363028	1.4934	6.09818	2.45004	0.114685	0.313006	0.389797	0.00110852	0.0131257
S2357_SI	2L	4506154	4506498	dp	FBgn0053196	2L:4479471..4591963(-1)	FBgn0053196:28	dp:28	1	FBgn0053196	FBpp0288445	FBtr0290006	2.33555	0.323628	2.7152	29.5839	3.46046	0.631576	0.30079	0.469803	0.0232235	0.180856
S2359_SI	2L	4506934	4507878	dp	FBgn0053196	2L:4479471..4591963(-1)	FBgn0053196:30	dp:30	1	FBgn0053196	FBpp0288445	FBtr0290006	2.26543	0.336514	2.81682	29.3771	3.49527	0.537726	0.279141	0.492703	0.00516386	0.166137
S2360_SI	2L	4507939	4508247	dp	FBgn0053196	2L:4479471..4591963(-1)	FBgn0053196:31	dp:31	1	FBgn0053196	FBpp0288445	FBtr0290006	2.19853	0.588081	2.80394	36.2672	3.62127	0.350814	0.260693	0.477748	0.00615648	0.157162
S2361_SI	2L	4508311	4508649	dp	FBgn0053196	2L:4479471..4591963(-1)	FBgn0053196:32	dp:32	1	FBgn0053196	FBpp0288445	FBtr0290006	2.26949	0.263261	2.75167	30.567	3.43536	0.639192	0.284899	0.49241	0.00510147	0.136609
S2362_SI	2L	4508713	4509024	dp	FBgn0053196	2L:4479471..4591963(-1)	FBgn0053196:33	dp:33	1	FBgn0053196	FBpp0288445	FBtr0290006	2.19648	0.476353	2.54331	26.7688	3.33763	0.506348	0.320411	0.460394	0.0155522	0.127675
S2365_SI	2L	4510466	4510801	dp	FBgn0053196	2L:4479471..4591963(-1)	FBgn0053196:36	dp:36	1	FBgn0053196	FBpp0288445	FBtr0290006	2.2781	0.347949	2.81062	36.6545	3.62512	0.362361	0.261454	0.450363	0.00072898	0.051247
S23661_SI	3L	6477331	6477662	CG42747	FBgn0261801	3L:6393692..6479064(1)	FBgn0261801:6	CG42747:6	1	FBgn0261801	FBpp0292362	FBtr0303270	-0.0441546	0.522282	-0.220563	1.14115	0.960985	0.127451	0.297138	0.205957	0.0353066	0.0267005
S2366_SI	2L	4510859	4511176	dp	FBgn0053196	2L:4479471..4591963(-1)	FBgn0053196:37	dp:37	1	FBgn0053196	FBpp0288445	FBtr0290006	2.20587	0.343445	2.82401	27.9963	3.55714	0.45017	0.25417	0.474794	0.00174476	0.117214
S23675_SI	3L	6488189	6488472	CG10144	FBgn0035704	3L:6484330..6488472(-1)	FBgn0035704:4	CG10144:4	1	FBgn0035704	FBpp0076695	FBtr0076986	0.440691	0.802711	0.527386	3.86337	1.41603	0.287181	0.460135	0.433388	0.110175	0.183827
S2369_SI	2L	4512290	4512586	dp	FBgn0053196	2L:4479471..4591963(-1)	FBgn0053196:40	dp:40	1	FBgn0053196	FBpp0288445	FBtr0290006	2.04852	0.431685	2.43307	23.1154	3.40494	0.568153	0.251249	0.408639	0.0141813	0.109787
S2372_SI	2L	4513435	4513761	dp	FBgn0053196	2L:4479471..4591963(-1)	FBgn0053196:43	dp:43	1	FBgn0053196	FBpp0288445	FBtr0290006	2.00236	0.554773	2.37824	21.7465	3.25945	0.575448	0.288146	0.45039	0.03062	0.176164
S2373_SI	2L	4515397	4518588	dp	FBgn0053196	2L:4479471..4591963(-1)	FBgn0053196:44	dp:44	1	FBgn0053196	FBpp0288445	FBtr0290006	2.05019	0.314159	2.84625	37.4345	3.637	0.0967306	0.211789	0.454022	9.41973e-08	0.00193556
S2374_SI	2L	4518710	4520299	dp	FBgn0053196	2L:4479471..4591963(-1)	FBgn0053196:45	dp:45	1	FBgn0053196	FBpp0288445	FBtr0290006	1.75294	0.467511	2.6166	31.6898	3.58901	0.0660798	0.172848	0.381026	2.67195e-08	0.000486176
S23762_SI	3L	6730453	6730577	dikar	FBgn0261934	3L:6723262..6736249(-1)	FBgn0261934:3	CG42799:3	2	FBgn0261934	FBpp0292762;FBpp0292763	FBtr0303749;FBtr0303750	2.19028	0.478538	2.43307	25.0057	3.16331	0.151428	0.404636	0.490597	0.00612992	0.0558495
S23766_SI	3L	6734057	6734739	dikar	FBgn0261934	3L:6723262..6736249(-1)	FBgn0261934:10	CG42799:10	4	FBgn0261934	FBpp0292761;FBpp0292762;FBpp0292763;FBpp0292764	FBtr0303748;FBtr0303749;FBtr0303750;FBtr0303751	1.0184	0.315155	1.52004	10.8991	2.68884	0.189299	0.19295	0.310685	5.23138e-07	0.000174196
S23767_SI	3L	6734802	6734890	dikar	FBgn0261934	3L:6723262..6736249(-1)	FBgn0261934:11	CG42799:11	4	FBgn0261934	FBpp0292761;FBpp0292762;FBpp0292763;FBpp0292764	FBtr0303748;FBtr0303749;FBtr0303750;FBtr0303751	1.26764	0.43944	2.1621	18.4554	3.06845	0.285042	0.172062	0.40463	0.000236207	0.0739933
S2376_SI	2L	4521043	4521351	dp	FBgn0053196	2L:4479471..4591963(-1)	FBgn0053196:47	dp:47	1	FBgn0053196	FBpp0288445	FBtr0290006	1.64568	0.760657	1.61114	16.2634	2.90445	0.3321	0.32325	0.276674	0.104692	0.120841
S23770_SI	3L	6736126	6736249	dikar	FBgn0261934	3L:6723262..6736249(-1)	FBgn0261934:14	CG42799:14	3	FBgn0261934	FBpp0292762;FBpp0292763;FBpp0292764	FBtr0303749;FBtr0303750;FBtr0303751	2.22293	0.414241	2.43442	21.1545	3.36271	0.0958607	0.338917	0.437342	0.00376269	0.0263568
S23775_SI	3L	6740202	6740405	CG10107	CG10107	3L:6737526..6745386(-1)	CG10107:10	CG10107:10	1	FBgn0035713	FBpp0076660	FBtr0076951	0.949093	1.0385	-0.385896	12.2442	2.27922	0.237745	0.366726	0.112168	0.154567	0.00557008
S2378_SI	2L	4521813	4522442	dp	FBgn0053196	2L:4479471..4591963(-1)	FBgn0053196:49	dp:49	1	FBgn0053196	FBpp0288445	FBtr0290006	1.42799	1.09353	1.26045	15.2752	2.85422	0.35847	0.309686	0.233061	0.0624577	0.0505887
S2379_SI	2L	4522641	4522964	dp	FBgn0053196	2L:4479471..4591963(-1)	FBgn0053196:50	dp:50	1	FBgn0053196	FBpp0288445	FBtr0290006	1.31524	0.965446	1.68211	12.9448	2.86743	0.295253	0.276825	0.302639	0.0282498	0.129134
S2380_SI	2L	4523031	4523357	dp	FBgn0053196	2L:4479471..4591963(-1)	FBgn0053196:51	dp:51	1	FBgn0053196	FBpp0288445	FBtr0290006	1.785	0.49083	1.3948	13.8611	2.90044	0.387903	0.340938	0.312441	0.165736	0.0709818
S2383_SI	2L	4524691	4525023	dp	FBgn0053196	2L:4479471..4591963(-1)	FBgn0053196:54	dp:54	1	FBgn0053196	FBpp0288445	FBtr0290006	1.86683	0.430472	1.7883	12.5988	2.86563	0.304765	0.380386	0.40035	0.089549	0.0863605
S2384_SI	2L	4525087	4525404	dp	FBgn0053196	2L:4479471..4591963(-1)	FBgn0053196:55	dp:55	1	FBgn0053196	FBpp0288445	FBtr0290006	1.69137	0.437469	1.88666	14.3713	2.94848	0.394001	0.290222	0.350866	0.0346923	0.102062
S23852_SI	3L	7005271	7005389	mp	FBgn0260660	3L:6992568..7045670(1)	FBgn0260660:2	CG42543:2	6	FBgn0260660	FBpp0290327;FBpp0290330;FBpp0290333;FBpp0290334;FBpp0290335;FBpp0290336	FBtr0301105;FBtr0301108;FBtr0301111;FBtr0301112;FBtr0301113;FBtr0301114	1.90856	0.835312	2.66682	41.7878	3.45059	0.132922	0.263881	0.454262	0.00270379	0.168943
S2385_SI	2L	4525604	4525927	dp	FBgn0053196	2L:4479471..4591963(-1)	FBgn0053196:56	dp:56	1	FBgn0053196	FBpp0288445	FBtr0290006	1.76827	0.396974	1.68113	13.5023	2.95805	0.365804	0.308836	0.288001	0.0941304	0.0926783
S23867_SI	3L	7036566	7036820	mp	FBgn0260660	3L:6992568..7045670(1)	FBgn0260660:18	CG42543:18	10	FBgn0260660	FBpp0290327;FBpp0290328;FBpp0290329;FBpp0290330;FBpp0290331;FBpp0290333;FBpp0290334;FBpp0290335;FBpp0290336;FBpp0291170	FBtr0301105;FBtr0301106;FBtr0301107;FBtr0301108;FBtr0301109;FBtr0301111;FBtr0301112;FBtr0301113;FBtr0301114;FBtr0301958	2.36624	0.379629	2.40585	27.4898	3.37194	0.0697646	0.383763	0.412109	0.00160088	0.00416139
S23869_SI	3L	7038209	7038455	mp	FBgn0260660	3L:6992568..7045670(1)	FBgn0260660:20	CG42543:20	10	FBgn0260660	FBpp0290327;FBpp0290328;FBpp0290329;FBpp0290330;FBpp0290331;FBpp0290333;FBpp0290334;FBpp0290335;FBpp0290336;FBpp0291170	FBtr0301105;FBtr0301106;FBtr0301107;FBtr0301108;FBtr0301109;FBtr0301111;FBtr0301112;FBtr0301113;FBtr0301114;FBtr0301958	2.7109	0.506076	2.89131	44.2616	3.80845	0.100975	0.368029	0.412993	0.0013266	0.0105619
S2386_SI	2L	4526224	4526541	dp	FBgn0053196	2L:4479471..4591963(-1)	FBgn0053196:57	dp:57	1	FBgn0053196	FBpp0288445	FBtr0290006	1.70104	0.691699	2.47061	30.2793	3.44703	0.110711	0.204398	0.38852	0.000216357	0.043308
S23872_SI	3L	7041942	7042064	mp	FBgn0260660	3L:6992568..7045670(1)	FBgn0260660:23	CG42543:23	10	FBgn0260660	FBpp0290327;FBpp0290328;FBpp0290329;FBpp0290330;FBpp0290331;FBpp0290333;FBpp0290334;FBpp0290335;FBpp0290336;FBpp0291170	FBtr0301105;FBtr0301106;FBtr0301107;FBtr0301108;FBtr0301109;FBtr0301111;FBtr0301112;FBtr0301113;FBtr0301114;FBtr0301958	2.95776	0.127563	2.63119	41.0958	3.67678	0.0650659	0.489613	0.367657	0.00448907	0.000214695
S23876_SI	3L	7044342	7044521	mp	FBgn0260660	3L:6992568..7045670(1)	FBgn0260660:27	CG42543:27	11	FBgn0260660	FBpp0290327;FBpp0290328;FBpp0290329;FBpp0290330;FBpp0290331;FBpp0290332;FBpp0290333;FBpp0290334;FBpp0290335;FBpp0290336;FBpp0291170	FBtr0301105;FBtr0301106;FBtr0301107;FBtr0301108;FBtr0301109;FBtr0301110;FBtr0301111;FBtr0301112;FBtr0301113;FBtr0301114;FBtr0301958	2.56914	0.458797	2.68042	36.9845	3.40149	0.0654179	0.46644	0.486142	0.0113647	0.0412221
S2387_SI	2L	4526606	4527229	dp	FBgn0053196	2L:4479471..4591963(-1)	FBgn0053196:58	dp:58	1	FBgn0053196	FBpp0288445	FBtr0290006	1.34621	0.583388	2.45648	29.8445	3.47498	0.10702	0.136584	0.367808	1.04905e-07	0.00297801
S2388_SI	2L	4527296	4529728	dp	FBgn0053196	2L:4479471..4591963(-1)	FBgn0053196:59	dp:59	1	FBgn0053196	FBpp0288445	FBtr0290006	1.17043	0.681048	2.23379	23.4372	3.21439	0.0274464	0.15474	0.39292	1.08851e-06	0.00975698
S2389_SI	2L	4529792	4530277	dp	FBgn0053196	2L:4479471..4591963(-1)	FBgn0053196:60	dp:60	1	FBgn0053196	FBpp0288445	FBtr0290006	1.03947	0.728194	1.93537	20.8938	3.07308	0.105276	0.165028	0.32423	1.85024e-05	0.0132795
S2390_SI	2L	4530531	4530713	dp	FBgn0053196	2L:4479471..4591963(-1)	FBgn0053196:61	dp:61	1	FBgn0053196	FBpp0288445	FBtr0290006	1.57343	0.263611	2.34412	27.8387	3.199	0.053378	0.202045	0.43677	0.000146172	0.0498707
S2391_SI	2L	4530832	4531053	dp	FBgn0053196	2L:4479471..4591963(-1)	FBgn0053196:62	dp:62	1	FBgn0053196	FBpp0288445	FBtr0290006	0.0576669	0.730312	1.7121	14.7042	2.39219	0.315876	0.0850127	0.327089	7.86779e-06	0.197919
S2392_SI	2L	4531353	4531970	dp	FBgn0053196	2L:4479471..4591963(-1)	FBgn0053196:63	dp:63	1	FBgn0053196	FBpp0288445	FBtr0290006	-0.538576		0.663867	13.5925	2.33193	0.298747	0.0137754	0.35387	0.0102182	0.034528
S2393_SI	2L	4532103	4532180	dp	FBgn0053196	2L:4479471..4591963(-1)	FBgn0053196:64	dp:64	1	FBgn0053196	FBpp0288445	FBtr0290006	1.05206	0.461012	1.66928	16.3012	2.85733	0.101579	0.176847	0.355428	0.000542833	0.026618
S23949_SI	3L	7155398	7155414	CG17742	CG17742	3L:7154457..7155414(-1)	CG17742:1	CG17742:1	1	FBgn0035746	FBpp0076631	FBtr0076922	2.89286	0.189943	2.90737	39.6869	3.57206	0.515133	0.474411	0.499104	0.11674	0.156451
S2394_SI	2L	4532243	4532386	dp	FBgn0053196	2L:4479471..4591963(-1)	FBgn0053196:65	dp:65	1	FBgn0053196	FBpp0288445	FBtr0290006	1.87455	0.298414	2.73778	31.5313	3.4818	0.305282	0.201346	0.464382	0.000220963	0.101386
S23952_SI	3L	7156852	7156978	CG42256	FBgn0259141	3L:7155528..7183017(-1)	FBgn0259141:4	CG42256:4	7	FBgn0259141	FBpp0288823;FBpp0288824;FBpp0288825;FBpp0288826;FBpp0288827;FBpp0291333;FBpp0291334	FBtr0299548;FBtr0299549;FBtr0299550;FBtr0299551;FBtr0299552;FBtr0302123;FBtr0302124	2.48495	0.414909	2.37007	33.4005	3.75551	0.255173	0.294522	0.287247	0.000883159	0.000722363
S23955_SI	3L	7158025	7158315	CG42256	FBgn0259141	3L:7155528..7183017(-1)	FBgn0259141:9	CG42256:9	7	FBgn0259141	FBpp0288823;FBpp0288824;FBpp0288825;FBpp0288826;FBpp0288827;FBpp0291333;FBpp0291334	FBtr0299548;FBtr0299549;FBtr0299550;FBtr0299551;FBtr0299552;FBtr0302123;FBtr0302124	2.42424	0.234864	2.7342	32.4534	3.65095	0.18354	0.295849	0.398282	1.68537e-05	0.00111638
S23956_SI	3L	7158385	7159701	CG42256	FBgn0259141	3L:7155528..7183017(-1)	FBgn0259141:10	CG42256:10	7	FBgn0259141	FBpp0288823;FBpp0288824;FBpp0288825;FBpp0288826;FBpp0288827;FBpp0291333;FBpp0291334	FBtr0299548;FBtr0299549;FBtr0299550;FBtr0299551;FBtr0299552;FBtr0302123;FBtr0302124	2.40775	0.171723	2.54944	31.3209	3.46042	0.0497186	0.352549	0.403412	2.80929e-07	6.65098e-06
S23958_SI	3L	7160328	7160608	CG42256	FBgn0259141	3L:7155528..7183017(-1)	FBgn0259141:13	CG42256:13	7	FBgn0259141	FBpp0288823;FBpp0288824;FBpp0288825;FBpp0288826;FBpp0288827;FBpp0291333;FBpp0291334	FBtr0299548;FBtr0299549;FBtr0299550;FBtr0299551;FBtr0299552;FBtr0302123;FBtr0302124	1.69884	0.164583	1.94478	21.4336	3.10359	0.177196	0.24536	0.312483	1.26707e-05	0.000318835
S23959_SI	3L	7160676	7160826	CG42256	FBgn0259141	3L:7155528..7183017(-1)	FBgn0259141:14	CG42256:14	7	FBgn0259141	FBpp0288823;FBpp0288824;FBpp0288825;FBpp0288826;FBpp0288827;FBpp0291333;FBpp0291334	FBtr0299548;FBtr0299549;FBtr0299550;FBtr0299551;FBtr0299552;FBtr0302123;FBtr0302124	1.43181	0.647165	2.6286	24.9966	3.42217	0.192978	0.155228	0.470101	1.32734e-06	0.0345033
S2395_SI	2L	4533571	4534974	dp	FBgn0053196	2L:4479471..4591963(-1)	FBgn0053196:66	dp:66	1	FBgn0053196	FBpp0288445	FBtr0290006	0.856162	0.957042	1.65845	15.976	2.55788	0.0444644	0.238256	0.423087	0.000217365	0.0573385
S23960_SI	3L	7160948	7161121	CG42256	FBgn0259141	3L:7155528..7183017(-1)	FBgn0259141:15	CG42256:15	7	FBgn0259141	FBpp0288823;FBpp0288824;FBpp0288825;FBpp0288826;FBpp0288827;FBpp0291333;FBpp0291334	FBtr0299548;FBtr0299549;FBtr0299550;FBtr0299551;FBtr0299552;FBtr0302123;FBtr0302124	2.3757	0.395264	2.47816	29.3948	3.31769	0.197084	0.40772	0.441424	0.0157053	0.0454078
S23961_SI	3L	7161270	7161389	CG42256	FBgn0259141	3L:7155528..7183017(-1)	FBgn0259141:16	CG42256:16	7	FBgn0259141	FBpp0288823;FBpp0288824;FBpp0288825;FBpp0288826;FBpp0288827;FBpp0291333;FBpp0291334	FBtr0299548;FBtr0299549;FBtr0299550;FBtr0299551;FBtr0299552;FBtr0302123;FBtr0302124	2.21388	0.581953	2.16783	29.0847	3.37527	0.109437	0.346343	0.40634	0.00945512	0.0115534
S23963_SI	3L	7165478	7165765	CG42256	FBgn0259141	3L:7155528..7183017(-1)	FBgn0259141:19	CG42256:19	2	FBgn0259141	FBpp0288825;FBpp0291333	FBtr0299550;FBtr0302123	1.27784	0.343921	1.99875	17.5369	3.06583	0.184219	0.172752	0.342033	0.00055847	0.048192
S23964_SI	3L	7166382	7166654	CG42256	FBgn0259141	3L:7155528..7183017(-1)	FBgn0259141:20	CG42256:20	8	FBgn0259141	FBpp0288822;FBpp0288823;FBpp0288824;FBpp0288825;FBpp0288826;FBpp0288827;FBpp0291333;FBpp0291334	FBtr0299547;FBtr0299548;FBtr0299549;FBtr0299550;FBtr0299551;FBtr0299552;FBtr0302123;FBtr0302124	1.67734	0.423247	2.13992	23.323	3.20782	0.113938	0.230506	0.34803	9.00313e-06	0.00140699
S23966_SI	3L	7172823	7172967	CG42256	FBgn0259141	3L:7155528..7183017(-1)	FBgn0259141:23	CG42256:23	9	FBgn0259141	FBpp0288821;FBpp0288822;FBpp0288823;FBpp0288824;FBpp0288825;FBpp0288826;FBpp0288827;FBpp0291333;FBpp0291334	FBtr0299546;FBtr0299547;FBtr0299548;FBtr0299549;FBtr0299550;FBtr0299551;FBtr0299552;FBtr0302123;FBtr0302124	1.27955	0.561883	1.85512	23.5678	3.10155	0.417177	0.170677	0.289555	0.00266414	0.0540484
S23967_SI	3L	7173238	7173686	CG42256	FBgn0259141	3L:7155528..7183017(-1)	FBgn0259141:24	CG42256:24	9	FBgn0259141	FBpp0288821;FBpp0288822;FBpp0288823;FBpp0288824;FBpp0288825;FBpp0288826;FBpp0288827;FBpp0291333;FBpp0291334	FBtr0299546;FBtr0299547;FBtr0299548;FBtr0299549;FBtr0299550;FBtr0299551;FBtr0299552;FBtr0302123;FBtr0302124	1.40125	0.217835	1.70155	13.7411	2.46182	0.127381	0.350328	0.465482	0.0391904	0.1876
S23969_SI	3L	7175641	7175787	CG42256	FBgn0259141	3L:7155528..7183017(-1)	FBgn0259141:26	CG42256:26	9	FBgn0259141	FBpp0288821;FBpp0288822;FBpp0288823;FBpp0288824;FBpp0288825;FBpp0288826;FBpp0288827;FBpp0291333;FBpp0291334	FBtr0299546;FBtr0299547;FBtr0299548;FBtr0299549;FBtr0299550;FBtr0299551;FBtr0299552;FBtr0302123;FBtr0302124	1.30486	0.683521	1.40473	12.4963	2.59909	0.376427	0.303833	0.294802	0.00489659	0.0145077
S23970_SI	3L	7176478	7176639	CG42256	FBgn0259141	3L:7155528..7183017(-1)	FBgn0259141:27	CG42256:27	9	FBgn0259141	FBpp0288821;FBpp0288822;FBpp0288823;FBpp0288824;FBpp0288825;FBpp0288826;FBpp0288827;FBpp0291333;FBpp0291334	FBtr0299546;FBtr0299547;FBtr0299548;FBtr0299549;FBtr0299550;FBtr0299551;FBtr0299552;FBtr0302123;FBtr0302124	0.86424	0.326018	1.86655	22.202	2.76158	0.249824	0.114355	0.426197	0.000148094	0.0594098
S23971_SI	3L	7176723	7177055	CG42256	FBgn0259141	3L:7155528..7183017(-1)	FBgn0259141:28	CG42256:28	9	FBgn0259141	FBpp0288821;FBpp0288822;FBpp0288823;FBpp0288824;FBpp0288825;FBpp0288826;FBpp0288827;FBpp0291333;FBpp0291334	FBtr0299546;FBtr0299547;FBtr0299548;FBtr0299549;FBtr0299550;FBtr0299551;FBtr0299552;FBtr0302123;FBtr0302124	1.25393	0.287709	1.08897	10.5428	2.41137	0.0800012	0.322959	0.295169	0.000136497	6.0396e-05
S23999_SI	3L	7262778	7264167	unc-13-4A	FBgn0035756	3L:7261249..7278137(-1)	FBgn0035756:3	unc-13-4A:3	1	FBgn0035756	FBpp0288440	FBtr0290001	1.77197	0.15938	1.58229	13.8245	2.5684	0.0641573	0.454828	0.393193	0.000127847	1.99773e-05
S2399_SI	2L	4548005	4548802	dp	FBgn0053196	2L:4479471..4591963(-1)	FBgn0053196:70	dp:70	1	FBgn0053196	FBpp0288445	FBtr0290006	1.16865	0.198024	1.65826	14.4478	2.47589	0.143389	0.272611	0.458463	0.000150944	0.0190909
S24000_SI	3L	7265614	7266087	unc-13-4A	FBgn0035756	3L:7261249..7278137(-1)	FBgn0035756:4	unc-13-4A:4	1	FBgn0035756	FBpp0288440	FBtr0290001	1.42975	0.452995	1.39389	14.2128	2.66344	0.190684	0.31243	0.298593	0.000288176	0.000438248
S24001_SI	3L	7266196	7266708	unc-13-4A	FBgn0035756	3L:7261249..7278137(-1)	FBgn0035756:5	unc-13-4A:5	1	FBgn0035756	FBpp0288440	FBtr0290001	0.80325	0.255214	1.4586	9.60482	2.28578	0.101501	0.231508	0.497751	2.31609e-05	0.0151489
S24002_SI	3L	7267467	7267773	unc-13-4A	FBgn0035756	3L:7261249..7278137(-1)	FBgn0035756:6	unc-13-4A:6	1	FBgn0035756	FBpp0288440	FBtr0290001	1.41127	0.328457	1.26716	8.93464	2.18123	0.223705	0.473294	0.423232	0.00413765	0.00162255
S24003_SI	3L	7270064	7270232	unc-13-4A	FBgn0035756	3L:7261249..7278137(-1)	FBgn0035756:7	unc-13-4A:7	1	FBgn0035756	FBpp0288440	FBtr0290001	1.09438	0.437389	0.945626	9.92271	1.94479	0.279608	0.446905	0.364192	0.103387	0.0704652
S24006_SI	3L	7277705	7278137	unc-13-4A	FBgn0035756	3L:7261249..7278137(-1)	FBgn0035756:10	unc-13-4A:10	1	FBgn0035756	FBpp0288440	FBtr0290001	1.35052	0.308698	1.35529	10.2739	2.35257	0.0555547	0.379627	0.373178	0.000391574	0.000832055
S2400_SI	2L	4552243	4552335	dp	FBgn0053196	2L:4479471..4591963(-1)	FBgn0053196:71	dp:71	1	FBgn0053196	FBpp0288445	FBtr0290006	1.69114	0.330035	2.18239	26.7965	3.11569	0.238873	0.183863	0.478714	0.0155711	0.12414
S2401_SI	2L	4552397	4554205	dp	FBgn0053196	2L:4479471..4591963(-1)	FBgn0053196:72	dp:72	1	FBgn0053196	FBpp0288445	FBtr0290006	0.727898	0.602393	1.99387	19.3278	2.90613	0.0407689	0.128243	0.417621	7.75104e-08	0.00757619
S2402_SI	2L	4554351	4554659	dp	FBgn0053196	2L:4479471..4591963(-1)	FBgn0053196:73	dp:73	1	FBgn0053196	FBpp0288445	FBtr0290006	0.801663	0.247574	1.88845	20.8053	2.95146	0.165049	0.118075	0.416318	5.5409e-07	0.00551703
S2403_SI	2L	4555206	4562483	dp	FBgn0053196	2L:4479471..4591963(-1)	FBgn0053196:74	dp:74	1	FBgn0053196	FBpp0288445	FBtr0290006	0.207289	0.646927	1.15119	11.3339	2.56752	0.417853	0.106679	0.232125	2.651e-05	0.00978989
S2405_SI	2L	4563680	4564189	dp	FBgn0053196	2L:4479471..4591963(-1)	FBgn0053196:76	dp:76	1	FBgn0053196	FBpp0288445	FBtr0290006	-0.0466022	0.487158	1.39164	11.4741	2.41465	0.0895607	0.0919448	0.364322	1.97058e-07	0.0123489
S2408_SI	2L	4570857	4571085	dp	FBgn0053196	2L:4479471..4591963(-1)	FBgn0053196:79	dp:79	1	FBgn0053196	FBpp0288445	FBtr0290006	1.37447	0.140093	1.86008	25.4211	3.10388	0.245345	0.175079	0.333523	2.24954e-05	0.00198144
S2411_SI	2L	4591513	4591963	dp	FBgn0053196	2L:4479471..4591963(-1)	FBgn0053196:81	dp:81	1	FBgn0053196	FBpp0288445	FBtr0290006	0.910361	0.353231	2.04456	18.5378	2.79366	0.234753	0.156851	0.498612	3.65557e-07	0.0214269
S24157_SI	3L	7489129	7489279	Cyp4d8	CG4321	3L:7486649..7489279(-1)	CG4321:1	Cyp4d8:1	1	FBgn0015033	FBpp0076543	FBtr0076832	1.71232	0.657591	1.2308	10.8228	2.65466	0.17867	0.440229	0.244533	0.0608187	0.00749238
S24221_SI	3L	7629626	7629790	CG33275	FBgn0035802	3L:7586206..7632681(1)	FBgn0035802:14	CG33275:14	3	FBgn0035802	FBpp0088790;FBpp0088791;FBpp0088792	FBtr0089849;FBtr0089850;FBtr0089851	2.13598	0.565664	1.50746	19.0663	2.98062	0.102092	0.479933	0.242002	0.0315038	0.000642103
S24251_SI	3L	7693489	7693648	Ank2	FBgn0261687	3L:7648489..7711439(-1)	FBgn0261687:17	CG42734:17	12	FBgn0261788	FBpp0292230;FBpp0292231;FBpp0292232;FBpp0292233;FBpp0292234;FBpp0292236;FBpp0292237;FBpp0292240;FBpp0292241;FBpp0292242;FBpp0292243;FBpp0292244	FBtr0303111;FBtr0303112;FBtr0303113;FBtr0303114;FBtr0303115;FBtr0303117;FBtr0303118;FBtr0303121;FBtr0303122;FBtr0303123;FBtr0303124;FBtr0303125	2.20146	0.43708	2.86809	34.6513	3.58274	0.121478	0.268469	0.49293	2.34116e-05	0.0245825
S24252_SI	3L	7696946	7697150	Ank2	FBgn0261687	3L:7648489..7711439(-1)	FBgn0261687:18	CG42734:18	12	FBgn0261788	FBpp0292230;FBpp0292231;FBpp0292232;FBpp0292233;FBpp0292234;FBpp0292236;FBpp0292237;FBpp0292240;FBpp0292241;FBpp0292242;FBpp0292243;FBpp0292244	FBtr0303111;FBtr0303112;FBtr0303113;FBtr0303114;FBtr0303115;FBtr0303117;FBtr0303118;FBtr0303121;FBtr0303122;FBtr0303123;FBtr0303124;FBtr0303125	2.08475	0.20276	1.6204	20.9991	3.10482	0.2115	0.36034	0.237877	0.00297705	0.000120403
S24261_SI	3L	7703968	7704069	Ank2	FBgn0261687	3L:7648489..7711439(-1)	FBgn0261687:29	CG42734:29	14	FBgn0261788	FBpp0292230;FBpp0292231;FBpp0292232;FBpp0292233;FBpp0292234;FBpp0292236;FBpp0292237;FBpp0292238;FBpp0292239;FBpp0292240;FBpp0292241;FBpp0292242;FBpp0292243;FBpp0292244	FBtr0303111;FBtr0303112;FBtr0303113;FBtr0303114;FBtr0303115;FBtr0303117;FBtr0303118;FBtr0303119;FBtr0303120;FBtr0303121;FBtr0303122;FBtr0303123;FBtr0303124;FBtr0303125	3.38659	0.246924	3.40394	60.7691	4.19264	0.150646	0.453441	0.455408	0.000973697	0.0022753
S24264_SI	3L	7710467	7711439	Ank2	FBgn0261687	3L:7648489..7711439(-1)	FBgn0261687:32	CG42734:32	3	FBgn0261788	FBpp0292234;FBpp0292239;FBpp0292243	FBtr0303115;FBtr0303120;FBtr0303124	0.159292	0.410114	0.154533	3.63412	1.50056	0.221401	0.275377	0.257793	0.000451303	0.00087252
S24347_SI	3L	7900222	7900438	pbl	FBgn0003041	3L:7889214..7905051(-1)	FBgn0003041:12	pbl:12	3	FBgn0003041	FBpp0076486;FBpp0076487;FBpp0111729	FBtr0076771;FBtr0076772;FBtr0112817	0.467189	0.577841	0.210684	3.21085	1.44176	0.359746	0.402022	0.0934391	0.0160352	0.0441536
S24495_SI	3L	8153415	8154457	CG13675	FBgn0035845	3L:8153415..8157552(-1)	FBgn0035845:1	CG13675:1	1	FBgn0035845	FBpp0289396	FBtr0300119	-0.193715	0.390835	0.302776	3.85978	1.39638	0.224318	0.213527	0.338592	3.11554e-06	0.000772301
S24568_SI	3L	8256054	8256219	CG42330	FBgn0259232	3L:8231747..8274251(1)	FBgn0259232:10	CG42330:10	3	FBgn0259232	FBpp0289117;FBpp0289118;FBpp0289119	FBtr0299839;FBtr0299840;FBtr0299841	1.62089	0.411603	1.70466	15.4562	2.71851	0.44068	0.33326	0.457377	0.0152172	0.0367408
S24572_SI	3L	8260050	8260173	CG42330	FBgn0259232	3L:8231747..8274251(1)	FBgn0259232:14	CG42330:14	3	FBgn0259232	FBpp0289117;FBpp0289118;FBpp0289119	FBtr0299839;FBtr0299840;FBtr0299841	1.62723	0.439169	1.64789	14.7381	2.7968	0.18135	0.327501	0.399922	0.00576057	0.0109029
S24581_SI	3L	8268605	8268767	CG42330	FBgn0259232	3L:8231747..8274251(1)	FBgn0259232:23	CG42330:23	3	FBgn0259232	FBpp0289117;FBpp0289118;FBpp0289119	FBtr0299839;FBtr0299840;FBtr0299841	1.94559	0.390629	1.93324	13.8805	2.73887	0.330223	0.462678	0.454722	0.116056	0.138369
S24585_SI	3L	8270955	8271049	CG42330	FBgn0259232	3L:8231747..8274251(1)	FBgn0259232:27	CG42330:27	3	FBgn0259232	FBpp0289117;FBpp0289118;FBpp0289119	FBtr0299839;FBtr0299840;FBtr0299841	1.98367	0.718865	1.62237	9.192	2.84785	0.244232	0.494972	0.293121	0.150455	0.0491314
S24588_SI	3L	8272587	8272921	CG42330	FBgn0259232	3L:8231747..8274251(1)	FBgn0259232:30	CG42330:30	3	FBgn0259232	FBpp0289117;FBpp0289118;FBpp0289119	FBtr0299839;FBtr0299840;FBtr0299841	2.15484	0.261454	2.04081	14.2328	3.03108	0.141411	0.423551	0.374249	0.00518971	0.00326012
S24728_SI	3L	8456401	8461174	Gug	CG6964	3L:8443416..8465769(1)	CG6964:5	Gug:5	4	FBgn0010825	FBpp0076343;FBpp0076344;FBpp0076345;FBpp0089427	FBtr0076616;FBtr0076617;FBtr0076618;FBtr0076619	2.19027	0.150613	2.17962	19.0977	2.96695	0.0154062	0.463904	0.456624	1.1941e-05	2.45782e-05
S24731_SI	3L	8461644	8461804	Gug	CG6964	3L:8443416..8465769(1)	CG6964:8	Gug:8	4	FBgn0010825	FBpp0076343;FBpp0076344;FBpp0076345;FBpp0089427	FBtr0076616;FBtr0076617;FBtr0076618;FBtr0076619	2.19409	0.095998	1.53135	16.6152	3.20862	0.313682	0.351956	0.185963	0.0131959	0.000252016
S25024_SI	3L	8941983	8942380	orb2	CG5735	3L:8935392..8947550(-1)	CG5735:4	orb2:4	3	FBgn0035938	FBpp0076288;FBpp0076289;FBpp0076290	FBtr0076561;FBtr0076562;FBtr0076563	2.61226	0.670182	2.86554	44.8681	3.86223	0.108748	0.339488	0.368844	0.000534935	0.00771419
S2504_SI	2L	4870478	4870717	pog	FBgn0051660	2L:4852865..4875233(1)	FBgn0051660:4	CG31660:4	2	FBgn0051660	FBpp0077080;FBpp0099696	FBtr0077388;FBtr0100301	1.60645	0.544693	1.49057	12.4886	2.71266	0.112156	0.364122	0.354376	0.0208768	0.0168948
S2505_SI	2L	4870778	4870836	pog	FBgn0051660	2L:4852865..4875233(1)	FBgn0051660:5	CG31660:5	2	FBgn0051660	FBpp0077080;FBpp0099696	FBtr0077388;FBtr0100301	1.49656	0.422234	1.60436	16.1109	2.50723	0.220371	0.380919	0.436233	0.0253884	0.0644607
S2506_SI	2L	4871076	4871195	pog	FBgn0051660	2L:4852865..4875233(1)	FBgn0051660:6	CG31660:6	2	FBgn0051660	FBpp0077080;FBpp0099696	FBtr0077388;FBtr0100301	1.44157	1.08417	1.39086	9.63648	2.65608	0.178406	0.419532	0.283736	0.0326135	0.0375536
S2510_SI	2L	4871955	4872356	pog	FBgn0051660	2L:4852865..4875233(1)	FBgn0051660:10	CG31660:10	2	FBgn0051660	FBpp0077080;FBpp0099696	FBtr0077388;FBtr0100301	1.89804	0.314647	1.82827	16.3292	2.90513	0.0605361	0.378444	0.349037	0.000495855	0.00049477
S25154_SI	3L	9101056	9101173	bol	FBgn0011206	3L:9094741..9123452(-1)	FBgn0011206:7	bol:7	5	FBgn0011206	FBpp0076265;FBpp0076266;FBpp0076267;FBpp0076268;FBpp0289689	FBtr0076538;FBtr0076539;FBtr0076540;FBtr0076541;FBtr0300462	3.78105	0.289514	3.76172	77.8131	4.50293	0.0871226	0.498575	0.483324	0.000829349	0.00124019
S25278_SI	3L	9383102	9383222	CG4080	CG4080	3L:9380609..9392350(-1)	CG4080:4	CG4080:4	1	FBgn0035983	FBpp0076222	FBtr0076494	2.14594	0.668687	2.22812	22.1475	3.24918	0.123622	0.38672	0.36208	0.00489177	0.014328
S25293_SI	3L	9402363	9402532	CG4022	CG4022	3L:9401272..9403931(-1)	CG4022:3	CG4022:3	1	FBgn0035986	FBpp0076214	FBtr0076486	0.653555	0.572003	0.514844	10.8208	1.92928	0.224341	0.313044	0.252961	0.0117525	0.00907835
S25510_SI	3L	9661049	9661280	fry	FBgn0016081	3L:9624934..9672203(-1)	FBgn0016081:25	fry:25	3	FBgn0016081	FBpp0076146;FBpp0110140;FBpp0290650	FBtr0076417;FBtr0110843;FBtr0301435	1.94545	0.363635	1.42631	16.4423	2.88551	0.179477	0.405547	0.277547	0.0185103	0.000857038
S25638_SI	3L	9836332	9836591	Gap1	CG6721	3L:9832195..9848379(-1)	CG6721:3	Gap1:3	2	FBgn0004390	FBpp0076096;FBpp0076097	FBtr0076367;FBtr0076368	1.45045	0.0773646	1.07555	4.21834	2.26541	0.218237	0.436942	0.379235	0.0756521	0.0136749
S25690_SI	3L	9937631	9938602	CG34356	FBgn0085385	3L:9936247..9958704(1)	FBgn0085385:2	CG34356:2	1	FBgn0085385	FBpp0111478	FBtr0112566	0.649512	0.85282	0.87492	6.41996	1.85049	0.146302	0.367649	0.406215	0.005735	0.0357926
S25695_SI	3L	9941756	9941851	CG34356	FBgn0085385	3L:9936247..9958704(1)	FBgn0085385:7	CG34356:7	1	FBgn0085385	FBpp0111478	FBtr0112566	1.04554	1.05691	1.88419	18.7422	2.85878	0.0394416	0.226236	0.402088	0.00294695	0.146767
S25696_SI	3L	9942089	9942234	CG34356	FBgn0085385	3L:9936247..9958704(1)	FBgn0085385:8	CG34356:8	1	FBgn0085385	FBpp0111478	FBtr0112566	1.10917	0.828442	1.17984	10.1966	2.37372	0.0378182	0.259373	0.317193	0.00884598	0.0132521
S25697_SI	3L	9942692	9942822	CG34356	FBgn0085385	3L:9936247..9958704(1)	FBgn0085385:9	CG34356:9	1	FBgn0085385	FBpp0111478	FBtr0112566	1.63805	0.338625	1.17117	8.98711	2.52663	0.16878	0.317407	0.189367	0.161745	0.0483882
S25698_SI	3L	9945287	9945401	CG34356	FBgn0085385	3L:9936247..9958704(1)	FBgn0085385:10	CG34356:10	1	FBgn0085385	FBpp0111478	FBtr0112566	1.8264	0.579014	0.657075	11.1249	2.85841	0.182078	0.29136	0.222963	0.166083	0.0023538
S25699_SI	3L	9945774	9945919	CG34356	FBgn0085385	3L:9936247..9958704(1)	FBgn0085385:11	CG34356:11	1	FBgn0085385	FBpp0111478	FBtr0112566	1.65881	0.23049	1.49947	16.4414	2.64386	0.115459	0.379725	0.343146	0.0059235	0.00295806
S25703_SI	3L	9948481	9948617	CG34356	FBgn0085385	3L:9936247..9958704(1)	FBgn0085385:15	CG34356:15	1	FBgn0085385	FBpp0111478	FBtr0112566	1.27666	0.525141	2.00847	10.9528	2.74754	0.19451	0.248838	0.477313	0.00215464	0.162324
S25704_SI	3L	9948691	9948904	CG34356	FBgn0085385	3L:9936247..9958704(1)	FBgn0085385:16	CG34356:16	1	FBgn0085385	FBpp0111478	FBtr0112566	1.09552	0.687199	1.49014	12.65	2.39736	0.213723	0.310427	0.429275	0.00495655	0.0695421
S25705_SI	3L	9950787	9951040	CG34356	FBgn0085385	3L:9936247..9958704(1)	FBgn0085385:17	CG34356:17	1	FBgn0085385	FBpp0111478	FBtr0112566	0.799079	0.594859	1.07986	7.24836	1.83952	0.219951	0.396199	0.465381	0.00748468	0.0705343
S25706_SI	3L	9954737	9954886	CG34356	FBgn0085385	3L:9936247..9958704(1)	FBgn0085385:18	CG34356:18	1	FBgn0085385	FBpp0111478	FBtr0112566	1.04487	0.35167	0.126363	7.80736	2.33773	0.534696	0.261005	0.330976	0.131213	0.0124345
S257_SI	2L	183761	185082	spen	CG18497	2L:159034..203251(1)	CG18497:3	spen:3	3	FBgn0016977	FBpp0077780;FBpp0077781;FBpp0077782	FBtr0078121;FBtr0078122;FBtr0078123	1.88783	0.22485	2.70169	32.8886	3.56377	0.093991	0.190306	0.424072	3.09206e-09	0.000158055
S25807_SI	3L	10573409	10573429	A2bp1	FBgn0052062	3L:10509105..10584067(1)	FBgn0052062:10	CG32062:10	4	FBgn0052062	FBpp0076018;FBpp0076019;FBpp0112330;FBpp0112331	FBtr0076289;FBtr0076290;FBtr0113418;FBtr0113419	0.93256	0.304584	1.62191	9.84903	2.36212	0.542366	0.168938	0.447152	0.0067028	0.177248
S25876_SI	3L	10679064	10679361	simj	CG32067	3L:10657843..10682480(1)	CG32067:3	simj:3	3	FBgn0010762	FBpp0075991;FBpp0075992;FBpp0075993	FBtr0076262;FBtr0076263;FBtr0076264	1.03264	0.406863	0.973183	6.5063	1.89025	0.295396	0.437427	0.403635	0.0686146	0.0685339
S25877_SI	3L	10680176	10680262	simj	CG32067	3L:10657843..10682480(1)	CG32067:4	simj:4	3	FBgn0010762	FBpp0075991;FBpp0075992;FBpp0075993	FBtr0076262;FBtr0076263;FBtr0076264	1.91314	0.381931	1.97898	15.5105	2.98007	0.158226	0.358821	0.3747	0.012399	0.0284448
S25878_SI	3L	10680338	10680439	simj	CG32067	3L:10657843..10682480(1)	CG32067:5	simj:5	3	FBgn0010762	FBpp0075991;FBpp0075992;FBpp0075993	FBtr0076262;FBtr0076263;FBtr0076264	2.0143	0.834717	2.37849	23.7071	3.15733	0.156291	0.382642	0.482944	0.017911	0.147026
S258_SI	2L	185152	186123	spen	CG18497	2L:159034..203251(1)	CG18497:4	spen:4	3	FBgn0016977	FBpp0077780;FBpp0077781;FBpp0077782	FBtr0078121;FBtr0078122;FBtr0078123	1.88289	0.231136	3.1017	44.9436	3.90536	0.0642069	0.134645	0.44798	4.0825e-12	3.72618e-05
S259_SI	2L	186193	187016	spen	CG18497	2L:159034..203251(1)	CG18497:5	spen:5	3	FBgn0016977	FBpp0077780;FBpp0077781;FBpp0077782	FBtr0078121;FBtr0078122;FBtr0078123	2.02072	0.298007	2.97721	41.1565	3.77196	0.0874207	0.17889	0.453118	7.62217e-12	9.91832e-06
S2614_SI	2L	4983983	4984609	CG34126	FBgn0083962	2L:4981646..4992436(1)	FBgn0083962:3	CG34126:3	1	FBgn0083962	FBpp0288449	FBtr0290010	1.96692	0.434426	1.81663	18.4571	2.89648	0.167202	0.420257	0.347843	0.00174892	0.00077223
S2615_SI	2L	4984713	4985424	CG34126	FBgn0083962	2L:4981646..4992436(1)	FBgn0083962:4	CG34126:4	1	FBgn0083962	FBpp0288449	FBtr0290010	2.02267	0.155588	2.11455	15.1134	2.82839	0.099202	0.4495	0.4905	7.01461e-05	0.000606813
S26180_SI	3L	11487190	11487832	chrb	CG7533	3L:11480660..11490429(1)	CG7533:2	chrb:2	1	FBgn0036165	FBpp0099774	FBtr0076093	3.39573	0.181669	3.2423	65.8406	4.12812	0.065564	0.485985	0.412944	0.00130042	0.000362202
S261_SI	2L	199637	199743	spen	CG18497	2L:159034..203251(1)	CG18497:7	spen:7	3	FBgn0016977	FBpp0077780;FBpp0077781;FBpp0077782	FBtr0078121;FBtr0078122;FBtr0078123	3.18266	0.424835	3.04685	54.2605	4.07075	0.182781	0.437014	0.37498	0.0170732	0.0101703
S26243_SI	3L	11601637	11601704	CG6091	FBgn0036180	3L:11598536..11602540(-1)	FBgn0036180:10	CG6091:10	3	FBgn0036180	FBpp0271813;FBpp0271814;FBpp0290368	FBtr0273305;FBtr0273306;FBtr0301145	1.75035	0.577188	1.56499	12.4948	2.55095	0.245973	0.496823	0.258316	0.191262	0.176162
S26275_SI	3L	11637116	11638478	CG6071	CG6071	3L:11636043..11639133(-1)	CG6071:2	CG6071:2	1	FBgn0036186	FBpp0075867	FBtr0076136	-1.49356	0.273847	-1.13168	0.695318	0.0150176	0.280317	0.221433	0.376149	0.00103373	0.0166348
S26342_SI	3L	11730449	11730607	CG6024	FBgn0036202	3L:11726689..11759282(-1)	FBgn0036202:5	CG6024:5	3	FBgn0036202	FBpp0112077;FBpp0112078;FBpp0112079	FBtr0113164;FBtr0113165;FBtr0113166	1.59948	0.0968362	0.873679	12.8874	2.33019	0.233649	0.474875	0.299639	0.155068	0.00585283
S26344_SI	3L	11730885	11731029	CG6024	FBgn0036202	3L:11726689..11759282(-1)	FBgn0036202:7	CG6024:7	3	FBgn0036202	FBpp0112077;FBpp0112078;FBpp0112079	FBtr0113164;FBtr0113165;FBtr0113166	1.57753	0.891542	1.55784	22.0269	2.67255	0.556442	0.39767	0.377778	0.0508478	0.0640952
S26347_SI	3L	11752726	11753210	CG6024	FBgn0036202	3L:11726689..11759282(-1)	FBgn0036202:9	CG6024:9	3	FBgn0036202	FBpp0112077;FBpp0112078;FBpp0112079	FBtr0113164;FBtr0113165;FBtr0113166	2.24568	0.343506	2.33285	23.0292	3.15462	0.0523907	0.420851	0.440721	1.12243e-05	9.88459e-05
S26533_SI	3L	12006031	12006508	rols	CG32096	3L:12001315..12057959(-1)	CG32096:5	rols:5	5	FBgn0041096	FBpp0075785;FBpp0075786;FBpp0075787;FBpp0075788;FBpp0075789	FBtr0076053;FBtr0076054;FBtr0076055;FBtr0076056;FBtr0076057	0.420881	0.340319	0.380749	4.47487	1.27727	0.282079	0.430255	0.434295	0.0818511	0.0891964
S26547_SI	3L	12064165	12064296	Sema-5c	FBgn0250876	3L:12060611..12074927(-1)	FBgn0250876:8	Sema-5c:8	2	FBgn0250876	FBpp0075784;FBpp0289568	FBtr0076052;FBtr0300339	1.03693	0.623992	1.49934	8.83811	2.37765	0.4198	0.284081	0.447563	0.0026138	0.0655335
S26596_SI	3L	12144920	12145116	Nrx-IV	FBgn0013997	3L:12139675..12150106(1)	FBgn0013997:4	Nrx-IV:4	1	FBgn0013997	FBpp0075730	FBtr0075998	1.81904	0.407797	1.54145	16.7464	2.94277	0.207033	0.339799	0.279485	0.0198697	0.00673052
S26612_SI	3L	12168119	12168582	Rh7	CG5638	3L:12157301..12168582(-1)	CG5638:1	Rh7:1	1	FBgn0036260	FBpp0075752	FBtr0076020	1.05229	0.545925	1.03171	7.46398	2.13324	0.260547	0.375375	0.32912	0.0303716	0.0395004
S26641_SI	3L	12208718	12208902	app	FBgn0259218	3L:12199338..12259889(-1)	FBgn0259218:9	CG42318:9	6	FBgn0260941	FBpp0290274;FBpp0290275;FBpp0290276;FBpp0290277;FBpp0290278;FBpp0290279	FBtr0301052;FBtr0301053;FBtr0301054;FBtr0301055;FBtr0301056;FBtr0301057	1.87073	0.434765	1.44868	18.4262	2.71131	0.18615	0.461492	0.303959	0.0348992	0.00320496
S26850_SI	3L	12689600	12690103	mirr	CG10601	3L:12686848..12703243(1)	CG10601:2	mirr:2	2	FBgn0014343	FBpp0075643;FBpp0075644	FBtr0075911;FBtr0075912	-0.355687	0.923653	-0.275732	1.74019	0.789229	0.328831	0.386093	0.361194	0.106801	0.169271
S27227_SI	3L	13495840	13496484	Spt20	CG17689	3L:13495840..13503200(1)	CG17689:1	CG17689:1	2	FBgn0036374	FBpp0075554;FBpp0099854	FBtr0075812;FBtr0100435	0.457518	0.103499	0.395579	4.44336	1.67184	0.17225	0.295086	0.382833	0.0023878	0.00278464
S27228_SI	3L	13496556	13497497	Spt20	CG17689	3L:13495840..13503200(1)	CG17689:2	CG17689:2	2	FBgn0036374	FBpp0075554;FBpp0099854	FBtr0075812;FBtr0100435	0.0759069	0.231825	0.0694711	3.63116	1.46368	0.114196	0.253262	0.25053	2.7691e-05	6.11779e-05
S27231_SI	3L	13500035	13501645	Spt20	CG17689	3L:13495840..13503200(1)	CG17689:5	CG17689:5	2	FBgn0036374	FBpp0075554;FBpp0099854	FBtr0075812;FBtr0100435	0.65821	0.454359	0.483717	4.39648	1.57031	0.064869	0.434033	0.337881	0.00306113	0.00111229
S2725_SI	2L	5102669	5103596	Msp-300	FBgn0261836	2L:5100877..5205690(1)	FBgn0261836:2	CG42768:2	2	FBgn0261836	FBpp0292450;FBpp0292451	FBtr0303388;FBtr0303389	-0.0957439	0.699243	0.689722	5.48851	1.79245	0.0911421	0.183026	0.338847	4.10562e-06	0.00422971
S2726_SI	2L	5109146	5111021	Msp-300	FBgn0261836	2L:5100877..5205690(1)	FBgn0261836:3	CG42768:3	2	FBgn0261836	FBpp0292445;FBpp0292447	FBtr0303383;FBtr0303385	0.748007	0.243923	1.45963	21.4634	2.70061	0.224919	0.142583	0.365579	4.48504e-06	0.00212934
S2727_SI	2L	5117577	5117638	Msp-300	FBgn0261836	2L:5100877..5205690(1)	FBgn0261836:4	CG42768:4	4	FBgn0261836	FBpp0292445;FBpp0292447;FBpp0292450;FBpp0292451	FBtr0303383;FBtr0303385;FBtr0303388;FBtr0303389	1.19114	0.454884	0.872805	25.7108	3.19007	0.115227	0.146044	0.103284	4.85692e-05	6.93977e-05
S2728_SI	2L	5121676	5121948	Msp-300	FBgn0261836	2L:5100877..5205690(1)	FBgn0261836:5	CG42768:5	4	FBgn0261836	FBpp0292445;FBpp0292447;FBpp0292450;FBpp0292451	FBtr0303383;FBtr0303385;FBtr0303388;FBtr0303389	0.671419	0.396169	1.31253	13.4129	2.30118	0.116788	0.154435	0.438643	0.000367069	0.0240377
S2729_SI	2L	5122435	5122601	Msp-300	FBgn0261836	2L:5100877..5205690(1)	FBgn0261836:6	CG42768:6	4	FBgn0261836	FBpp0292445;FBpp0292447;FBpp0292450;FBpp0292451	FBtr0303383;FBtr0303385;FBtr0303388;FBtr0303389	0.886831	0.427475	1.28949	21.3009	3.06947	0.122594	0.0896396	0.22666	0.000220498	0.00175254
S27304_SI	3L	13877136	13877412	CG34400	FBgn0085429	3L:13865829..13895161(-1)	FBgn0085429:7	CG34400:7	1	FBgn0085429	FBpp0288565	FBtr0290126	0.435106	0.410636	1.16928	9.42021	2.79662	0.310525	0.097557	0.263873	0.000864878	0.0278986
S27305_SI	3L	13877805	13877899	CG34400	FBgn0085429	3L:13865829..13895161(-1)	FBgn0085429:8	CG34400:8	1	FBgn0085429	FBpp0288565	FBtr0290126	0.622619	0.850641	1.55321	11.49	2.68838	0.442281	0.0707336	0.309206	0.0182102	0.157647
S2730_SI	2L	5122661	5122937	Msp-300	FBgn0261836	2L:5100877..5205690(1)	FBgn0261836:7	CG42768:7	4	FBgn0261836	FBpp0292445;FBpp0292447;FBpp0292450;FBpp0292451	FBtr0303383;FBtr0303385;FBtr0303388;FBtr0303389	0.383772	0.608665	1.22389	7.91645	2.43288	0.0580084	0.145584	0.320791	2.41745e-05	0.00946465
S27310_SI	3L	13880270	13880565	CG34400	FBgn0085429	3L:13865829..13895161(-1)	FBgn0085429:14	CG34400:14	4	FBgn0085429	FBpp0288565;FBpp0288566;FBpp0288567;FBpp0288568	FBtr0290126;FBtr0290127;FBtr0290128;FBtr0290129	1.9215	0.345761	1.82709	17.9421	2.93462	0.0736435	0.379945	0.383428	0.011355	0.0096739
S27313_SI	3L	13884349	13885180	CG34400	FBgn0085429	3L:13865829..13895161(-1)	FBgn0085429:17	CG34400:17	4	FBgn0085429	FBpp0288565;FBpp0288566;FBpp0288567;FBpp0288568	FBtr0290126;FBtr0290127;FBtr0290128;FBtr0290129	1.83424	0.371838	2.41043	24.9479	3.18587	0.092326	0.271431	0.460797	0.000203803	0.0368346
S2731_SI	2L	5123016	5125622	Msp-300	FBgn0261836	2L:5100877..5205690(1)	FBgn0261836:8	CG42768:8	4	FBgn0261836	FBpp0292445;FBpp0292447;FBpp0292450;FBpp0292451	FBtr0303383;FBtr0303385;FBtr0303388;FBtr0303389	0.796243	0.0964815	1.77994	16.6267	2.72084	0.0203628	0.146419	0.393375	2.02619e-12	1.21294e-06
S2732_SI	2L	5125828	5139015	Msp-300	FBgn0261836	2L:5100877..5205690(1)	FBgn0261836:9	CG42768:9	4	FBgn0261836	FBpp0292445;FBpp0292447;FBpp0292450;FBpp0292451	FBtr0303383;FBtr0303385;FBtr0303388;FBtr0303389	1.08124	0.226237	2.0127	17.6243	2.76885	0.109055	0.187687	0.470282	5.18072e-10	0.000235753
S2733_SI	2L	5139359	5139673	Msp-300	FBgn0261836	2L:5100877..5205690(1)	FBgn0261836:10	CG42768:10	4	FBgn0261836	FBpp0292445;FBpp0292447;FBpp0292450;FBpp0292451	FBtr0303383;FBtr0303385;FBtr0303388;FBtr0303389	1.64247	0.727313	2.54822	32.7246	3.37161	0.16699	0.20474	0.441464	2.39654e-06	0.0148812
S2734_SI	2L	5139779	5140921	Msp-300	FBgn0261836	2L:5100877..5205690(1)	FBgn0261836:11	CG42768:11	4	FBgn0261836	FBpp0292445;FBpp0292447;FBpp0292450;FBpp0292451	FBtr0303383;FBtr0303385;FBtr0303388;FBtr0303389	2.14358	0.168709	2.56621	29.6936	3.30497	0.0143155	0.316275	0.480099	6.1409e-10	2.70036e-06
S27368_SI	3L	14000337	14002817	CG9007	CG9007	3L:13995249..14013251(1)	CG9007:3	CG9007:3	1	FBgn0036398	FBpp0075510	FBtr0075768	1.33375	0.400738	2.26306	16.6305	3.03897	0.0555696	0.192669	0.462952	5.50489e-09	0.000871508
S27369_SI	3L	14003131	14003687	CG9007	CG9007	3L:13995249..14013251(1)	CG9007:4	CG9007:4	1	FBgn0036398	FBpp0075510	FBtr0075768	1.46194	0.690442	2.23493	17.87	2.98569	0.0782162	0.254633	0.472122	5.39428e-05	0.0459934
S2736_SI	2L	5141653	5141890	Msp-300	FBgn0261836	2L:5100877..5205690(1)	FBgn0261836:13	CG42768:13	4	FBgn0261836	FBpp0292445;FBpp0292447;FBpp0292450;FBpp0292451	FBtr0303383;FBtr0303385;FBtr0303388;FBtr0303389	1.20016	0.376669	1.92597	21.2455	2.7563	0.178582	0.221067	0.455938	4.08353e-06	0.00860692
S27378_SI	3L	14018359	14018889	ptip	CG32133	3L:14014321..14021944(-1)	CG32133:3	CG32133:3	1	FBgn0052133	FBpp0075526	FBtr0075784	0.814377	0.30984	0.828491	4.4336	1.83569	0.0518393	0.373427	0.439324	0.0195442	0.0316454
S2737_SI	2L	5142003	5144785	Msp-300	FBgn0261836	2L:5100877..5205690(1)	FBgn0261836:14	CG42768:14	4	FBgn0261836	FBpp0292445;FBpp0292447;FBpp0292450;FBpp0292451	FBtr0303383;FBtr0303385;FBtr0303388;FBtr0303389	2.31817	0.214736	2.64764	29.094	3.34793	0.121367	0.361213	0.496922	1.71702e-09	2.42619e-06
S2739_SI	2L	5146993	5147298	Msp-300	FBgn0261836	2L:5100877..5205690(1)	FBgn0261836:16	CG42768:16	5	FBgn0261836	FBpp0292445;FBpp0292447;FBpp0292448;FBpp0292450;FBpp0292451	FBtr0303383;FBtr0303385;FBtr0303386;FBtr0303388;FBtr0303389	2.57386	0.290587	2.87251	32.4617	3.64646	0.182947	0.348724	0.456563	8.45254e-06	0.000965879
S27459_SI	3L	14211325	14211390	CG7768	FBgn0036415	3L:14211325..14212074(1)	FBgn0036415:1	CG7768:1	1	FBgn0036415	FBpp0075479	FBtr0075737	2.07708	0.679904	1.69194	14.618	3.05113	0.167988	0.434193	0.218709	0.160268	0.0947046
S27480_SI	3L	14310212	14310437	fz	CG17697	3L:14267447..14361748(1)	CG17697:4	fz:4	2	FBgn0001085	FBpp0075484;FBpp0075485	FBtr0075742;FBtr0075743	0.736842	0.727173	0.886271	4.8125	1.66048	0.461949	0.453926	0.482599	0.0616454	0.155463
S2748_SI	2L	5187607	5187717	Msp-300	FBgn0261836	2L:5100877..5205690(1)	FBgn0261836:27	CG42768:27	4	FBgn0261836	FBpp0292447;FBpp0292449;FBpp0292450;FBpp0292451	FBtr0303385;FBtr0303387;FBtr0303388;FBtr0303389	1.81191	0.541775	3.07339	60.5055	4.00429	0.193626	0.123759	0.392234	1.1148e-07	0.00812773
S2750_SI	2L	5188117	5188281	Msp-300	FBgn0261836	2L:5100877..5205690(1)	FBgn0261836:28	CG42768:28	4	FBgn0261836	FBpp0292447;FBpp0292449;FBpp0292450;FBpp0292451	FBtr0303385;FBtr0303387;FBtr0303388;FBtr0303389	2.305	0.592449	3.18693	43.806	3.9466	0.149351	0.214632	0.473358	1.1378e-05	0.034441
S27700_SI	3L	15009925	15010065	Sytbeta	FBgn0259235	3L:15007795..15058077(-1)	FBgn0259235:2	CG42333:2	2	FBgn0261090	FBpp0289126;FBpp0289127	FBtr0299848;FBtr0299849	1.57909	0.572246	2.1622	14.0725	2.96042	0.163005	0.275994	0.467854	0.00425041	0.133312
S27781_SI	3L	15129574	15130029	CG12316	CG12316	3L:15124608..15130029(-1)	CG12316:1	CG12316:1	1	FBgn0036483	FBpp0075404	FBtr0075651	-0.327133	0.305605	-0.782216	3.03086	1.05205	0.289623	0.254011	0.342634	0.0470172	0.0128601
S27912_SI	3L	15593516	15593717	RhoGAP71E	FBgn0036518	3L:15581980..15602142(1)	FBgn0036518:2	RhoGAP71E:2	5	FBgn0036518	FBpp0075320;FBpp0075321;FBpp0075322;FBpp0288504;FBpp0292544	FBtr0075567;FBtr0075568;FBtr0075569;FBtr0290065;FBtr0303510	1.91387	0.341576	1.78436	19.7047	2.72351	0.0447857	0.466075	0.392789	0.0100255	0.00537251
S28032_SI	3L	15858858	15858940	pHCl	FBgn0036542	3L:15844417..15892020(-1)	FBgn0036542:11	pHCl:11	5	FBgn0036542	FBpp0099399;FBpp0099400;FBpp0099401;FBpp0099881;FBpp0290725	FBtr0100034;FBtr0100035;FBtr0100036;FBtr0100037;FBtr0301510	1.85711	0.524053	2.35657	30.3697	3.30525	0.209285	0.259519	0.383838	0.000875172	0.0372794
S28034_SI	3L	15860655	15860719	pHCl	FBgn0036542	3L:15844417..15892020(-1)	FBgn0036542:13	pHCl:13	5	FBgn0036542	FBpp0099399;FBpp0099400;FBpp0099401;FBpp0099881;FBpp0290725	FBtr0100034;FBtr0100035;FBtr0100036;FBtr0100037;FBtr0301510	1.51724	0.894491	2.25471	17.826	3.20732	0.073058	0.261515	0.411068	0.00348388	0.133915
S28045_SI	3L	15897283	15897358	CG6114	FBgn0036544	3L:15893256..15917552(-1)	FBgn0036544:4	CG6114:4	1	FBgn0036544	FBpp0088511	FBtr0089527	2.72054	0.427936	2.67114	44.4392	3.7591	0.0489454	0.376596	0.389045	0.00910418	0.0105482
S28049_SI	3L	15898249	15898736	CG6114	FBgn0036544	3L:15893256..15917552(-1)	FBgn0036544:8	CG6114:8	1	FBgn0036544	FBpp0088511	FBtr0089527	1.79394	0.238483	1.79508	14.6838	2.72048	0.101647	0.402907	0.411461	0.00296625	0.00526049
S28057_SI	3L	15917388	15917552	CG6114	FBgn0036544	3L:15893256..15917552(-1)	FBgn0036544:16	CG6114:16	1	FBgn0036544	FBpp0088511	FBtr0089527	2.49957	0.108805	2.83341	31.9131	3.72547	0.233835	0.289544	0.411155	2.17021e-06	0.000324953
S2805_SI	2L	5268517	5268747	Cyp4ac3	CG14031	2L:5268517..5270329(1)	CG14031:1	Cyp4ac3:1	1	FBgn0031695	FBpp0078703	FBtr0079068	1.72554	0.181215	1.94903	14.4177	3.02546	0.109358	0.274777	0.370821	0.00208862	0.015664
S28140_SI	3L	16055231	16055343	Mbs	FBgn0005536	3L:16045068..16075126(1)	FBgn0005536:7	Mbs:7	5	FBgn0005536	FBpp0111764;FBpp0111765;FBpp0290687;FBpp0290688;FBpp0290790	FBtr0112851;FBtr0112852;FBtr0301472;FBtr0301473;FBtr0301575	2.48814	0.144417	2.42878	20.034	3.4028	0.15188	0.400688	0.420189	0.0363958	0.0371668
S28143_SI	3L	16056643	16056837	Mbs	FBgn0005536	3L:16045068..16075126(1)	FBgn0005536:11	Mbs:11	1	FBgn0005536	FBpp0290790	FBtr0301575	1.81942	0.523759	1.98275	26.1117	3.05238	0.544193	0.297827	0.482623	0.0227508	0.0680689
S28205_SI	3L	16106323	16106465	Taf4	FBgn0010280	3L:16106323..16114468(1)	FBgn0010280:1	Taf4:1	5	FBgn0010280	FBpp0075205;FBpp0075207;FBpp0089259;FBpp0113081;FBpp0291125	FBtr0075448;FBtr0075450;FBtr0075451;FBtr0114589;FBtr0301911	1.03437	0.874635	0.94305	7.42698	2.04609	0.574833	0.302124	0.322509	0.121377	0.0878289
S282_SI	2L	226116	226508	kis	FBgn0086902	2L:210732..250795(-1)	FBgn0086902:8	kis:8	2	FBgn0086902	FBpp0077803;FBpp0289115	FBtr0078144;FBtr0299837	2.50125	0.27178	2.61272	30.331	3.36661	0.0991888	0.431355	0.472339	0.000162146	0.00143997
S2830_SI	2L	5323347	5324663	CG14023	FBgn0031698	2L:5316240..5324936(-1)	FBgn0031698:5	CG14023:5	2	FBgn0031698	FBpp0078715;FBpp0111935	FBtr0079081;FBtr0113022	1.14109	0.156187	1.57298	9.47862	2.37682	0.113725	0.292076	0.462133	1.58794e-06	0.000856387
S28333_SI	3L	16312054	16312487	CG13041	FBgn0036605	3L:16312054..16312621(-1)	FBgn0036605:1	CG13041:1	1	FBgn0036605	FBpp0075190	FBtr0075432	1.11175	0.351451	0.930932	2.70754	2.72105	3.65633	0.00918182	0.00749506	0.199275	0.178732
S28334_SI	3L	16312548	16312621	CG13041	FBgn0036605	3L:16312054..16312621(-1)	FBgn0036605:2	CG13041:2	1	FBgn0036605	FBpp0075190	FBtr0075432	2.22466	0.439015	1.17764	10.8004	3.77786	2.75908	0.0279516	0.00636999	0.110725	0.0219273
S28344_SI	3L	16320358	16320689	CG13038	FBgn0040795	3L:16320358..16320970(-1)	FBgn0040795:1	CG13038:1	1	FBgn0040795	FBpp0075187	FBtr0075429	1.26366	0.16197	0.855664	5.25873	3.20711	3.24212	0.0102531	0.00707645	0.0702437	0.0384966
S28356_SI	3L	16326518	16326882	CG13056	FBgn0040794	3L:16326413..16326882(1)	FBgn0040794:2	CG13056:2	1	FBgn0040794	FBpp0075135	FBtr0075376	4.76635	0.131482	4.35089	106.579	5.41121	1.40112	0.267207	0.17579	0.151133	0.0214818
S28361_SI	3L	16337258	16338348	CG4998	FBgn0036612	3L:16332099..16338348(1)	FBgn0036612:5	CG4998:5	2	FBgn0036612	FBpp0075136;FBpp0110166	FBtr0075377;FBtr0110866	-1.26631	0.426381	-0.401839	1.20033	1.93695	4.33961	0.000647478	0.00232011	0.0402642	0.147675
S28371_SI	3L	16344220	16344998	CG4925	CG4925	3L:16341845..16344998(-1)	CG4925:1	CG4925:1	1	FBgn0036614	FBpp0075186	FBtr0075428	2.09615	0.14362	2.26493	7.69996	3.69471	2.82018	0.0232404	0.0275795	0.0697941	0.138042
S28373_SI	3L	16345330	16346015	CG4933	CG4933	3L:16345140..16346390(1)	CG4933:2	CG4933:2	1	FBgn0036615	FBpp0075139	FBtr0075381	1.74179	0.34875	1.49651	5.40114	3.26173	3.19711	0.0170032	0.0137387	0.147908	0.111638
S28377_SI	3L	16347845	16348467	CG4893	CG4893	3L:16347845..16352525(-1)	CG4893:3	CG4893:3	1	FBgn0036616	FBpp0075183	FBtr0075425	3.89141	0.152238	3.53241	40.7537	4.70847	1.96644	0.129546	0.0905089	0.197507	0.0704626
S28382_SI	3L	16355703	16356780	Cpr72Ea	CG4818	3L:16355703..16356780(1)	CG4818:1	Cpr72Ea:1	1	FBgn0036617	FBpp0075140	FBtr0075382	-0.954994	0.556203	-1.39365	1.47588	1.79308	4.4779	0.00126301	0.000478837	0.0849687	0.0956493
S28392_SI	3L	16366153	16367767	roq	CG16807	3L:16366153..16371750(-1)	CG16807:4	roq:4	1	FBgn0036621	FBpp0075181	FBtr0075423	3.03997	0.0992402	3.63916	30.96	4.59026	2.06117	0.0559837	0.101644	0.0141493	0.180823
S28393_SI	3L	16367960	16370110	roq	CG16807	3L:16366153..16371750(-1)	CG16807:3	roq:3	1	FBgn0036621	FBpp0075181	FBtr0075423	2.38439	0.161084	2.70615	24.7444	4.42349	2.20255	0.0296923	0.0406116	0.00311972	0.0187552
S28394_SI	3L	16370176	16370338	roq	CG16807	3L:16366153..16371750(-1)	CG16807:2	roq:2	1	FBgn0036621	FBpp0075181	FBtr0075423	1.55188	0.418017	1.48402	15.5118	4.22012	2.37417	0.0138415	0.0154432	0.00315868	0.00449077
S28395_SI	3L	16371532	16371750	roq	CG16807	3L:16366153..16371750(-1)	CG16807:1	roq:1	1	FBgn0036621	FBpp0075181	FBtr0075423	1.11086	0.596187	1.21041	10.7968	3.7115	2.80429	0.00983052	0.0111694	0.00810739	0.0170148
S28397_SI	3L	16372370	16372727	CG4753	CG4753	3L:16372070..16374670(-1)	CG4753:4	CG4753:4	2	FBgn0036622	FBpp0075179;FBpp0075180	FBtr0075421;FBtr0075422	2.19874	0.31178	2.06963	8.6443	3.66723	2.84115	0.0265939	0.0228591	0.107052	0.100245
S28399_SI	3L	16373571	16373737	CG4753	CG4753	3L:16372070..16374670(-1)	CG4753:2	CG4753:2	2	FBgn0036622	FBpp0075179;FBpp0075180	FBtr0075421;FBtr0075422	2.43097	0.270698	1.8386	11.5772	3.72584	2.79086	0.0330676	0.0200179	0.192326	0.0637561
S28402_SI	3L	16374871	16375257	CG4729	CG4729	3L:16374871..16379057(-1)	CG4729:5	CG4729:5	4	FBgn0036623	FBpp0075175;FBpp0075176;FBpp0075177;FBpp0075178	FBtr0075417;FBtr0075418;FBtr0075419;FBtr0075420	4.62826	0.144794	4.47463	96.6072	5.3344	1.45265	0.240044	0.20666	0.132932	0.0817554
S28403_SI	3L	16375482	16375839	CG4729	CG4729	3L:16374871..16379057(-1)	CG4729:4	CG4729:4	4	FBgn0036623	FBpp0075175;FBpp0075176;FBpp0075177;FBpp0075178	FBtr0075417;FBtr0075418;FBtr0075419;FBtr0075420	4.29814	0.0885524	4.13986	76.2799	5.24678	1.52549	0.175253	0.150026	0.045069	0.0280014
S28405_SI	3L	16376431	16376966	CG4729	CG4729	3L:16374871..16379057(-1)	CG4729:3	CG4729:3	3	FBgn0036623	FBpp0075175;FBpp0075176;FBpp0075177	FBtr0075417;FBtr0075418;FBtr0075419	4.15313	0.039914	3.84838	68.2086	5.22994	1.53897	0.151855	0.112532	0.0237285	0.00674352
S28406_SI	3L	16377027	16377213	CG4729	CG4729	3L:16374871..16379057(-1)	CG4729:2	CG4729:2	3	FBgn0036623	FBpp0075175;FBpp0075176;FBpp0075177	FBtr0075417;FBtr0075418;FBtr0075419	4.89649	0.0742254	4.6751	135.613	5.70702	1.19257	0.269555	0.216589	0.0285154	0.0090549
S28408_SI	3L	16378920	16379057	CG4729	CG4729	3L:16374871..16379057(-1)	CG4729:1	CG4729:1	1	FBgn0036623	FBpp0075175	FBtr0075417	3.60204	0.131206	3.80887	49.0412	4.9472	1.76233	0.0940462	0.115734	0.0135734	0.0527385
S28410_SI	3L	16379726	16380056	CG4877	CG4877	3L:16379440..16383924(1)	CG4877:2	CG4877:2	2	FBgn0036624	FBpp0075144;FBpp0075145	FBtr0075386;FBtr0075387	0.511839	0.838475	1.36193	4.51313	3.30627	3.15238	0.00623398	0.0117194	0.0112332	0.108064
S28411_SI	3L	16380121	16382448	CG4877	CG4877	3L:16379440..16383924(1)	CG4877:3	CG4877:3	2	FBgn0036624	FBpp0075144;FBpp0075145	FBtr0075386;FBtr0075387	1.12713	0.0887466	1.06707	4.68933	3.34579	3.12571	0.00886437	0.0083913	0.0268916	0.033787
S28412_SI	3L	16382505	16382720	CG4877	CG4877	3L:16379440..16383924(1)	CG4877:4	CG4877:4	2	FBgn0036624	FBpp0075144;FBpp0075145	FBtr0075386;FBtr0075387	1.71694	0.601727	1.74059	5.92988	3.65478	2.85189	0.0178071	0.0180932	0.0639888	0.0897376
S28413_SI	3L	16382779	16382977	CG4877	CG4877	3L:16379440..16383924(1)	CG4877:5	CG4877:5	2	FBgn0036624	FBpp0075144;FBpp0075145	FBtr0075386;FBtr0075387	1.93806	0.423589	1.88211	8.0775	3.71954	2.80088	0.0208511	0.0195995	0.0687113	0.0801816
S28414_SI	3L	16383036	16383284	CG4877	CG4877	3L:16379440..16383924(1)	CG4877:6	CG4877:6	2	FBgn0036624	FBpp0075144;FBpp0075145	FBtr0075386;FBtr0075387	2.13957	0.328139	1.53831	7.41068	3.8952	2.64562	0.0249075	0.0143476	0.0461622	0.0117435
S28419_SI	3L	16387729	16389442	CG4680	CG4680	3L:16387729..16389442(1)	CG4680:1	CG4680:1	1	FBgn0036627	FBpp0075146	FBtr0075388	1.70009	0.133713	1.77218	6.63987	3.59987	2.90027	0.0156798	0.0174885	0.0382194	0.0643106
S28430_SI	3L	16400121	16400459	fax	CG4609	3L:16396387..16404939(-1)	CG4609:2	fax:2	4	FBgn0014163	FBpp0075170;FBpp0075171;FBpp0099912;FBpp0099913	FBtr0075412;FBtr0075413;FBtr0100477;FBtr0100478	4.6154	0.179449	4.33994	123.24	5.64965	1.22304	0.211994	0.160282	0.0091967	0.00229012
S28431_SI	3L	16401428	16401545	fax	CG4609	3L:16396387..16404939(-1)	CG4609:1	fax:1	2	FBgn0014163	FBpp0075171;FBpp0099913	FBtr0075413;FBtr0100478	2.73085	0.840287	2.75778	22.7365	4.60822	2.05798	0.0512067	0.0464622	0.07381	0.102523
S28432_SI	3L	16404102	16404939	fax	CG4609	3L:16396387..16404939(-1)	CG4609:6	fax:6	2	FBgn0014163	FBpp0075170;FBpp0099912	FBtr0075412;FBtr0100477	4.63682	0.183887	4.57792	126.531	5.60415	1.26191	0.219723	0.204611	0.0137976	0.0145349
S28434_SI	3L	16406348	16406903	TMS1	CG4672	3L:16405855..16408488(1)	CG4672:2	TMS1:2	1	FBgn0028399	FBpp0075147	FBtr0075389	4.64847	0.0761006	4.19385	104.744	5.40895	1.40501	0.236056	0.15003	0.0861684	0.00898633
S28435_SI	3L	16406969	16407078	TMS1	CG4672	3L:16405855..16408488(1)	CG4672:3	TMS1:3	1	FBgn0028399	FBpp0075147	FBtr0075389	4.84152	0.202492	4.47247	129.544	5.5804	1.28282	0.272127	0.186408	0.0758112	0.0113991
S28436_SI	3L	16407138	16407321	TMS1	CG4672	3L:16405855..16408488(1)	CG4672:4	TMS1:4	1	FBgn0028399	FBpp0075147	FBtr0075389	5.18523	0.0456498	5.00849	192.283	5.8594	1.09536	0.33244	0.279922	0.0469141	0.0181766
S28440_SI	3L	16408962	16409348	CG4573	CG4573	3L:16408391..16410265(-1)	CG4573:3	CG4573:3	1	FBgn0036629	FBpp0075169	FBtr0075411	0.454453	0.26367	0.727439	1.73033	3.48064	4.89544	0.00468652	0.00399534	0.0424371	0.117989
S28441_SI	3L	16409415	16409825	CG4573	CG4573	3L:16408391..16410265(-1)	CG4573:2	CG4573:2	1	FBgn0036629	FBpp0075169	FBtr0075411	0.617124	0.565386	-0.379527	2.14062	2.75292	3.65245	0.00599979	0.00197964	0.0909721	0.0178332
S28444_SI	3L	16410889	16411212	Aats-tyr	CG4561	3L:16410447..16412395(-1)	CG4561:3	Aats-tyr:3	1	FBgn0027080	FBpp0075168	FBtr0075410	3.11283	0.217508	2.91247	19.9751	4.17925	2.4113	0.0630925	0.0511475	0.175484	0.12601
S28445_SI	3L	16411275	16411641	Aats-tyr	CG4561	3L:16410447..16412395(-1)	CG4561:2	Aats-tyr:2	1	FBgn0027080	FBpp0075168	FBtr0075410	3.56453	0.134641	3.29535	21.2085	4.50264	2.13204	0.0964204	0.0731822	0.175655	0.0940561
S28446_SI	3L	16411704	16412395	Aats-tyr	CG4561	3L:16410447..16412395(-1)	CG4561:1	Aats-tyr:1	1	FBgn0027080	FBpp0075168	FBtr0075410	3.26581	0.112897	2.90426	19.8947	4.32954	2.27816	0.0721531	0.0503646	0.143431	0.0593617
S28447_SI	3L	16412894	16415077	CG33158	CG33158	3L:16412894..16489670(1)	CG33158:1	CG33158:1	1	FBgn0053158	FBpp0075148	FBtr0075390	0.848858	0.168955	0.687627	2.62114	2.94557	3.4638	0.00679305	0.00574242	0.0591521	0.0571189
S28448_SI	3L	16415140	16415569	CG33158	CG33158	3L:16412894..16489670(1)	CG33158:2	CG33158:2	1	FBgn0053158	FBpp0075148	FBtr0075390	1.21524	0.49485	0.698879	2.2879	2.97705	3.44506	0.0105308	0.00619482	0.161164	0.0818859
S28449_SI	3L	16415633	16415746	CG33158	CG33158	3L:16412894..16489670(1)	CG33158:3	CG33158:3	1	FBgn0053158	FBpp0075148	FBtr0075390	0.591979	0.638008	-0.549472	1.32538	3.24687	3.21314	0.00600452	0.00466647	0.0665525	0.0132215
S28494_SI	3L	16509752	16509901	CG42513	FBgn0260387	3L:16484938..16516025(-1)	FBgn0260387:23	CG42513:23	2	FBgn0260387	FBpp0289877;FBpp0289878	FBtr0300653;FBtr0300654	1.5276	0.608139	1.23413	9.44266	2.36476	0.145477	0.492082	0.351946	0.18852	0.0860929
S28565_SI	3L	16603762	16603929	Su(P)	FBgn0004465	3L:16603762..16605297(-1)	FBgn0004465:1	Su(P):1	1	FBgn0004465	FBpp0075118	FBtr0075359	1.39642	0.307352	1.81061	13.8487	2.69241	0.097027	0.283144	0.41955	0.0130481	0.126253
S28574_SI	3L	16620602	16621188	Abl	FBgn0000017	3L:16615461..16641674(-1)	FBgn0000017:5	Abl:5	2	FBgn0000017	FBpp0075116;FBpp0111702	FBtr0075357;FBtr0112790	2.15897	0.225135	2.18215	20.0574	2.97618	0.0342656	0.449401	0.454293	0.00176705	0.00413201
S28575_SI	3L	16621274	16621689	Abl	FBgn0000017	3L:16615461..16641674(-1)	FBgn0000017:6	Abl:6	2	FBgn0000017	FBpp0075116;FBpp0111702	FBtr0075357;FBtr0112790	2.64491	0.0874834	2.43205	22.9569	3.46393	0.0515102	0.441733	0.358402	0.000367961	5.26407e-05
S28609_SI	3L	16709331	16709937	Dab	FBgn0000414	3L:16706242..16717089(1)	FBgn0000414:5	Dab:5	2	FBgn0000414	FBpp0075077;FBpp0289433	FBtr0075318;FBtr0300196	2.18017	0.291815	2.34522	21.8206	3.2029	0.062536	0.370098	0.423675	1.84217e-05	0.000359269
S286_SI	2L	230758	231034	kis	FBgn0086902	2L:210732..250795(-1)	FBgn0086902:14	kis:14	2	FBgn0086902	FBpp0077803;FBpp0289115	FBtr0078144;FBtr0299837	1.85136	0.474886	2.91667	33.6911	3.67701	0.0322603	0.174969	0.484829	9.66228e-09	0.00278532
S28762_SI	3L	16991370	16991557	CG3764	CG3764	3L:16987811..16995374(-1)	CG3764:5	CG3764:5	1	FBgn0036684	FBpp0075057	FBtr0075297	1.78811	0.7172	1.88123	10.6412	2.78486	0.10485	0.427924	0.418605	0.0855435	0.154008
S29269_SI	3L	18165160	18165472	W	CG5123	3L:18160842..18178737(-1)	CG5123:3	W:3	1	FBgn0003997	FBpp0074899	FBtr0075133	1.83119	0.605085	1.41693	16.7844	2.88098	0.141453	0.389813	0.236305	0.00381778	0.000276943
S29296_SI	3L	18455819	18456257	CG4306	FBgn0036787	3L:18455057..18456257(-1)	FBgn0036787:2	CG4306:2	1	FBgn0036787	FBpp0074883	FBtr0075117	0.80058	0.301743	1.12568	8.96268	2.17798	0.269411	0.255214	0.391059	5.79364e-05	0.00223811
S29378_SI	3L	18665731	18666289	CG18811	CG18811	3L:18661419..18666289(-1)	CG18811:1	CG18811:1	1	FBgn0042134	FBpp0074865	FBtr0075098	2.47669	0.244569	2.49353	20.039	3.24744	0.115357	0.471865	0.470168	0.00044734	0.00111899
S294_SI	2L	250757	250795	kis	FBgn0086902	2L:210732..250795(-1)	FBgn0086902:20	kis:20	2	FBgn0086902	FBpp0077803;FBpp0289115	FBtr0078144;FBtr0299837	1.31607	0.923729	1.8326	24.5317	3.07128	0.0814103	0.224603	0.306413	0.00603042	0.0732211
S29535_SI	3L	19003695	19004158	nkd	CG11614	3L:18996832..19038431(-1)	CG11614:2	nkd:2	1	FBgn0002945	FBpp0074806	FBtr0075039	0.310186	0.481302	0.912131	4.6171	1.68047	0.142765	0.275687	0.462581	0.00844494	0.189697
S29649_SI	3L	19343334	19343984	CG32206	FBgn0052206	3L:19333421..19405992(-1)	FBgn0052206:4	CG32206:4	1	FBgn0052206	FBpp0088737	FBtr0089796	1.67878	0.16868	1.8558	13.3497	2.60524	0.0296614	0.399924	0.475695	3.33676e-07	1.97526e-05
S29652_SI	3L	19364186	19364344	CG32206	FBgn0052206	3L:19333421..19405992(-1)	FBgn0052206:7	CG32206:7	1	FBgn0052206	FBpp0088737	FBtr0089796	2.15004	0.52295	2.04904	18.6463	3.04832	0.212462	0.439159	0.378677	0.077131	0.0647698
S29653_SI	3L	19365266	19365502	CG32206	FBgn0052206	3L:19333421..19405992(-1)	FBgn0052206:8	CG32206:8	1	FBgn0052206	FBpp0088737	FBtr0089796	1.50442	0.519913	2.08299	16.4391	2.95539	0.118311	0.25362	0.417941	0.00106035	0.0627611
S29658_SI	3L	19378955	19379225	CG32206	FBgn0052206	3L:19333421..19405992(-1)	FBgn0052206:13	CG32206:13	1	FBgn0052206	FBpp0088737	FBtr0089796	1.19579	0.300386	1.21499	11.4035	2.46689	0.0484839	0.289916	0.304935	0.0134829	0.0229372
S29838_SI	3L	19679895	19680036	CG8765	CG8765	3L:19677038..19680458(-1)	CG8765:2	CG8765:2	2	FBgn0036900	FBpp0088554;FBpp0088555	FBtr0089597;FBtr0089598	1.33153	0.409137	0.728485	10.3469	2.24993	0.236154	0.417587	0.323934	0.175636	0.0277696
S29975_SI	3L	19867163	19867439	CG8334	CG8334	3L:19866992..19874167(1)	CG8334:2	CG8334:2	1	FBgn0036913	FBpp0074659	FBtr0074890	2.5944	0.482573	2.60974	31.1701	3.40878	0.132153	0.484084	0.447979	0.00539431	0.0103691
S30183_SI	3L	20149780	20150322	CG42674	FBgn0261556	3L:20142714..20190804(-1)	FBgn0261556:11	CG42674:11	2	FBgn0261556	FBpp0291852;FBpp0291854	FBtr0302712;FBtr0302714	0.973202	0.0873607	0.466564	8.70549	2.04921	0.30858	0.33099	0.204127	0.0297164	0.0029959
S30184_SI	3L	20151580	20151768	CG42674	FBgn0261556	3L:20142714..20190804(-1)	FBgn0261556:12	CG42674:12	5	FBgn0261556	FBpp0291852;FBpp0291853;FBpp0291854;FBpp0291855;FBpp0291856	FBtr0302712;FBtr0302713;FBtr0302714;FBtr0302715;FBtr0302716	1.12127	0.660202	1.11154	8.26026	2.24873	0.176126	0.385424	0.374202	0.0417747	0.055793
S30254_SI	3L	20287861	20288231	gogo	CG32227	3L:20261959..20288231(-1)	CG32227:1	gogo:1	1	FBgn0052227	FBpp0074617	FBtr0074848	0.441398	0.792163	0.364394	3.26897	1.37596	0.260802	0.345225	0.236838	0.180499	0.19701
S30384_SI	3L	20410450	20410688	zye	CG5847	3L:20410332..20417322(1)	CG5847:2	CG5847:2	1	FBgn0036985	FBpp0077849	FBtr0078191	-0.837401		-0.270338	2.77395	0.829698	0.541545	0.0432424	0.437724	0.157958	0.191903
S30385_SI	3L	20410749	20417322	zye	CG5847	3L:20410332..20417322(1)	CG5847:3	CG5847:3	1	FBgn0036985	FBpp0077849	FBtr0078191	0.300102	0.0821797	0.853958	6.0124	2.05563	0.0486725	0.173127	0.301952	4.74436e-15	2.34355e-11
S30615_SI	3L	20847157	20847287	CG32432	CG32432	3L:20837425..20878288(-1)	CG32432:8	CG32432:8	1	FBgn0052432	FBpp0077926	FBtr0078268	2.80648	0.438584	2.55076	35.8668	3.59861	0.219078	0.475976	0.354278	0.00886185	0.00145215
S30619_SI	3L	20849526	20849662	CG32432	CG32432	3L:20837425..20878288(-1)	CG32432:4	CG32432:4	1	FBgn0052432	FBpp0077926	FBtr0078268	1.41471	1.01994	1.76681	17.1878	2.84758	0.227595	0.334555	0.381839	0.0132483	0.0866609
S30675_SI	3L	20994443	20995026	skd	FBgn0003415	3L:20987228..21020524(-1)	FBgn0003415:5	skd:5	3	FBgn0003415	FBpp0077984;FBpp0077985;FBpp0111743	FBtr0078328;FBtr0078329;FBtr0112830	1.00492	0.602482	1.83044	12.7366	2.63808	0.0705154	0.226402	0.464697	4.21246e-05	0.040784
S30676_SI	3L	20995117	20995297	skd	FBgn0003415	3L:20987228..21020524(-1)	FBgn0003415:6	skd:6	3	FBgn0003415	FBpp0077984;FBpp0077985;FBpp0111743	FBtr0078328;FBtr0078329;FBtr0112830	1.34789	0.602012	1.26399	8.34274	2.3208	0.0839563	0.433844	0.35281	0.0122632	0.0109525
S30677_SI	3L	20996836	20997285	skd	FBgn0003415	3L:20987228..21020524(-1)	FBgn0003415:7	skd:7	1	FBgn0003415	FBpp0111743	FBtr0112830	0.738004	0.853766	0.933231	8.05928	2.00793	0.116178	0.372481	0.376105	0.0687188	0.16239
S30678_SI	3L	20998078	20998762	skd	FBgn0003415	3L:20987228..21020524(-1)	FBgn0003415:8	skd:8	3	FBgn0003415	FBpp0077984;FBpp0077985;FBpp0111743	FBtr0078328;FBtr0078329;FBtr0112830	1.36822	0.2345	1.8267	14.4885	2.68382	0.15628	0.271628	0.421651	8.94438e-06	0.00265259
S30679_SI	3L	20998832	20999280	skd	FBgn0003415	3L:20987228..21020524(-1)	FBgn0003415:9	skd:9	3	FBgn0003415	FBpp0077984;FBpp0077985;FBpp0111743	FBtr0078328;FBtr0078329;FBtr0112830	1.17255	0.400997	1.34172	9.61771	2.46375	0.232344	0.285049	0.34839	0.000868663	0.00568752
S30680_SI	3L	20999657	20999740	skd	FBgn0003415	3L:20987228..21020524(-1)	FBgn0003415:10	skd:10	3	FBgn0003415	FBpp0077984;FBpp0077985;FBpp0111743	FBtr0078328;FBtr0078329;FBtr0112830	0.674125	0.0664617	0.249049	9.91528	1.93529	0.391067	0.135055	0.188957	0.13207	0.0387034
S30682_SI	3L	21005311	21005626	skd	FBgn0003415	3L:20987228..21020524(-1)	FBgn0003415:12	skd:12	3	FBgn0003415	FBpp0077984;FBpp0077985;FBpp0111743	FBtr0078328;FBtr0078329;FBtr0112830	1.28948	0.244414	1.50753	12.6899	2.36829	0.163081	0.344672	0.451151	0.00364404	0.0290412
S30786_SI	3L	21223980	21224212	Eip78C	CG18023	3L:21220019..21257721(1)	CG18023:2	Eip78C:2	2	FBgn0004865	FBpp0077963;FBpp0077964	FBtr0078306;FBtr0078307	0.909718	0.561711	1.05899	6.4149	2.32934	0.216667	0.265483	0.30333	0.00510606	0.0185169
S30787_SI	3L	21224269	21224410	Eip78C	CG18023	3L:21220019..21257721(1)	CG18023:3	Eip78C:3	2	FBgn0004865	FBpp0077963;FBpp0077964	FBtr0078306;FBtr0078307	1.28674	0.15555	1.71444	7.64334	2.41108	0.392225	0.31083	0.496199	0.0069027	0.127833
S30789_SI	3L	21256096	21256736	Eip78C	CG18023	3L:21220019..21257721(1)	CG18023:4	Eip78C:4	3	FBgn0004865	FBpp0077963;FBpp0077964;FBpp0089260	FBtr0078306;FBtr0078307;FBtr0078308	2.14796	0.248494	2.13497	19.135	2.96262	0.170801	0.449151	0.436017	6.03748e-05	0.000113126
S30908_SI	3L	21481950	21483113	Neu2	FBgn0037085	3L:21481950..21483113(-1)	FBgn0037085:1	Neu2:1	1	FBgn0037085	FBpp0078048	FBtr0078394	-1.50058	0.822471	-1.18793	3.31979	0.41312	0.61667	0.156086	0.184148	0.00201502	0.013355
S3091_SI	2L	5913536	5914115	bchs	CG14001	2L:5907180..5921242(1)	CG14001:8	bchs:8	1	FBgn0043362	FBpp0078775	FBtr0079144	1.64044	0.427863	1.85476	11.5207	2.59783	0.115702	0.40847	0.493055	0.000225283	0.00515019
S30985_SI	3L	21547121	21547280	Wnk	FBgn0037098	3L:21536950..21547994(-1)	FBgn0037098:11	CG7177:11	1	FBgn0037098	FBpp0078036	FBtr0078381	1.54751	0.482312	2.30643	14.9939	3.01136	0.183833	0.248808	0.493798	1.25849e-05	0.0286481
S31119_SI	3L	21740203	21740397	Syn1	FBgn0037130	3L:21738459..21763634(-1)	FBgn0037130:3	Syn1:3	2	FBgn0037130	FBpp0078104;FBpp0078105	FBtr0078450;FBtr0078451	1.4933	0.166234	0.900568	12.7668	2.46266	0.32571	0.369932	0.235044	0.0364064	0.00181873
S31259_SI	3L	22224324	22224459	olf413	FBgn0037153	3L:22129216..22235892(1)	FBgn0037153:9	olf413:9	1	FBgn0037153	FBpp0290707	FBtr0301492	1.74198	0.841778	1.87363	17.7619	2.93513	0.358707	0.359991	0.335447	0.00970832	0.0316899
S31295_SI	3L	22295895	22296102	Ten-m	FBgn0004449	3L:22286132..22400987(-1)	FBgn0004449:3	Ten-m:3	2	FBgn0004449	FBpp0078161;FBpp0111755	FBtr0078509;FBtr0112842	2.6576	0.49384	2.61654	40.0238	3.74232	0.126966	0.363551	0.346142	0.00302935	0.00390641
S31297_SI	3L	22296799	22297210	Ten-m	FBgn0004449	3L:22286132..22400987(-1)	FBgn0004449:5	Ten-m:5	2	FBgn0004449	FBpp0078161;FBpp0111755	FBtr0078509;FBtr0112842	1.69678	0.1641	1.74766	14.224	2.7455	0.0522616	0.353597	0.380641	0.000465365	0.00152032
S31298_SI	3L	22297346	22297629	Ten-m	FBgn0004449	3L:22286132..22400987(-1)	FBgn0004449:6	Ten-m:6	2	FBgn0004449	FBpp0078161;FBpp0111755	FBtr0078509;FBtr0112842	1.99019	0.712102	1.91745	20.6658	3.08751	0.170326	0.390711	0.30902	0.0111366	0.0113442
S31300_SI	3L	22300647	22301291	Ten-m	FBgn0004449	3L:22286132..22400987(-1)	FBgn0004449:8	Ten-m:8	2	FBgn0004449	FBpp0078161;FBpp0111755	FBtr0078509;FBtr0112842	1.96014	0.500406	2.49613	23.8336	3.22712	0.0900691	0.306544	0.483826	8.76643e-06	0.00717014
S31303_SI	3L	22333562	22333741	Ten-m	FBgn0004449	3L:22286132..22400987(-1)	FBgn0004449:9	Ten-m:9	2	FBgn0004449	FBpp0078161;FBpp0111755	FBtr0078509;FBtr0112842	2.13095	0.617003	2.88936	34.3379	3.7187	0.105156	0.230341	0.442542	0.000726637	0.0970653
S31304_SI	3L	22399992	22400987	Ten-m	FBgn0004449	3L:22286132..22400987(-1)	FBgn0004449:10	Ten-m:10	2	FBgn0004449	FBpp0078161;FBpp0111755	FBtr0078509;FBtr0112842	1.54356	0.291372	2.22299	18.617	2.94863	0.160938	0.250798	0.486105	3.42134e-05	0.0294147
S31320_SI	3L	22576103	22576462	CG14459	FBgn0037171	3L:22575147..22595828(-1)	FBgn0037171:2	CG14459:2	1	FBgn0037171	FBpp0112098	FBtr0113185	0.937549	0.329461	0.712691	5.53056	2.10164	0.131624	0.324164	0.303597	0.00351225	0.00128117
S31390_SI	3L	22753077	22753340	SPoCk	FBgn0052451	3L:22742544..22779797(1)	FBgn0052451:2	SPoCk:2	1	FBgn0052451	FBpp0112349	FBtr0113437	1.64372	0.516467	-0.420456	21.9221	2.72902	0.524126	0.335059	0.0129609	0.102835	0.00173734
S31392_SI	3L	22767137	22767503	SPoCk	FBgn0052451	3L:22742544..22779797(1)	FBgn0052451:4	SPoCk:4	1	FBgn0052451	FBpp0291344	FBtr0302134	2.37736	0.410214	2.57798	35.2918	3.27865	0.451033	0.400819	0.464183	0.0210115	0.101431
S31393_SI	3L	22767838	22768237	SPoCk	FBgn0052451	3L:22742544..22779797(1)	FBgn0052451:5	SPoCk:5	1	FBgn0052451	FBpp0291344	FBtr0302134	2.83441	0.172894	2.50654	38.6621	3.67333	0.262215	0.426711	0.324112	0.0119524	0.00133404
S31401_SI	3L	22791902	22792290	jim	FBgn0027339	3L:22789077..22826488(-1)	FBgn0027339:4	jim:4	3	FBgn0027339	FBpp0078230;FBpp0078231;FBpp0099541	FBtr0078581;FBtr0078582;FBtr0100184	2.51528	0.218585	2.80726	32.2737	3.66335	0.0621779	0.322471	0.427574	4.06711e-07	6.63831e-05
S31402_SI	3L	22792351	22792548	jim	FBgn0027339	3L:22789077..22826488(-1)	FBgn0027339:5	jim:5	3	FBgn0027339	FBpp0078230;FBpp0078231;FBpp0099541	FBtr0078581;FBtr0078582;FBtr0100184	2.4683	0.442117	2.72887	33.0128	3.7886	0.039793	0.289182	0.357922	9.24759e-05	0.00200829
S31403_SI	3L	22793041	22793884	jim	FBgn0027339	3L:22789077..22826488(-1)	FBgn0027339:6	jim:6	3	FBgn0027339	FBpp0078230;FBpp0078231;FBpp0099541	FBtr0078581;FBtr0078582;FBtr0100184	2.4933	0.275196	2.50271	28.3581	3.53215	0.0555239	0.363437	0.362539	2.67109e-06	7.92339e-06
S31471_SI	3L	23007733	23007848	nrm	FBgn0005629	3L:22991541..23031258(1)	FBgn0005629:14	nrm:14	2	FBgn0005629	FBpp0078216;FBpp0110522	FBtr0078565;FBtr0111148	2.81195	0.333468	2.56862	44.8251	3.55838	0.167087	0.489582	0.373944	0.00292158	0.000343538
S3170_SI	2L	6006567	6006791	Gal	FBgn0001089	2L:6003574..6006791(-1)	FBgn0001089:6	Gal:6	1	FBgn0001089	FBpp0078861	FBtr0079230	1.19918	0.230504	0.42214	4.60733	1.98429	0.336104	0.44675	0.21337	0.0639113	0.000730316
S31932_SI	4	545530	547146	zfh2	CG1449	4:524477..560418(1)	CG1449:5	zfh2:5	1	FBgn0004607	FBpp0088139	FBtr0089070	1.31069	0.39989	2.11439	15.2695	2.86238	0.0533153	0.224779	0.48379	1.05526e-07	0.00279858
S32053_SI	4	745030	745117	bt	FBgn0005666	4:745030..796707(1)	FBgn0005666:1	bt:1	3	FBgn0005666	FBpp0088734;FBpp0290554;FBpp0290555	FBtr0089793;FBtr0301340;FBtr0301341	1.86758	0.377913	2.37847	18.7692	3.34213	0.206833	0.237791	0.3838	0.000257137	0.0193466
S32078_SI	4	763029	763176	bt	FBgn0005666	4:745030..796707(1)	FBgn0005666:26	bt:26	3	FBgn0005666	FBpp0088734;FBpp0290554;FBpp0290555	FBtr0089793;FBtr0301340;FBtr0301341	1.29567	0.179943	2.44362	22.7536	3.3134	0.0775061	0.134338	0.43698	7.58471e-11	0.000102567
S32154_SI	4	927898	928176	CG32021	CG32021	4:927898..929810(-1)	CG32021:3	CG32021:3	1	FBgn0052021	FBpp0088304	FBtr0089244	0.273228	0.622416	0.488741	9.76182	2.07776	0.210884	0.183291	0.234915	0.000139058	0.00114277
S32156_SI	4	929705	929810	CG32021	CG32021	4:927898..929810(-1)	CG32021:1	CG32021:1	1	FBgn0052021	FBpp0088304	FBtr0089244	1.17845	0.243452	1.17945	11.6297	1.89957	0.287049	0.483813	0.481343	0.128885	0.160257
S32536_SI	U	2950223	2951682	CR41605	CR41605-2950223	U:2950223..2951682(-1)	CR41605:2951682-2950223	CR41605:1	1	FBgn0085815		FBtr0114273	1.12013	0.196319	0.53955	6.54824	3.3352	0.210064	0.109145	0.0602993	5.68047e-06	4.79456e-07
S32657_SI	U	9660271	9660839	CR40640	CR40640-9660839	U:9660271..9660839(1)	CR40640:9660271-9660839	CR40640:1	1	FBgn0085759		FBtr0114209	0.948891	0.81713	0.523087	5.88483	3.33332	0.212526	0.121839	0.0721621	0.00468405	0.00199635
S3285_SI	2L	6190439	6190696	CG34380	FBgn0085409	2L:6179514..6209477(1)	FBgn0085409:2	CG34380:2	1	FBgn0085409	FBpp0111529	FBtr0112617	1.66699	0.365308	1.47207	9.71108	2.39348	0.243815	0.499985	0.421431	0.0336382	0.0114861
S3290_SI	2L	6203179	6203318	CG34380	FBgn0085409	2L:6179514..6209477(1)	FBgn0085409:7	CG34380:7	1	FBgn0085409	FBpp0111529	FBtr0112617	1.88112	0.220707	1.91134	14.5079	2.76171	0.147343	0.418897	0.493865	0.0450161	0.0725663
S3292_SI	2L	6206210	6206425	CG34380	FBgn0085409	2L:6179514..6209477(1)	FBgn0085409:9	CG34380:9	1	FBgn0085409	FBpp0111529	FBtr0112617	1.99409	0.197441	1.80532	12.7663	2.74815	0.192871	0.471728	0.41592	0.0110365	0.00321258
S32961_SI	2R	1648373	1648567	gp210	CG7897	2R:1648373..1660077(1)	CG7897:1	gp210:1	1	FBgn0033039	FBpp0085380	FBtr0086044	0.533252	0.545712	0.594431	3.80479	1.48343	0.464455	0.397442	0.400845	0.0855666	0.138888
S3298_SI	2L	6225817	6226842	Ugt37b1	CG9481	2L:6225050..6226842(1)	CG9481:2	Ugt37b1:2	1	FBgn0026755	FBpp0078872	FBtr0079242	-1.00131	0.402498	-0.91813	1.73609	0.601931	0.197764	0.157694	0.149206	0.00701364	0.0212467
S33100_SI	2R	1981515	1981658	EcR	FBgn0000546	2R:1977924..2056681(-1)	FBgn0000546:5	EcR:5	6	FBgn0000546	FBpp0085349;FBpp0085350;FBpp0085351;FBpp0085352;FBpp0085353;FBpp0291631	FBtr0086008;FBtr0086009;FBtr0086010;FBtr0086011;FBtr0086012;FBtr0302439	2.34117	0.310273	2.85541	30.0822	3.57397	0.17586	0.298904	0.489273	5.75965e-06	0.00522635
S33111_SI	2R	2039574	2040055	EcR	FBgn0000546	2R:1977924..2056681(-1)	FBgn0000546:12	EcR:12	3	FBgn0000546	FBpp0085349;FBpp0085350;FBpp0085351	FBtr0086008;FBtr0086009;FBtr0086010	1.51934	0.397631	1.86308	11.7366	2.62098	0.260877	0.343838	0.460297	0.000758691	0.0261174
S33192_SI	2R	2498010	2498403	jing	FBgn0086655	2R:2389764..2506901(1)	FBgn0086655:4	jing:4	1	FBgn0086655	FBpp0112913	FBtr0114364	0.611155	0.584822	0.635567	5.14928	1.6038	0.329135	0.398052	0.490563	0.0663383	0.097099
S33194_SI	2R	2501610	2503246	jing	FBgn0086655	2R:2389764..2506901(1)	FBgn0086655:7	jing:7	4	FBgn0086655	FBpp0112912;FBpp0112913;FBpp0112914;FBpp0290850	FBtr0114363;FBtr0114364;FBtr0114365;FBtr0301636	0.862459	0.388787	0.825579	5.90915	1.98113	0.166999	0.341247	0.315612	0.000162744	0.000241642
S33197_SI	2R	2505746	2505893	jing	FBgn0086655	2R:2389764..2506901(1)	FBgn0086655:10	jing:10	4	FBgn0086655	FBpp0112912;FBpp0112913;FBpp0112914;FBpp0290850	FBtr0114363;FBtr0114364;FBtr0114365;FBtr0301636	1.68934	0.25932	1.54604	9.7319	2.47774	0.618489	0.41658	0.416509	0.12182	0.0832456
S33345_SI	2R	2651326	2651496	Epac	FBgn0085421	2R:2649417..2684421(-1)	FBgn0085421:4	Epac:4	2	FBgn0085421	FBpp0111547;FBpp0111548	FBtr0112635;FBtr0112636	2.44318	0.719155	2.4805	34.0852	3.33683	0.130306	0.487348	0.442864	0.0184883	0.0353879
S33352_SI	2R	2655627	2655819	Epac	FBgn0085421	2R:2649417..2684421(-1)	FBgn0085421:11	Epac:11	2	FBgn0085421	FBpp0111547;FBpp0111548	FBtr0112635;FBtr0112636	2.15899	0.340277	2.33225	21.0869	3.10732	0.138274	0.402103	0.480103	0.0117283	0.0563231
S33358_SI	2R	2667220	2667766	Cyp6a2	CG9438	2R:2667220..2668960(-1)	CG9438:2	Cyp6a2:2	1	FBgn0000473	FBpp0085466	FBtr0086133	2.24036	0.19462	1.69839	89.9358	4.42172	0.0932194	0.114193	0.0656317	1.03812e-05	1.0907e-06
S33359_SI	2R	2667836	2668960	Cyp6a2	CG9438	2R:2667220..2668960(-1)	CG9438:1	Cyp6a2:1	1	FBgn0000473	FBpp0085466	FBtr0086133	2.28833	0.234813	1.90174	110.562	4.72841	0.110718	0.0886873	0.0591022	5.26991e-08	1.41949e-08
S33361_SI	2R	2679821	2679915	Epac	FBgn0085421	2R:2649417..2684421(-1)	FBgn0085421:18	Epac:18	1	FBgn0085421	FBpp0111547	FBtr0112635	1.1136	0.690821	1.6323	20.0389	2.74193	0.586862	0.20048	0.311664	0.00327066	0.0586588
S33382_SI	2R	2719056	2719296	CG34215	FBgn0085244	2R:2718802..2719296(-1)	FBgn0085244:2	CG34215:2	1	FBgn0085244	FBpp0111323	FBtr0112408	3.15296	0.511922	3.07266	62.8566	4.21654	0.116641	0.373719	0.320576	0.0197624	0.0190138
S33426_SI	2R	2802138	2802328	CG30158	CG30158	2R:2779268..2810118(1)	CG30158:6	CG30158:6	1	FBgn0050158	FBpp0085498	FBtr0086165	0.979152	1.02856	0.733942	8.07866	2.02686	0.174307	0.495053	0.283343	0.192415	0.123928
S33445_SI	2R	2823246	2823700	CG33558	FBgn0053558	2R:2813207..2859139(-1)	FBgn0053558:18	CG33558:18	6	FBgn0053558	FBpp0112381;FBpp0291244;FBpp0291245;FBpp0291733;FBpp0291734;FBpp0291735	FBtr0113470;FBtr0302034;FBtr0302035;FBtr0302577;FBtr0302578;FBtr0302579	2.32877	0.225133	2.36243	19.369	3.08644	0.0306006	0.477608	0.48505	5.85443e-05	0.000226295
S33586_SI	2R	2953189	2953371	Tsp42Er	FBgn0033139	2R:2951921..2953618(1)	FBgn0033139:4	Tsp42Er:4	1	FBgn0033139	FBpp0088107	FBtr0089036	0.571941	0.819605	0.62249	3.36957	1.68024	0.10484	0.400268	0.364273	0.136871	0.191869
S33651_SI	2R	3146372	3148756	CG1850	FBgn0033154	2R:3146372..3148756(-1)	FBgn0033154:1	CG1850:1	1	FBgn0033154	FBpp0088093	FBtr0089022	-2.05663	0.67008	-1.79816	0.404244	-0.375999	0.557497	0.197139	0.148613	0.00177613	0.0243501
S33681_SI	2R	3213657	3213869	Dscam	FBgn0033159	2R:3207059..3269374(-1)	FBgn0033159:8	Dscam:8	31	FBgn0033159	FBpp0110342;FBpp0110343;FBpp0110346;FBpp0110347;FBpp0110350;FBpp0110351;FBpp0110354;FBpp0110355;FBpp0110358;FBpp0110359;FBpp0110362;FBpp0110363;FBpp0110366;FBpp0110367;FBpp0110369;FBpp0110370;FBpp0110371;FBpp0110372;FBpp0110373;FBpp0110374;FBpp0110375;FBpp0110376;FBpp0110380;FBpp0110381;FBpp0110384;FBpp0110385;FBpp0110386;FBpp0110389;FBpp0110390;FBpp0110393;FBpp0110394	FBtr0111050;FBtr0111051;FBtr0111054;FBtr0111055;FBtr0111058;FBtr0111059;FBtr0111062;FBtr0111065;FBtr0111068;FBtr0111069;FBtr0111072;FBtr0111073;FBtr0111075;FBtr0111076;FBtr0111077;FBtr0111078;FBtr0111079;FBtr0111080;FBtr0111081;FBtr0111082;FBtr0111086;FBtr0111087;FBtr0111089;FBtr0111090;FBtr0111091;FBtr0111094;FBtr0111095;FBtr0111098;FBtr0111099;FBtr0111101;FBtr0111102	0.951285	0.68017	0.79279	3.0926	1.90712	0.379087	0.432569	0.352141	0.106499	0.0755632
S33769_SI	2R	3255893	3256237	Dscam	FBgn0033159	2R:3207059..3269374(-1)	FBgn0033159:96	Dscam:96	59	FBgn0033159	FBpp0088088;FBpp0088090;FBpp0088091;FBpp0089327;FBpp0110341;FBpp0110342;FBpp0110343;FBpp0110344;FBpp0110345;FBpp0110346;FBpp0110347;FBpp0110348;FBpp0110349;FBpp0110350;FBpp0110351;FBpp0110352;FBpp0110353;FBpp0110354;FBpp0110355;FBpp0110356;FBpp0110357;FBpp0110358;FBpp0110359;FBpp0110360;FBpp0110361;FBpp0110362;FBpp0110363;FBpp0110364;FBpp0110365;FBpp0110366;FBpp0110367;FBpp0110368;FBpp0110369;FBp…	FBtr0089016;FBtr0089018;FBtr0089019;FBtr0089020;FBtr0111049;FBtr0111050;FBtr0111051;FBtr0111052;FBtr0111053;FBtr0111054;FBtr0111055;FBtr0111056;FBtr0111057;FBtr0111058;FBtr0111059;FBtr0111060;FBtr0111061;FBtr0111062;FBtr0111063;FBtr0111064;FBtr0111065;FBtr0111066;FBtr0111067;FBtr0111068;FBtr0111069;FBtr0111070;FBtr0111071;FBtr0111072;FBtr0111073;FBtr0111074;FBtr0111075;FBtr0111076;FBtr0111077;FBt…	1.66384	0.435969	1.05475	8.90969	2.50381	0.129142	0.457278	0.261439	0.081717	0.00445247
S3387_SI	2L	6423128	6423308	Tig	CG11527	2L:6415257..6423308(-1)	CG11527:1	Tig:1	1	FBgn0011722	FBpp0078905	FBtr0079275	1.23417	0.886081	1.53279	14.6239	2.43669	0.233361	0.370367	0.409674	0.0184982	0.106727
S33928_SI	2R	3442527	3442770	Corin	FBgn0033192	2R:3433167..3448759(1)	FBgn0033192:3	Corin:3	1	FBgn0033192	FBpp0087983	FBtr0088909	0.399644	0.793481	0.976472	5.49337	2.0663	0.372409	0.233584	0.328452	0.00729193	0.109463
S33929_SI	2R	3444293	3445895	Corin	FBgn0033192	2R:3433167..3448759(1)	FBgn0033192:4	Corin:4	1	FBgn0033192	FBpp0087983	FBtr0088909	0.839572	0.491619	1.24258	7.24842	2.01004	0.0557566	0.334389	0.466858	0.00057796	0.0296647
S33932_SI	2R	3446579	3446676	Corin	FBgn0033192	2R:3433167..3448759(1)	FBgn0033192:7	Corin:7	1	FBgn0033192	FBpp0087983	FBtr0088909	1.10745	0.485823	1.49233	11.1575	2.58104	0.522659	0.168128	0.297859	0.0106593	0.0964358
S33933_SI	2R	3446735	3447135	Corin	FBgn0033192	2R:3433167..3448759(1)	FBgn0033192:8	Corin:8	1	FBgn0033192	FBpp0087983	FBtr0088909	0.872321	0.602366	0.956149	8.38862	1.94873	0.239468	0.383369	0.37225	0.0730915	0.12917
S33937_SI	2R	3448050	3448176	Corin	FBgn0033192	2R:3433167..3448759(1)	FBgn0033192:12	Corin:12	1	FBgn0033192	FBpp0087983	FBtr0088909	1.20617	0.360607	1.63403	9.76241	2.55319	0.289058	0.265942	0.427503	0.0080387	0.0978322
S33947_SI	2R	3456537	3456734	Vps13	FBgn0033194	2R:3454770..3468180(1)	FBgn0033194:3	CG2093:3	1	FBgn0033194	FBpp0087984	FBtr0088910	1.54804	0.378103	1.20805	12.527	2.60028	0.0814858	0.365115	0.408474	0.0288457	0.00687113
S33948_SI	2R	3456805	3457158	Vps13	FBgn0033194	2R:3454770..3468180(1)	FBgn0033194:4	CG2093:4	1	FBgn0033194	FBpp0087984	FBtr0088910	1.17579	0.0604025	1.74731	15.1014	2.48069	0.067887	0.271154	0.485599	4.48976e-05	0.0201228
S34079_SI	2R	3575701	3575798	CG1399	FBgn0033212	2R:3564045..3586395(-1)	FBgn0033212:23	CG1399:23	3	FBgn0033212	FBpp0088013;FBpp0290003;FBpp0290005	FBtr0088939;FBtr0300779;FBtr0300781	2.13354	0.616978	2.16276	17.8853	2.91889	0.377014	0.49733	0.480105	0.141752	0.193052
S34141_SI	2R	3665980	3667390	CG30497	FBgn0050497	2R:3625273..3670119(-1)	FBgn0050497:4	CG30497:4	1	FBgn0050497	FBpp0088006	FBtr0088932	1.04554	0.237439	2.09509	13.5532	2.84592	0.200722	0.166519	0.468793	1.1812e-10	0.000204759
S34210_SI	2R	3732050	3732261	Dgk	FBgn0085390	2R:3723747..3748575(-1)	FBgn0085390:7	Dgk:7	3	FBgn0085390	FBpp0111491;FBpp0111492;FBpp0111493	FBtr0112579;FBtr0112580;FBtr0112581	1.29244	1.0015	1.33051	7.78313	2.36704	0.389182	0.345366	0.368777	0.112191	0.127358
S34218_SI	2R	3738224	3738348	Dgk	FBgn0085390	2R:3723747..3748575(-1)	FBgn0085390:16	Dgk:16	2	FBgn0085390	FBpp0111492;FBpp0111493	FBtr0112580;FBtr0112581	0.904993	0.68078	0.729641	12.2925	2.25393	0.108747	0.299278	0.306368	0.0412086	0.0304563
S34222_SI	2R	3741665	3741868	Dgk	FBgn0085390	2R:3723747..3748575(-1)	FBgn0085390:20	Dgk:20	1	FBgn0085390	FBpp0111492	FBtr0112580	1.09129	0.856629	0.283366	7.41397	2.05056	0.250662	0.467171	0.167395	0.0990761	0.00385022
S34643_SI	2R	4369149	4369282	mtt	FBgn0050361	2R:4361933..4419420(-1)	FBgn0050361:8	mXr:8	4	FBgn0050361	FBpp0087835;FBpp0271833;FBpp0271834;FBpp0271835	FBtr0088756;FBtr0273325;FBtr0273326;FBtr0273327	1.37669	0.184094	1.39689	7.24106	1.96809	0.319108	0.40648	0.364497	0.126211	0.196206
S34695_SI	2R	4504205	4505676	Cirl	FBgn0033313	2R:4502544..4512708(1)	FBgn0033313:6	Cirl:6	3	FBgn0033313	FBpp0288551;FBpp0288552;FBpp0290577	FBtr0290112;FBtr0290113;FBtr0301363	2.98045	0.145046	3.1984	53.1485	3.92215	0.0195413	0.393084	0.485181	1.91495e-07	2.43167e-05
S34699_SI	2R	4508015	4508180	Cirl	FBgn0033313	2R:4502544..4512708(1)	FBgn0033313:11	Cirl:11	3	FBgn0033313	FBpp0288551;FBpp0288552;FBpp0290577	FBtr0290112;FBtr0290113;FBtr0301363	3.71137	0.252116	3.56955	74.187	4.4542	0.0564238	0.486763	0.437374	0.000425295	0.000123804
S34816_SI	2R	4720209	4720375	sns	FBgn0024189	2R:4686022..4743142(1)	FBgn0024189:16	sns:16	2	FBgn0024189	FBpp0087716;FBpp0110338	FBtr0088635;FBtr0111043	0.540236	0.767198	1.02828	4.26268	1.97662	0.188579	0.289156	0.495485	0.00971731	0.121374
S34825_SI	2R	4753361	4753564	Rya-r44F	CG10844	2R:4747896..4775602(1)	CG10844:3	Rya-r44F:3	4	FBgn0011286	FBpp0087718;FBpp0087719;FBpp0087720;FBpp0087721	FBtr0088637;FBtr0088638;FBtr0088639;FBtr0088640	0.973316	0.313373	0.699591	11.9468	2.26425	0.367838	0.272163	0.242577	0.0102991	0.00385608
S34827_SI	2R	4754650	4755038	Rya-r44F	CG10844	2R:4747896..4775602(1)	CG10844:5	Rya-r44F:5	4	FBgn0011286	FBpp0087718;FBpp0087719;FBpp0087720;FBpp0087721	FBtr0088637;FBtr0088638;FBtr0088639;FBtr0088640	1.33202	0.671203	1.72417	19.9492	2.82718	0.111689	0.255352	0.355511	4.26111e-05	0.00246057
S34828_SI	2R	4755103	4755627	Rya-r44F	CG10844	2R:4747896..4775602(1)	CG10844:6	Rya-r44F:6	4	FBgn0011286	FBpp0087718;FBpp0087719;FBpp0087720;FBpp0087721	FBtr0088637;FBtr0088638;FBtr0088639;FBtr0088640	1.888	0.182613	2.27564	23.4006	3.19954	0.123899	0.271375	0.410332	6.99134e-05	0.00512175
S34831_SI	2R	4757349	4757952	Rya-r44F	CG10844	2R:4747896..4775602(1)	CG10844:9	Rya-r44F:9	4	FBgn0011286	FBpp0087718;FBpp0087719;FBpp0087720;FBpp0087721	FBtr0088637;FBtr0088638;FBtr0088639;FBtr0088640	1.4658	0.37494	2.25995	18.3213	2.97657	0.213278	0.228058	0.485237	1.35e-07	0.00368882
S34834_SI	2R	4759725	4759929	Rya-r44F	CG10844	2R:4747896..4775602(1)	CG10844:11	Rya-r44F:11	4	FBgn0011286	FBpp0087718;FBpp0087719;FBpp0087720;FBpp0087721	FBtr0088637;FBtr0088638;FBtr0088639;FBtr0088640	0.7286	0.654181	1.17145	6.72099	2.1501	0.464869	0.263165	0.3587	0.00172014	0.0397632
S34836_SI	2R	4760800	4761959	Rya-r44F	CG10844	2R:4747896..4775602(1)	CG10844:13	Rya-r44F:13	4	FBgn0011286	FBpp0087718;FBpp0087719;FBpp0087720;FBpp0087721	FBtr0088637;FBtr0088638;FBtr0088639;FBtr0088640	1.65985	0.302953	1.81837	19.0841	2.75827	0.172648	0.341961	0.395495	1.09004e-06	2.59502e-05
S34841_SI	2R	4766723	4766860	Rya-r44F	CG10844	2R:4747896..4775602(1)	CG10844:18	Rya-r44F:18	4	FBgn0011286	FBpp0087718;FBpp0087719;FBpp0087720;FBpp0087721	FBtr0088637;FBtr0088638;FBtr0088639;FBtr0088640	1.457	0.505274	1.10421	19.0585	2.68078	0.261885	0.311762	0.205739	0.0032548	0.000536802
S34859_SI	2R	4781709	4782672	sec31	FBgn0033339	2R:4781129..4786303(1)	FBgn0033339:3	sec31:3	2	FBgn0033339	FBpp0087723;FBpp0087724	FBtr0088642;FBtr0088643	2.25773	0.131987	1.9673	21.68	3.11157	0.0300606	0.428362	0.323068	5.86322e-06	1.94229e-07
S34860_SI	2R	4782735	4782978	sec31	FBgn0033339	2R:4781129..4786303(1)	FBgn0033339:4	sec31:4	2	FBgn0033339	FBpp0087723;FBpp0087724	FBtr0088642;FBtr0088643	2.32496	0.313926	2.06557	26.2341	3.1129	0.122707	0.470568	0.362607	0.00247185	0.000271785
S34947_SI	2R	4840608	4840922	babo	FBgn0011300	2R:4839846..4850301(1)	FBgn0011300:2	babo:2	3	FBgn0011300	FBpp0087739;FBpp0087740;FBpp0289826	FBtr0088658;FBtr0088659;FBtr0300599	2.18351	0.449334	2.07979	18.5537	2.97301	0.266457	0.481373	0.418647	0.00821812	0.00528532
S349_SI	2L	334120	334257	Plc21C	CG4574	2L:305941..346549(1)	CG4574:4	Plc21C:4	5	FBgn0004611	FBpp0077710;FBpp0077711;FBpp0089224;FBpp0089225;FBpp0089226	FBtr0078047;FBtr0078048;FBtr0078049;FBtr0078050;FBtr0078051	2.55063	0.435394	2.50361	33.5509	3.66599	0.178352	0.346474	0.310446	0.000539791	0.000704822
S35197_SI	2R	5062436	5062614	Rme-8	CG8014	2R:5055261..5064685(-1)	CG8014:7	Rme-8:7	1	FBgn0015477	FBpp0087699	FBtr0088618	1.25091	0.366187	0.906128	7.56378	2.02426	0.141905	0.479931	0.265101	0.120922	0.0554027
S35233_SI	2R	5125597	5125678	Cyp4p2	CG1944	2R:5125035..5127338(1)	CG1944:3	Cyp4p2:3	1	FBgn0033395	FBpp0087672	FBtr0088591	2.05495	0.818812	2.06437	110.963	4.43414	0.170948	0.113103	0.103716	0.000501443	0.00103208
S35234_SI	2R	5125836	5125936	Cyp4p2	CG1944	2R:5125035..5127338(1)	CG1944:4	Cyp4p2:4	1	FBgn0033395	FBpp0087672	FBtr0088591	2.09032	0.841181	2.08859	81.2044	4.21487	0.0244525	0.148344	0.129105	0.00688182	0.0112256
S35235_SI	2R	5125995	5126265	Cyp4p2	CG1944	2R:5125035..5127338(1)	CG1944:5	Cyp4p2:5	1	FBgn0033395	FBpp0087672	FBtr0088591	2.15355	0.738658	2.19571	107.573	4.67682	0.0421627	0.0957148	0.0889836	0.00019528	0.000494521
S35236_SI	2R	5126324	5126544	Cyp4p2	CG1944	2R:5125035..5127338(1)	CG1944:6	Cyp4p2:6	1	FBgn0033395	FBpp0087672	FBtr0088591	2.29062	0.553818	2.10988	101.557	4.40104	0.0352651	0.134214	0.116503	0.0192212	0.0173917
S35237_SI	2R	5126609	5126923	Cyp4p2	CG1944	2R:5125035..5127338(1)	CG1944:7	Cyp4p2:7	1	FBgn0033395	FBpp0087672	FBtr0088591	2.05495	0.818812	2.17481	105.557	4.51169	0.0454854	0.105617	0.099174	0.000190219	0.000685145
S35238_SI	2R	5126996	5127338	Cyp4p2	CG1944	2R:5125035..5127338(1)	CG1944:8	Cyp4p2:8	1	FBgn0033395	FBpp0087672	FBtr0088591	2.07606	0.831799	1.99025	70.5262	3.97916	0.0590722	0.184728	0.146998	0.0356506	0.0401929
S35287_SI	2R	5184771	5185041	Drep-2	FBgn0028408	2R:5179362..5189717(1)	FBgn0028408:3	Rep2:3	2	FBgn0028408	FBpp0087678;FBpp0111843	FBtr0088597;FBtr0112930	1.57627	0.29297	1.97115	12.5634	2.72023	0.10257	0.326928	0.497745	0.000557467	0.0293053
S35295_SI	2R	5232927	5234009	Or45a	CG1978	2R:5232927..5234117(1)	CG1978:1	Or45a:1	1	FBgn0033404	FBpp0087587	FBtr0088503	1.49045	0.26465	1.59045	14.2406	2.53166	0.60955	0.318426	0.4689	0.0689025	0.131987
S352_SI	2L	336349	336546	Plc21C	CG4574	2L:305941..346549(1)	CG4574:7	Plc21C:7	5	FBgn0004611	FBpp0077710;FBpp0077711;FBpp0089224;FBpp0089225;FBpp0089226	FBtr0078047;FBtr0078048;FBtr0078049;FBtr0078050;FBtr0078051	2.3504	0.471469	2.83712	31.5607	3.66674	0.105073	0.291363	0.44577	7.77698e-06	0.00325001
S35364_SI	2R	5337251	5337779	Camta	FBgn0259234	2R:5333551..5365595(1)	FBgn0259234:4	Camta:4	3	FBgn0259234	FBpp0289123;FBpp0289754;FBpp0290980	FBtr0299845;FBtr0300527;FBtr0301766	1.33336	0.364141	2.0289	14.544	2.83405	0.130318	0.231903	0.446052	1.53129e-07	0.0012875
S35372_SI	2R	5354377	5354468	Camta	FBgn0259234	2R:5333551..5365595(1)	FBgn0259234:6	Camta:6	5	FBgn0259234	FBpp0289123;FBpp0289124;FBpp0289125;FBpp0289754;FBpp0290980	FBtr0299845;FBtr0299846;FBtr0299847;FBtr0300527;FBtr0301766	1.27495	1.00399	2.0589	21.2876	2.95792	0.114658	0.274939	0.435328	0.00206004	0.12756
S35374_SI	2R	5357534	5357669	Camta	FBgn0259234	2R:5333551..5365595(1)	FBgn0259234:8	Camta:8	5	FBgn0259234	FBpp0289123;FBpp0289124;FBpp0289125;FBpp0289754;FBpp0290980	FBtr0299845;FBtr0299846;FBtr0299847;FBtr0300527;FBtr0301766	1.657	0.35003	2.14844	20.4555	3.04929	0.164214	0.192723	0.422996	0.00240182	0.0476757
S35376_SI	2R	5358926	5359070	Camta	FBgn0259234	2R:5333551..5365595(1)	FBgn0259234:10	Camta:10	5	FBgn0259234	FBpp0289123;FBpp0289124;FBpp0289125;FBpp0289754;FBpp0290980	FBtr0299845;FBtr0299846;FBtr0299847;FBtr0300527;FBtr0301766	0.669673	0.207617	1.70918	15.6757	2.76728	0.438878	0.0874075	0.385763	0.000104842	0.0367306
S35383_SI	2R	5362814	5362930	Camta	FBgn0259234	2R:5333551..5365595(1)	FBgn0259234:18	Camta:18	2	FBgn0259234	FBpp0289124;FBpp0289754	FBtr0299846;FBtr0300527	1.71468	0.241129	2.00879	16.4567	2.7395	0.231014	0.269512	0.48786	0.0567465	0.19341
S35394_SI	2R	5391293	5391350	brp	FBgn0259246	2R:5391293..5424980(1)	FBgn0259246:1	brp:1	4	FBgn0259246	FBpp0289193;FBpp0289194;FBpp0289195;FBpp0289478	FBtr0299915;FBtr0299916;FBtr0299917;FBtr0300245	0.991413	0.661275	1.86517	16.9379	3.28588	0.151923	0.116212	0.248795	5.09856e-05	0.0107665
S35395_SI	2R	5392509	5392973	brp	FBgn0259246	2R:5391293..5424980(1)	FBgn0259246:2	brp:2	4	FBgn0259246	FBpp0289193;FBpp0289194;FBpp0289195;FBpp0289478	FBtr0299915;FBtr0299916;FBtr0299917;FBtr0300245	2.85389	0.222593	3.60951	58.4075	4.36821	0.0506357	0.224009	0.468925	7.29844e-10	7.81577e-05
S35397_SI	2R	5396432	5396675	brp	FBgn0259246	2R:5391293..5424980(1)	FBgn0259246:4	brp:4	2	FBgn0259246	FBpp0289193;FBpp0289195	FBtr0299915;FBtr0299917	2.17076	0.568637	3.06033	46.753	3.95045	0.102714	0.186167	0.419595	2.14387e-07	0.00302023
S35399_SI	2R	5397726	5398159	brp	FBgn0259246	2R:5391293..5424980(1)	FBgn0259246:7	brp:7	5	FBgn0259246	FBpp0289193;FBpp0289194;FBpp0289195;FBpp0289478;FBpp0289769	FBtr0299915;FBtr0299916;FBtr0299917;FBtr0300245;FBtr0300542	1.97011	0.393997	2.77332	41.2605	3.7284	0.117531	0.18134	0.390406	1.46458e-08	0.000244765
S353_SI	2L	337016	337198	Plc21C	CG4574	2L:305941..346549(1)	CG4574:8	Plc21C:8	5	FBgn0004611	FBpp0077710;FBpp0077711;FBpp0089224;FBpp0089225;FBpp0089226	FBtr0078047;FBtr0078048;FBtr0078049;FBtr0078050;FBtr0078051	2.79625	0.536212	2.57115	40.6057	3.58674	0.10863	0.494615	0.369621	0.0106584	0.00241441
S35400_SI	2R	5398337	5398583	brp	FBgn0259246	2R:5391293..5424980(1)	FBgn0259246:8	brp:8	5	FBgn0259246	FBpp0289193;FBpp0289194;FBpp0289195;FBpp0289478;FBpp0289769	FBtr0299915;FBtr0299916;FBtr0299917;FBtr0300245;FBtr0300542	2.65171	0.301744	3.46716	58.1584	4.21202	0.0250138	0.216996	0.480843	6.75131e-08	0.00236906
S35401_SI	2R	5398649	5398704	brp	FBgn0259246	2R:5391293..5424980(1)	FBgn0259246:9	brp:9	5	FBgn0259246	FBpp0289193;FBpp0289194;FBpp0289195;FBpp0289478;FBpp0289769	FBtr0299915;FBtr0299916;FBtr0299917;FBtr0300245;FBtr0300542	2.54695	0.783994	3.34736	58.8978	4.05462	0.20041	0.261215	0.491201	0.0012697	0.168646
S35404_SI	2R	5414942	5415187	brp	FBgn0259246	2R:5391293..5424980(1)	FBgn0259246:12	brp:12	4	FBgn0259246	FBpp0289193;FBpp0289194;FBpp0289478;FBpp0289769	FBtr0299915;FBtr0299916;FBtr0300245;FBtr0300542	2.90531	0.238293	3.48233	61.8832	4.32179	0.0333949	0.247567	0.435352	1.3169e-09	1.3759e-05
S35405_SI	2R	5415644	5416132	brp	FBgn0259246	2R:5391293..5424980(1)	FBgn0259246:13	brp:13	4	FBgn0259246	FBpp0289193;FBpp0289194;FBpp0289478;FBpp0289769	FBtr0299915;FBtr0299916;FBtr0300245;FBtr0300542	2.27589	0.208995	3.08919	53.0996	4.1015	0.0541571	0.163623	0.36661	1.64413e-08	0.000210616
S35406_SI	2R	5417183	5417221	brp	FBgn0259246	2R:5391293..5424980(1)	FBgn0259246:14	brp:14	4	FBgn0259246	FBpp0289193;FBpp0289194;FBpp0289478;FBpp0289769	FBtr0299915;FBtr0299916;FBtr0300245;FBtr0300542	2.07033	0.602853	2.27652	18.4453	3.26057	0.219237	0.163492	0.372399	0.12488	0.16077
S35407_SI	2R	5417595	5417711	brp	FBgn0259246	2R:5391293..5424980(1)	FBgn0259246:15	brp:15	4	FBgn0259246	FBpp0289193;FBpp0289194;FBpp0289478;FBpp0289769	FBtr0299915;FBtr0299916;FBtr0300245;FBtr0300542	2.62458	0.414454	3.44595	54.7763	4.26577	0.149967	0.204741	0.442276	7.1723e-07	0.00581903
S35408_SI	2R	5419851	5420033	brp	FBgn0259246	2R:5391293..5424980(1)	FBgn0259246:16	brp:16	4	FBgn0259246	FBpp0289193;FBpp0289194;FBpp0289478;FBpp0289769	FBtr0299915;FBtr0299916;FBtr0300245;FBtr0300542	2.29676	0.319807	2.85358	43.7341	3.93929	0.196662	0.198537	0.334005	2.29175e-07	0.000183545
S35410_SI	2R	5420851	5421039	brp	FBgn0259246	2R:5391293..5424980(1)	FBgn0259246:18	brp:18	4	FBgn0259246	FBpp0289193;FBpp0289194;FBpp0289478;FBpp0289769	FBtr0299915;FBtr0299916;FBtr0300245;FBtr0300542	2.2462	0.519505	3.16302	56.8768	4.04948	0.125955	0.18216	0.441853	4.60933e-07	0.00526576
S35411_SI	2R	5421307	5423073	brp	FBgn0259246	2R:5391293..5424980(1)	FBgn0259246:19	brp:19	4	FBgn0259246	FBpp0289193;FBpp0289194;FBpp0289478;FBpp0289769	FBtr0299915;FBtr0299916;FBtr0300245;FBtr0300542	2.60599	0.319513	3.31793	56.796	4.1338	0.0375112	0.225404	0.443717	7.75566e-09	0.000191525
S35412_SI	2R	5423346	5423597	brp	FBgn0259246	2R:5391293..5424980(1)	FBgn0259246:20	brp:20	4	FBgn0259246	FBpp0289193;FBpp0289194;FBpp0289478;FBpp0289769	FBtr0299915;FBtr0299916;FBtr0300245;FBtr0300542	2.47719	0.391148	2.96411	53.3823	3.97973	0.0239	0.233898	0.371129	1.15917e-06	0.000461376
S35413_SI	2R	5423657	5424099	brp	FBgn0259246	2R:5391293..5424980(1)	FBgn0259246:21	brp:21	4	FBgn0259246	FBpp0289193;FBpp0289194;FBpp0289478;FBpp0289769	FBtr0299915;FBtr0299916;FBtr0300245;FBtr0300542	2.81844	0.305918	3.55116	64.4283	4.27878	0.102498	0.238867	0.4854	2.76314e-08	0.000934949
S35435_SI	2R	5461292	5462512	Not1	FBgn0085436	2R:5455019..5465985(-1)	FBgn0085436:9	Not1:9	4	FBgn0085436	FBpp0111584;FBpp0111585;FBpp0111586;FBpp0291332	FBtr0112672;FBtr0112673;FBtr0112674;FBtr0302122	2.73697	0.199787	3.27974	54.8542	3.98203	0.0479447	0.292152	0.495973	9.22974e-09	0.000113044
S35557_SI	2R	5684090	5684464	CG1698	CG1698	2R:5680848..5685512(1)	CG1698:3	CG1698:3	1	FBgn0033443	FBpp0087558	FBtr0088474	1.01457	0.331074	0.889387	8.47208	1.89925	0.247738	0.421268	0.381069	0.0320308	0.0217679
S35666_SI	2R	5780093	5780407	CG30007	FBgn0050007	2R:5779496..5786018(1)	FBgn0050007:3	CG30007:3	4	FBgn0050007	FBpp0087469;FBpp0290141;FBpp0290142;FBpp0290143	FBtr0088381;FBtr0300919;FBtr0300920;FBtr0300921	0.320327	0.7301	0.290584	4.7916	1.47854	0.226821	0.367015	0.306452	0.00673838	0.00921809
S35667_SI	2R	5780461	5781294	CG30007	FBgn0050007	2R:5779496..5786018(1)	FBgn0050007:4	CG30007:4	4	FBgn0050007	FBpp0087469;FBpp0290141;FBpp0290142;FBpp0290143	FBtr0088381;FBtr0300919;FBtr0300920;FBtr0300921	0.515788	0.314908	0.675992	4.63889	1.59471	0.187757	0.349306	0.395734	9.26467e-05	0.00114303
S35699_SI	2R	5828250	5828458	Mef2	FBgn0011656	2R:5801001..5846313(-1)	FBgn0011656:14	Mef2:14	1	FBgn0011656	FBpp0089303	FBtr0088447	1.86945	0.517525	1.78699	17.9893	2.75535	0.233445	0.447019	0.391449	0.0234052	0.0203999
S356_SI	2L	340710	340855	Plc21C	CG4574	2L:305941..346549(1)	CG4574:11	Plc21C:11	5	FBgn0004611	FBpp0077710;FBpp0077711;FBpp0089224;FBpp0089225;FBpp0089226	FBtr0078047;FBtr0078048;FBtr0078049;FBtr0078050;FBtr0078051	2.29603	0.348481	2.50908	21.5024	3.43976	0.107108	0.332731	0.407559	4.11183e-05	0.000937276
S35738_SI	2R	5887239	5887420	Pka-R2	FBgn0022382	2R:5883325..5913540(-1)	FBgn0022382:9	Pka-R2:9	5	FBgn0022382	FBpp0087523;FBpp0087524;FBpp0087525;FBpp0111814;FBpp0111815	FBtr0088437;FBtr0088438;FBtr0088439;FBtr0112901;FBtr0112902	2.29109	0.268148	1.98634	26.8318	3.13739	0.247687	0.431819	0.380696	0.074601	0.0212554
S35906_SI	2R	6096945	6097113	Hr46	FBgn0000448	2R:6092959..6124853(-1)	FBgn0000448:8	Hr46:8	4	FBgn0000448	FBpp0087454;FBpp0087456;FBpp0111711;FBpp0291630	FBtr0088366;FBtr0088368;FBtr0112799;FBtr0302438	1.96169	0.452299	2.38752	21.3675	3.27276	0.182691	0.285429	0.431524	0.000561512	0.0245893
S36013_SI	2R	6222769	6222918	CG42732	FBgn0261685	2R:6211164..6304469(-1)	FBgn0261685:17	CG42732:17	4	FBgn0261698	FBpp0292199;FBpp0292200;FBpp0292201;FBpp0292202	FBtr0303080;FBtr0303081;FBtr0303082;FBtr0303083	1.79543	0.616309	1.45676	23.3928	2.99742	0.232557	0.334639	0.200234	0.00661323	0.00376661
S36015_SI	2R	6224112	6224290	CG42732	FBgn0261685	2R:6211164..6304469(-1)	FBgn0261685:19	CG42732:19	4	FBgn0261698	FBpp0292199;FBpp0292200;FBpp0292201;FBpp0292202	FBtr0303080;FBtr0303081;FBtr0303082;FBtr0303083	1.95695	0.419039	1.60441	13.1694	2.75503	0.0206001	0.479707	0.383095	0.0694429	0.0130262
S36054_SI	2R	6314385	6314602	CG12896	FBgn0033521	2R:6314385..6315418(-1)	FBgn0033521:1	CG12896:1	1	FBgn0033521	FBpp0087406	FBtr0088315	1.69525	0.0973412	0.945572	52.6727	3.91242	0.0632754	0.109168	0.0515353	5.74754e-09	1.29886e-10
S3612_SI	2L	6725158	6725259	Liprin-alpha	CG11199	2L:6723907..6731346(1)	CG11199:3	Liprin-alpha:3	2	FBgn0046704	FBpp0078930;FBpp0078931	FBtr0079300;FBtr0079301	2.09511	0.821188	2.29413	25.8638	3.26107	0.292063	0.286053	0.374319	0.0153321	0.0455065
S36173_SI	2R	6526131	6526217	CG11883	FBgn0033538	2R:6505169..6528718(1)	FBgn0033538:6	CG11883:6	3	FBgn0033538	FBpp0087375;FBpp0087376;FBpp0111976	FBtr0088283;FBtr0088284;FBtr0113063	1.15016	1.38908	0.876071	17.3187	2.86399	0.159351	0.210406	0.130984	0.0320797	0.0260513
S36271_SI	2R	6717310	6717465	CG12344	CG12344	2R:6714934..6721741(-1)	CG12344:6	CG12344:6	1	FBgn0033558	FBpp0087341	FBtr0088246	1.20887	0.49934	1.0563	12.2397	2.02861	0.235312	0.479349	0.281338	0.166114	0.169885
S36275_SI	2R	6721313	6721467	CG12344	CG12344	2R:6714934..6721741(-1)	CG12344:2	CG12344:2	1	FBgn0033558	FBpp0087341	FBtr0088246	1.42431	0.112846	1.70502	9.83906	2.46314	0.177115	0.351807	0.464099	0.00657515	0.0663164
S36302_SI	2R	6775103	6775519	CG30020	CG30020	2R:6774320..6780696(1)	CG30020:3	CG30020:3	1	FBgn0050020	FBpp0087330	FBtr0088235	1.27581	0.254474	0.963089	7.60673	1.9763	0.330306	0.489805	0.39211	0.0820635	0.0165423
S36378_SI	2R	7098203	7098310	shn	CG7734	2R:7061325..7104918(1)	CG7734:4	shn:4	4	FBgn0003396	FBpp0087200;FBpp0087201;FBpp0087202;FBpp0089118	FBtr0088098;FBtr0088099;FBtr0088100;FBtr0088101	0.727649	0.331554	0.75561	9.75238	1.94007	0.313219	0.300015	0.398814	0.128925	0.171024
S36441_SI	2R	7155904	7156044	Cpr47Ef	FBgn0033603	2R:7154420..7160019(-1)	FBgn0033603:8	Cpr47Ef:8	2	FBgn0033603	FBpp0291858;FBpp0291859	FBtr0302718;FBtr0302719	1.65114	0.594516	1.32482	15.1221	2.756	0.0980533	0.380598	0.251873	0.0181766	0.00443721
S36442_SI	2R	7156101	7156157	Cpr47Ef	FBgn0033603	2R:7154420..7160019(-1)	FBgn0033603:9	Cpr47Ef:9	2	FBgn0033603	FBpp0291858;FBpp0291859	FBtr0302718;FBtr0302719	1.76522	0.558894	1.66881	9.5487	2.4154	0.1643	0.430577	0.474321	0.196073	0.129448
S36444_SI	2R	7156308	7156412	Cpr47Ef	FBgn0033603	2R:7154420..7160019(-1)	FBgn0033603:11	Cpr47Ef:11	2	FBgn0033603	FBpp0291858;FBpp0291859	FBtr0302718;FBtr0302719	1.23468	0.61577	0.593751	14.8603	2.53845	0.131568	0.30475	0.193088	0.0300615	0.00269814
S36445_SI	2R	7156505	7156570	Cpr47Ef	FBgn0033603	2R:7154420..7160019(-1)	FBgn0033603:12	Cpr47Ef:12	2	FBgn0033603	FBpp0291858;FBpp0291859	FBtr0302718;FBtr0302719	1.94767	0.514003	1.63793	25.7807	2.90198	0.165994	0.42055	0.321447	0.0415131	0.0112626
S36447_SI	2R	7156747	7156785	Cpr47Ef	FBgn0033603	2R:7154420..7160019(-1)	FBgn0033603:14	Cpr47Ef:14	2	FBgn0033603	FBpp0291858;FBpp0291859	FBtr0302718;FBtr0302719	2.42414	0.676416	2.28068	22.9732	3.40614	0.143705	0.42539	0.403024	0.133679	0.104503
S36448_SI	2R	7156865	7156990	Cpr47Ef	FBgn0033603	2R:7154420..7160019(-1)	FBgn0033603:15	Cpr47Ef:15	2	FBgn0033603	FBpp0291858;FBpp0291859	FBtr0302718;FBtr0302719	1.80416	0.415353	2.03318	17.0153	3.34526	0.229297	0.224235	0.269302	0.000121075	0.0014208
S36624_SI	2R	7334775	7334868	qvr	FBgn0260499	2R:7330031..7339109(1)	FBgn0260499:6	qvr:6	1	FBgn0260499	FBpp0113067	FBtr0114575	3.55191	0.340734	3.69789	96.8715	4.68485	0.106724	0.333756	0.385373	1.3413e-05	0.000179836
S36629_SI	2R	7342039	7342174	E(Pc)	CG7776	2R:7339722..7351535(1)	CG7776:3	E(Pc):3	2	FBgn0000581	FBpp0087238;FBpp0087239	FBtr0088139;FBtr0088140	1.24772	0.841536	1.23777	14.1049	2.94327	0.226268	0.235072	0.193205	0.00239735	0.00407755
S36661_SI	2R	7475868	7476140	tou	FBgn0033636	2R:7466385..7503336(-1)	FBgn0033636:15	tou:15	2	FBgn0033636	FBpp0087193;FBpp0111979	FBtr0088091;FBtr0113066	2.48097	0.0756145	2.72231	28.0995	3.53112	0.190352	0.346302	0.446022	3.14927e-06	0.000228626
S36663_SI	2R	7477508	7478130	tou	FBgn0033636	2R:7466385..7503336(-1)	FBgn0033636:17	tou:17	2	FBgn0033636	FBpp0087193;FBpp0111979	FBtr0088091;FBtr0113066	1.35729	0.172088	1.69795	13.4868	2.61032	0.100547	0.287967	0.401798	4.28051e-05	0.00277704
S36664_SI	2R	7478192	7478679	tou	FBgn0033636	2R:7466385..7503336(-1)	FBgn0033636:18	tou:18	2	FBgn0033636	FBpp0087193;FBpp0111979	FBtr0088091;FBtr0113066	1.46893	0.450433	1.55361	12.3582	2.68745	0.261146	0.30885	0.319786	0.000853408	0.00317215
S36666_SI	2R	7479190	7479435	tou	FBgn0033636	2R:7466385..7503336(-1)	FBgn0033636:19	tou:19	2	FBgn0033636	FBpp0087193;FBpp0111979	FBtr0088091;FBtr0113066	-0.0757842	0.425976	0.627057	6.70084	1.95962	0.0410423	0.140951	0.304009	9.10627e-06	0.00241399
S36686_SI	2R	7532186	7532269	CG9003	FBgn0033639	2R:7529772..7539127(-1)	FBgn0033639:7	CG9003:7	4	FBgn0033639	FBpp0087190;FBpp0111980;FBpp0111981;FBpp0111982	FBtr0088088;FBtr0113067;FBtr0113068;FBtr0113069	2.75943	0.273954	2.65754	42.9637	3.55668	0.208733	0.456437	0.431802	0.00411472	0.00259156
S36760_SI	2R	7717473	7717941	Sobp	CG8991	2R:7714668..7727035(-1)	CG8991:3	Sobp:3	1	FBgn0033654	FBpp0087170	FBtr0088064	0.614984	0.345653	-0.121456	2.95777	1.33516	0.141676	0.377901	0.260012	0.134925	0.00208607
S36874_SI	2R	7890290	7891722	otk	CG8967	2R:7888983..7907329(-1)	CG8967:5	otk:5	1	FBgn0004839	FBpp0087135	FBtr0088028	-0.347013	1.0089	-0.28905	1.69114	0.710021	0.230991	0.449914	0.413587	0.0437223	0.0778324
S3699_SI	2L	6854170	6855414	l(2)k09022	CG10805	2L:6854170..6860864(1)	CG10805:1	l(2)k09022:1	1	FBgn0086451	FBpp0078971	FBtr0079343	-0.488164	0.262623	-0.881101	0.96981	0.422384	0.24378	0.40459	0.34164	0.0474003	0.00762788
S37495_SI	2R	8572252	8573489	CG8771	FBgn0033766	2R:8567550..8573670(-1)	FBgn0033766:8	CG8771:8	1	FBgn0033766	FBpp0291752	FBtr0302596	-0.153838	0.447899	-0.494236	1.94073	0.716218	0.112889	0.448647	0.378268	0.0624577	0.0141435
S37512_SI	2R	8622426	8622624	CG42663	FBgn0261545	2R:8592679..8639050(1)	FBgn0261545:3	CG42663:3	2	FBgn0261545	FBpp0291784;FBpp0291785	FBtr0302644;FBtr0302645	1.41054	0.830775	2.19954	13.6453	3.02409	0.183043	0.239503	0.437021	7.60742e-05	0.0439435
S37656_SI	2R	8887649	8887889	Su(z)2	FBgn0008654	2R:8884030..8895307(1)	FBgn0008654:5	Su(z)2:5	2	FBgn0008654	FBpp0086906;FBpp0289616	FBtr0087793;FBtr0300387	1.15068	0.84362	1.48222	6.34711	2.31776	0.436306	0.363869	0.490882	0.0339023	0.174694
S37743_SI	2R	9068495	9070739	seq	FBgn0028991	2R:9067187..9077579(-1)	FBgn0028991:2	seq:2	1	FBgn0028991	FBpp0099939	FBtr0100501	2.32776	0.22475	2.29733	17.4748	3.04555	0.141965	0.493652	0.475803	0.00102836	0.00131873
S37752_SI	2R	9085182	9085664	Kdm4B	FBgn0053182	2R:9073242..9085869(-1)	FBgn0053182:8	Kdm4B:8	1	FBgn0053182	FBpp0291264	FBtr0302054	1.59981	0.449268	1.93486	15.4037	2.68959	0.180153	0.358853	0.474101	0.000558303	0.0209861
S37753_SI	2R	9085718	9085869	Kdm4B	FBgn0053182	2R:9073242..9085869(-1)	FBgn0053182:9	Kdm4B:9	2	FBgn0053182	FBpp0086883;FBpp0291264	FBtr0087770;FBtr0302054	1.57764	0.561765	1.33257	15.5431	2.68524	0.335315	0.354842	0.29207	0.0259774	0.0109036
S37874_SI	2R	9281400	9281591	AttC	CG4740	2R:9281210..9282184(1)	CG4740:2	AttC:2	1	FBgn0041579	FBpp0086779	FBtr0087653	2.85473	0.274424	3.11572	35.5466	4.12064	0.438909	0.27107	0.342504	0.0391407	0.138059
S3794_SI	2L	6981760	6983250	uif	FBgn0031879	2L:6972828..7009888(-1)	FBgn0031879:9	SP1070:9	3	FBgn0031879	FBpp0078982;FBpp0288558;FBpp0291372	FBtr0079354;FBtr0290119;FBtr0302162	1.53903	0.362393	1.62006	13.3232	2.6292	0.165866	0.348265	0.362637	0.000176621	0.000847928
S37958_SI	2R	9378940	9379098	bbc	CG6016	2R:9374172..9382374(-1)	CG6016:3	CG6016:3	2	FBgn0033844	FBpp0086818;FBpp0086819	FBtr0087699;FBtr0087700	2.67563	0.251772	2.39138	23.3718	3.41987	0.192108	0.480166	0.353831	0.00102243	5.60589e-05
S3795_SI	2L	6983316	6983518	uif	FBgn0031879	2L:6972828..7009888(-1)	FBgn0031879:10	SP1070:10	3	FBgn0031879	FBpp0078982;FBpp0288558;FBpp0291372	FBtr0079354;FBtr0290119;FBtr0302162	0.639801	0.169623	0.929523	9.70841	2.45233	0.046899	0.164893	0.253418	4.50673e-05	0.000730241
S3796_SI	2L	6983583	6985013	uif	FBgn0031879	2L:6972828..7009888(-1)	FBgn0031879:11	SP1070:11	3	FBgn0031879	FBpp0078982;FBpp0288558;FBpp0291372	FBtr0079354;FBtr0290119;FBtr0302162	1.4463	0.31107	1.81952	14.8257	2.69039	0.201265	0.294418	0.415462	4.74931e-06	0.000868879
S3798_SI	2L	6999742	6999903	uif	FBgn0031879	2L:6972828..7009888(-1)	FBgn0031879:13	SP1070:13	3	FBgn0031879	FBpp0078982;FBpp0288558;FBpp0291372	FBtr0079354;FBtr0290119;FBtr0302162	1.28373	0.850663	1.80538	19.4478	2.6436	0.182559	0.314677	0.48002	0.0129951	0.172179
S38040_SI	2R	9601268	9601494	fas	CG17716	2R:9510593..9636882(1)	CG17716:6	fas:6	1	FBgn0000633	FBpp0086751	FBtr0087625	1.51959	0.334685	1.573	8.80339	2.42397	0.219528	0.413374	0.430286	0.0118103	0.0268689
S38041_SI	2R	9602222	9602378	fas	CG17716	2R:9510593..9636882(1)	CG17716:7	fas:7	1	FBgn0000633	FBpp0086751	FBtr0087625	1.13709	0.290841	1.84049	12.9506	2.82423	0.242612	0.187439	0.444161	0.000228699	0.0356562
S38060_SI	2R	9691130	9691246	Cpr50Cb	CG6305	2R:9682308..9692741(1)	CG6305:3	Cpr50Cb:3	1	FBgn0033869	FBpp0086756	FBtr0087630	2.85493	0.351162	2.85385	38.0027	3.61134	0.128776	0.48648	0.489844	0.0100473	0.0158029
S38061_SI	2R	9691868	9691960	Cpr50Cb	CG6305	2R:9682308..9692741(1)	CG6305:4	Cpr50Cb:4	1	FBgn0033869	FBpp0086756	FBtr0087630	2.38246	0.0847402	1.88416	18.4375	3.12526	0.163764	0.472745	0.377339	0.136503	0.0157992
S38066_SI	2R	9695404	9695680	stj	CG12295	2R:9692979..9707080(1)	CG12295:4	stj:4	1	FBgn0261041	FBpp0086757	FBtr0087631	2.59943	0.287976	2.97406	37.7627	3.6747	0.100757	0.350759	0.499261	2.00614e-05	0.00437454
S38146_SI	2R	9782344	9782474	shot	FBgn0013733	2R:9751742..9829615(-1)	FBgn0013733:21	shot:21	12	FBgn0013733	FBpp0086742;FBpp0086743;FBpp0086745;FBpp0086747;FBpp0271730;FBpp0271731;FBpp0271732;FBpp0271733;FBpp0271734;FBpp0290806;FBpp0290807;FBpp0290808	FBtr0087616;FBtr0087617;FBtr0087619;FBtr0087621;FBtr0273222;FBtr0273223;FBtr0273224;FBtr0273225;FBtr0273226;FBtr0301591;FBtr0301592;FBtr0301593	1.703	0.314385	2.69985	33.4363	3.52017	0.188366	0.124313	0.449028	3.94455e-06	0.0149002
S38147_SI	2R	9786955	9787176	shot	FBgn0013733	2R:9751742..9829615(-1)	FBgn0013733:22	shot:22	12	FBgn0013733	FBpp0086742;FBpp0086743;FBpp0086745;FBpp0086747;FBpp0271730;FBpp0271731;FBpp0271732;FBpp0271733;FBpp0271734;FBpp0290806;FBpp0290807;FBpp0290808	FBtr0087616;FBtr0087617;FBtr0087619;FBtr0087621;FBtr0273222;FBtr0273223;FBtr0273224;FBtr0273225;FBtr0273226;FBtr0301591;FBtr0301592;FBtr0301593	0.449998	1.07433	1.89499	23.4117	3.12523	0.342857	0.0945236	0.291663	1.09466e-05	0.0351325
S38148_SI	2R	9787871	9787954	shot	FBgn0013733	2R:9751742..9829615(-1)	FBgn0013733:23	shot:23	12	FBgn0013733	FBpp0086742;FBpp0086743;FBpp0086745;FBpp0086747;FBpp0271730;FBpp0271731;FBpp0271732;FBpp0271733;FBpp0271734;FBpp0290806;FBpp0290807;FBpp0290808	FBtr0087616;FBtr0087617;FBtr0087619;FBtr0087621;FBtr0273222;FBtr0273223;FBtr0273224;FBtr0273225;FBtr0273226;FBtr0301591;FBtr0301592;FBtr0301593	1.94858	0.415156	2.46073	33.426	3.51803	0.223058	0.217645	0.371379	0.0137708	0.134185
S38149_SI	2R	9788942	9789077	shot	FBgn0013733	2R:9751742..9829615(-1)	FBgn0013733:24	shot:24	15	FBgn0013733	FBpp0086742;FBpp0086743;FBpp0086744;FBpp0086745;FBpp0086746;FBpp0086747;FBpp0271730;FBpp0271731;FBpp0271732;FBpp0271733;FBpp0271734;FBpp0290806;FBpp0290807;FBpp0290808;FBpp0291176	FBtr0087616;FBtr0087617;FBtr0087618;FBtr0087619;FBtr0087620;FBtr0087621;FBtr0273222;FBtr0273223;FBtr0273224;FBtr0273225;FBtr0273226;FBtr0301591;FBtr0301592;FBtr0301593;FBtr0301964	2.07844	0.344572	3.0293	46.3965	3.93407	0.0620307	0.16333	0.411246	5.07163e-06	0.0178803
S38152_SI	2R	9791319	9791687	shot	FBgn0013733	2R:9751742..9829615(-1)	FBgn0013733:27	shot:27	15	FBgn0013733	FBpp0086742;FBpp0086743;FBpp0086744;FBpp0086745;FBpp0086746;FBpp0086747;FBpp0271730;FBpp0271731;FBpp0271732;FBpp0271733;FBpp0271734;FBpp0290806;FBpp0290807;FBpp0290808;FBpp0291176	FBtr0087616;FBtr0087617;FBtr0087618;FBtr0087619;FBtr0087620;FBtr0087621;FBtr0273222;FBtr0273223;FBtr0273224;FBtr0273225;FBtr0273226;FBtr0301591;FBtr0301592;FBtr0301593;FBtr0301964	2.2173	0.341523	3.15492	45.4375	3.91157	0.125981	0.191217	0.470701	3.45387e-08	0.00298671
S38153_SI	2R	9791753	9792666	shot	FBgn0013733	2R:9751742..9829615(-1)	FBgn0013733:28	shot:28	15	FBgn0013733	FBpp0086742;FBpp0086743;FBpp0086744;FBpp0086745;FBpp0086746;FBpp0086747;FBpp0271730;FBpp0271731;FBpp0271732;FBpp0271733;FBpp0271734;FBpp0290806;FBpp0290807;FBpp0290808;FBpp0291176	FBtr0087616;FBtr0087617;FBtr0087618;FBtr0087619;FBtr0087620;FBtr0087621;FBtr0273222;FBtr0273223;FBtr0273224;FBtr0273225;FBtr0273226;FBtr0301591;FBtr0301592;FBtr0301593;FBtr0301964	1.75621	0.363315	2.61332	34.0614	3.49999	0.0813165	0.182278	0.412236	1.80526e-07	0.00235578
S38155_SI	2R	9795094	9795856	shot	FBgn0013733	2R:9751742..9829615(-1)	FBgn0013733:30	shot:30	4	FBgn0013733	FBpp0086746;FBpp0086747;FBpp0290808;FBpp0291176	FBtr0087620;FBtr0087621;FBtr0301593;FBtr0301964	1.20077	0.791807	2.13091	17.3153	3.00791	0.340726	0.192306	0.404107	4.151e-05	0.0446774
S38157_SI	2R	9804359	9804529	shot	FBgn0013733	2R:9751742..9829615(-1)	FBgn0013733:33	shot:33	11	FBgn0013733	FBpp0086742;FBpp0086743;FBpp0086744;FBpp0086745;FBpp0271730;FBpp0271731;FBpp0271732;FBpp0271733;FBpp0271734;FBpp0290806;FBpp0290807	FBtr0087616;FBtr0087617;FBtr0087618;FBtr0087619;FBtr0273222;FBtr0273223;FBtr0273224;FBtr0273225;FBtr0273226;FBtr0301591;FBtr0301592	0.717004	0.676612	2.39861	30.9019	3.56518	0.144787	0.0678961	0.324576	1.35661e-07	0.0115665
S38160_SI	2R	9809052	9809678	shot	FBgn0013733	2R:9751742..9829615(-1)	FBgn0013733:36	shot:36	5	FBgn0013733	FBpp0086744;FBpp0086745;FBpp0271733;FBpp0271734;FBpp0290807	FBtr0087618;FBtr0087619;FBtr0273225;FBtr0273226;FBtr0301592	1.57794	0.116679	2.34745	23.4911	3.19162	0.104019	0.199442	0.430252	5.74119e-09	0.000197933
S38162_SI	2R	9821135	9821687	shot	FBgn0013733	2R:9751742..9829615(-1)	FBgn0013733:38	shot:38	6	FBgn0013733	FBpp0086742;FBpp0086743;FBpp0271730;FBpp0271731;FBpp0271732;FBpp0290806	FBtr0087616;FBtr0087617;FBtr0273222;FBtr0273223;FBtr0273224;FBtr0301591	-0.165173	0.46318	0.872677	7.49024	1.8499	0.300172	0.13891	0.375248	4.92841e-06	0.0182861
S38168_SI	2R	9835682	9837292	AGO1	CG6671	2R:9834047..9845594(-1)	CG6671:7	AGO1:7	3	FBgn0026611	FBpp0086738;FBpp0086739;FBpp0086740	FBtr0087612;FBtr0087613;FBtr0087614	2.84359	0.249799	3.13083	59.8009	4.07268	0.0362253	0.299327	0.38977	2.06489e-07	2.69667e-05
S38169_SI	2R	9837355	9837577	AGO1	CG6671	2R:9834047..9845594(-1)	CG6671:6	AGO1:6	3	FBgn0026611	FBpp0086738;FBpp0086739;FBpp0086740	FBtr0087612;FBtr0087613;FBtr0087614	2.77767	0.396185	3.26576	63.7871	4.21985	0.0606112	0.250711	0.388114	8.26517e-07	0.000456922
S38170_SI	2R	9837637	9838422	AGO1	CG6671	2R:9834047..9845594(-1)	CG6671:5	AGO1:5	3	FBgn0026611	FBpp0086738;FBpp0086739;FBpp0086740	FBtr0087612;FBtr0087613;FBtr0087614	2.52913	0.214868	2.92293	47.1494	3.83595	0.0305383	0.275275	0.408622	1.24718e-08	8.80196e-06
S38171_SI	2R	9839119	9839193	AGO1	CG6671	2R:9834047..9845594(-1)	CG6671:4	AGO1:4	3	FBgn0026611	FBpp0086738;FBpp0086739;FBpp0086740	FBtr0087612;FBtr0087613;FBtr0087614	2.6926	0.259791	3.03654	36.8522	3.74024	0.204567	0.355679	0.495975	0.0117586	0.125383
S38221_SI	2R	9897668	9898686	mam	CG8118	2R:9878686..9947861(1)	CG8118:2	mam:2	2	FBgn0002643	FBpp0086722;FBpp0086723	FBtr0087596;FBtr0087597	0.88672	0.231863	0.685297	5.88895	1.85468	0.187556	0.383244	0.308056	0.000286791	6.70462e-05
S38223_SI	2R	9919184	9919344	mam	CG8118	2R:9878686..9947861(1)	CG8118:9	mam:9	1	FBgn0002643	FBpp0086724	FBtr0087598	1.8749	0.698111	1.91512	18.59	3.15694	0.264824	0.31784	0.285929	0.011031	0.021297
S38227_SI	2R	9943622	9944701	mam	CG8118	2R:9878686..9947861(1)	CG8118:5	mam:5	2	FBgn0002643	FBpp0086722;FBpp0086723	FBtr0087596;FBtr0087597	2.088	0.107879	2.16329	19.194	3.16893	0.0938264	0.339774	0.371875	9.03291e-06	5.72899e-05
S38232_SI	2R	9954752	9955189	Prosap	FBgn0040752	2R:9948984..10028403(-1)	FBgn0040752:4	Prosap:4	1	FBgn0040752	FBpp0086727	FBtr0087601	1.74667	0.313731	0.644356	8.39415	2.69849	0.33474	0.384444	0.124665	0.0117151	6.7282e-06
S38233_SI	2R	9956350	9956416	Prosap	FBgn0040752	2R:9948984..10028403(-1)	FBgn0040752:5	Prosap:5	1	FBgn0040752	FBpp0086727	FBtr0087601	2.02821	0.380939	1.9924	22.0771	3.25576	0.400343	0.295878	0.311417	0.00214804	0.00302359
S38234_SI	2R	9956722	9956916	Prosap	FBgn0040752	2R:9948984..10028403(-1)	FBgn0040752:6	Prosap:6	1	FBgn0040752	FBpp0086727	FBtr0087601	1.86	0.303259	2.26699	19.3968	3.0567	0.246862	0.305976	0.461244	0.00021361	0.0163346
S38254_SI	2R	10040351	10040624	Rcd1	CG8233	2R:10035763..10040624(-1)	CG8233:1	CG8233:1	1	FBgn0033897	FBpp0086708	FBtr0087582	0.58117	0.505672	0.389384	6.3526	1.61392	0.605175	0.349195	0.267224	0.0223134	0.0112427
S3834_SI	2L	7046254	7047267	CG31630	CG31630	2L:7042467..7047267(1)	CG31630:2	CG31630:2	1	FBgn0051630	FBpp0079028	FBtr0079400	1.05716	0.556429	1.40431	6.42302	2.23841	0.121567	0.339558	0.44114	0.00869269	0.0891561
S38531_SI	2R	10452459	10452578	ttv	CG10117	2R:10414076..10472826(1)	CG10117:5	ttv:5	1	FBgn0020245	FBpp0086624	FBtr0087495	1.10557	0.611901	0.731542	10.8102	2.27809	0.288105	0.251842	0.220796	0.021737	0.00306096
S38538_SI	2R	10470810	10471136	ttv	CG10117	2R:10414076..10472826(1)	CG10117:8	ttv:8	1	FBgn0020245	FBpp0086624	FBtr0087495	1.88016	0.2205	1.78946	14.1994	2.59819	0.155651	0.492821	0.443017	0.0154441	0.0107659
S38751_SI	2R	10798609	10798877	CG10249	FBgn0027596	2R:10788975..10815585(-1)	FBgn0027596:15	CG10249:15	3	FBgn0027596	FBpp0086559;FBpp0111842;FBpp0292769	FBtr0087429;FBtr0112929;FBtr0303757	0.777238	0.941335	0.729938	8.0843	1.88644	0.27921	0.409389	0.365654	0.0572231	0.0642801
S38785_SI	2R	10839140	10840073	aPKC	FBgn0261854	2R:10831960..10850451(-1)	FBgn0261854:14	CG42783:14	1	FBgn0261854	FBpp0292492	FBtr0303435	2.30896	0.204832	2.29341	20.5829	3.07275	0.0909788	0.47169	0.461181	0.00469742	0.00681232
S38786_SI	2R	10840592	10841020	aPKC	FBgn0261854	2R:10831960..10850451(-1)	FBgn0261854:15	CG42783:15	1	FBgn0261854	FBpp0292492	FBtr0303435	2.25911	0.175209	2.03011	19.8993	3.08712	0.0626036	0.441374	0.350289	0.000790935	0.000109123
S38816_SI	2R	10924862	10925161	hbs	CG7449	2R:10898903..10928901(1)	CG7449:5	hbs:5	2	FBgn0029082	FBpp0086544;FBpp0086545	FBtr0087413;FBtr0087414	0.829534	0.949455	1.00034	6.11183	1.79348	0.135396	0.489386	0.480954	0.0699913	0.178332
S38862_SI	2R	11092159	11093839	Ir51a	FBgn0033997	2R:11092159..11093839(1)	FBgn0033997:1	CR12953:1	1	FBgn0033997		FBtr0087364	-1.99312	0.448957	-1.84264	0.293585	-0.477727	0.230193	0.23499	0.0835917	0.0242899	0.194653
S38887_SI	2R	11122363	11122548	Fs	CG33466	2R:11111061..11129084(-1)	CG33466:4	Fs:4	1	FBgn0259878	FBpp0089409	FBtr0087398	1.00401	0.181787	0.185854	7.28315	1.705	0.245295	0.49278	0.288955	0.199377	0.00606805
S38892_SI	2R	11140160	11140515	scb	CG8095	2R:11136290..11146003(1)	CG8095:1	scb:1	1	FBgn0003328	FBpp0086502	FBtr0087370	0.865381	0.960301	0.0898034	5.95665	1.88888	0.0687048	0.483302	0.117854	0.125406	0.0201624
S38938_SI	2R	11180932	11181066	CG34187	FBgn0085216	2R:11180439..11182593(-1)	FBgn0085216:2	CG34187:2	1	FBgn0085216	FBpp0111295	FBtr0112380	1.45652	0.217521	1.20427	12.9846	2.30915	0.360027	0.415289	0.339895	0.0669049	0.0245461
S39006_SI	2R	11310475	11310600	CG34365	FBgn0085394	2R:11297677..11351352(1)	FBgn0085394:10	CG34365:10	2	FBgn0085394	FBpp0111499;FBpp0111502	FBtr0112587;FBtr0112590	1.7782	0.602227	1.64702	17.5033	2.8212	0.344541	0.392825	0.312744	0.0599197	0.0466359
S39017_SI	2R	11344165	11344320	CG34365	FBgn0085394	2R:11297677..11351352(1)	FBgn0085394:16	CG34365:16	4	FBgn0085394	FBpp0111499;FBpp0111500;FBpp0111501;FBpp0111502	FBtr0112587;FBtr0112588;FBtr0112589;FBtr0112590	2.6069	0.295788	2.57971	22.3627	3.32146	0.200166	0.499904	0.481329	0.0153625	0.0186138
S39124_SI	2R	11555116	11555370	fus	FBgn0023441	2R:11544823..11564198(-1)	FBgn0023441:14	fus:14	5	FBgn0023441	FBpp0086476;FBpp0086477;FBpp0086478;FBpp0086479;FBpp0291536	FBtr0087343;FBtr0087344;FBtr0087345;FBtr0087346;FBtr0302330	1.66153	0.111907	1.60353	10.2376	2.55451	0.123076	0.409287	0.388401	0.0843221	0.0856658
S39178_SI	2R	11619573	11620473	CG30089	FBgn0050089	2R:11614903..11649549(1)	FBgn0050089:2	CG30089:2	1	FBgn0050089	FBpp0086421	FBtr0087285	1.70661	0.210394	1.45764	9.53526	2.46128	0.169119	0.473559	0.368729	0.000106426	5.99282e-06
S39180_SI	2R	11643453	11643637	CG30089	FBgn0050089	2R:11614903..11649549(1)	FBgn0050089:4	CG30089:4	1	FBgn0050089	FBpp0086421	FBtr0087285	0.793176	0.80472	0.791829	5.23167	1.89433	0.38464	0.413071	0.322954	0.12569	0.155622
S39243_SI	2R	11761040	11761182	sli	FBgn0003425	2R:11760176..11809623(-1)	FBgn0003425:2	sli:2	5	FBgn0003425	FBpp0086437;FBpp0086438;FBpp0086439;FBpp0111744;FBpp0111745	FBtr0087302;FBtr0087303;FBtr0087304;FBtr0112831;FBtr0112832	1.6022	0.654633	1.50766	11.4763	2.46872	0.219493	0.481315	0.41901	0.0940998	0.0810634
S39246_SI	2R	11763606	11763749	sli	FBgn0003425	2R:11760176..11809623(-1)	FBgn0003425:6	sli:6	5	FBgn0003425	FBpp0086437;FBpp0086438;FBpp0086439;FBpp0111744;FBpp0111745	FBtr0087302;FBtr0087303;FBtr0087304;FBtr0112831;FBtr0112832	2.01847	0.542014	1.65536	18.1307	2.90071	0.0965019	0.453916	0.347856	0.0248856	0.00329351
S39249_SI	2R	11766566	11766637	sli	FBgn0003425	2R:11760176..11809623(-1)	FBgn0003425:9	sli:9	5	FBgn0003425	FBpp0086437;FBpp0086438;FBpp0086439;FBpp0111744;FBpp0111745	FBtr0087302;FBtr0087303;FBtr0087304;FBtr0112831;FBtr0112832	2.29116	0.528322	2.25065	28.5276	3.07412	0.426775	0.478977	0.479263	0.0895495	0.0954836
S39251_SI	2R	11767204	11767357	sli	FBgn0003425	2R:11760176..11809623(-1)	FBgn0003425:11	sli:11	5	FBgn0003425	FBpp0086437;FBpp0086438;FBpp0086439;FBpp0111744;FBpp0111745	FBtr0087302;FBtr0087303;FBtr0087304;FBtr0112831;FBtr0112832	0.812499	0.42378	-0.526271	10.9476	2.12179	0.109447	0.28845	0.108585	0.0201799	4.8337e-05
S39254_SI	2R	11770074	11770217	sli	FBgn0003425	2R:11760176..11809623(-1)	FBgn0003425:14	sli:14	5	FBgn0003425	FBpp0086437;FBpp0086438;FBpp0086439;FBpp0111744;FBpp0111745	FBtr0087302;FBtr0087303;FBtr0087304;FBtr0112831;FBtr0112832	1.79812	0.467589	2.09227	18.0919	2.90501	0.248574	0.351135	0.436724	0.00921225	0.0783819
S39326_SI	2R	11872388	11872872	Strn-Mlck	FBgn0013988	2R:11834431..11873458(-1)	FBgn0013988:38	Strn-Mlck:38	7	FBgn0013988	FBpp0086409;FBpp0291928;FBpp0291930;FBpp0291931;FBpp0291934;FBpp0291935;FBpp0291936	FBtr0087271;FBtr0302788;FBtr0302790;FBtr0302791;FBtr0302794;FBtr0302795;FBtr0302796	-0.154216	0.831761	1.01865	7.03322	1.96486	0.0865893	0.152877	0.404569	2.97826e-05	0.0592025
S39397_SI	2R	11925557	11925962	SP2353	CG8403	2R:11919465..11933442(1)	CG8403:2	SP2353:2	1	FBgn0034070	FBpp0086351	FBtr0087209	2.37826	0.291829	2.49994	23.882	3.1892	0.205976	0.45207	0.494988	0.000279735	0.00280701
S39400_SI	2R	11929424	11929542	SP2353	CG8403	2R:11919465..11933442(1)	CG8403:5	SP2353:5	1	FBgn0034070	FBpp0086351	FBtr0087209	1.99591	0.38339	1.65513	17.7602	2.79013	0.114578	0.474625	0.435763	0.133234	0.0384374
S39403_SI	2R	11930260	11930396	SP2353	CG8403	2R:11919465..11933442(1)	CG8403:8	SP2353:8	1	FBgn0034070	FBpp0086351	FBtr0087209	2.29218	0.267677	2.35422	23.0158	3.20388	0.184815	0.408188	0.452367	0.0093549	0.0234598
S39488_SI	2R	12020334	12020595	spin	CG8428	2R:12012488..12025743(1)	CG8428:10	spin:10	2	FBgn0086676	FBpp0088550;FBpp0088551	FBtr0089591;FBtr0089592	1.99821	0.75855	1.36532	20.3213	2.92238	0.213255	0.485234	0.216173	0.0796478	0.00514479
S39731_SI	2R	12314000	12314503	CG33960	FBgn0053960	2R:12274053..12318273(1)	FBgn0053960:12	CG33960:12	2	FBgn0053960	FBpp0099865;FBpp0288448	FBtr0100001;FBtr0290009	1.80869	0.139929	1.75108	13.8913	2.62098	0.0552959	0.446514	0.421712	0.000250259	0.000245385
S39778_SI	2R	12418964	12419116	Sema-2a	CG4700	2R:12387701..12420934(1)	CG4700:13	Sema-2a:13	4	FBgn0011260	FBpp0086236;FBpp0086237;FBpp0086238;FBpp0089268	FBtr0087088;FBtr0087089;FBtr0087090;FBtr0087091	1.75174	0.160306	1.83816	15.4226	2.70685	0.205566	0.383352	0.451526	0.0212133	0.0517854
S39870_SI	2R	12532822	12532962	gprs	CG18471	2R:12528745..12536284(1)	CG18471:8	gprs:8	1	FBgn0024232	FBpp0086255	FBtr0087109	2.32089	0.387032	2.02995	23.0141	3.31222	0.0299487	0.390696	0.294232	0.0221263	0.00578321
S39906_SI	2R	12603659	12603716	CG30463	FBgn0050463	2R:12560966..12618889(-1)	FBgn0050463:14	CG30463:14	2	FBgn0050463	FBpp0086258;FBpp0112291	FBtr0087112;FBtr0113379	1.51202	0.719903	1.92754	16.3092	2.99387	0.15308	0.282878	0.464237	0.00331193	0.0476386
S40152_SI	2R	12922851	12923912	RhoGEF2	FBgn0023172	2R:12914746..12932161(1)	FBgn0023172:9	RhoGEF2:9	2	FBgn0023172	FBpp0086124;FBpp0086125	FBtr0086970;FBtr0086971	2.09218	0.455046	1.99094	19.7617	3.0319	0.33648	0.407686	0.348355	0.00560775	0.00419136
S40153_SI	2R	12924322	12924406	RhoGEF2	FBgn0023172	2R:12914746..12932161(1)	FBgn0023172:10	RhoGEF2:10	3	FBgn0023172	FBpp0086123;FBpp0086124;FBpp0086125	FBtr0086969;FBtr0086970;FBtr0086971	2.39638	0.650185	2.56194	31.3762	3.40906	0.386022	0.402212	0.415366	0.0299675	0.0962371
S401_SI	2L	431253	432117	ex	CG4114	2L:431253..448701(1)	CG4114:1	ex:1	1	FBgn0004583	FBpp0077719	FBtr0078059	0.479532	0.79012	1.03972	4.28878	1.79128	0.00645358	0.338893	0.473409	0.000701085	0.0649102
S40232_SI	2R	13006211	13007808	Amy-p	CG18730	2R:13006211..13007808(-1)	CG18730:1	Amy-p:1	1	FBgn0000079	FBpp0086155	FBtr0087004	-0.249533	0.796604	-0.169667	4.75962	1.84349	0.217155	0.154408	0.134892	0.000205701	0.000654545
S40270_SI	2R	13249485	13249602	mbl	FBgn0053197	2R:13153058..13263374(1)	FBgn0053197:10	mbl:10	2	FBgn0261642	FBpp0086146;FBpp0288737	FBtr0086994;FBtr0290298	3.25861	0.324303	3.35883	51.9697	4.2228	0.0286551	0.396834	0.460057	0.000120129	0.000850393
S40271_SI	2R	13250254	13252891	mbl	FBgn0053197	2R:13153058..13263374(1)	FBgn0053197:11	mbl:11	1	FBgn0261642	FBpp0288737	FBtr0290298	1.7522	0.713335	2.45046	24.5529	3.27178	0.359318	0.25493	0.427142	0.00147154	0.111342
S4036_SI	2L	7495513	7495618	CG42533	FBgn0260486	2L:7472505..7495618(-1)	FBgn0260486:13	CG42533:13	1	FBgn0260486	FBpp0290119	FBtr0300897	1.41017	0.505736	1.73914	16.8482	2.88307	0.108518	0.252431	0.342155	0.00163664	0.0196925
S40606_SI	2R	13613007	13613143	CG6410	FBgn0034265	2R:13612535..13614305(-1)	FBgn0034265:2	CG6410:2	1	FBgn0034265	FBpp0086045	FBtr0086885	1.82601	0.449987	1.87868	33.66	3.15603	0.0288911	0.284177	0.308491	0.000180009	0.000589169
S40710_SI	2R	13722120	13722176	grh	FBgn0259211	2R:13690294..13729118(1)	FBgn0259211:14	grh:14	7	FBgn0259211	FBpp0288983;FBpp0288984;FBpp0288985;FBpp0289765;FBpp0289766;FBpp0289767;FBpp0289768	FBtr0299705;FBtr0299706;FBtr0299707;FBtr0300538;FBtr0300539;FBtr0300540;FBtr0300541	1.97807	0.739093	1.92642	17.17	2.85677	0.45127	0.463484	0.376563	0.160219	0.164894
S40711_SI	2R	13723256	13723354	grh	FBgn0259211	2R:13690294..13729118(1)	FBgn0259211:15	grh:15	7	FBgn0259211	FBpp0288983;FBpp0288984;FBpp0288985;FBpp0289765;FBpp0289766;FBpp0289767;FBpp0289768	FBtr0299705;FBtr0299706;FBtr0299707;FBtr0300538;FBtr0300539;FBtr0300540;FBtr0300541	2.37101	0.576947	2.26613	18.4774	3.24133	0.181946	0.459949	0.380787	0.147483	0.126273
S40751_SI	2R	13791047	13791184	elk	CG5076	2R:13761452..13813097(1)	CG5076:6	elk:6	1	FBgn0011589	FBpp0085981	FBtr0086802	1.41969	0.376957	1.53514	10.5551	2.5785	0.168517	0.327503	0.400882	0.00869474	0.0271433
S41195_SI	2R	14635556	14635967	Hs3st-A	FBgn0053147	2R:14605634..14642026(1)	FBgn0053147:5	Hs3st-A:5	1	FBgn0053147	FBpp0085791	FBtr0086608	2.53449	0.158809	2.37899	26.9893	3.43644	0.0468168	0.409235	0.347254	1.08745e-05	2.92227e-06
S41278_SI	2R	14733216	14733368	CG15099	FBgn0034400	2R:14724326..14733368(-1)	FBgn0034400:10	CG15099:10	1	FBgn0034400	FBpp0085810	FBtr0086628	1.278	0.69218	1.06545	12.4352	2.08291	0.526789	0.487399	0.36434	0.18229	0.1059
S41298_SI	2R	14753270	14753765	Dpt	FBgn0004240	2R:14753270..14753765(1)	FBgn0004240:1	Dpt:1	1	FBgn0004240	FBpp0085802	FBtr0086620	3.10135	0.236523	3.8924	55.4325	4.70694	0.452132	0.191559	0.419462	8.45853e-05	0.0476307
S41299_SI	2R	14754895	14755043	DptB	FBgn0034407	2R:14754895..14755400(1)	FBgn0034407:1	DptB:1	1	FBgn0034407	FBpp0085803	FBtr0086621	3.33267	0.207233	3.99066	47.0063	4.75969	0.355379	0.233343	0.450177	0.0016816	0.118371
S41300_SI	2R	14755100	14755400	DptB	FBgn0034407	2R:14754895..14755400(1)	FBgn0034407:2	DptB:2	1	FBgn0034407	FBpp0085803	FBtr0086621	3.28992	0.171931	3.76128	75.1979	5.0284	0.416782	0.167126	0.269335	9.31554e-05	0.00468959
S41325_SI	2R	14874846	14875196	abba	FBgn0034412	2R:14874846..14896469(1)	FBgn0034412:1	CG15105:1	2	FBgn0034412	FBpp0085756;FBpp0113114	FBtr0086572;FBtr0114622	4.2899	0.123838	4.97045	323.641	5.83329	0.111847	0.213956	0.422499	2.12847e-11	1.08231e-06
S41326_SI	2R	14877281	14877371	abba	FBgn0034412	2R:14874846..14896469(1)	FBgn0034412:2	CG15105:2	2	FBgn0034412	FBpp0085756;FBpp0113114	FBtr0086572;FBtr0114622	4.96079	0.0825731	5.722	535.104	6.44834	0.083914	0.225981	0.484557	5.83889e-11	1.72379e-05
S41328_SI	2R	14881424	14881564	abba	FBgn0034412	2R:14874846..14896469(1)	FBgn0034412:4	CG15105:4	3	FBgn0034412	FBpp0085756;FBpp0085757;FBpp0113114	FBtr0086572;FBtr0086573;FBtr0114622	3.8439	0.181366	4.61471	308.925	5.64703	0.0865027	0.166414	0.358112	6.63375e-11	1.98565e-06
S41329_SI	2R	14882516	14882651	abba	FBgn0034412	2R:14874846..14896469(1)	FBgn0034412:5	CG15105:5	3	FBgn0034412	FBpp0085756;FBpp0085757;FBpp0113114	FBtr0086572;FBtr0086573;FBtr0114622	4.5295	0.0606827	4.94367	320.491	5.83054	0.0904043	0.27189	0.410869	1.09062e-09	1.56532e-06
S41330_SI	2R	14884397	14884539	abba	FBgn0034412	2R:14874846..14896469(1)	FBgn0034412:6	CG15105:6	3	FBgn0034412	FBpp0085756;FBpp0085757;FBpp0113114	FBtr0086572;FBtr0086573;FBtr0114622	4.42573	0.147827	5.09973	327.67	5.86591	0.0663761	0.23849	0.466207	4.73957e-11	4.30913e-06
S41332_SI	2R	14888597	14889294	abba	FBgn0034412	2R:14874846..14896469(1)	FBgn0034412:9	CG15105:9	3	FBgn0034412	FBpp0085756;FBpp0085757;FBpp0113114	FBtr0086572;FBtr0086573;FBtr0114622	3.94315	0.0718408	4.21548	178.6	5.12572	0.0431865	0.3069	0.402197	1.07912e-06	9.80226e-05
S41334_SI	2R	14893294	14894076	abba	FBgn0034412	2R:14874846..14896469(1)	FBgn0034412:12	CG15105:12	3	FBgn0034412	FBpp0085756;FBpp0085757;FBpp0113114	FBtr0086572;FBtr0086573;FBtr0114622	3.43079	0.12091	3.6076	126.061	4.79143	0.0423215	0.257756	0.306109	1.04793e-07	2.47534e-06
S41336_SI	2R	14895604	14895744	abba	FBgn0034412	2R:14874846..14896469(1)	FBgn0034412:14	CG15105:14	3	FBgn0034412	FBpp0085756;FBpp0085757;FBpp0113114	FBtr0086572;FBtr0086573;FBtr0114622	4.32612	0.121751	4.54635	232.702	5.24947	0.0727273	0.398633	0.49619	2.27047e-07	3.18265e-05
S41363_SI	2R	14996257	14996446	5-HT1A	CG16720	2R:14954664..15009463(1)	CG16720:5	5-HT1A:5	2	FBgn0004168	FBpp0085761;FBpp0085762	FBtr0086577;FBtr0086578	1.41075	0.370748	1.29507	8.64127	2.22779	0.171018	0.459744	0.404532	0.0501244	0.0357043
S41400_SI	2R	15046625	15046857	ena	FBgn0000578	2R:15029140..15050124(1)	FBgn0000578:10	ena:10	6	FBgn0000578	FBpp0085766;FBpp0085767;FBpp0085768;FBpp0099530;FBpp0099532;FBpp0113115	FBtr0086582;FBtr0086583;FBtr0086584;FBtr0100174;FBtr0100176;FBtr0114623	2.04254	0.164348	2.05583	15.4994	2.78427	0.181668	0.475702	0.477553	0.0035578	0.00708489
S41497_SI	2R	15200290	15200430	Rgk1	FBgn0034434	2R:15199898..15212994(-1)	FBgn0034434:2	Rgk1:2	1	FBgn0034434	FBpp0290746	FBtr0301531	3.64248	0.258044	3.46647	75.2618	4.37998	0.285006	0.477253	0.400812	0.00168979	0.000376113
S41498_SI	2R	15200500	15200635	Rgk1	FBgn0034434	2R:15199898..15212994(-1)	FBgn0034434:3	Rgk1:3	1	FBgn0034434	FBpp0290746	FBtr0301531	3.2466	0.119758	3.34437	80.6076	4.30985	0.128697	0.345263	0.382104	1.22537e-07	1.52713e-06
S41499_SI	2R	15202066	15202258	Rgk1	FBgn0034434	2R:15199898..15212994(-1)	FBgn0034434:4	Rgk1:4	1	FBgn0034434	FBpp0290746	FBtr0301531	2.99271	0.0734259	2.93587	62.9197	3.9859	0.0976411	0.369979	0.351699	1.20345e-06	1.42519e-06
S41500_SI	2R	15202752	15202843	Rgk1	FBgn0034434	2R:15199898..15212994(-1)	FBgn0034434:5	Rgk1:5	1	FBgn0034434	FBpp0290746	FBtr0301531	3.5434	0.207336	3.31046	84.1416	4.34684	0.219719	0.447965	0.361481	0.00320861	0.000519856
S41501_SI	2R	15205047	15205141	Rgk1	FBgn0034434	2R:15199898..15212994(-1)	FBgn0034434:6	Rgk1:6	1	FBgn0034434	FBpp0290746	FBtr0301531	3.41249	0.344633	3.35835	64.006	4.14718	0.192112	0.495482	0.461101	0.0257203	0.0250632
S41503_SI	2R	15205904	15206005	Rgk1	FBgn0034434	2R:15199898..15212994(-1)	FBgn0034434:8	Rgk1:8	1	FBgn0034434	FBpp0290746	FBtr0301531	3.61358	0.104887	3.5065	74.1321	4.39318	0.136027	0.457722	0.424237	0.00156004	0.000846606
S41505_SI	2R	15212703	15212994	Rgk1	FBgn0034434	2R:15199898..15212994(-1)	FBgn0034434:10	Rgk1:10	1	FBgn0034434	FBpp0290746	FBtr0301531	3.5524	0.217627	3.61178	90.2259	4.41501	0.178619	0.424966	0.486904	0.000170358	0.000773688
S41550_SI	2R	15260496	15260747	CG9416	CG9416	2R:15254746..15260747(-1)	CG9416:1	CG9416:1	1	FBgn0034438	FBpp0085739	FBtr0086555	0.332976	0.588991	0.155226	2.10887	1.14288	0.456115	0.462687	0.353203	0.0630858	0.0325154
S41729_SI	2R	15419941	15420216	sm	FBgn0003435	2R:15417414..15519007(-1)	FBgn0003435:4	sm:4	6	FBgn0003435	FBpp0085681;FBpp0085684;FBpp0099612;FBpp0110198;FBpp0290824;FBpp0290825	FBtr0086492;FBtr0086495;FBtr0100232;FBtr0110898;FBtr0301609;FBtr0301610	3.09375	0.169541	3.21089	54.8823	3.99375	0.0182068	0.410934	0.457951	6.09704e-07	1.24109e-05
S41795_SI	2R	15585228	15585334	Obp56a	CG11797	2R:15585228..15586016(1)	CG11797:1	Obp56a:1	1	FBgn0034468	FBpp0085672	FBtr0086476	1.02159	0.278508	0.577849	16.1558	2.81242	0.437355	0.162188	0.114362	0.00176844	0.000373423
S41796_SI	2R	15585574	15586016	Obp56a	CG11797	2R:15585228..15586016(1)	CG11797:2	Obp56a:2	1	FBgn0034468	FBpp0085672	FBtr0086476	0.814647	0.696272	1.94214	24.4813	3.2723	0.124274	0.098064	0.263824	3.22088e-08	0.000379907
S42222_SI	2R	16542475	16542596	CG16799	FBgn0034538	2R:16540630..16542596(-1)	FBgn0034538:4	CG16799:4	1	FBgn0034538	FBpp0085561	FBtr0086249	0.982651	0.561345	1.27216	9.6502	2.13824	0.13119	0.354706	0.492402	0.0187518	0.108741
S42269_SI	2R	16633511	16633607	dpr	FBgn0040726	2R:16586355..16637949(1)	FBgn0040726:6	dpr:6	1	FBgn0040726	FBpp0099910	FBtr0086238	2.2443	0.438074	2.50288	25.2367	3.30298	0.189737	0.366656	0.471961	0.0311353	0.141404
S42310_SI	2R	16766177	16766403	Ipk1	FBgn0050295	2R:16758311..16766632(1)	FBgn0050295:11	Ipk1:11	1	FBgn0050295	FBpp0112280	FBtr0113368	0.855991	0.140766	0.507369	2.29534	1.88406	0.346597	0.347317	0.17227	0.0596324	0.0335631
S42382_SI	2R	16889996	16890830	CG10543	FBgn0034570	2R:16883790..16894146(1)	FBgn0034570:4	CG10543:4	2	FBgn0034570	FBpp0071453;FBpp0292294	FBtr0071524;FBtr0303195	2.34837	0.208742	2.34381	20.7883	3.10341	0.0845409	0.476284	0.476076	2.80392e-05	6.07958e-05
S42384_SI	2R	16891145	16891599	CG10543	FBgn0034570	2R:16883790..16894146(1)	FBgn0034570:6	CG10543:6	2	FBgn0034570	FBpp0071453;FBpp0292294	FBtr0071524;FBtr0303195	1.98866	0.388534	1.90223	15.0167	2.74181	0.185089	0.490406	0.449726	0.00793469	0.00572962
S42525_SI	2R	17054395	17054547	CG4266	FBgn0034598	2R:17049218..17056163(-1)	FBgn0034598:7	CG4266:7	2	FBgn0034598	FBpp0071554;FBpp0112013	FBtr0071629;FBtr0113100	2.0469	0.348758	2.00796	13.1006	2.86844	0.13177	0.457158	0.490276	0.0457867	0.0507094
S42585_SI	2R	17106880	17107097	ASPP	CG18375	2R:17105361..17138458(-1)	CG18375:6	CG18375:6	2	FBgn0034606	FBpp0071548;FBpp0071549	FBtr0071622;FBtr0071623	1.71459	0.660353	1.99473	18.1025	2.78544	0.0646614	0.393682	0.486005	0.0263363	0.138782
S42599_SI	2R	17164023	17164111	Rgk3	FBgn0085426	2R:17143745..17167538(1)	FBgn0085426:6	Rgk3:6	1	FBgn0085426	FBpp0111558	FBtr0112646	1.41107	1.08172	1.05327	17.6012	2.76183	0.156319	0.406926	0.121975	0.103085	0.0825657
S42704_SI	2R	17246322	17246504	cv-2	FBgn0000395	2R:17242520..17266967(-1)	FBgn0000395:3	cv-2:3	1	FBgn0000395	FBpp0071536	FBtr0071610	1.23012	0.429005	1.27595	9.47948	2.38912	0.105824	0.335881	0.38823	0.0799602	0.120638
S42707_SI	2R	17254168	17254470	cv-2	FBgn0000395	2R:17242520..17266967(-1)	FBgn0000395:6	cv-2:6	1	FBgn0000395	FBpp0071536	FBtr0071610	1.40001	0.264981	1.34126	8.75216	2.1348	0.435974	0.46047	0.428901	0.0354136	0.0334831
S4275_SI	2L	7848999	7849589	CG14535	FBgn0031955	2L:7844905..7855255(-1)	FBgn0031955:3	CG14535:3	1	FBgn0031955	FBpp0079186	FBtr0079564	-0.0458508	0.691831	0.175026	3.36994	1.27479	0.180343	0.308835	0.341397	0.0247825	0.0860988
S42860_SI	2R	17563826	17564831	CG30263	FBgn0050263	2R:17563826..17572505(1)	FBgn0050263:1	CG30263:1	1	FBgn0050263	FBpp0271816	FBtr0273308	-1.15656	0.464056	-0.194236	2.21041	0.793949	0.136935	0.152745	0.395982	1.67613e-05	0.0240151
S4310_SI	2L	7954718	7958713	Snoo	FBgn0085450	2L:7892316..7984158(-1)	FBgn0085450:4	Snoo:4	1	FBgn0085450	FBpp0111632	FBtr0112720	-0.817628	1.43984	-0.468605	2.18288	1.77447	0.186724	0.183753	0.253396	0.00808983	0.0322434
S43297_SI	2R	18424095	18424287	px	FBgn0003175	2R:18384003..18449569(-1)	FBgn0003175:7	px:7	2	FBgn0003175	FBpp0071749;FBpp0111732	FBtr0071838;FBtr0112820	1.90461	0.449014	1.81864	14.2787	2.71894	0.138742	0.47742	0.40768	0.0121148	0.00952274
S43301_SI	2R	18428263	18428482	px	FBgn0003175	2R:18384003..18449569(-1)	FBgn0003175:12	px:12	3	FBgn0003175	FBpp0071749;FBpp0111732;FBpp0111733	FBtr0071838;FBtr0112820;FBtr0112821	1.6811	0.44255	1.89314	9.77473	2.76735	0.267351	0.352892	0.471613	0.0123754	0.062746
S43305_SI	2R	18437825	18439618	CG6018	FBgn0034736	2R:18437605..18439618(1)	FBgn0034736:2	CG6018:2	1	FBgn0034736	FBpp0071746	FBtr0071835	-0.296951	0.730757	-0.822193	2.14079	0.764098	0.512521	0.385091	0.246103	0.15455	0.0386704
S43306_SI	2R	18442723	18444299	px	FBgn0003175	2R:18384003..18449569(-1)	FBgn0003175:16	px:16	1	FBgn0003175	FBpp0071749	FBtr0071838	0.461529	0.612311	0.0479471	4.82103	1.58834	0.0134701	0.369051	0.228996	0.00419956	0.00039165
S43414_SI	2R	18554118	18554269	CG42868	FBgn0262142	2R:18553789..18554269(1)	FBgn0262142:2	CG42868:2	1	FBgn0262142	FBpp0293068	FBtr0304125	1.06883	0.529531	1.22112	6.43653	2.07571	0.406492	0.381876	0.468971	0.0308993	0.0928759
S43430_SI	2R	18583924	18584198	robo	CG13521	2R:18580029..18588467(-1)	CG13521:14	robo:14	2	FBgn0005631	FBpp0071833;FBpp0071834	FBtr0071922;FBtr0071923	2.09441	0.644786	2.07331	17.7288	2.95465	0.116691	0.483343	0.425093	0.0306894	0.0387695
S43431_SI	2R	18584257	18584455	robo	CG13521	2R:18580029..18588467(-1)	CG13521:13	robo:13	2	FBgn0005631	FBpp0071833;FBpp0071834	FBtr0071922;FBtr0071923	2.0088	0.616835	2.27081	14.4751	3.09245	0.233523	0.380977	0.439535	0.00388712	0.0401365
S43438_SI	2R	18585957	18586410	robo	CG13521	2R:18580029..18588467(-1)	CG13521:6	robo:6	2	FBgn0005631	FBpp0071833;FBpp0071834	FBtr0071922;FBtr0071923	1.60629	0.447227	1.81263	11.4974	2.6151	0.198848	0.389863	0.444461	0.000135899	0.00290541
S43439_SI	2R	18586471	18586589	robo	CG13521	2R:18580029..18588467(-1)	CG13521:5	robo:5	2	FBgn0005631	FBpp0071833;FBpp0071834	FBtr0071922;FBtr0071923	0.343602	2.17119	0.905575	9.76224	2.32536	0.154223	0.242541	0.160666	0.0272117	0.171747
S43440_SI	2R	18586701	18586881	robo	CG13521	2R:18580029..18588467(-1)	CG13521:4	robo:4	2	FBgn0005631	FBpp0071833;FBpp0071834	FBtr0071922;FBtr0071923	1.17931	0.206996	0.992492	7.70384	2.32453	0.315525	0.312279	0.26912	0.00298607	0.00136989
S43444_SI	2R	18588383	18588467	robo	CG13521	2R:18580029..18588467(-1)	CG13521:1	robo:1	1	FBgn0005631	FBpp0071833	FBtr0071922	1.90864	0.526667	2.26535	13.4043	3.11903	0.0754948	0.329946	0.425927	0.0400813	0.198352
S43706_SI	2R	18831286	18831864	CG42694	FBgn0261584	2R:18830732..18832673(1)	FBgn0261584:4	CG42694:4	1	FBgn0261584	FBpp0292027	FBtr0302896	-0.538878	0.384533	-0.50317	1.13632	0.376511	0.157863	0.421577	0.462797	0.0793276	0.119595
S4370_SI	2L	8043715	8044071	CG7466	CG7466	2L:8043715..8054328(1)	CG7466:1	CG7466:1	1	FBgn0031981	FBpp0079163	FBtr0079541	-0.496311	1.17694	0.347806	3.44377	1.27552	0.403816	0.22726	0.380157	0.00159571	0.126287
S4371_SI	2L	8044344	8044778	CG7466	CG7466	2L:8043715..8054328(1)	CG7466:2	CG7466:2	1	FBgn0031981	FBpp0079163	FBtr0079541	-0.00825642	0.337482	0.505163	3.74721	1.34164	0.0690271	0.271125	0.447592	0.00137688	0.0605843
S43806_SI	2R	19060010	19060254	CG34371	FBgn0085400	2R:19050535..19091494(-1)	FBgn0085400:10	CG34371:10	1	FBgn0085400	FBpp0111508	FBtr0112596	1.25098	0.194119	0.949368	8.97208	2.25375	0.117737	0.370483	0.301633	0.0440412	0.0137065
S43808_SI	2R	19063674	19063809	CG34371	FBgn0085400	2R:19050535..19091494(-1)	FBgn0085400:12	CG34371:12	1	FBgn0085400	FBpp0111508	FBtr0112596	1.28773	0.549906	1.33363	10.7538	2.4441	0.166205	0.347381	0.378992	0.0374606	0.0635792
S4385_SI	2L	8070636	8071048	poe	CG14472	2L:8054322..8071591(-1)	CG14472:3	poe:3	1	FBgn0011230	FBpp0079167	FBtr0079545	0.637984	1.05652	2.07515	23.3445	2.88332	0.128378	0.161026	0.450246	1.4595e-05	0.115389
S4397_SI	2L	8082811	8082969	Mcr	CG7586	2L:8074109..8082969(-1)	CG7586:1	Mcr:1	1	FBgn0020240	FBpp0079165	FBtr0079543	1.10371	0.826186	1.72673	12.2438	2.54256	0.0969195	0.286336	0.455336	0.00385264	0.136539
S44052_SI	2R	19529762	19529928	retn	CG5403	2R:19520135..19542343(1)	CG5403:2	retn:2	2	FBgn0004795	FBpp0071981;FBpp0071982	FBtr0072072;FBtr0072073	1.2889	0.594784	1.53869	9.79854	2.45431	0.290861	0.338114	0.464564	0.00746075	0.0505887
S44077_SI	2R	19561937	19562142	Pde8	FBgn0034886	2R:19545099..19568368(1)	FBgn0034886:20	Pde8:20	11	FBgn0034886	FBpp0071983;FBpp0071984;FBpp0071985;FBpp0071986;FBpp0291336;FBpp0291337;FBpp0291338;FBpp0291339;FBpp0291340;FBpp0291341;FBpp0291342	FBtr0072074;FBtr0072075;FBtr0072076;FBtr0072077;FBtr0302126;FBtr0302127;FBtr0302128;FBtr0302129;FBtr0302130;FBtr0302131;FBtr0302132	1.3732	0.77252	1.36873	14.4536	2.44861	0.300435	0.395194	0.344095	0.0225966	0.0325963
S44082_SI	2R	19563062	19563231	Pde8	FBgn0034886	2R:19545099..19568368(1)	FBgn0034886:25	Pde8:25	11	FBgn0034886	FBpp0071983;FBpp0071984;FBpp0071985;FBpp0071986;FBpp0291336;FBpp0291337;FBpp0291338;FBpp0291339;FBpp0291340;FBpp0291341;FBpp0291342	FBtr0072074;FBtr0072075;FBtr0072076;FBtr0072077;FBtr0302126;FBtr0302127;FBtr0302128;FBtr0302129;FBtr0302130;FBtr0302131;FBtr0302132	2.19284	0.322427	2.10744	23.13	3.18767	0.195864	0.379575	0.356456	0.00687366	0.00608766
S44087_SI	2R	19565238	19565460	Pde8	FBgn0034886	2R:19545099..19568368(1)	FBgn0034886:32	Pde8:32	12	FBgn0034886	FBpp0071983;FBpp0071984;FBpp0071985;FBpp0071986;FBpp0071987;FBpp0291336;FBpp0291337;FBpp0291338;FBpp0291339;FBpp0291340;FBpp0291341;FBpp0291342	FBtr0072074;FBtr0072075;FBtr0072076;FBtr0072077;FBtr0072078;FBtr0302126;FBtr0302127;FBtr0302128;FBtr0302129;FBtr0302130;FBtr0302131;FBtr0302132	1.88475	0.24063	1.83869	13.6505	2.70597	0.115946	0.447502	0.434404	0.00148483	0.00166657
S44138_SI	2R	19619176	19619494	CG11299	FBgn0034897	2R:19601425..19620706(1)	FBgn0034897:9	CG11299:9	3	FBgn0034897	FBpp0071996;FBpp0112026;FBpp0112027	FBtr0072087;FBtr0113113;FBtr0113114	3.15346	0.153412	3.12433	57.8688	3.96903	0.0868025	0.445222	0.429194	1.99505e-05	3.03642e-05
S44165_SI	2R	19655668	19655930	CG9850	FBgn0034903	2R:19641218..19685240(-1)	FBgn0034903:12	CG9850:12	3	FBgn0034903	FBpp0072001;FBpp0099735;FBpp0288559	FBtr0100329;FBtr0100330;FBtr0290120	1.6857	0.425201	1.87162	16.9841	2.71291	0.153381	0.377246	0.430597	0.0035293	0.0243883
S44167_SI	2R	19666539	19666634	CG9850	FBgn0034903	2R:19641218..19685240(-1)	FBgn0034903:15	CG9850:15	2	FBgn0034903	FBpp0072001;FBpp0288559	FBtr0100329;FBtr0290120	1.59112	0.904777	1.22007	18.8231	2.66538	0.527459	0.396286	0.264167	0.0975853	0.033366
S44168_SI	2R	19673435	19673878	CG9850	FBgn0034903	2R:19641218..19685240(-1)	FBgn0034903:16	CG9850:16	2	FBgn0034903	FBpp0072001;FBpp0288559	FBtr0100329;FBtr0290120	1.68792	0.285684	1.63397	12.3109	2.66335	0.191818	0.382954	0.355405	0.00418521	0.00465859
S44195_SI	2R	19717879	19718157	CG5549	FBgn0034911	2R:19707893..19724863(1)	FBgn0034911:3	CG5549:3	1	FBgn0034911	FBpp0290385	FBtr0301162	0.725238	0.870577	0.68024	10.8183	1.98899	0.138725	0.355427	0.268753	0.00468458	0.00605323
S44197_SI	2R	19721692	19721959	CG5549	FBgn0034911	2R:19707893..19724863(1)	FBgn0034911:5	CG5549:5	1	FBgn0034911	FBpp0290385	FBtr0301162	0.930576	0.474916	1.14773	14.1408	2.14708	0.0678502	0.320279	0.371374	0.002099	0.0165524
S4438_SI	2L	8144456	8144980	CG42763	FBgn0261831	2L:8144456..8145088(-1)	FBgn0261831:1	CG42763:1	1	FBgn0261831	FBpp0292453	FBtr0303391	1.67958	0.635729	1.29465	21.1702	2.73564	0.468582	0.371294	0.292309	0.0538129	0.0130261
S44456_SI	2R	19900437	19900558	Unc-89	FBgn0053519	2R:19883066..19901384(-1)	FBgn0053519:38	Unc-89:38	1	FBgn0053519	FBpp0112375	FBtr0113464	0.984002	0.831633	1.07172	13.4605	2.26452	0.569025	0.327257	0.38128	0.0379824	0.0736149
S4448_SI	2L	8156521	8156750	CG8552	FBgn0031990	2L:8134247..8159575(-1)	FBgn0031990:8	CG8552:8	1	FBgn0031990	FBpp0291751	FBtr0302595	1.97533	0.268605	1.89541	13.6241	2.86516	0.348896	0.404775	0.385325	0.0631241	0.0577146
S44538_SI	2R	19943213	19943412	CG13563	FBgn0034966	2R:19942829..19945128(1)	FBgn0034966:3	CG13563:3	1	FBgn0034966	FBpp0112030	FBtr0113117	0.641752	0.48754	0.450349	4.32425	1.89536	0.359037	0.301043	0.227992	0.0676492	0.0473261
S4461_SI	2L	8173016	8173209	CG8486	FBgn0031993	2L:8163298..8190044(1)	FBgn0031993:2	CG8486:2	6	FBgn0031993	FBpp0289561;FBpp0289562;FBpp0289563;FBpp0292459;FBpp0292460;FBpp0292461	FBtr0300332;FBtr0300333;FBtr0300334;FBtr0303398;FBtr0303399;FBtr0303400	0.458053	0.249264	0.577398	9.59111	1.67002	0.445232	0.213856	0.326763	0.0187188	0.0343927
S4462_SI	2L	8173276	8173540	CG8486	FBgn0031993	2L:8163298..8190044(1)	FBgn0031993:3	CG8486:3	6	FBgn0031993	FBpp0289561;FBpp0289562;FBpp0289563;FBpp0292459;FBpp0292460;FBpp0292461	FBtr0300332;FBtr0300333;FBtr0300334;FBtr0303398;FBtr0303399;FBtr0303400	0.368768	0.719554	1.35334	9.18839	2.4864	0.127689	0.141541	0.338671	4.51251e-05	0.0271787
S4463_SI	2L	8173601	8173908	CG8486	FBgn0031993	2L:8163298..8190044(1)	FBgn0031993:4	CG8486:4	6	FBgn0031993	FBpp0289561;FBpp0289562;FBpp0289563;FBpp0292459;FBpp0292460;FBpp0292461	FBtr0300332;FBtr0300333;FBtr0300334;FBtr0303398;FBtr0303399;FBtr0303400	0.234563	0.68716	0.393632	6.39108	1.71026	0.097848	0.270542	0.28316	0.0198879	0.0540527
S4464_SI	2L	8174141	8174267	CG8486	FBgn0031993	2L:8163298..8190044(1)	FBgn0031993:5	CG8486:5	6	FBgn0031993	FBpp0289561;FBpp0289562;FBpp0289563;FBpp0292459;FBpp0292460;FBpp0292461	FBtr0300332;FBtr0300333;FBtr0300334;FBtr0303398;FBtr0303399;FBtr0303400	0.506764	0.477007	1.03904	4.72763	1.81269	0.375607	0.280289	0.463218	0.0098028	0.167349
S44987_SI	2R	20562733	20563648	Mmp1	FBgn0035049	2R:20558817..20575704(-1)	FBgn0035049:7	Mmp1:7	9	FBgn0035049	FBpp0271771;FBpp0271772;FBpp0292974;FBpp0292975;FBpp0292976;FBpp0292977;FBpp0292978;FBpp0292979;FBpp0292980	FBtr0273263;FBtr0273264;FBtr0304005;FBtr0304006;FBtr0304007;FBtr0304008;FBtr0304009;FBtr0304010;FBtr0304011	3.01731	0.0732531	2.87032	38.7122	3.72498	0.0884146	0.492469	0.427862	7.31336e-05	1.50409e-05
S44988_SI	2R	20563719	20564122	Mmp1	FBgn0035049	2R:20558817..20575704(-1)	FBgn0035049:8	Mmp1:8	9	FBgn0035049	FBpp0271771;FBpp0271772;FBpp0292974;FBpp0292975;FBpp0292976;FBpp0292977;FBpp0292978;FBpp0292979;FBpp0292980	FBtr0273263;FBtr0273264;FBtr0304005;FBtr0304006;FBtr0304007;FBtr0304008;FBtr0304009;FBtr0304010;FBtr0304011	2.43333	0.230561	2.3281	32.5908	3.37232	0.111277	0.39677	0.353454	8.44223e-05	5.16955e-05
S45001_SI	2R	20601994	20602722	CG33988	CG33988	2R:20586468..20624176(-1)	CG33988:3	CG33988:3	1	FBgn0053988	FBpp0100042	FBtr0100033	1.91044	0.390659	1.80397	19.1248	2.96769	0.17496	0.36319	0.309657	0.000795967	0.000588327
S45003_SI	2R	20624137	20624176	CG33988	CG33988	2R:20586468..20624176(-1)	CG33988:1	CG33988:1	1	FBgn0053988	FBpp0100042	FBtr0100033	2.71284	0.236839	1.71374	34.7199	3.5202	0.282325	0.443091	0.265647	0.100657	0.000635371
S45005_SI	2R	20638823	20638906	CG30421	CG30421	2R:20631335..20644501(1)	CG30421:2	CG30421:2	1	FBgn0050421	FBpp0072276	FBtr0072369	1.69021	0.522718	1.41478	7.25442	2.27373	0.375901	0.433453	0.412854	0.188384	0.0429741
S45112_SI	2R	20788367	20788578	NaCP60E	FBgn0085434	2R:20779163..20807788(1)	FBgn0085434:6	NaCP60E:6	2	FBgn0085434	FBpp0111582;FBpp0292159	FBtr0112670;FBtr0303040	2.51463	0.560486	3.10657	45.8427	3.9558	0.290497	0.255132	0.436378	1.44089e-05	0.00800614
S45116_SI	2R	20791804	20792423	NaCP60E	FBgn0085434	2R:20779163..20807788(1)	FBgn0085434:7	NaCP60E:7	2	FBgn0085434	FBpp0111582;FBpp0292159	FBtr0112670;FBtr0303040	2.39804	0.230678	2.71165	41.2854	3.8078	0.0361533	0.248972	0.33431	8.51286e-11	2.02613e-08
S45117_SI	2R	20792493	20792712	NaCP60E	FBgn0085434	2R:20779163..20807788(1)	FBgn0085434:8	NaCP60E:8	2	FBgn0085434	FBpp0111582;FBpp0292159	FBtr0112670;FBtr0303040	2.79836	0.182029	3.19552	53.6819	4.05447	0.112927	0.287257	0.440896	1.67101e-08	1.53334e-05
S45127_SI	2R	20798487	20798814	NaCP60E	FBgn0085434	2R:20779163..20807788(1)	FBgn0085434:18	NaCP60E:18	2	FBgn0085434	FBpp0111582;FBpp0292159	FBtr0112670;FBtr0303040	2.47301	0.366432	3.14048	54.1503	3.99818	0.0998891	0.228879	0.438308	9.5225e-08	0.000588535
S45228_SI	2R	20885436	20885459	zip	FBgn0005634	2R:20878471..20899488(-1)	FBgn0005634:10	zip:10	2	FBgn0005634	FBpp0291729;FBpp0291731	FBtr0302573;FBtr0302575	1.27735	0.665164	1.26445	10.708	2.2606	0.497812	0.408301	0.342621	0.13922	0.164509
S45424_SI	3R	44179	45852	CG31516	CG31516-44179	3R:44179..45852(-1)	CG31516:45852-44179	CG31516:1	1	FBgn0051516	FBpp0078626	FBtr0078987	-2.30551	0.120228	-2.02652	0.0982706	0.759591	0.00745691	0.0527269	0.0308299	6.25634e-05	0.00149738
S45653_SI	3R	328161	328953	CG34357	FBgn0085386	3R:319126..383789(-1)	FBgn0085386:9	CG34357:9	2	FBgn0085386	FBpp0111479;FBpp0292870	FBtr0112567;FBtr0303867	1.37608	0.420293	1.46068	7.77583	2.25129	0.122037	0.443292	0.455777	0.00314603	0.0117996
S45660_SI	3R	359871	360247	CG34357	FBgn0085386	3R:319126..383789(-1)	FBgn0085386:13	CG34357:13	3	FBgn0085386	FBpp0111479;FBpp0111480;FBpp0292870	FBtr0112567;FBtr0112568;FBtr0303867	1.76843	0.0467337	1.81324	10.1094	2.60527	0.194503	0.427887	0.479277	0.0158392	0.0332501
S45665_SI	3R	383664	383789	CG34357	FBgn0085386	3R:319126..383789(-1)	FBgn0085386:16	CG34357:16	3	FBgn0085386	FBpp0111479;FBpp0111480;FBpp0292870	FBtr0112567;FBtr0112568;FBtr0303867	1.87132	0.456734	1.88415	16.4209	2.7571	0.305895	0.430082	0.283183	0.0375491	0.0912674
S45699_SI	3R	506501	506559	CG31531	CG31531	3R:485305..530979(1)	CG31531:4	CG31531:4	3	FBgn0051531	FBpp0078502;FBpp0078503;FBpp0078504	FBtr0078862;FBtr0078863;FBtr0078864	3.28241	0.294127	2.80134	39.5046	4.04824	0.190721	0.473782	0.285828	0.00551569	7.50401e-05
S45708_SI	3R	531458	531502	CG31534	FBgn0051534	3R:531458..537915(1)	FBgn0051534:1	CG31534:1	1	FBgn0051534	FBpp0271884	FBtr0273376	2.59003	0.401605	2.63507	18.2026	3.43659	0.2353	0.446445	0.446769	0.0642669	0.106043
S45794_SI	3R	748314	748546	Cdep	FBgn0051536	3R:736278..771298(1)	FBgn0051536:4	Cdep:4	2	FBgn0051536	FBpp0078481;FBpp0110258	FBtr0078840;FBtr0110958	2.4781	0.15718	2.47461	23.3194	3.37473	0.0803056	0.410907	0.436827	0.000142158	0.000293857
S45801_SI	3R	751798	752053	Cdep	FBgn0051536	3R:736278..771298(1)	FBgn0051536:12	Cdep:12	1	FBgn0051536	FBpp0110258	FBtr0110958	2.6543	0.237078	2.73212	29.8193	3.47266	0.1805	0.44546	0.472274	0.000966348	0.00445681
S45848_SI	3R	1006779	1006897	cno	FBgn0259212	3R:998392..1043147(-1)	FBgn0259212:8	cno:8	3	FBgn0259212	FBpp0288987;FBpp0288988;FBpp0289752	FBtr0299709;FBtr0299710;FBtr0300525	1.48346	0.730581	1.61394	21.4948	2.95885	0.245253	0.268476	0.320444	0.0117399	0.0320919
S45850_SI	3R	1007270	1007794	cno	FBgn0259212	3R:998392..1043147(-1)	FBgn0259212:10	cno:10	3	FBgn0259212	FBpp0288987;FBpp0288988;FBpp0289752	FBtr0299709;FBtr0299710;FBtr0300525	2.2103	0.323275	2.29008	21.596	3.08457	0.0719322	0.431688	0.457177	0.000680168	0.00321248
S45851_SI	3R	1008142	1008607	cno	FBgn0259212	3R:998392..1043147(-1)	FBgn0259212:11	cno:11	3	FBgn0259212	FBpp0288987;FBpp0288988;FBpp0289752	FBtr0299709;FBtr0299710;FBtr0300525	2.14537	0.52582	2.13676	24.1306	3.23484	0.0926265	0.366379	0.335547	4.60739e-05	9.56378e-05
S45853_SI	3R	1010001	1010245	cno	FBgn0259212	3R:998392..1043147(-1)	FBgn0259212:13	cno:13	2	FBgn0259212	FBpp0288988;FBpp0289752	FBtr0299710;FBtr0300525	1.43322	0.984712	1.34553	11.3627	2.66187	0.117277	0.387314	0.296037	0.0863369	0.0855803
S45856_SI	3R	1013030	1013382	cno	FBgn0259212	3R:998392..1043147(-1)	FBgn0259212:16	cno:16	3	FBgn0259212	FBpp0288987;FBpp0288988;FBpp0289752	FBtr0299709;FBtr0299710;FBtr0300525	1.4556	0.567302	1.52366	10.6901	2.40758	0.0669923	0.431802	0.422358	0.0314944	0.0643621
S45923_SI	3R	1118720	1118882	l(3)82Fd	FBgn0013576	3R:1098665..1176165(-1)	FBgn0013576:12	l(3)82Fd:12	13	FBgn0013576	FBpp0078453;FBpp0078454;FBpp0078455;FBpp0078456;FBpp0089229;FBpp0099567;FBpp0099569;FBpp0110232;FBpp0110233;FBpp0271939;FBpp0271940;FBpp0271941;FBpp0271942	FBtr0078810;FBtr0078811;FBtr0078812;FBtr0078813;FBtr0078818;FBtr0100197;FBtr0100199;FBtr0110932;FBtr0110933;FBtr0273431;FBtr0273432;FBtr0273433;FBtr0273434	3.67185	0.210361	3.45949	73.8191	4.48144	0.115191	0.449936	0.359963	1.61924e-05	1.4999e-06
S45928_SI	3R	1121363	1121517	l(3)82Fd	FBgn0013576	3R:1098665..1176165(-1)	FBgn0013576:19	l(3)82Fd:19	14	FBgn0013576	FBpp0078451;FBpp0078453;FBpp0078454;FBpp0078455;FBpp0078456;FBpp0089229;FBpp0099567;FBpp0099569;FBpp0110232;FBpp0110233;FBpp0271939;FBpp0271940;FBpp0271941;FBpp0271942	FBtr0078808;FBtr0078810;FBtr0078811;FBtr0078812;FBtr0078813;FBtr0078818;FBtr0100197;FBtr0100199;FBtr0110932;FBtr0110933;FBtr0273431;FBtr0273432;FBtr0273433;FBtr0273434	3.36997	0.246719	3.55637	84.586	4.35989	0.121917	0.378506	0.450147	2.67523e-07	1.55475e-05
S45930_SI	3R	1121869	1122357	l(3)82Fd	FBgn0013576	3R:1098665..1176165(-1)	FBgn0013576:21	l(3)82Fd:21	14	FBgn0013576	FBpp0078451;FBpp0078453;FBpp0078454;FBpp0078455;FBpp0078456;FBpp0089229;FBpp0099567;FBpp0099569;FBpp0110232;FBpp0110233;FBpp0271939;FBpp0271940;FBpp0271941;FBpp0271942	FBtr0078808;FBtr0078810;FBtr0078811;FBtr0078812;FBtr0078813;FBtr0078818;FBtr0100197;FBtr0100199;FBtr0110932;FBtr0110933;FBtr0273431;FBtr0273432;FBtr0273433;FBtr0273434	3.18425	0.37289	3.31853	65.1508	4.19688	0.027511	0.382592	0.417003	6.08391e-05	0.000672977
S45932_SI	3R	1123924	1124211	l(3)82Fd	FBgn0013576	3R:1098665..1176165(-1)	FBgn0013576:23	l(3)82Fd:23	13	FBgn0013576	FBpp0078451;FBpp0078453;FBpp0078454;FBpp0078455;FBpp0089229;FBpp0099567;FBpp0099569;FBpp0110232;FBpp0110233;FBpp0271939;FBpp0271940;FBpp0271941;FBpp0271942	FBtr0078808;FBtr0078810;FBtr0078811;FBtr0078812;FBtr0078818;FBtr0100197;FBtr0100199;FBtr0110932;FBtr0110933;FBtr0273431;FBtr0273432;FBtr0273433;FBtr0273434	2.90638	0.276875	2.92693	43.0818	3.77299	0.0782	0.432013	0.439119	0.00247459	0.00536365
S45948_SI	3R	1161436	1161626	l(3)82Fd	FBgn0013576	3R:1098665..1176165(-1)	FBgn0013576:41	l(3)82Fd:41	1	FBgn0013576	FBpp0078451	FBtr0078808	2.95232	0.442897	3.4039	64.097	4.17429	0.214249	0.3114	0.478822	0.00104696	0.0497626
S45990_SI	3R	1211391	1211584	kkv	FBgn0001311	3R:1203815..1218587(-1)	FBgn0001311:13	kkv:13	3	FBgn0001311	FBpp0078442;FBpp0089164;FBpp0290640	FBtr0078798;FBtr0078800;FBtr0301398	2.21415	0.287675	2.34739	15.0571	3.0821	0.176822	0.428592	0.476033	0.00227318	0.0143707
S46021_SI	3R	1280346	1280459	CG14669	FBgn0037326	3R:1240275..1283322(1)	FBgn0037326:5	CG14669:5	1	FBgn0037326	FBpp0078328	FBtr0078679	1.86432	0.225131	1.83402	14.9776	2.89029	0.307622	0.353174	0.34447	0.0193342	0.0244071
S46092_SI	3R	1353887	1354002	Itp-r83A	CG1063	3R:1342862..1364584(1)	CG1063:4	Itp-r83A:4	2	FBgn0010051	FBpp0078335;FBpp0078336	FBtr0078686;FBtr0078687	1.29743	0.509429	1.01869	17.4538	2.78517	0.273132	0.24205	0.329029	0.0299018	0.015647
S46275_SI	3R	1503387	1503486	CG1347	FBgn0037363	3R:1495435..1505652(1)	FBgn0037363:4	CG1347:4	1	FBgn0037363	FBpp0078365	FBtr0078716	2.33474	0.452273	2.27821	23.079	3.35445	0.334171	0.374137	0.347641	0.00559987	0.00619931
S46330_SI	3R	1603312	1603514	CG2082	FBgn0027608	3R:1584992..1606798(-1)	FBgn0027608:17	CG2082:17	3	FBgn0027608	FBpp0078323;FBpp0290131;FBpp0290133	FBtr0078674;FBtr0300909;FBtr0300911	2.99181	0.258191	2.58486	28.7225	3.71552	0.0585973	0.496358	0.326186	0.00256981	4.06935e-05
S46410_SI	3R	1704422	1704547	CG34113	FBgn0083949	3R:1688587..1765245(-1)	FBgn0083949:7	CG34113:7	2	FBgn0083949	FBpp0110103;FBpp0110104	FBtr0110806;FBtr0110807	1.41249	0.137765	1.21648	6.92727	2.4212	0.280409	0.358421	0.216492	0.0419306	0.0420922
S46414_SI	3R	1712297	1712447	CG34113	FBgn0083949	3R:1688587..1765245(-1)	FBgn0083949:12	CG34113:12	2	FBgn0083949	FBpp0110103;FBpp0110104	FBtr0110806;FBtr0110807	1.35012	0.479428	1.01071	7.18005	2.20689	0.234245	0.453085	0.323193	0.161326	0.0586937
S46417_SI	3R	1717943	1718053	CG34113	FBgn0083949	3R:1688587..1765245(-1)	FBgn0083949:15	CG34113:15	2	FBgn0083949	FBpp0110103;FBpp0110104	FBtr0110806;FBtr0110807	1.31039	0.409408	0.885419	7.48641	2.61313	0.247944	0.281651	0.195536	0.0020348	0.000225444
S46420_SI	3R	1729438	1729570	CG34113	FBgn0083949	3R:1688587..1765245(-1)	FBgn0083949:18	CG34113:18	2	FBgn0083949	FBpp0110103;FBpp0110104	FBtr0110806;FBtr0110807	0.83721	0.407739	1.12894	7.58351	2.07429	0.199508	0.302682	0.47979	0.0131242	0.0795643
S46421_SI	3R	1765086	1765245	CG34113	FBgn0083949	3R:1688587..1765245(-1)	FBgn0083949:19	CG34113:19	2	FBgn0083949	FBpp0110103;FBpp0110104	FBtr0110806;FBtr0110807	1.41068	0.685795	1.56969	13.1259	2.55602	0.387817	0.371418	0.462502	0.0300335	0.0858873
S46636_SI	3R	2280980	2282165	CG9727	FBgn0037445	3R:2277275..2282165(-1)	FBgn0037445:4	CG9727:4	1	FBgn0037445	FBpp0081227	FBtr0081730	1.04687	0.44317	1.24881	5.39656	2.18037	0.0813655	0.343286	0.397635	1.27261e-05	0.000333375
S46646_SI	3R	2316245	2316695	CG15186	CG15186	3R:2308518..2320755(1)	CG15186:4	CG15186:4	3	FBgn0037448	FBpp0081172;FBpp0081173;FBpp0081174	FBtr0081672;FBtr0081673;FBtr0081674	1.26945	0.269487	1.25371	7.17138	2.04826	0.167958	0.466131	0.493973	0.0737233	0.0896005
S46653_SI	3R	2357668	2357773	dpr11	CG33202	3R:2356021..2419052(-1)	CG33202:7	dpr11:7	1	FBgn0053202	FBpp0081202	FBtr0081704	1.89187	0.34455	1.91486	11.7473	2.79833	0.168314	0.417494	0.41561	0.0499013	0.0763597
S46657_SI	3R	2371397	2371695	dpr11	CG33202	3R:2356021..2419052(-1)	CG33202:3	dpr11:3	1	FBgn0053202	FBpp0081202	FBtr0081704	1.2669	0.410269	1.46545	7.84024	2.27156	0.159733	0.388531	0.449477	0.00124756	0.0134426
S46722_SI	3R	2512723	2513761	Ccp84Ag	FBgn0004777	3R:2512450..2513761(1)	FBgn0004777:2	Ccp84Ag:2	1	FBgn0004777	FBpp0081187	FBtr0081689	-0.0498415	0.420603	-1.10171	2.1619	1.11153	0.195575	0.329997	0.111672	0.00143522	1.16803e-06
S46852_SI	3R	2932800	2934139	Alh	FBgn0037471	3R:2920318..2949907(-1)	FBgn0037471:16	Alh:16	6	FBgn0261238	FBpp0081131;FBpp0081132;FBpp0112111;FBpp0112112;FBpp0289721;FBpp0289722	FBtr0081614;FBtr0081615;FBtr0113199;FBtr0113200;FBtr0300494;FBtr0300495	0.776178	0.714996	0.530156	3.84409	1.89381	0.513518	0.371524	0.254357	0.145532	0.0907814
S46862_SI	3R	2949626	2949907	Alh	FBgn0037471	3R:2920318..2949907(-1)	FBgn0037471:23	Alh:23	1	FBgn0261238	FBpp0081129	FBtr0081612	0.873367	0.187932	1.12142	7.12779	1.91691	0.227205	0.350464	0.455256	0.00634158	0.0529152
S46916_SI	3R	3017717	3017853	lap	FBgn0086372	3R:3012719..3026631(1)	FBgn0086372:9	lap:9	3	FBgn0086372	FBpp0081091;FBpp0291393;FBpp0291394	FBtr0081572;FBtr0302183;FBtr0302184	3.62872	0.269928	3.73483	95.8802	4.42416	0.243595	0.455152	0.493421	2.12203e-05	0.00028054
S46952_SI	3R	3063380	3066860	CG14608	FBgn0037487	3R:3050810..3066860(1)	FBgn0037487:5	CG14608:5	1	FBgn0037487	FBpp0292311	FBtr0303219	0.819063	0.286494	0.773122	4.88298	1.57476	0.0890404	0.482027	0.449321	7.51323e-05	8.26914e-05
S46982_SI	3R	3102418	3103201	rn	FBgn0259172	3R:3099460..3135119(-1)	FBgn0259172:3	rn:3	1	FBgn0259172	FBpp0288912	FBtr0299637	0.229171	0.21454	0.210468	2.3539	1.33925	0.427175	0.315157	0.309763	0.0249678	0.0333255
S47094_SI	3R	3400000	3400138	CG34127	FBgn0083963	3R:3397848..3465156(-1)	FBgn0083963:4	CG34127:4	1	FBgn0083963	FBpp0290294	FBtr0301072	1.55136	0.646179	1.50987	9.82594	2.52588	0.182944	0.321687	0.251516	0.0313062	0.045204
S47100_SI	3R	3422711	3422874	CG34127	FBgn0083963	3R:3397848..3465156(-1)	FBgn0083963:10	CG34127:10	1	FBgn0083963	FBpp0290294	FBtr0301072	1.458	0.538325	1.27042	9.2627	2.25435	0.0505949	0.498691	0.391579	0.105737	0.0574567
S47106_SI	3R	3488295	3488925	CG31146	CG31146	3R:3483971..3520040(1)	CG31146:3	CG31146:3	1	FBgn0051146	FBpp0081065	FBtr0081541	-0.00139324	0.368037	-0.771686	3.16744	1.03953	0.179483	0.274837	0.114581	0.124852	0.0140577
S47159_SI	3R	3620592	3620941	CG2641	CG2641	3R:3619931..3622321(1)	CG2641:2	CG2641:2	1	FBgn0037518	FBpp0081242	FBtr0081745	0.952198	0.392235	-0.21929	4.38796	1.77308	0.154439	0.461831	0.135661	0.0139936	1.77543e-06
S47171_SI	3R	3632634	3633489	CG2993	CG2993	3R:3631717..3635710(-1)	CG2993:3	CG2993:3	1	FBgn0037521	FBpp0081268	FBtr0081771	3.1863	0.25774	3.20413	61.0074	4.16807	0.0808297	0.383485	0.381771	2.70672e-06	9.12468e-06
S47172_SI	3R	3633696	3634048	CG2993	CG2993	3R:3631717..3635710(-1)	CG2993:2	CG2993:2	1	FBgn0037521	FBpp0081268	FBtr0081771	2.69827	0.254719	2.5067	39.5247	3.77468	0.191853	0.34448	0.27966	3.0981e-05	8.24856e-06
S47195_SI	3R	3689983	3690156	CG17816	FBgn0037525	3R:3683896..3712441(-1)	FBgn0037525:7	CG17816:7	4	FBgn0037525	FBpp0081267;FBpp0112114;FBpp0112115;FBpp0290051	FBtr0081770;FBtr0113202;FBtr0113203;FBtr0300827	2.98665	0.455479	3.15749	52.2062	4.07106	0.0788034	0.360446	0.403859	0.000234906	0.0026509
S47201_SI	3R	3695954	3696070	CG17816	FBgn0037525	3R:3683896..3712441(-1)	FBgn0037525:15	CG17816:15	5	FBgn0037525	FBpp0081267;FBpp0112114;FBpp0112115;FBpp0290050;FBpp0290051	FBtr0081770;FBtr0113202;FBtr0113203;FBtr0300826;FBtr0300827	2.70306	0.255689	2.95916	49.9208	3.71493	0.164739	0.368608	0.467925	7.0462e-05	0.00314989
S47414_SI	3R	4119565	4121867	CG9626	CG9626	3R:4119565..4125620(-1)	CG9626:12	CG9626:12	1	FBgn0037565	FBpp0081353	FBtr0081864	0.902003	0.0530229	1.0474	6.21511	1.87057	0.112919	0.378411	0.447207	5.03792e-06	0.000104999
S47415_SI	3R	4121927	4122047	CG9626	CG9626	3R:4119565..4125620(-1)	CG9626:11	CG9626:11	1	FBgn0037565	FBpp0081353	FBtr0081864	0.332322	0.364575	1.03865	7.99448	2.16278	0.297399	0.121917	0.326911	0.0271317	0.196833
S47416_SI	3R	4122116	4122377	CG9626	CG9626	3R:4119565..4125620(-1)	CG9626:10	CG9626:10	1	FBgn0037565	FBpp0081353	FBtr0081864	0.496269	0.413627	0.969024	6.47052	1.9179	0.268876	0.249363	0.259791	0.000485152	0.0438721
S47417_SI	3R	4122437	4122752	CG9626	CG9626	3R:4119565..4125620(-1)	CG9626:9	CG9626:9	1	FBgn0037565	FBpp0081353	FBtr0081864	0.327344	0.889991	0.991995	5.11386	1.82243	0.143784	0.293026	0.443292	0.0034955	0.140683
S47421_SI	3R	4123739	4123915	CG9626	CG9626	3R:4119565..4125620(-1)	CG9626:5	CG9626:5	1	FBgn0037565	FBpp0081353	FBtr0081864	0.724998	0.377607	0.556558	3.81914	1.50456	0.682911	0.309168	0.343096	0.166111	0.0840479
S47425_SI	3R	4125010	4125620	CG9626	CG9626	3R:4119565..4125620(-1)	CG9626:1	CG9626:1	1	FBgn0037565	FBpp0081353	FBtr0081864	-0.0393609	0.523651	0.167484	4.42914	1.71171	0.151772	0.190108	0.258187	0.000770865	0.00458655
S47489_SI	3R	4210766	4213924	CG31462	CG31462	3R:4210766..4213924(-1)	CG31462:1	CG31462:1	1	FBgn0051462	FBpp0081340	FBtr0081851	0.919657	0.561979	1.61876	15.0359	2.54057	0.021523	0.225155	0.414028	5.57595e-05	0.0208336
S47492_SI	3R	4217009	4217122	PQBP-1	FBgn0250829	3R:4204893..4303315(-1)	FBgn0250829:4	PQBP-1:4	1	FBgn0250829	FBpp0291181	FBtr0301971	1.62438	0.704253	1.59709	15.5683	2.68785	0.313956	0.411547	0.371436	0.0643343	0.0771823
S47493_SI	3R	4217724	4217897	PQBP-1	FBgn0250829	3R:4204893..4303315(-1)	FBgn0250829:5	PQBP-1:5	1	FBgn0250829	FBpp0291181	FBtr0301971	1.44383	0.587636	1.38799	10.1687	2.87806	0.215267	0.262876	0.241835	0.00224445	0.00290087
S47495_SI	3R	4220617	4220780	PQBP-1	FBgn0250829	3R:4204893..4303315(-1)	FBgn0250829:7	PQBP-1:7	1	FBgn0250829	FBpp0291181	FBtr0301971	1.58085	0.599301	1.4998	15.3877	2.75188	0.0842512	0.35238	0.360788	0.0433934	0.0433573
S47497_SI	3R	4223373	4223484	PQBP-1	FBgn0250829	3R:4204893..4303315(-1)	FBgn0250829:9	PQBP-1:9	1	FBgn0250829	FBpp0291181	FBtr0301971	1.82588	0.404238	1.84943	14.2504	2.97237	0.150594	0.335551	0.324611	0.0386079	0.059731
S47498_SI	3R	4223688	4223836	PQBP-1	FBgn0250829	3R:4204893..4303315(-1)	FBgn0250829:10	PQBP-1:10	1	FBgn0250829	FBpp0291181	FBtr0301971	0.641093	0.409449	1.0872	10.7158	2.10253	0.36137	0.236853	0.39005	0.0130265	0.117276
S47499_SI	3R	4224284	4224478	PQBP-1	FBgn0250829	3R:4204893..4303315(-1)	FBgn0250829:11	PQBP-1:11	1	FBgn0250829	FBpp0291181	FBtr0301971	1.18208	0.262068	-0.0740215	11.6321	2.539	0.380514	0.252536	0.281327	0.14918	0.00695828
S47502_SI	3R	4228470	4228597	PQBP-1	FBgn0250829	3R:4204893..4303315(-1)	FBgn0250829:14	PQBP-1:14	1	FBgn0250829	FBpp0291181	FBtr0301971	1.02879	0.696935	1.92388	13.3554	2.86061	0.208398	0.189137	0.428275	0.00056856	0.0962371
S4771_SI	2L	8484810	8485514	d	FBgn0262029	2L:8466830..8488671(1)	FBgn0262029:9	CG42840:9	5	FBgn0262029	FBpp0292921;FBpp0292922;FBpp0292923;FBpp0292924;FBpp0292925	FBtr0303920;FBtr0303921;FBtr0303922;FBtr0303923;FBtr0303924	0.203519	0.40573	0.00607741	3.33483	1.27569	0.120145	0.361641	0.292453	0.000973268	0.000331285
S47850_SI	3R	5039699	5039987	pum	FBgn0003165	3R:4895479..5063417(-1)	FBgn0003165:9	pum:9	4	FBgn0003165	FBpp0081470;FBpp0081471;FBpp0081472;FBpp0081473	FBtr0081990;FBtr0081991;FBtr0081992;FBtr0081993	2.40144	0.271151	2.67814	29.3116	3.42838	0.0690909	0.367829	0.474835	8.28195e-05	0.0042453
S47855_SI	3R	5057796	5058578	pum	FBgn0003165	3R:4895479..5063417(-1)	FBgn0003165:14	pum:14	3	FBgn0003165	FBpp0081470;FBpp0081471;FBpp0081472	FBtr0081990;FBtr0081991;FBtr0081992	2.42937	0.268589	2.442	29.787	3.30028	0.0612922	0.428942	0.424526	0.000535715	0.00122779
S48014_SI	3R	5292212	5292353	CG16779	CG16779	3R:5292212..5301505(-1)	CG16779:9	CG16779:9	1	FBgn0037698	FBpp0081603	FBtr0082125	1.77263	0.549799	2.53391	22.0894	3.28754	0.0951987	0.248687	0.497757	6.99202e-05	0.0486275
S48019_SI	3R	5298127	5298886	CG16779	CG16779	3R:5292212..5301505(-1)	CG16779:4	CG16779:4	1	FBgn0037698	FBpp0081603	FBtr0082125	1.50295	0.37645	1.86267	14.0884	2.71467	0.0540132	0.313882	0.439807	4.82553e-05	0.00407082
S48059_SI	3R	5365085	5365197	mura	FBgn0037705	3R:5363876..5377528(-1)	FBgn0037705:2	mura:2	3	FBgn0037705	FBpp0081594;FBpp0081595;FBpp0081596	FBtr0082116;FBtr0082117;FBtr0082118	2.87638	0.316926	1.90149	43.3946	3.61784	0.219848	0.485015	0.217542	0.0304326	2.04331e-05
S48061_SI	3R	5365790	5366249	mura	FBgn0037705	3R:5363876..5377528(-1)	FBgn0037705:4	mura:4	3	FBgn0037705	FBpp0081594;FBpp0081595;FBpp0081596	FBtr0082116;FBtr0082117;FBtr0082118	2.48893	0.331033	2.52416	26.8115	3.3871	0.062431	0.42385	0.434173	0.0015357	0.00400705
S48062_SI	3R	5366306	5366888	mura	FBgn0037705	3R:5363876..5377528(-1)	FBgn0037705:5	mura:5	3	FBgn0037705	FBpp0081594;FBpp0081595;FBpp0081596	FBtr0082116;FBtr0082117;FBtr0082118	2.36453	0.299223	2.13769	29.8244	3.31323	0.144791	0.396903	0.306674	0.000213834	3.51544e-05
S4818_SI	2L	8640587	8640695	Sema-1a	FBgn0011259	2L:8542009..8671276(1)	FBgn0011259:7	Sema-1a:7	4	FBgn0011259	FBpp0079302;FBpp0292880;FBpp0292881;FBpp0292882	FBtr0079691;FBtr0303877;FBtr0303878;FBtr0303879	2.06354	0.573913	2.90423	42.152	3.7505	0.0646414	0.207659	0.468315	5.52129e-05	0.0423564
S4819_SI	2L	8645027	8645222	Sema-1a	FBgn0011259	2L:8542009..8671276(1)	FBgn0011259:8	Sema-1a:8	4	FBgn0011259	FBpp0079302;FBpp0292880;FBpp0292881;FBpp0292882	FBtr0079691;FBtr0303877;FBtr0303878;FBtr0303879	1.3405	0.372618	2.16173	20.8469	3.21344	0.257133	0.158284	0.344464	5.21884e-06	0.00622191
S4820_SI	2L	8654105	8654209	Sema-1a	FBgn0011259	2L:8542009..8671276(1)	FBgn0011259:9	Sema-1a:9	4	FBgn0011259	FBpp0079302;FBpp0292880;FBpp0292881;FBpp0292882	FBtr0079691;FBtr0303877;FBtr0303878;FBtr0303879	1.95904	0.861742	2.45488	30.4371	3.54265	0.213099	0.195465	0.384921	0.0010232	0.0206163
S4821_SI	2L	8654907	8654995	Sema-1a	FBgn0011259	2L:8542009..8671276(1)	FBgn0011259:10	Sema-1a:10	4	FBgn0011259	FBpp0079302;FBpp0292880;FBpp0292881;FBpp0292882	FBtr0079691;FBtr0303877;FBtr0303878;FBtr0303879	0.588293	0.295122	1.60906	18.5529	2.93408	0.0626625	0.0739496	0.289884	5.71694e-06	0.00364108
S4822_SI	2L	8655231	8655372	Sema-1a	FBgn0011259	2L:8542009..8671276(1)	FBgn0011259:11	Sema-1a:11	4	FBgn0011259	FBpp0079302;FBpp0292880;FBpp0292881;FBpp0292882	FBtr0079691;FBtr0303877;FBtr0303878;FBtr0303879	1.62866	0.438104	1.94899	22.2019	3.14238	0.23736	0.230623	0.306782	0.000512028	0.00815249
S4823_SI	2L	8655703	8655824	Sema-1a	FBgn0011259	2L:8542009..8671276(1)	FBgn0011259:12	Sema-1a:12	4	FBgn0011259	FBpp0079302;FBpp0292880;FBpp0292881;FBpp0292882	FBtr0079691;FBtr0303877;FBtr0303878;FBtr0303879	1.31693	1.34486	2.38732	26.0482	3.20678	0.0473378	0.112276	0.458709	0.000712961	0.0951692
S4824_SI	2L	8655901	8655981	Sema-1a	FBgn0011259	2L:8542009..8671276(1)	FBgn0011259:13	Sema-1a:13	4	FBgn0011259	FBpp0079302;FBpp0292880;FBpp0292881;FBpp0292882	FBtr0079691;FBtr0303877;FBtr0303878;FBtr0303879	1.06397	0.761042	2.42122	23.5828	3.14785	0.319592	0.10569	0.468627	7.84722e-05	0.153919
S4825_SI	2L	8656361	8656506	Sema-1a	FBgn0011259	2L:8542009..8671276(1)	FBgn0011259:14	Sema-1a:14	4	FBgn0011259	FBpp0079302;FBpp0292880;FBpp0292881;FBpp0292882	FBtr0079691;FBtr0303877;FBtr0303878;FBtr0303879	1.98205	0.542	2.34725	28.5243	3.39342	0.0412581	0.273944	0.354497	0.00256208	0.0350571
S4827_SI	2L	8660431	8660574	Sema-1a	FBgn0011259	2L:8542009..8671276(1)	FBgn0011259:16	Sema-1a:16	4	FBgn0011259	FBpp0079302;FBpp0292880;FBpp0292881;FBpp0292882	FBtr0079691;FBtr0303877;FBtr0303878;FBtr0303879	1.79749	0.490777	3.08101	50.8535	4.02337	0.184648	0.115528	0.39667	1.21247e-07	0.00864857
S4828_SI	2L	8660648	8660759	Sema-1a	FBgn0011259	2L:8542009..8671276(1)	FBgn0011259:17	Sema-1a:17	4	FBgn0011259	FBpp0079302;FBpp0292880;FBpp0292881;FBpp0292882	FBtr0079691;FBtr0303877;FBtr0303878;FBtr0303879	1.62263	0.429332	2.54058	47.1745	3.83255	0.0723289	0.11716	0.290604	5.97896e-06	0.00488003
S4829_SI	2L	8661146	8661288	Sema-1a	FBgn0011259	2L:8542009..8671276(1)	FBgn0011259:18	Sema-1a:18	4	FBgn0011259	FBpp0079302;FBpp0292880;FBpp0292881;FBpp0292882	FBtr0079691;FBtr0303877;FBtr0303878;FBtr0303879	1.11434	0.907178	1.72971	18.2043	2.92849	0.269991	0.198724	0.328549	0.00919344	0.117818
S4832_SI	2L	8662865	8663135	Sema-1a	FBgn0011259	2L:8542009..8671276(1)	FBgn0011259:22	Sema-1a:22	4	FBgn0011259	FBpp0079302;FBpp0292880;FBpp0292881;FBpp0292882	FBtr0079691;FBtr0303877;FBtr0303878;FBtr0303879	1.68883	0.53905	2.38998	21.4479	3.17528	0.107727	0.246966	0.480523	3.57024e-05	0.0262851
S48356_SI	3R	5610408	5610482	CG8500	CG8500	3R:5610408..5615059(1)	CG8500:1	CG8500:1	1	FBgn0037754	FBpp0081617	FBtr0082139	2.82337	0.670232	2.74953	27.9854	3.68225	0.0878055	0.481823	0.395345	0.0445408	0.0410809
S48408_SI	3R	5756086	5756267	CG34360	FBgn0250818	3R:5700403..5814598(1)	FBgn0250818:3	CG34360:3	5	FBgn0250818	FBpp0111488;FBpp0111489;FBpp0113073;FBpp0113074;FBpp0113075	FBtr0112576;FBtr0112577;FBtr0114581;FBtr0114582;FBtr0114583	3.55574	0.175018	3.76144	80.5571	4.48458	0.00220356	0.39981	0.489683	1.8079e-05	0.000779096
S48418_SI	3R	5812619	5814598	CG34360	FBgn0250818	3R:5700403..5814598(1)	FBgn0250818:11	CG34360:11	2	FBgn0250818	FBpp0111488;FBpp0111489	FBtr0112576;FBtr0112577	3.21684	0.0967046	3.27119	57.4041	4.17834	0.0473739	0.383361	0.404116	1.35002e-07	9.40303e-07
S48428_SI	3R	5828475	5828575	Mical	FBgn0053208	3R:5828033..5868543(-1)	FBgn0053208:3	MICAL:3	7	FBgn0053208	FBpp0081685;FBpp0081686;FBpp0081687;FBpp0081688;FBpp0081689;FBpp0081690;FBpp0081691	FBtr0082207;FBtr0082208;FBtr0082209;FBtr0082210;FBtr0082211;FBtr0082212;FBtr0082213	3.82095	0.29087	3.74371	79.0072	4.64274	0.190451	0.446854	0.407127	0.000505328	0.000394181
S48431_SI	3R	5829096	5829372	Mical	FBgn0053208	3R:5828033..5868543(-1)	FBgn0053208:6	MICAL:6	7	FBgn0053208	FBpp0081685;FBpp0081686;FBpp0081687;FBpp0081688;FBpp0081689;FBpp0081690;FBpp0081691	FBtr0082207;FBtr0082208;FBtr0082209;FBtr0082210;FBtr0082211;FBtr0082212;FBtr0082213	4.38416	0.0829111	4.28041	117.033	5.11789	0.0877271	0.480121	0.432367	9.43393e-07	3.42622e-07
S48433_SI	3R	5830378	5834358	Mical	FBgn0053208	3R:5828033..5868543(-1)	FBgn0053208:8	MICAL:8	7	FBgn0053208	FBpp0081685;FBpp0081686;FBpp0081687;FBpp0081688;FBpp0081689;FBpp0081690;FBpp0081691	FBtr0082207;FBtr0082208;FBtr0082209;FBtr0082210;FBtr0082211;FBtr0082212;FBtr0082213	3.67581	0.065486	3.70474	97.7177	4.81792	0.0775872	0.319012	0.329459	1.87441e-09	9.05393e-09
S48434_SI	3R	5834418	5834576	Mical	FBgn0053208	3R:5828033..5868543(-1)	FBgn0053208:9	MICAL:9	7	FBgn0053208	FBpp0081685;FBpp0081686;FBpp0081687;FBpp0081688;FBpp0081689;FBpp0081690;FBpp0081691	FBtr0082207;FBtr0082208;FBtr0082209;FBtr0082210;FBtr0082211;FBtr0082212;FBtr0082213	3.6643	0.224821	3.49991	85.786	4.71122	0.17894	0.354333	0.296592	1.36412e-05	4.47884e-06
[truncated: 703 more rows]

## Sheet: FruMB Male 2-fold
Genes Induced (non-filled) & Repressed (grey filled) by FruMB Over-expression in Males (2-fold difference)
FBgn	Gene Symbol
[truncated: 998 more rows]

## Sheet: FruMB Male Raw Data 2-fold
Fusion ID	Chromosome	Start	End	Symbol Catenated	Exon Gene ID Catenated	Sequence Location Catenated	Exon ID Catenated	Exon Name Catenated	FBtr per Exon Catenated	FBgn Catenated	FBpp Catenated	FBtr Catenated	Canton S Male_Mean of log(RPKM)	Canton S Male_Standard Deviation	Berlin Male_Mean of log(RPKM)	Berlin Male_Standard Deviation	FruMB Male_Mean of log(RPKM)	FruMB Male_Standard Deviation	Fold Change_Canton S Male vs. FruMB Male	Fold Change_Berlin Male vs. FruMB Male	FDR Corrected P-value_Canton S Male vs. FruMB Male	FDR adjusted P-value_Berlin Male vs. FruMB Male
[truncated: 1,965 more rows]

[truncated: 2 more sheets: FruMC Male 2-fold, FruMC Male Raw Data 2-fold]
