# Supplementary material for: Male-specific Fruitless isoforms have different regulatory roles conferred by distinct zinc finger DNA binding domains
Source: BMC Genomics. 2013 Sep 27;14:659. doi: 10.1186/1471-2164-14-659 (PMC3852243; doi:10.1186/1471-2164-14-659)
Supplement: Additional file 3: Table S2 — Genes induced and repressed by FruM isoforms in females. (gene lists are based on the statistical tests and the ≥ 2-fold difference criterion). [file 1471-2164-14-659-S3.xlsx]

## Sheet: FruMA Female
Genes Induced (non-filled) & Repressed (grey filled) by FruMA Over-expression in Females
FBgn	Gene Symbol
FBgn0000079	Amy-p
FBgn0000451	ect
FBgn0000473	Cyp6a2
FBgn0001612	l(1)dd4
FBgn0002023	Lim3
FBgn0002543	lea
FBgn0003082	phr
FBgn0003255	rk
FBgn0003944	Ubx
FBgn0004049	yrt
FBgn0004622	Takr99D
FBgn0004652	fru
FBgn0013278	Hsp70Bb
FBgn0013279	Hsp70Bc
FBgn0013813	Dhc98D
FBgn0015033	Cyp4d8
FBgn0016061	side
FBgn0024698	Cpsf160
FBgn0025390	Mur2B
FBgn0025458	BubR1
FBgn0026060	Mipp2
FBgn0026268	antdh
FBgn0026755	Ugt37b1
FBgn0027513	ana2
FBgn0028646	aralar1
FBgn0029538	CG14632
FBgn0029839	CG4660
FBgn0029851	CG14445
FBgn0029856	CR11700
FBgn0030841	CG8568
FBgn0030926	psh
FBgn0031148	CG1753
FBgn0031562	CG3604
FBgn0031734	CG11147
FBgn0031765	CG9109
FBgn0031906	CG5160
FBgn0032143	CG4017
FBgn0032945	CG8665
FBgn0033139	Tsp42Er
FBgn0033154	CG1850
FBgn0033395	Cyp4p2
FBgn0033521	CG12896
FBgn0033558	CG12344
FBgn0033597	Cpr47Ea
FBgn0033603	Cpr47Ef
FBgn0033929	Tfb1
FBgn0034468	Obp56a
FBgn0034493	CG8908
FBgn0034567	CG15651
FBgn0034569	dgt3
FBgn0035523	CG1311
FBgn0035546	CG11345
FBgn0035575	CG7509
FBgn0035676	CG6619
FBgn0035873	CG13670
FBgn0036186	CG6071
FBgn0036710	CG6479
FBgn0036985	zye
FBgn0037162	CG11449
FBgn0037164	CG11438
FBgn0037166	CG11426
FBgn0037518	CG2641
FBgn0038002	CG12256
FBgn0038052	CG5538
FBgn0038147	CG14375
FBgn0038151	yellow-e2
FBgn0038156	CG14372
FBgn0038168	omd
FBgn0038173	Adgf-C
FBgn0038261	CG14856
FBgn0038419	CG14879
FBgn0038916	dnd
FBgn0038921	CG6332
FBgn0039038	CG6688
FBgn0039084	CG10175
FBgn0039225	Ets96B
FBgn0039656	CG11951
FBgn0039683	dmrt99B
FBgn0039719	CG15515
FBgn0039817	CG15553
FBgn0039827	CG1544
FBgn0039861	pasha
FBgn0040334	Tsp3A
FBgn0040390	CG14047
FBgn0040553	CG14374
FBgn0041229	Gr93a
FBgn0042085	Bap170
FBgn0045470	Gr93b
FBgn0050263	CG30263
FBgn0050389	CG30389
FBgn0051370	CG31370
FBgn0051431	CG31431
FBgn0051436	CG31436
FBgn0051664	CG31664
FBgn0052582	CG32582
FBgn0052750	CG32750
FBgn0053080	CG33080
FBgn0053294	CR33294
FBgn0063495	GstE5
FBgn0064912	CG31178
FBgn0085244	CG34215
FBgn0085276	CG34247
FBgn0085390	Dgk
FBgn0085396	CG34367
FBgn0085475	CG34446
FBgn0086613	Ino80
FBgn0259229	CG42329
FBgn0259232	CG42330
FBgn0261065	Cpsf73
FBgn0261362	proPO-A1
FBgn0261613	Oaz
FBgn0000639	Fbp1
FBgn0000640	Fbp2
FBgn0002036	CG10561
FBgn0002440	l(3)mbn
FBgn0002562	Lsp1alpha
FBgn0002564	Lsp1gamma
FBgn0003388	shd
FBgn0005660	Ets21C
FBgn0010044	GstD8
FBgn0010395	betaInt-nu
FBgn0010660	Nup214
FBgn0011279	Pbprp1
FBgn0013674	mt:CoI
FBgn0015037	Cyp4p1
FBgn0016032	lbm
FBgn0020270	mre11
FBgn0020279	lig
FBgn0025456	CREG
FBgn0025687	LKR
FBgn0026602	Ady43A
FBgn0026619	Taz
FBgn0027793	CG14787
FBgn0028396	TotA
FBgn0028422	KaiRIA
FBgn0028491	CG2930
FBgn0028675	Sur
FBgn0028956	mthl3
FBgn0029719	CG15473
FBgn0029798	CG4078
FBgn0029936	CG4617
FBgn0029945	CG18155
FBgn0030105	CG15369
FBgn0030163	CG1791
FBgn0030437	CG4395
FBgn0030964	Pvf1
FBgn0030993	Mec2
FBgn0031052	CG14215
FBgn0031078	CG11943
FBgn0031145	Ntf-2
FBgn0031397	CG15385
FBgn0031401	CG7082
FBgn0031426	CG18641
FBgn0031471	CG3117
FBgn0031726	Cyp6a16Psi
FBgn0031775	CG9150
FBgn0031805	CG9505
FBgn0031837	CG11320
FBgn0031914	CG5973
FBgn0031935	CG13793
FBgn0031936	CG13794
FBgn0032019	CG7795
FBgn0032022	CG14275
FBgn0032026	CG7627
FBgn0032149	CG4036
FBgn0032243	Klp31E
FBgn0032253	CG5322
FBgn0032638	CG6639
FBgn0032639	CG18563
FBgn0032706	Irk3
FBgn0032819	CG10463
FBgn0032850	Kua
FBgn0032973	CG6675
FBgn0033131	CG12842
FBgn0033234	CG8791
FBgn0033257	CG8713
FBgn0033344	CG8252
FBgn0033453	CG1667
FBgn0033518	Prx2540-2
FBgn0033544	CG7220
FBgn0033661	CG13185
FBgn0033679	CG8888
FBgn0033686	Hen1
FBgn0033687	CG8407
FBgn0033724	CG8501
FBgn0033725	Cpr49Ac
FBgn0033729	Cpr49Af
FBgn0033756	CG17760
FBgn0033760	CG8785
FBgn0033880	CG6553
FBgn0033963	CG12857
FBgn0033980	Cyp6a20
FBgn0033985	CG10257
FBgn0034219	mthl4
FBgn0034328	IM23
FBgn0034480	CG16898
FBgn0034499	Cpr56F
FBgn0034512	CG18067
FBgn0034532	CG13436
FBgn0034645	CG10320
FBgn0034660	lox2
FBgn0034756	Cyp6d2
FBgn0034931	CG2812
FBgn0034942	CG13566
FBgn0034990	CG11406
FBgn0035143	Ppm1
FBgn0035496	CG14990
FBgn0035511	Cpr64Ab
FBgn0035583	CG13704
FBgn0035689	CG7376
FBgn0035851	MED24
FBgn0035921	CG13305
FBgn0035943	CG5653
FBgn0036117	CG6321
FBgn0036199	Bmcp
FBgn0036323	CG14118
FBgn0036493	CG7255
FBgn0036585	CG13071
FBgn0036603	CG13062
FBgn0036656	CG13026
FBgn0036875	CG9449
FBgn0037126	CG14567
FBgn0037181	CG11370
FBgn0037248	Spargel
FBgn0037292	CG2022
FBgn0037554	DNApol-iota
FBgn0037685	Or85f
FBgn0037832	CG14686
FBgn0037836	CG14692
FBgn0038034	Cyp9f3Psi
FBgn0038140	CG8784
FBgn0038395	CG10407
FBgn0038461	CG3678
FBgn0038732	CG11391
FBgn0038846	CG5697
FBgn0038952	CG7069
FBgn0039017	CG6985
FBgn0039272	CG11836
FBgn0039301	CG11875
FBgn0039311	CG10513
FBgn0039415	CG6142
FBgn0039479	CG14257
FBgn0039487	gb
FBgn0039593	CG9989
FBgn0039680	CAP-D2
FBgn0039684	Obp99d
FBgn0039925	Kif3C
FBgn0040089	meso18E
FBgn0040251	Ugt86Di
FBgn0040256	Ugt86Dd
FBgn0040308	Jafrac2
FBgn0040582	CG5791
FBgn0040734	CG15065
FBgn0040736	IM3
FBgn0042627	v(2)k05816
FBgn0044011	Spn43Ad
FBgn0044020	Roc2
FBgn0050050	CG30050
FBgn0050054	CG30054
FBgn0050090	CG30090
FBgn0050344	CG30344
FBgn0051032	CR31032
FBgn0051111	CG31111
FBgn0051159	CG31159
FBgn0051205	CG31205
FBgn0051272	CG31272
FBgn0051676	CG31676
FBgn0051728	CG31728
FBgn0051955	CG31955
FBgn0052111	CG32111
FBgn0052391	CG32391
FBgn0052475	mthl8
FBgn0052533	CG32533
FBgn0052582	CG32582
FBgn0053107	CG33107
FBgn0053276	CG33276
FBgn0053296	CG33296
FBgn0082944	snoRNA:Me28S-A2634c
FBgn0082981	snoRNA:Psi28S-2949
FBgn0083120	Uhg8
FBgn0085435	CG34406
FBgn0085440	CG34411
FBgn0086608	CG34112
FBgn0086613	Ino80
FBgn0259245	CG42343
FBgn0259713	CG42367
FBgn0259876	Cap-G
FBgn0259896	nimC1
FBgn0260026	CG42494
FBgn0261089	Sytalpha
FBgn0261508	CG42656
FBgn0261514	nimA
FBgn0261701	CG42737
FBgn0262150	CG42876

## Sheet: FruMA Female Raw Data
Fusion ID	Chromosome	Start	End	Symbol Catenated	Exon Gene ID Catenated	Sequence Location Catenated	Exon ID Catenated	Exon Name Catenated	FBtr per Exon Catenated	FBgn Catenated	FBpp Catenated	FBtr Catenated	Canton S Female_Mean of log(RPKM)	Canton S Female_Standard Deviation	Berlin Female_Mean of log(RPKM)	Berlin Female_Standard Deviation	FruMA Female_Mean of log(RPKM)	FruMA Female_Standard Deviation	Fold Change_Canton S Female vs. FruMA Female	Fold Change_Berlin Female vs. FruMA Female	FDR Corrected P-value_Canton S Female vs. FruMA Female	FDR Corrected P-value_Berlin Female vs. FruMA Female
F17472_SI	X	15730315	15730707	CG32582	FBgn0052582	X:15729634..15730956(1)	FBgn0052582:3;FBgn0052582:4;FBgn0052582:5	CG32582:3;CG32582:4;CG32582:5	1;1;1	FBgn0052582	FBpp0073916;FBpp0112352	FBtr0074102;FBtr0113440	-0.184705	1.07243	-1.16629	0.872439	1.02972	0.733969	0.34135	0.0319167	0.132831	0.0492538
F34189_SI	2R	3712997	3714376	phr	FBgn0003082	2R:3712997..3714824(1)	FBgn0003082:1;FBgn0003082:2;FBgn0003082:3	phr:1;phr:2;phr:3	1;1;1	FBgn0003082	FBpp0087914;FBpp0087915	FBtr0088838;FBtr0088839	1.99556	0.0966591	-0.844459	0.706722	2.72919	0.0498582	0.481249	0.0298051	0.0180911	1.65461e-11
F38432_SI	2R	10250599	10251018	Tfb1	CG8151	2R:10250556..10252978(1)	CG8151:1;CG8151:2;CG8151:7	Tfb1:1;Tfb1:2;Tfb1:7	1;2;1	FBgn0033929	FBpp0086676;FBpp0086677;FBpp0086678	FBtr0087548;FBtr0087549;FBtr0087550	1.44881	0.120238	1.54035	4.6009	2.37789	0.400301	0.37788	0.421665	0.0365979	0.0614688
F38508_SI	2R	10390036	10390978	Cpsf160	CG10110	2R:10386194..10390978(-1)	CG10110:1;CG10110:5	cpsf:1;cpsf:5	1;1	FBgn0024698	FBpp0088317;FBpp0089163	FBtr0089257;FBtr0089258	1.09849	0.0827651	0.980503	1.54416	1.80287	0.640384	0.437653	0.392813	0.174891	0.105137
F42020_SI	2R	16153282	16154424	CG8908	CG8908	2R:16152437..16158290(1)	CG8908:3;CG8908:4;CG8908:9	CG8908:3;CG8908:4;CG8908:9	1;1;1	FBgn0034493	FBpp0085587;FBpp0085588	FBtr0086275;FBtr0086276	-1.96516	0.301412	-1.89557	0.147289	-0.476431	0.586311	0.138349	0.146118	0.0335199	0.0426279
F51767_SI	3R	12171855	12173250	CG14879	FBgn0038419	3R:12171855..12174946(-1)	FBgn0038419:1;FBgn0038419:2;FBgn0038419:3	CG14879:1;CG14879:2;CG14879:3	1;1;1	FBgn0038419	FBpp0082775;FBpp0082776	FBtr0083325;FBtr0083326	-1.45691	0.845325	-0.906959	0.668152	0.485772	0.32719	0.179198	0.333001	0.00207156	0.0253677
F52795_SI	3R	14251658	14252888	fru	FBgn0004652	3R:14242315..14371308(-1)	FBgn0004652:3;FBgn0004652:4	fru:3;fru:4	6;1	FBgn0004652	FBpp0083062;FBpp0083063;FBpp0089355;FBpp0089356;FBpp0089358;FBpp0089359;FBpp0290499	FBtr0083642;FBtr0083643;FBtr0083648;FBtr0083649;FBtr0083651;FBtr0083652;FBtr0301284	2.82604	0.0779872	2.85117	12.3582	5.86157	0.109667	0.0479509	0.0494912	3.90377e-14	4.56171e-14
F52796_SI	3R	14256430	14256686	fru	FBgn0004652	3R:14242315..14371308(-1)	FBgn0004652:5;FBgn0004652:6	fru:5;fru:6	1;12	FBgn0004652	FBpp0083060;FBpp0083061;FBpp0083062;FBpp0083063;FBpp0083064;FBpp0083065;FBpp0083066;FBpp0089355;FBpp0089356;FBpp0089357;FBpp0089358;FBpp0089359;FBpp0290499	FBtr0083640;FBtr0083641;FBtr0083642;FBtr0083643;FBtr0083644;FBtr0083645;FBtr0083646;FBtr0083648;FBtr0083649;FBtr0083650;FBtr0083651;FBtr0083652;FBtr0301284	2.97264	0.0999472	2.67294	5.60801	5.60466	0.132088	0.0717641	0.0576857	1.85776e-05	4.10972e-06
F52801_SI	3R	14261365	14261513	fru	FBgn0004652	3R:14242315..14371308(-1)	FBgn0004652:11;FBgn0004652:12	fru:11;fru:12	12;2	FBgn0004652	FBpp0083060;FBpp0083061;FBpp0083062;FBpp0083063;FBpp0083064;FBpp0083065;FBpp0083066;FBpp0083067;FBpp0089355;FBpp0089356;FBpp0089357;FBpp0089358;FBpp0089359;FBpp0290499	FBtr0083640;FBtr0083641;FBtr0083642;FBtr0083643;FBtr0083644;FBtr0083645;FBtr0083646;FBtr0083647;FBtr0083648;FBtr0083649;FBtr0083650;FBtr0083651;FBtr0083652;FBtr0301284	3.29943	0.372256	3.25479	11.3156	5.81452	0.119898	0.0841718	0.0783907	7.02839e-09	5.19339e-09
F52809_SI	3R	14339173	14341065	fru	FBgn0004652	3R:14242315..14371308(-1)	FBgn0004652:20;FBgn0004652:21	fru:20;fru:21	3;4	FBgn0004652	FBpp0083060;FBpp0083061;FBpp0083062;FBpp0083063;FBpp0083064;FBpp0083065;FBpp0290499	FBtr0083640;FBtr0083641;FBtr0083642;FBtr0083643;FBtr0083644;FBtr0083645;FBtr0301284	3.24988	0.0403458	2.98493	0.468015	4.71945	0.158625	0.2282	0.175977	0.0148735	0.0042846
F52810_SI	3R	14370835	14371308	fru	FBgn0004652	3R:14242315..14371308(-1)	FBgn0004652:22;FBgn0004652:23	fru:22;fru:23	6;1	FBgn0004652	FBpp0083060;FBpp0083061;FBpp0083062;FBpp0083063;FBpp0083064;FBpp0083065;FBpp0290499	FBtr0083640;FBtr0083641;FBtr0083642;FBtr0083643;FBtr0083644;FBtr0083645;FBtr0301284	3.04616	0.0529584	2.2984	4.78755	5.08772	0.0460186	0.129856	0.063989	6.58529e-10	2.4203e-12
F54576_SI	3R	17699461	17700644	CG31178	FBgn0064912	3R:17699461..17700644(1)	FBgn0064912:1;FBgn0064912:2;FBgn0064912:3	CG31178:1;CG31178:2;CG31178:3	1;1;1	FBgn0064912	FBpp0083536;FBpp0289352	FBtr0084138;FBtr0300075	-1.5943	0.445556	-0.256816	4.26386	1.78622	0.708485	0.0313725	0.119559	0.00504329	0.0923267
F54615_SI	3R	17841263	17841934	CG6332	FBgn0038921	3R:17840419..17841934(1)	FBgn0038921:3;FBgn0038921:4;FBgn0038921:5	CG6332:3;CG6332:4;CG6332:5	1;1;1	FBgn0038921	FBpp0083568;FBpp0288709	FBtr0084170;FBtr0290270	0.160073	0.372054	-1.00492	5.13338	1.48402	1.04508	0.21074	0.0665793	0.185475	0.00925217
F55427_SI	3R	19354398	19354706	CG10175	CG10175	3R:19348423..19356704(-1)	CG10175:10;CG10175:2	CG10175:10;CG10175:2	1;2	FBgn0039084	FBpp0083813;FBpp0083814;FBpp0083815	FBtr0084421;FBtr0084422;FBtr0084423	1.84457	0.27413	1.70899	8.5697	2.81278	0.295604	0.378089	0.341623	0.0459349	0.0220836
S10488_SI	2L	21376608	21377995	CG8665	CG8665	2L:21371232..21377995(1)	CG8665:3	CG8665:3	1	FBgn0032945	FBpp0081045	FBtr0081517	1.8622	0.113498	1.7866	1.79334	2.6444	0.0453288	0.459021	0.45479	0.00893532	0.0043269
S11202_SI	X	787255	787347	CG14632	FBgn0029538	X:785380..802854(-1)	FBgn0029538:3	CG14632:3	2	FBgn0029538	FBpp0070185;FBpp0070186	FBtr0070192;FBtr0070193	1.56117	0.762537	0.900241	4.06933	2.56587	0.512084	0.392493	0.183797	0.081119	0.00396253
S11465_SI	X	1478174	1478288	Mur2B	FBgn0025390	X:1417933..1512188(-1)	FBgn0025390:8	Mur2B:8	2	FBgn0025390	FBpp0070274;FBpp0292620	FBtr0070284;FBtr0303587	0.756561	0.64189	0.0450648	3.14246	1.83833	0.355285	0.374491	0.230931	0.170693	0.0192454
S11920_SI	X	2266357	2266365	CG14047	FBgn0040390	X:2262591..2269805(-1)	FBgn0040390:7	CG14047:7	1	FBgn0040390	FBpp0289468	FBtr0300235	2.04399	0.281141	1.83487	8.34953	2.84931	0.239079	0.449787	0.238618	0.173449	0.118714
S12046_SI	X	2512902	2513072	Tsp3A	CG10742	X:2512374..2513771(-1)	CG10742:2	Tsp3A:2	1	FBgn0040334	FBpp0070429	FBtr0070445	1.07092	0.330757	0.779278	2.2521	2.01113	0.258275	0.395815	0.332519	0.0331204	0.005311
S13053_SI	X	5605510	5605605	CG33080	CG33080	X:5602594..5611811(-1)	CG33080:4	CG33080:4	2	FBgn0053080	FBpp0070809;FBpp0070810	FBtr0070844;FBtr0070845	1.61762	0.877817	1.77687	10.1954	2.72128	0.16412	0.42974	0.491075	0.115053	0.187873
S13057_SI	X	5611379	5611811	CG33080	CG33080	X:5602594..5611811(-1)	CG33080:1	CG33080:1	1	FBgn0053080	FBpp0070809	FBtr0070844	1.23894	0.307517	1.10211	3.34953	2.23244	0.211957	0.376037	0.337327	0.00654892	0.00219777
S13249_SI	X	5973644	5973858	CG4660	CG4660	X:5972744..5975400(-1)	CG4660:3	CG4660:3	1	FBgn0029839	FBpp0070851	FBtr0070886	2.37674	0.154379	2.38815	15.8851	3.07185	0.63019	0.436213	0.455087	0.151081	0.158993
S13254_SI	X	5978256	5978641	Mipp2	CG4317	X:5976740..5985472(-1)	CG4317:3	Mipp2:3	1	FBgn0026060	FBpp0070849	FBtr0070884	2.24073	0.103941	2.32661	11.9637	2.91698	0.584451	0.451832	0.494194	0.132096	0.198202
S13293_SI	X	6088821	6089686	CG32750	CG32750	X:6088821..6090450(-1)	CG32750:2	CG32750:2	1	FBgn0052750	FBpp0070846	FBtr0070881	-0.30804	0.274434	-0.89612	1.21524	0.419173	0.167273	0.491226	0.302316	0.14581	0.00637789
S13328_SI	X	6134042	6134591	CG14445	FBgn0029851	X:6131350..6134591(1)	FBgn0029851:6	CG14445:6	2	FBgn0029851	FBpp0070858;FBpp0111867	FBtr0070893;FBtr0112954	-0.0283022	0.0652415	-0.782703	0.717433	0.828634	0.175047	0.420883	0.136215	0.199713	0.0231603
S13366_SI	X	6176311	6177270	CR11700	FBgn0029856	X:6176311..6177608(-1)	FBgn0029856:1	CR11700:1	1	FBgn0029856		FBtr0070931	-1.35704	0.665152	-0.121791	13.4786	1.7931	0.172051	0.0480824	0.277856	0.00261836	0.0669769
S15385_SI	X	11062048	11062407	antdh	CG1386	X:11062048..11063091(-1)	CG1386:2	antdh:2	1	FBgn0026268	FBpp0073324	FBtr0073468	1.81348	0.338653	2.1263	31.7229	3.26935	0.133606	0.241232	0.319766	4.68733e-06	0.000114859
S15386_SI	X	11062487	11063091	antdh	CG1386	X:11062048..11063091(-1)	CG1386:1	antdh:1	1	FBgn0026268	FBpp0073324	FBtr0073468	1.93349	0.0714443	2.23084	35.7359	3.44413	0.26159	0.216425	0.297138	5.39877e-05	0.000676752
S16573_SI	X	13635689	13636010	l(1)dd4	FBgn0001612	X:13630603..13638688(-1)	FBgn0001612:2	l(1)dd4:2	1	FBgn0001612	FBpp0073672	FBtr0073841	2.11847	0.309968	1.90524	4.83091	2.89301	0.0717275	0.475831	0.373997	0.0203018	0.00333696
S18459_SI	X	17343018	17345168	CG8568	CG8568	X:17343018..17346576(-1)	CG8568:2	CG8568:2	1	FBgn0030841	FBpp0074210	FBtr0074436	-0.908414	0.615002	-0.651737	1.24495	0.170876	0.442004	0.364717	0.420577	0.0334869	0.114284
S18949_SI	X	18380096	18380180	psh	CG6367	X:18378515..18380954(-1)	CG6367:2	psh:2	1	FBgn0030926	FBpp0074400	FBtr0074629	1.90076	0.0836621	1.24955	7.96972	2.89093	0.376469	0.356552	0.140984	0.0418794	0.00284657
S19942_SI	X	20916165	20916376	CG1753	CG1753	X:20916165..20920127(1)	CG1753:1	CG1753:1	1	FBgn0031148	FBpp0076937	FBtr0077244	1.20866	0.209976	0.429386	5.30762	2.15433	0.191782	0.389693	0.204001	0.122116	0.00397983
S1999_SI	2L	3697242	3697872	CG3604	FBgn0031562	2L:3697242..3697872(-1)	FBgn0031562:1	CG3604:1	1	FBgn0031562	FBpp0077234	FBtr0077545	1.10969	0.159682	0.975018	5.15506	2.01583	0.146927	0.404524	0.398736	0.0642852	0.0318814
S22694_SI	3L	4279185	4279339	CG1311	CG1311	3L:4277964..4281618(1)	CG1311:3	CG1311:3	1	FBgn0035523	FBpp0073088	FBtr0073232	1.47533	0.365073	1.36306	6.04983	2.3662	0.318783	0.414892	0.381692	0.0248695	0.0114707
S22699_SI	3L	4280837	4281058	CG1311	CG1311	3L:4277964..4281618(1)	CG1311:8	CG1311:8	1	FBgn0035523	FBpp0073088	FBtr0073232	1.88572	0.0538924	1.51933	13.1395	2.72359	0.00529914	0.433047	0.322604	0.0353416	0.00267865
S22802_SI	3L	4457320	4458045	CG11345	FBgn0035546	3L:4457320..4458191(-1)	FBgn0035546:1	CG11345:1	1	FBgn0035546	FBpp0073190	FBtr0073334	2.20687	0.0987815	2.45585	26.4372	3.28132	0.137139	0.340492	0.452255	0.000115255	0.00191921
S22932_SI	3L	4803660	4803919	CG7509	CG7509	3L:4803077..4805274(-1)	CG7509:4	CG7509:4	1	FBgn0035575	FBpp0073218	FBtr0073362	0.989464	0.142421	0.739428	5.08563	1.91663	0.267196	0.388963	0.347123	0.101097	0.0334282
S23447_SI	3L	6072019	6072381	CG6619	CG6619	3L:6069822..6074636(1)	CG6619:2	CG6619:2	1	FBgn0035676	FBpp0076757	FBtr0077049	2.22522	0.22404	2.1803	14.0579	2.94944	0.0781088	0.491481	0.466281	0.0547285	0.040483
S24157_SI	3L	7489129	7489279	Cyp4d8	CG4321	3L:7486649..7489279(-1)	CG4321:1	Cyp4d8:1	1	FBgn0015033	FBpp0076543	FBtr0076832	1.66049	0.450241	1.11361	3.92695	2.80733	0.292981	0.330894	0.208874	0.0313101	0.00170829
S24566_SI	3L	8253422	8253498	CG42330	FBgn0259232	3L:8231747..8274251(1)	FBgn0259232:8	CG42330:8	3	FBgn0259232	FBpp0289117;FBpp0289118;FBpp0289119	FBtr0299839;FBtr0299840;FBtr0299841	1.24499	0.285681	1.452	1.70775	2.63806	0.296792	0.247837	0.29826	0.014841	0.0374469
S24630_SI	3L	8314895	8315383	CG13670	FBgn0035873	3L:8313863..8315383(1)	FBgn0035873:2	CG13670:2	1	FBgn0035873	FBpp0076431	FBtr0076708	0.91527	0.461856	0.322707	7.85429	1.61971	0.478157	0.488464	0.270786	0.123265	0.00365151
S25757_SI	3L	10188919	10189071	ect	FBgn0000451	3L:10183376..10194934(-1)	FBgn0000451:7	ect:7	3	FBgn0000451	FBpp0076034;FBpp0076036;FBpp0290599	FBtr0076305;FBtr0076307;FBtr0301385	0.836885	0.206018	0.495523	2.67961	1.66434	0.309118	0.428936	0.353671	0.168237	0.0431645
S26276_SI	3L	11638547	11639133	CG6071	CG6071	3L:11636043..11639133(-1)	CG6071:1	CG6071:1	1	FBgn0036186	FBpp0075867	FBtr0076136	-1.4345	0.281809	-0.918523	0.311079	0.353939	0.163996	0.169412	0.431782	0.0538596	0.142103
S28285_SI	3L	16254668	16254705	CG34247	FBgn0085276	3L:16254285..16254705(-1)	FBgn0085276:2	CG34247:2	1	FBgn0085276	FBpp0111356	FBtr0112441	1.09618	0.338988	1.14787	18.2627	2.53641	0.217302	0.241683	0.249101	0.0299399	0.0366096
S28860_SI	3L	17332257	17332358	CG6479	CG6479	3L:17330270..17332358(-1)	CG6479:1	CG6479:1	1	FBgn0036710	FBpp0075006	FBtr0075245	0.87442	0.450587	0.805164	4.05542	2.16874	0.211893	0.432782	0.431945	0.0308216	0.0229508
S3029_SI	2L	5741217	5741244	CG11147	FBgn0031734	2L:5733675..5741244(-1)	FBgn0031734:12	CG11147:12	2	FBgn0031734	FBpp0078796;FBpp0078797	FBtr0079165;FBtr0079166	0.990809	0.790341	1.02798	2.46258	2.24554	0.519132	0.324644	0.18036	0.0686509	0.113715
S30385_SI	3L	20410749	20417322	zye	CG5847	3L:20410332..20417322(1)	CG5847:3	CG5847:3	1	FBgn0036985	FBpp0077849	FBtr0078191	0.968836	0.168702	1.09379	4.46618	2.01559	0.0320576	0.354371	0.399936	2.69991e-10	2.45447e-09
S31305_SI	3L	22447473	22449089	CG11449	CG11449	3L:22447473..22449089(1)	CG11449:1	CG11449:1	1	FBgn0037162	FBpp0078155	FBtr0078503	0.61052	0.556206	-0.109395	49.4485	2.32849	0.139647	0.195284	0.145323	0.197551	0.055363
S31307_SI	3L	22459932	22461178	CG11438	CG11438	3L:22459932..22461178(1)	CG11438:1	CG11438:1	1	FBgn0037164	FBpp0078156	FBtr0078504	1.6018	0.165338	1.68779	53.8053	2.6319	0.110226	0.358763	0.403359	0.128521	0.169257
S31310_SI	3L	22464967	22466609	CG11426	FBgn0037166	3L:22463658..22466609(1)	FBgn0037166:2	CG11426:2	1	FBgn0037166	FBpp0078158	FBtr0078506	2.04451	0.146018	1.79893	163.378	3.15568	0.305722	0.321644	0.252587	0.0101179	0.00195107
S3189_SI	2L	6031284	6031826	CG9109	CG9109	2L:6025870..6034423(-1)	CG9109:6	CG9109:6	2	FBgn0031765	FBpp0078855;FBpp0100127	FBtr0079224;FBtr0100665	0.347018	0.590419	0.480793	1.59438	1.40095	0.108784	0.393299	0.45476	0.0832755	0.137443
S3190_SI	2L	6032324	6032477	CG9109	CG9109	2L:6025870..6034423(-1)	CG9109:5	CG9109:5	2	FBgn0031765	FBpp0078855;FBpp0100127	FBtr0079224;FBtr0100665	0.807903	0.49103	0.79412	2.24597	2.02565	0.372327	0.306914	0.217287	0.0253795	0.0437296
S3193_SI	2L	6033931	6034423	CG9109	CG9109	2L:6025870..6034423(-1)	CG9109:1	CG9109:1	2	FBgn0031765	FBpp0078855;FBpp0100127	FBtr0079224;FBtr0100665	1.12215	0.189146	0.569503	3.02969	2.26614	0.0537574	0.322165	0.191374	0.0220975	0.000918681
S3298_SI	2L	6225817	6226842	Ugt37b1	CG9481	2L:6225050..6226842(1)	CG9481:2	Ugt37b1:2	1	FBgn0026755	FBpp0078872	FBtr0079242	-1.57206	0.442459	-1.65792	0.30463	-0.472477	0.300478	0.345546	0.197753	0.0642034	0.0751549
S33020_SI	2R	1861003	1861398	BubR1	CG7838	2R:1856600..1862122(-1)	CG7838:2	Bub1:2	1	FBgn0025458	FBpp0085368	FBtr0086032	-0.895099	0.565514	-1.10312	0.482933	-0.0267251	0.435333	0.433208	0.230145	0.18474	0.13698
S33211_SI	2R	2524023	2524435	Bap170	CG3274	2R:2524023..2529866(1)	CG3274:1	Bap170:1	1	FBgn0042085	FBpp0085442	FBtr0086107	0.412539	0.420256	0.511921	1.428	1.32295	0.261141	0.415706	0.473968	0.10681	0.157793
S33358_SI	2R	2667220	2667766	Cyp6a2	CG9438	2R:2667220..2668960(-1)	CG9438:2	Cyp6a2:2	1	FBgn0000473	FBpp0085466	FBtr0086133	2.42724	0.2694	0.778897	20.8696	4.45941	0.0859336	0.133851	0.0464074	6.3751e-05	9.05762e-09
S33359_SI	2R	2667836	2668960	Cyp6a2	CG9438	2R:2667220..2668960(-1)	CG9438:1	Cyp6a2:1	1	FBgn0000473	FBpp0085466	FBtr0086133	2.55033	0.329683	1.30589	22.6125	4.77459	0.124628	0.111376	0.0435932	6.48136e-07	4.25979e-10
S33381_SI	2R	2718802	2719001	CG34215	FBgn0085244	2R:2718802..2719296(-1)	FBgn0085244:1	CG34215:1	1	FBgn0085244	FBpp0111323	FBtr0112408	3.01837	0.125363	2.54979	10.2665	3.96406	0.166822	0.386904	0.269154	0.0858588	0.00888774
S33382_SI	2R	2719056	2719296	CG34215	FBgn0085244	2R:2718802..2719296(-1)	FBgn0085244:2	CG34215:2	1	FBgn0085244	FBpp0111323	FBtr0112408	3.52413	0.128529	2.90519	11.5063	4.56277	0.0653209	0.355385	0.197694	0.0337493	0.000911673
S33584_SI	2R	2952637	2952804	Tsp42Er	FBgn0033139	2R:2951921..2953618(1)	FBgn0033139:2	Tsp42Er:2	1	FBgn0033139	FBpp0088107	FBtr0089036	0.268369	0.606577	0.670335	1.34567	1.58633	0.242754	0.191454	0.406591	0.0485133	0.134346
S33651_SI	2R	3146372	3148756	CG1850	FBgn0033154	2R:3146372..3148756(-1)	FBgn0033154:1	CG1850:1	1	FBgn0033154	FBpp0088093	FBtr0089022	-1.14763	0.427646	-1.34146	0.196572	-0.310395	0.146009	0.458514	0.392026	0.154161	0.0715258
S34224_SI	2R	3746668	3746750	Dgk	FBgn0085390	2R:3723747..3748575(-1)	FBgn0085390:22	Dgk:22	2	FBgn0085390	FBpp0111492;FBpp0111493	FBtr0112580;FBtr0112581	1.21132	0.49991	0.858552	3.75945	2.28469	0.451338	0.349776	0.255324	0.128906	0.0379389
S34868_SI	2R	4786872	4787706	ana2	CG8262	2R:4786228..4787706(-1)	CG8262:1	CG8262:1	1	FBgn0027513	FBpp0087766	FBtr0088685	-0.512895	0.735172	-0.232193	0.996343	0.728859	0.148666	0.333455	0.386844	0.011745	0.0523274
S35233_SI	2R	5125597	5125678	Cyp4p2	CG1944	2R:5125035..5127338(1)	CG1944:3	Cyp4p2:3	1	FBgn0033395	FBpp0087672	FBtr0088591	2.80495	0.599873	2.59441	11.0959	4.41094	0.0507696	0.226924	0.110192	0.0225229	0.0209703
S35234_SI	2R	5125836	5125936	Cyp4p2	CG1944	2R:5125035..5127338(1)	CG1944:4	Cyp4p2:4	1	FBgn0033395	FBpp0087672	FBtr0088591	2.80495	0.599873	2.06081	11.1376	4.0065	0.0745204	0.339688	0.171305	0.171813	0.0203224
S35235_SI	2R	5125995	5126265	Cyp4p2	CG1944	2R:5125035..5127338(1)	CG1944:5	Cyp4p2:5	1	FBgn0033395	FBpp0087672	FBtr0088591	2.85262	0.601955	2.05166	13.9865	4.60095	0.0978062	0.196315	0.108825	0.0110977	0.000368681
S35236_SI	2R	5126324	5126544	Cyp4p2	CG1944	2R:5125035..5127338(1)	CG1944:6	Cyp4p2:6	1	FBgn0033395	FBpp0087672	FBtr0088591	2.931	0.545977	2.08666	11.9781	4.29361	0.0984585	0.283644	0.15144	0.178505	0.0220688
S35237_SI	2R	5126609	5126923	Cyp4p2	CG1944	2R:5125035..5127338(1)	CG1944:7	Cyp4p2:7	1	FBgn0033395	FBpp0087672	FBtr0088591	2.87336	0.542423	2.03399	12.4548	4.38452	0.0838006	0.243993	0.125818	0.0239215	0.000645219
S36054_SI	2R	6314385	6314602	CG12896	FBgn0033521	2R:6314385..6315418(-1)	FBgn0033521:1	CG12896:1	1	FBgn0033521	FBpp0087406	FBtr0088315	1.77923	0.211966	0.104947	20.2426	3.75405	0.132107	0.140019	0.0178672	1.06582e-07	2.53051e-11
S36271_SI	2R	6717310	6717465	CG12344	CG12344	2R:6714934..6721741(-1)	CG12344:6	CG12344:6	1	FBgn0033558	FBpp0087341	FBtr0088246	1.41911	0.691862	0.30351	3.79738	2.38371	0.279016	0.429894	0.159328	0.122097	0.000850868
S36275_SI	2R	6721313	6721467	CG12344	CG12344	2R:6714934..6721741(-1)	CG12344:2	CG12344:2	1	FBgn0033558	FBpp0087341	FBtr0088246	1.64502	0.118126	1.32983	6.29507	2.41645	0.157935	0.460565	0.396694	0.0612453	0.0077766
S36276_SI	2R	6721568	6721741	CG12344	CG12344	2R:6714934..6721741(-1)	CG12344:1	CG12344:1	1	FBgn0033558	FBpp0087341	FBtr0088246	0.911387	0.198676	1.2279	4.69151	2.04306	0.287262	0.318102	0.491165	0.0602514	0.195404
S36417_SI	2R	7139874	7139949	Cpr47Ea	FBgn0033597	2R:7139256..7140903(-1)	FBgn0033597:2	Cpr47Ea:2	1	FBgn0033597	FBpp0087286	FBtr0088190	1.97551	0.53247	2.19609	10.5652	3.14399	0.254855	0.332659	0.49581	0.0268231	0.0768609
S36441_SI	2R	7155904	7156044	Cpr47Ef	FBgn0033603	2R:7154420..7160019(-1)	FBgn0033603:8	Cpr47Ef:8	2	FBgn0033603	FBpp0291858;FBpp0291859	FBtr0302718;FBtr0302719	2.10874	0.526966	1.74963	8.51128	2.94784	0.362241	0.449354	0.297253	0.101652	0.0165444
S36442_SI	2R	7156101	7156157	Cpr47Ef	FBgn0033603	2R:7154420..7160019(-1)	FBgn0033603:9	Cpr47Ef:9	2	FBgn0033603	FBpp0291858;FBpp0291859	FBtr0302718;FBtr0302719	1.99763	0.0337285	0.802899	8.32065	2.8128	0.33618	0.425594	0.132338	0.0940395	8.80291e-05
S38500_SI	2R	10349688	10352962	Oaz	FBgn0261613	2R:10323623..10352962(1)	FBgn0261613:7	CG42702:7	2	FBgn0261613	FBpp0292052;FBpp0292053	FBtr0302926;FBtr0302927	-0.909072	0.252616	-1.10275	0.473455	0.991948	1.62505	0.0868151	0.0745397	0.0466737	0.0275841
S3955_SI	2L	7392076	7392212	CG5160	FBgn0031906	2L:7390984..7398403(-1)	FBgn0031906:4	CG5160:4	2	FBgn0031906	FBpp0079092;FBpp0291744	FBtr0079468;FBtr0302588	0.957457	0.290167	0.951875	6.80314	1.82457	0.369295	0.414744	0.430601	0.0944996	0.0921506
S40232_SI	2R	13006211	13007808	Amy-p	CG18730	2R:13006211..13007808(-1)	CG18730:1	Amy-p:1	1	FBgn0000079	FBpp0086155	FBtr0087004	-0.119946	0.525428	-0.422329	2.78415	1.48677	0.12976	0.21666	0.191409	0.00527632	0.0011201
S40739_SI	2R	13774718	13775115	proPO-A1	FBgn0261362	2R:13774718..13777477(-1)	FBgn0261362:1	CG42639:1	1	FBgn0261362	FBpp0291497	FBtr0302291	-0.0505032	0.476704	0.836044	0.358951	1.92823	0.230875	0.145433	0.356891	0.000833629	0.0586012
S40740_SI	2R	13775175	13775427	proPO-A1	FBgn0261362	2R:13774718..13777477(-1)	FBgn0261362:2	CG42639:2	1	FBgn0261362	FBpp0291497	FBtr0302291	-0.0491726	0.860437	0.946933	0.397242	1.83058	0.526516	0.111586	0.403693	0.00898967	0.180835
S40741_SI	2R	13775585	13776218	proPO-A1	FBgn0261362	2R:13774718..13777477(-1)	FBgn0261362:3	CG42639:3	1	FBgn0261362	FBpp0291497	FBtr0302291	-0.265588	0.716433	0.714007	0.262724	2.02438	0.794122	0.0975446	0.293753	0.0056679	0.119316
S40744_SI	2R	13777050	13777477	proPO-A1	FBgn0261362	2R:13774718..13777477(-1)	FBgn0261362:6	CG42639:6	1	FBgn0261362	FBpp0291497	FBtr0302291	-0.0850904	0.255344	0.481676	0.276048	1.60545	0.671657	0.161828	0.299679	0.0110805	0.0952358
S40974_SI	2R	14292125	14292843	GstE5	FBgn0063495	2R:14292125..14292843(1)	FBgn0063495:1	GstE5:1	1	FBgn0063495	FBpp0085854	FBtr0086673	0.479116	0.660808	1.12325	8.1763	2.10342	0.0136569	0.230154	0.378836	9.14707e-07	0.000640475
S41795_SI	2R	15585228	15585334	Obp56a	CG11797	2R:15585228..15586016(1)	CG11797:1	Obp56a:1	1	FBgn0034468	FBpp0085672	FBtr0086476	1.17403	0.576725	2.31613	1.02718	3.44989	0.190777	0.11253	0.360984	0.000305884	0.0620384
S41796_SI	2R	15585574	15586016	Obp56a	CG11797	2R:15585228..15586016(1)	CG11797:2	Obp56a:2	1	FBgn0034468	FBpp0085672	FBtr0086476	1.32801	0.354026	2.79581	0.657012	4.02842	0.0764211	0.0697568	0.292257	2.07661e-08	0.000840425
S42357_SI	2R	16872794	16872910	CG15651	CG15651	2R:16871339..16874000(-1)	CG15651:2	CG15651:2	1	FBgn0034567	FBpp0071482	FBtr0071553	1.81987	0.204329	1.80446	15.0957	2.63325	0.343006	0.431343	0.466461	0.121471	0.113629
S42374_SI	2R	16881431	16881759	dgt3	FBgn0034569	2R:16879781..16881841(-1)	FBgn0034569:5	dgt3:5	1	FBgn0034569	FBpp0271922	FBtr0273414	-0.595099		-1.16665	0.0981876	1.91203		0.0815021	0.0460199	0.158879	0.0902033
S42512_SI	2R	17043298	17043442	CG30389	FBgn0050389	2R:17036238..17048050(-1)	FBgn0050389:9	CG30389:9	2	FBgn0050389	FBpp0071555;FBpp0071556	FBtr0071632;FBtr0071633	2.32558	0.295056	2.29359	12.3311	3.13677	0.131232	0.454294	0.438959	0.0718106	0.0603213
S42860_SI	2R	17563826	17564831	CG30263	FBgn0050263	2R:17563826..17572505(1)	FBgn0050263:1	CG30263:1	1	FBgn0050263	FBpp0271816	FBtr0273308	-0.441518	0.571289	-0.435062	1.22686	0.371646	0.419018	0.47028	0.466212	0.0665779	0.0689849
S43379_SI	2R	18535083	18535268	CG34446	FBgn0085475	2R:18535083..18535268(-1)	FBgn0085475:1	CG34446:1	1	FBgn0085475	FBpp0111662	FBtr0112750	1.07874	0.347265	1.03509	7.78244	1.78118	0.384644	0.491388	0.472	0.189796	0.159729
S45407_SI	3R	20114	20599	CR33294	FBgn0053294	3R:17136..21871(1)	FBgn0053294:3	CR33294:3	1	FBgn0053294		FBtr0113460	-0.385067	0.454092	-0.314821	1.15401	0.528638	0.393285	0.409713	0.273943	0.015828	0.0470598
S47159_SI	3R	3620592	3620941	CG2641	CG2641	3R:3619931..3622321(1)	CG2641:2	CG2641:2	1	FBgn0037518	FBpp0081242	FBtr0081745	1.02964	0.205888	0.73697	4.89539	1.84322	0.160267	0.446083	0.365633	0.0228313	0.00223066
S49602_SI	3R	8051304	8051905	CG12256	FBgn0038002	3R:8051004..8052061(-1)	FBgn0038002:2	CG12256:2	1	FBgn0038002	FBpp0082090	FBtr0082621	-0.022277	0.433284	-0.4813	0.898142	0.910616	0.351022	0.404168	0.240755	0.0410871	0.00253452
S49753_SI	3R	8273855	8274768	CG5538	CG5538	3R:8273375..8274768(1)	CG5538:2	CG5538:2	1	FBgn0038052	FBpp0082100	FBtr0082631	-1.37327	0.627694	-1.60014	0.151849	0.268054	1.53817	0.201269	0.140644	0.111528	0.0683548
S49784_SI	3R	8331515	8334105	Hsp70Bb	CG31359	3R:8331515..8334105(1)	CG31359:1	Hsp70Bb:1	1	FBgn0013278	FBpp0082106	FBtr0082637	-1.70309	0.276194	-1.58584	0.070711	0.920147	0.707661	0.0414265	0.0759536	0.000366101	0.000179667
S49785_SI	3R	8334798	8337183	Hsp70Bc	FBgn0013279	3R:8334798..8337183(1)	FBgn0013279:1	Hsp70Bc:1	1	FBgn0013279	FBpp0082107	FBtr0082638	-2.2422	0.21251	-2.50132	0.102018	-0.654182	1.76509	0.0744699	0.0377674	0.0682425	0.0569739
S50246_SI	3R	9220783	9220912	CG14375	FBgn0038147	3R:9214781..9220912(-1)	FBgn0038147:6	CG14375:6	1	FBgn0038147	FBpp0082230	FBtr0082762	1.89934	0.408505	1.92873	10.3249	3.12593	0.372985	0.296078	0.29342	0.12696	0.137722
S50247_SI	3R	9222416	9222855	CG14374	FBgn0040553	3R:9222416..9222855(-1)	FBgn0040553:1	CG14374:1	1	FBgn0040553	FBpp0082229	FBtr0082761	-0.493338	0.57968	0.222656	4.9511	2.96409	0.0871384	0.0341303	0.0995504	0.0529512	0.0946555
S50257_SI	3R	9230831	9232083	yellow-e2	FBgn0038151	3R:9230831..9232689(-1)	FBgn0038151:1	yellow-e2:1	1	FBgn0038151	FBpp0291732	FBtr0302576	-2.21796	0.560481	-1.80134	4.20202	2.87043	0.119322	0.00663506	0.00933838	0.0373019	0.0545723
S50272_SI	3R	9256921	9257075	yrt	FBgn0004049	3R:9254589..9260704(-1)	FBgn0004049:5	yrt:5	4	FBgn0004049	FBpp0082261;FBpp0112923;FBpp0112924;FBpp0112925	FBtr0082793;FBtr0114374;FBtr0114375;FBtr0114376	2.69483	0.152375	2.6696	21.2191	3.44028	0.348781	0.460415	0.459473	0.062847	0.0537162
S50276_SI	3R	9258787	9258963	yrt	FBgn0004049	3R:9254589..9260704(-1)	FBgn0004049:9	yrt:9	4	FBgn0004049	FBpp0082261;FBpp0112923;FBpp0112924;FBpp0112925	FBtr0082793;FBtr0114374;FBtr0114375;FBtr0114376	2.18474	0.212674	2.10793	13.7296	2.91966	0.632503	0.433915	0.397889	0.195736	0.14666
S50277_SI	3R	9259029	9259176	yrt	FBgn0004049	3R:9254589..9260704(-1)	FBgn0004049:10	yrt:10	4	FBgn0004049	FBpp0082261;FBpp0112923;FBpp0112924;FBpp0112925	FBtr0082793;FBtr0114374;FBtr0114375;FBtr0114376	2.31569	0.274986	2.24417	14.9322	3.03231	0.637741	0.445433	0.404668	0.163713	0.120236
S50283_SI	3R	9282514	9282833	CG14372	FBgn0038156	3R:9276312..9288887(1)	FBgn0038156:4	CG14372:4	1	FBgn0038156	FBpp0292351	FBtr0303259	1.90398	0.104349	1.735	10.581	3.06094	0.584849	0.285676	0.248272	0.05604	0.0272789
S50294_SI	3R	9287159	9287520	CG14372	FBgn0038156	3R:9276312..9288887(1)	FBgn0038156:15	CG14372:15	1	FBgn0038156	FBpp0292351	FBtr0303259	2.14009	0.274595	1.66539	11.7	2.9775	0.57293	0.403219	0.248186	0.155457	0.0202383
S50367_SI	3R	9505794	9505936	omd	CG9591	3R:9505151..9512932(-1)	CG9591:8	omd:8	1	FBgn0038168	FBpp0082313	FBtr0082848	1.58512	0.215052	1.103	11.5918	2.88355	0.715401	0.238212	0.190655	0.161715	0.0465177
S50369_SI	3R	9506705	9507126	omd	CG9591	3R:9505151..9512932(-1)	CG9591:6	omd:6	1	FBgn0038168	FBpp0082313	FBtr0082848	1.59371	0.119271	1.73937	8.96539	2.76691	0.724055	0.268158	0.32534	0.103021	0.1613
S50410_SI	3R	9533146	9533643	Adgf-C	CG9345	3R:9532479..9534854(1)	CG9345:2	Adgf-C:2	1	FBgn0038173	FBpp0082289	FBtr0082821	1.48711	0.225843	1.70551	10.5652	2.80952	0.613489	0.243053	0.300205	0.073921	0.145018
S50899_SI	3R	10625512	10625935	CG14856	CG14856	3R:10624712..10626887(1)	CG14856:3	CG14856:3	1	FBgn0038261	FBpp0082451	FBtr0082992	-1.00776	0.890736	-0.776317	0.809907	0.461972	0.466248	0.283161	0.268578	0.0328238	0.0711519
S51768_SI	3R	12174503	12174946	CG14879	FBgn0038419	3R:12171855..12174946(-1)	FBgn0038419:4	CG14879:4	2	FBgn0038419	FBpp0082775;FBpp0082776	FBtr0083325;FBtr0083326	-0.370357	0.0989481	-0.456098	0.662549	0.579915	0.257736	0.379278	0.400726	0.166051	0.126728
S51980_SI	3R	12482098	12484795	Ubx	CG10388	3R:12482098..12560348(-1)	CG10388:4	Ubx:4	6	FBgn0003944	FBpp0082793;FBpp0082794;FBpp0082795;FBpp0082796;FBpp0082797;FBpp0089155	FBtr0083347;FBtr0083348;FBtr0083349;FBtr0083350;FBtr0083351;FBtr0083352	-2.39102	0.779294	-2.62199	0.170613	-1.1519	0.998948	0.23967	0.107119	0.163689	0.136467
S52797_SI	3R	14256949	14257756	fru	FBgn0004652	3R:14242315..14371308(-1)	FBgn0004652:7	fru:7	1	FBgn0004652	FBpp0083067	FBtr0083647	1.67522	0.0509932	0.416838	1.22939	4.29313	0.255124	0.071386	0.0369997	0.004412	8.03484e-05
S52798_SI	3R	14258286	14258540	fru	FBgn0004652	3R:14242315..14371308(-1)	FBgn0004652:8	fru:8	14	FBgn0004652	FBpp0083060;FBpp0083061;FBpp0083062;FBpp0083063;FBpp0083064;FBpp0083065;FBpp0083066;FBpp0083067;FBpp0089355;FBpp0089356;FBpp0089357;FBpp0089358;FBpp0089359;FBpp0290499	FBtr0083640;FBtr0083641;FBtr0083642;FBtr0083643;FBtr0083644;FBtr0083645;FBtr0083646;FBtr0083647;FBtr0083648;FBtr0083649;FBtr0083650;FBtr0083651;FBtr0083652;FBtr0301284	2.45906	0.256378	1.92591	5.14437	5.18495	0.0242294	0.0669848	0.0392611	1.44815e-06	9.09435e-08
S52799_SI	3R	14259957	14260784	fru	FBgn0004652	3R:14242315..14371308(-1)	FBgn0004652:9	fru:9	14	FBgn0004652	FBpp0083060;FBpp0083061;FBpp0083062;FBpp0083063;FBpp0083064;FBpp0083065;FBpp0083066;FBpp0083067;FBpp0089355;FBpp0089356;FBpp0089357;FBpp0089358;FBpp0089359;FBpp0290499	FBtr0083640;FBtr0083641;FBtr0083642;FBtr0083643;FBtr0083644;FBtr0083645;FBtr0083646;FBtr0083647;FBtr0083648;FBtr0083649;FBtr0083650;FBtr0083651;FBtr0083652;FBtr0301284	3.19684	0.152393	2.8356	8.71743	5.75412	0.0961315	0.0778823	0.0547792	1.83433e-12	1.51053e-13
S52800_SI	3R	14261092	14261292	fru	FBgn0004652	3R:14242315..14371308(-1)	FBgn0004652:10	fru:10	14	FBgn0004652	FBpp0083060;FBpp0083061;FBpp0083062;FBpp0083063;FBpp0083064;FBpp0083065;FBpp0083066;FBpp0083067;FBpp0089355;FBpp0089356;FBpp0089357;FBpp0089358;FBpp0089359;FBpp0290499	FBtr0083640;FBtr0083641;FBtr0083642;FBtr0083643;FBtr0083644;FBtr0083645;FBtr0083646;FBtr0083647;FBtr0083648;FBtr0083649;FBtr0083650;FBtr0083651;FBtr0083652;FBtr0301284	3.24719	0.280445	3.0635	7.42669	5.77802	0.0831608	0.0813952	0.0687029	6.87931e-12	1.85542e-12
S52803_SI	3R	14272423	14273051	fru	FBgn0004652	3R:14242315..14371308(-1)	FBgn0004652:14	fru:14	1	FBgn0004652	FBpp0089358	FBtr0083651	2.73692	0.509241	1.44137	4.60097	4.60058	0.2082	0.16551	0.0502306	0.0105497	5.72107e-05
S52804_SI	3R	14288989	14289003	fru	FBgn0004652	3R:14242315..14371308(-1)	FBgn0004652:15	fru:15	1	FBgn0004652	FBpp0290499	FBtr0301284	2.578	0.650175	2.06233	12.634	4.60498	0.170139	0.148029	0.0825099	0.00147937	0.000133367
S52805_SI	3R	14303786	14304054	fru	FBgn0004652	3R:14242315..14371308(-1)	FBgn0004652:16	fru:16	1	FBgn0004652	FBpp0089357	FBtr0083650	2.56087	0.876317	1.069	9.30124	4.59023	0.239479	0.158458	0.048117	0.0560245	0.00110764
S52806_SI	3R	14306050	14306125	fru	FBgn0004652	3R:14242315..14371308(-1)	FBgn0004652:17	fru:17	1	FBgn0004652	FBpp0089357	FBtr0083650	2.51768	0.910973	1.44229	7.5958	4.57385	0.239846	0.156493	0.0546119	0.0124299	0.00031631
S52807_SI	3R	14329568	14329788	fru	FBgn0004652	3R:14242315..14371308(-1)	FBgn0004652:18	fru:18	1	FBgn0004652	FBpp0089356	FBtr0083649	2.52462	0.893605	1.96802	7.60731	4.57835	0.243641	0.155485	0.0486349	0.035972	0.0170719
S52808_SI	3R	14332216	14332284	fru	FBgn0004652	3R:14242315..14371308(-1)	FBgn0004652:19	fru:19	1	FBgn0004652	FBpp0089355	FBtr0083648	2.90537	0.552772	2.63881	85.2948	4.68885	0.202985	0.18134	0.140379	0.00131508	0.0003079
S52859_SI	3R	14488892	14489053	Cpsf73	FBgn0038636	3R:14486843..14489250(-1)	FBgn0038636:4	CG7698:4	1	FBgn0261065	FBpp0083105	FBtr0083690	0.602516	0.840615	-0.370434	1.06112	1.72273	0.103888	0.393477	0.0409524	0.133808	0.0426849
S5297_SI	2L	9767059	9767758	CG4017	CG4017	2L:9767059..9768729(1)	CG4017:1	CG4017:1	1	FBgn0032143	FBpp0079463	FBtr0079867	1.47044	0.0917524	0.698249	6.60194	2.37888	0.13994	0.401584	0.255607	0.114176	0.0029008
S5298_SI	2L	9767813	9768729	CG4017	CG4017	2L:9767059..9768729(1)	CG4017:2	CG4017:2	1	FBgn0032143	FBpp0079463	FBtr0079867	1.13735	0.194096	0.600178	4.92952	1.94197	0.186149	0.447666	0.338164	0.10398	0.00605294
S53192_SI	3R	15225727	15225867	Ino80	CG31212	3R:15194717..15228870(-1)	CG31212:4	Ino80:4	1	FBgn0086613	FBpp0083185	FBtr0083771	0.260747	0.461133	-0.0798053	1.75888	1.06908	0.687593	0.403058	0.089222	0.109459	0.107523
S54552_SI	3R	17658225	17659485	Gr93a	CG13417	3R:17658225..17659735(1)	CG13417:1	Gr93a:1	1	FBgn0041229	FBpp0083531	FBtr0084133	-2.09941	0.616188	-1.63363	4.36504	2.01406	0.0732729	0.0179037	0.0413728	0.0700055	0.0788492
S54555_SI	3R	17668459	17669487	Gr93b	FBgn0045470	3R:17668243..17669487(-1)	FBgn0045470:2	Gr93b:2	1	FBgn0045470	FBpp0288675	FBtr0290236	-1.86934	0.139477	-0.647935	4.36447	1.97527	0.0894421	0.021456	0.0362124	0.0196986	0.198903
S54571_SI	3R	17696406	17696729	CG31431	FBgn0051431	3R:17696406..17699362(1)	FBgn0051431:1	CG31431:1	1	FBgn0051431	FBpp0083535	FBtr0084137	0.91015	0.117157	0.898529	6.96999	2.18603	0.349711	0.270114	0.28228	0.0110307	0.0103434
S54572_SI	3R	17697704	17697862	CG31431	FBgn0051431	3R:17696406..17699362(1)	FBgn0051431:2	CG31431:2	1	FBgn0051431	FBpp0083535	FBtr0084137	0.925409	0.157271	0.190936	6.33136	2.09235	0.540803	0.288067	0.13708	0.163447	0.0180685
S54575_SI	3R	17698594	17699362	CG31431	FBgn0051431	3R:17696406..17699362(1)	FBgn0051431:5	CG31431:5	1	FBgn0051431	FBpp0083535	FBtr0084137	1.40867	0.0798404	1.5039	8.42312	2.3238	0.532307	0.369224	0.409633	0.0442468	0.0742704
S54596_SI	3R	17711815	17711946	dnd	FBgn0038916	3R:17711398..17713073(-1)	FBgn0038916:2	dnd:2	1	FBgn0038916	FBpp0083549	FBtr0084151	1.52273	0.155283	0.870265	7.32221	2.2932	0.579005	0.422632	0.255586	0.168144	0.00777126
S55156_SI	3R	18839873	18841197	CG6688	FBgn0039038	3R:18838134..18841197(1)	FBgn0039038:4	CG6688:4	1	FBgn0039038	FBpp0083736	FBtr0084343	-1.14531	0.0733785	-1.45205	0.305437	0.019059	0.277649	0.305063	0.235329	0.163161	0.0697066
S55423_SI	3R	19349044	19349324	CG10175	CG10175	3R:19348423..19356704(-1)	CG10175:7	CG10175:7	3	FBgn0039084	FBpp0083813;FBpp0083814;FBpp0083815	FBtr0084421;FBtr0084422;FBtr0084423	2.35028	0.178694	2.17316	13.2412	3.05931	0.0780475	0.496498	0.438806	0.0362967	0.00871261
S56398_SI	3R	20621845	20622517	Ets96B	CG6892	3R:20617465..20623678(1)	CG6892:6	Ets96B:6	2	FBgn0039225	FBpp0084075;FBpp0089401	FBtr0084696;FBtr0084697	-1.42869	0.532251	-1.02602	0.707057	-0.0576795	0.237715	0.274758	0.390492	0.017314	0.098753
S56884_SI	3R	21128865	21129378	CG31370	FBgn0051370	3R:21128186..21129708(1)	FBgn0051370:2	CG31370:2	1	FBgn0051370	FBpp0288494	FBtr0290055	1.22308	0.0572833	0.854654	5.65009	1.92201	0.0988716	0.496013	0.367141	0.0146654	0.000345289
S56886_SI	3R	21129899	21130490	CG31436	FBgn0051436	3R:21129899..21131373(1)	FBgn0051436:1	CG31436:1	1	FBgn0051436	FBpp0084205	FBtr0084830	1.7079	0.11371	1.59546	5.49715	2.58305	0.112289	0.416788	0.373267	0.000339981	8.26158e-05
S57921_SI	3R	23226018	23226150	side	FBgn0016061	3R:23202304..23244247(-1)	FBgn0016061:16	side:16	2	FBgn0016061	FBpp0084538;FBpp0288437	FBtr0085168;FBtr0289998	1.06633	0.880186	0.599405	2.86375	2.07699	0.255569	0.44121	0.159993	0.14699	0.05081
S58270_SI	3R	24319924	24320797	Dhc98D	FBgn0013813	3R:24312675..24345120(1)	FBgn0013813:13	Dhc98D:13	2	FBgn0013813	FBpp0290517;FBpp0290518	FBtr0301302;FBtr0301303	-1.99702	0.177518	-1.59382	0.662261	0.491469	0.915649	0.0625556	0.0308764	0.00071392	0.0323374
S58293_SI	3R	24336164	24338469	Dhc98D	FBgn0013813	3R:24312675..24345120(1)	FBgn0013813:36	Dhc98D:36	2	FBgn0013813	FBpp0290517;FBpp0290518	FBtr0301302;FBtr0301303	-1.56281	0.0498548	-2.25148	1.17235	0.876228	0.582413	0.0775307	0.0414099	0.000179799	8.61249e-06
S5845_SI	2L	10348660	10348973	CG34367	FBgn0085396	2L:10347851..10353631(-1)	FBgn0085396:2	CG34367:2	3	FBgn0085396	FBpp0111504;FBpp0290271;FBpp0293059	FBtr0112592;FBtr0301049;FBtr0304116	0.432303	0.182367	0.215797	3.62271	1.29422	0.146554	0.423765	0.358792	0.111029	0.0710215
S58713_SI	3R	25063169	25063324	CG11951	FBgn0039656	3R:25061086..25064394(-1)	FBgn0039656:5	CG11951:5	1	FBgn0039656	FBpp0084772	FBtr0085403	0.293863	0.617735	1.21108	7.0381	2.26097	0.304222	0.099134	0.35198	0.000444618	0.0293529
S58863_SI	3R	25518313	25518675	dmrt99B	FBgn0039683	3R:25518313..25522747(1)	FBgn0039683:1	dmrt99B:1	1	FBgn0039683	FBpp0084820	FBtr0085454	-1.06317	0.119532	-0.424533	1.01083	0.626466	0.557005	0.168412	0.377633	0.030774	0.197847
S59044_SI	3R	25731879	25732171	CG15515	CG15515	3R:25731188..25732171(1)	CG15515:2	CG15515:2	1	FBgn0039719	FBpp0084866	FBtr0085500	2.63807	0.180581	2.35143	13.5558	3.35596	0.0848765	0.492073	0.392163	0.0326524	0.00298677
S59108_SI	3R	25779776	25779926	Takr99D	FBgn0004622	3R:25776518..25795169(-1)	FBgn0004622:6	Takr99D:6	2	FBgn0004622	FBpp0084873;FBpp0290870	FBtr0085507;FBtr0301656	0.779942	0.784456	0.713495	4.36168	1.69927	0.57483	0.444651	0.338957	0.125151	0.0971694
S59398_SI	3R	26281373	26281589	aralar1	CG2139	3R:26271361..26281589(-1)	CG2139:1	aralar1:1	1	FBgn0028646	FBpp0085054	FBtr0085692	1.16518	0.127758	0.899887	5.44956	2.32029	0.100058	0.315691	0.260364	0.0624756	0.0204965
S59722_SI	3R	26924590	26924770	CG15553	FBgn0039817	3R:26924590..26926891(-1)	FBgn0039817:1	CG15553:1	1	FBgn0039817	FBpp0288640	FBtr0290201	0.568127	0.805956	0.975337	3.30685	1.84722	0.202277	0.327982	0.461105	0.0257734	0.143147
S59788_SI	3R	27027603	27028020	CG1544	FBgn0039827	3R:27022640..27029450(1)	FBgn0039827:10	CG1544:10	3	FBgn0039827	FBpp0085117;FBpp0085118;FBpp0112223	FBtr0085755;FBtr0085756;FBtr0113311	0.962181	0.412026	0.954415	2.46744	1.8111	0.179647	0.44892	0.422458	0.0255282	0.0241844
S59789_SI	3R	27028077	27028400	CG1544	FBgn0039827	3R:27022640..27029450(1)	FBgn0039827:11	CG1544:11	3	FBgn0039827	FBpp0085117;FBpp0085118;FBpp0112223	FBtr0085755;FBtr0085756;FBtr0113311	1.6647	0.208328	1.50229	5.56701	2.45759	0.163197	0.454738	0.382973	0.0720744	0.0280975
S59792_SI	3R	27029264	27029450	CG1544	FBgn0039827	3R:27022640..27029450(1)	FBgn0039827:14	CG1544:14	3	FBgn0039827	FBpp0085117;FBpp0085118;FBpp0112223	FBtr0085755;FBtr0085756;FBtr0113311	1.51013	0.141288	1.00556	6.18566	2.51715	0.143651	0.365122	0.224768	0.00283043	3.31397e-05
S60018_SI	3R	27446238	27446492	pasha	CG1800	3R:27443699..27447197(1)	CG1800:4	pasha:4	1	FBgn0039861	FBpp0085181	FBtr0085820	1.24725	0.686397	1.28252	3.41008	2.0586	0.313729	0.492296	0.453775	0.167683	0.190049
S7620_SI	2L	13992937	13993830	rk	FBgn0003255	2L:13982726..14001252(-1)	FBgn0003255:16	rk:16	1	FBgn0003255	FBpp0080183	FBtr0080610	-0.0212397	0.151345	-0.138337	0.75857	0.719241	0.103916	0.478828	0.470474	0.130195	0.0743569
S773_SI	2L	1219657	1220035	CG42329	FBgn0259229	2L:1219363..1229471(1)	FBgn0259229:2	CG42329:2	1	FBgn0259229	FBpp0289074	FBtr0299796	0.0617572	0.0254386	0.391362	0.812808	1.19777	0.261394	0.209075	0.452703	0.0460535	0.120687
S824_SI	2L	1384927	1385212	lea	FBgn0002543	2L:1380086..1420449(-1)	FBgn0002543:2	lea:2	1	FBgn0002543	FBpp0077606	FBtr0077941	-0.512015	0.259801	-0.456385	1.61579	0.856111	0.309952	0.251676	0.26393	0.0512771	0.062392
S9459_SI	2L	19080561	19080755	Lim3	CG10699	2L:19079234..19108108(-1)	CG10699:7	Lim3:7	2	FBgn0002023	FBpp0080712;FBpp0080713	FBtr0081169;FBtr0081170	0.166876	0.728485	0.000536214	1.80127	1.19315	0.556716	0.38149	0.181049	0.106549	0.0923013
S960_SI	2L	1824762	1825133	CG31664	FBgn0051664	2L:1824273..1826378(-1)	FBgn0051664:2	CG31664:2	1	FBgn0051664	FBpp0292439	FBtr0303377	-0.682274	0.464115	-0.649386	0.314637	0.804	0.144888	0.240448	0.15475	0.00175401	0.00521918
S961_SI	2L	1825186	1825901	CG31664	FBgn0051664	2L:1824273..1826378(-1)	FBgn0051664:3	CG31664:3	1	FBgn0051664	FBpp0292439	FBtr0303377	-0.462958	0.101991	-1.29214	0.489637	0.646506	0.274942	0.32265	0.0467702	0.0686647	0.0233698
F14849_SI	X	9858385	9858512	CG1791	FBgn0030163	X:9857486..9858911(-1)	FBgn0030163:3;FBgn0030163:4	CG1791:3;CG1791:4	1;1	FBgn0030163	FBpp0071364;FBpp0111881	FBtr0071429;FBtr0112968	2.93934	0.205325	3.02385	26.9725	2.0439	0.739557	2.07245	2.22656	0.0175844	0.00944597
F19092_SI	X	18726736	18726979	Pvf1	FBgn0030964	X:18726736..18736934(1)	FBgn0030964:1;FBgn0030964:2	Pvf1:1;Pvf1:2	1;1	FBgn0030964	FBpp0074411;FBpp0290881	FBtr0074640;FBtr0301667	1.58138	0.600544	1.61208	6.00689	0.595233	0.82027	2.38869	2.25732	0.0730683	0.0637618
F23478_SI	3L	6118173	6119093	l(3)mbn	CG12755	3L:6116986..6121719(-1)	CG12755:10;CG12755:11;CG12755:4	l(3)mbn:10;l(3)mbn:11;l(3)mbn:4	1;1;1	FBgn0002440	FBpp0076770;FBpp0099761	FBtr0077062;FBtr0100355	2.03107	0.114185	2.11659	2.34287	0.798263	0.485019	3.20272	4.44835	0.130263	0.102457
F23887_SI	3L	7061774	7061899	CG32391	FBgn0052391	3L:7061311..7062297(-1)	FBgn0052391:4;FBgn0052391:5	CG32391:4;CG32391:5	1;1	FBgn0052391	FBpp0076639;FBpp0290048	FBtr0076930;FBtr0300824	2.69468	0.287164	2.63174	10.6618	1.74123	0.58309	2.3666	2.47627	0.0886296	0.114864
F24871_SI	3L	8638849	8639918	CG13305	FBgn0035921	3L:8638012..8639918(-1)	FBgn0035921:3;FBgn0035921:4;FBgn0035921:5	CG13305:3;CG13305:4;CG13305:5	1;1;1	FBgn0035921	FBpp0271856;FBpp0271857	FBtr0273348;FBtr0273349	1.66281	0.81255	1.52887	9.55867	0.484654	0.0365181	3.88911	2.90555	0.066154	0.108263
F27428_SI	3L	14087686	14091156	Fbp1	CG17285	3L:14087686..14091156(-1)	CG17285:1;CG17285:2;CG17285:3	Fbp1:1;Fbp1:2;Fbp1:3	1;1;1	FBgn0000639	FBpp0075491;FBpp0075492	FBtr0075749;FBtr0075750	2.20913	0.0516473	1.73498	8.4795	0.57336	0.377828	4.91436	3.06626	0.00030431	0.00755483
F27820_SI	3L	15298398	15298779	CG7255	FBgn0036493	3L:15297469..15304295(1)	FBgn0036493:2;FBgn0036493:3;FBgn0036493:4;FBgn0036493:5	CG7255:2;CG7255:3;CG7255:4;CG7255:5	3;1;2;1	FBgn0036493	FBpp0099766;FBpp0110180;FBpp0110181;FBpp0290403	FBtr0100360;FBtr0110880;FBtr0110881;FBtr0301185	1.85884	0.28574	1.55664	2.9684	-0.0958974	0.780207	5.98325	4.3487	0.000150763	0.000943156
F36211_SI	2R	6618861	6619057	CG7220	FBgn0033544	2R:6618861..6626116(1)	FBgn0033544:1;FBgn0033544:2	CG7220:1;CG7220:2	1;1	FBgn0033544	FBpp0087311;FBpp0087314	FBtr0088216;FBtr0088219	0.73134	0.447203	0.718222	2.00835	-1.92286	2.58962	3.5221	3.73379	0.0239788	0.0246686
F36948_SI	2R	8040914	8041083	CG8407	FBgn0033687	2R:8040576..8041767(1)	FBgn0033687:2;FBgn0033687:3	CG8407:2;CG8407:3	1;1	FBgn0033687	FBpp0087093;FBpp0290349	FBtr0087985;FBtr0301127	0.491508	0.213359	0.245694	0.43938	-0.93313	0.813419	5.41089	2.79594	0.0732134	0.187645
F37411_SI	2R	8511231	8511591	CG30054	FBgn0050054	2R:8511231..8512857(1)	FBgn0050054:1;FBgn0050054:2;FBgn0050054:3	CG30054:1;CG30054:2;CG30054:3	1;1;1	FBgn0050054	FBpp0291583;FBpp0291584	FBtr0302388;FBtr0302389	3.2386	0.167757	3.7065	39.0011	2.42886	0.312376	2.19416	3.50462	0.00153387	6.77146e-06
F37521_SI	2R	8640531	8640858	Taz	FBgn0026619	2R:8640531..8643915(-1)	FBgn0026619:1;FBgn0026619:2;FBgn0026619:3	Taz:1;Taz:2;Taz:3	2;1;1	FBgn0026619	FBpp0086975;FBpp0086976;FBpp0086977;FBpp0291643	FBtr0087862;FBtr0087863;FBtr0087864;FBtr0302455	4.14924	0.291467	4.36266	43.6444	3.38281	0.0833188	2.20825	2.69827	0.000160339	6.60708e-06
F3995_SI	2L	7440020	7441756	CG5973	FBgn0031914	2L:7437506..7445269(1)	FBgn0031914:2;FBgn0031914:3;FBgn0031914:4	CG5973:2;CG5973:3;CG5973:4	1;1;1	FBgn0031914	FBpp0079075;FBpp0079076;FBpp0290375	FBtr0079447;FBtr0079448;FBtr0301152	3.95989	0.259421	3.61672	36.6193	2.15783	0.643973	5.4838	4.91734	0.0223083	0.0678362
F44696_SI	2R	20093753	20094446	CG11406	FBgn0034990	2R:20089614..20095726(-1)	FBgn0034990:5;FBgn0034990:6;FBgn0034990:7	CG11406:5;CG11406:6;CG11406:7	1;1;1	FBgn0034990	FBpp0072183;FBpp0099523;FBpp0290096	FBtr0072276;FBtr0100169;FBtr0300874	-0.520913	0.66301	-0.692187	0.526308	-1.67907	0.217245	3.60125	2.87434	0.0243136	0.0546121
F45597_SI	3R	248205	249386	Spargel	FBgn0037248	3R:248205..255051(-1)	FBgn0037248:1;FBgn0037248:2	CG9809:1;CG9809:2	1;1	FBgn0037248	FBpp0078586;FBpp0290462	FBtr0078946;FBtr0301244	1.79135	0.7102	1.7941	5.44945	0.99308	0.306009	2.52786	2.22902	0.0803717	0.0792265
F47364_SI	3R	4059229	4059368	DNApol-iota	CG7602	3R:4059229..4062528(1)	CG7602:1;CG7602:4	DNApol-iota:1;DNApol-iota:4	1;1	FBgn0037554	FBpp0081293;FBpp0081294	FBtr0081797;FBtr0081798	0.708327	0.663588	-0.156615	0.741483	-4.35992		547.414	140.888	8.33405e-06	0.000113883
F52237_SI	3R	13218994	13219322	CREG	FBgn0025456	3R:13218994..13220362(-1)	FBgn0025456:1;FBgn0025456:2	CREG:1;CREG:2	2;1	FBgn0025456	FBpp0088834;FBpp0088835;FBpp0088836	FBtr0089895;FBtr0089896;FBtr0089897	5.18557	0.237488	5.15761	143.338	4.20081	0.0747202	2.72123	2.60522	3.56767e-07	5.61689e-07
S10191_SI	2L	20840800	20841044	CG31676	CG31676	2L:20840800..20849182(1)	CG31676:1	CG31676:1	1	FBgn0051676	FBpp0080953	FBtr0081424	3.79578	0.0713041	3.70602	55.7438	2.18943	0.679136	4.36554	4.01437	2.47534e-06	5.69799e-06
S10192_SI	2L	20845343	20845528	CG31676	CG31676	2L:20840800..20849182(1)	CG31676:2	CG31676:2	1	FBgn0051676	FBpp0080953	FBtr0081424	3.64087	0.0882027	3.15116	35.7118	2.13042	0.0671067	4.53386	2.77299	6.87089e-05	0.00411024
S10193_SI	2L	20848557	20849182	CG31676	CG31676	2L:20840800..20849182(1)	CG31676:3	CG31676:3	1	FBgn0051676	FBpp0080953	FBtr0081424	3.56159	0.104628	3.50307	61.435	1.88147	0.240867	5.27832	4.9983	1.17385e-11	2.20811e-11
S10258_SI	2L	21054994	21055744	betaInt-nu	CG1762	2L:21052832..21058044(1)	CG1762:4	betaInt-nu:4	1	FBgn0010395	FBpp0080990	FBtr0081461	-0.685064	0.310776	-1.13879	0.452975	-1.87229	0.440475	3.20092	2.02552	0.0311145	0.199115
S10771_SI	2L	22109223	22110449	CG6675	FBgn0032973	2L:22108964..22110449(1)	FBgn0032973:2	CG6675:2	1	FBgn0032973	FBpp0289183	FBtr0299905	2.33319	0.286821	2.61784	7.58592	1.38809	0.265889	2.58089	3.34033	0.000489281	2.04979e-05
S11400_SI	X	1354840	1355700	CG14787	FBgn0027793	X:1354840..1355700(-1)	FBgn0027793:1	CG14787:1	1	FBgn0027793	FBpp0070285	FBtr0070298	0.662116	0.428076	0.343397	1.91357	-1.22868	0.629902	6.21193	4.31625	0.00175384	0.00810614
S1175_SI	2L	2211577	2211717	CG15385	FBgn0031397	2L:2209574..2212571(-1)	FBgn0031397:3	CG15385:3	1	FBgn0031397	FBpp0077517	FBtr0077845	2.37867	0.0409315	2.33318	5.02296	1.66254	0.227863	2.01413	2.03145	0.0942927	0.120256
S1197_SI	2L	2222657	2222770	CG7082	CG7082	2L:2220767..2225555(1)	CG7082:7	CG7082:7	1	FBgn0031401	FBpp0077510	FBtr0077838	1.8375	0.404045	1.99836	3.74189	0.779362	0.269442	4.47347	3.32384	0.0628883	0.0502386
S12435_SI	X	3770348	3770426	CG2930	CG2930	X:3766454..3774329(1)	CG2930:4	CG2930:4	3	FBgn0028491	FBpp0070581;FBpp0070582;FBpp0070583	FBtr0070608;FBtr0070609;FBtr0070610	1.92103	0.389901	2.10989	3.06801	0.870826	0.716566	2.58324	3.08238	0.0774115	0.0349047
S12689_SI	X	4548036	4548265	CG15473	CG15473	X:4546086..4548481(-1)	CG15473:2	CG15473:2	1	FBgn0029719	FBpp0070657	FBtr0070689	1.1132	0.857231	0.191573	1.10651	-1.48127	1.72968	6.34427	4.39031	0.0346984	0.194293
S13072_SI	X	5644495	5644637	CG4078	CG4078	X:5641782..5645815(1)	CG4078:4	CG4078:4	1	FBgn0029798	FBpp0070773	FBtr0070807	1.3283	0.274615	1.41321	4.35111	0.155635	0.134718	2.18093	3.95599	0.121872	0.0591256
S1310_SI	2L	2411052	2411220	CG18641	FBgn0031426	2L:2410884..2412129(-1)	FBgn0031426:2	CG18641:2	1	FBgn0031426	FBpp0290926	FBtr0301712	2.07655	0.225797	2.06006	8.49261	1.03829	0.367553	2.74259	2.68638	0.052164	0.0563263
S13750_SI	X	6996583	6996742	CG4617	CG4617	X:6996583..6998531(-1)	CG4617:4	CG4617:4	1	FBgn0029936	FBpp0070978	FBtr0071019	1.43491	0.170816	1.99674	8.62749	0.363377	0.679596	2.58487	4.76899	0.111989	0.0129178
S13798_SI	X	7223624	7225288	CG18155	FBgn0029945	X:7223193..7225288(1)	FBgn0029945:3	CG18155:3	1	FBgn0029945	FBpp0071010	FBtr0071051	-0.96199	0.286071	-0.892462	0.520186	-1.92009	0.472085	2.48101	2.98645	0.0913477	0.0680026
S14579_SI	X	9111182	9111401	CG15369	FBgn0030105	X:9110926..9111401(1)	FBgn0030105:2	CG15369:2	1	FBgn0030105	FBpp0071244	FBtr0071309	1.92167	0.940122	1.14876	4.84156	0.0479843	0.437536	7.69392	3.19491	0.00611318	0.114034
S14851_SI	X	9858676	9858911	CG1791	FBgn0030163	X:9857486..9858911(-1)	FBgn0030163:6	CG1791:6	2	FBgn0030163	FBpp0071364;FBpp0111881	FBtr0071429;FBtr0112968	2.31258	0.286533	2.18567	10.7061	1.36679	0.367444	2.52535	2.16781	0.0148304	0.0356002
S1506_SI	2L	2846084	2846938	CG3117	FBgn0031471	2L:2846084..2847197(-1)	FBgn0031471:1	CG3117:1	1	FBgn0031471	FBpp0289585	FBtr0300356	0.755551	0.257351	0.545893	1.59154	-1.12279	0.761924	5.52508	5.06608	0.000720786	0.00227877
S15986_SI	X	12384693	12386933	Lsp1alpha	CG2559	X:12384416..12386933(1)	CG2559:2	Lsp1alpha:2	1	FBgn0002562	FBpp0073484	FBtr0073651	1.86857	0.472318	2.04392	2.30412	0.198148	0.279691	5.59608	6.16989	2.31669e-05	5.82519e-06
S16156_SI	X	12846763	12846854	CG4395	FBgn0030437	X:12845337..12851468(-1)	FBgn0030437:6	CG4395:6	1	FBgn0030437	FBpp0073584	FBtr0073753	1.16858	0.514119	1.54915	1.06343	-1.4972	0.11398	23.5788	21.258	0.00534317	0.0039186
S16263_SI	X	13061203	13061274	CG34411	FBgn0085440	X:13055747..13083197(-1)	FBgn0085440:9	CG34411:9	1	FBgn0085440	FBpp0289593	FBtr0300364	0.693355	0.19721	1.57172	1.99613	-0.674026	0.231065	3.90933	7.77344	0.0251383	0.00156379
S1661_SI	2L	3049392	3054620	v(2)k05816	CG3524	2L:3043973..3055601(1)	CG3524:4	v(2)k05816:4	1	FBgn0042627	FBpp0077342	FBtr0077657	1.65328	0.115393	1.98458	2.93679	0.723539	0.262507	2.48548	3.54028	0.000436066	9.98687e-06
S1662_SI	2L	3054688	3054783	v(2)k05816	CG3524	2L:3043973..3055601(1)	CG3524:5	v(2)k05816:5	1	FBgn0042627	FBpp0077342	FBtr0077657	1.14047	0.272179	1.73468	5.51498	-0.204746	0.0614595	5.89726	10.7208	0.0645317	0.00737118
S1663_SI	2L	3055170	3055313	v(2)k05816	CG3524	2L:3043973..3055601(1)	CG3524:6	v(2)k05816:6	1	FBgn0042627	FBpp0077342	FBtr0077657	1.82436	0.31634	1.27465	2.49107	-1.04886	2.94085	4.49747	2.67014	0.0123056	0.0431657
S1664_SI	2L	3055377	3055601	v(2)k05816	CG3524	2L:3043973..3055601(1)	CG3524:7	v(2)k05816:7	1	FBgn0042627	FBpp0077342	FBtr0077657	1.6817	0.451205	1.65478	4.91732	0.690948	0.745385	2.36239	2.31978	0.0758497	0.0851431
S1712_SI	2L	3172055	3172645	CG34406	FBgn0085435	2L:3169813..3172751(-1)	FBgn0085435:3	CG34406:3	1	FBgn0085435	FBpp0111583	FBtr0112671	0.811363	0.299233	0.72872	2.55437	-0.612177	0.217638	6.34302	5.86706	0.00552355	0.00866255
S17471_SI	X	15730149	15730241	CG32582	FBgn0052582	X:15729634..15730956(1)	FBgn0052582:2	CG32582:2	2	FBgn0052582	FBpp0073916;FBpp0112352	FBtr0074102;FBtr0113440	0.688789	0.462574	1.19458	3.43749	-1.67005	1.85787	3.97612	6.45766	0.0801567	0.0328534
S19186_SI	X	19083673	19083838	Mec2	FBgn0030993	X:19082068..19084226(1)	FBgn0030993:3	Mec2:3	1	FBgn0030993	FBpp0074440	FBtr0074669	1.76856	0.23856	0.789075	3.92372	-0.35477		25.5669	6.29258	0.0070311	0.183362
S19301_SI	X	19371441	19371638	CG32533	CG32533	X:19368178..19373345(-1)	CG32533:4	CG32533:4	1	FBgn0052533	FBpp0074555	FBtr0074786	0.25911	0.523993	1.16	2.22399	-1.02275	1.11914	4.41866	10.2619	0.174706	0.0181235
S19485_SI	X	19546340	19546591	CG14215	CG14215	X:19546340..19553444(1)	CG14215:1	CG14215:1	1	FBgn0031052	FBpp0074515	FBtr0074746	0.736263	0.0745036	0.801734	1.52513	-0.837193	0.158601	7.20317	7.976	0.0282278	0.0222879
S19538_SI	X	19605978	19606300	meso18E	FBgn0040089	X:19600431..19607074(-1)	FBgn0040089:5	meso18E:5	2	FBgn0040089	FBpp0074581;FBpp0290917	FBtr0074812;FBtr0301703	1.94243	0.192866	1.95514	3.9508	1.10994	0.592415	2.06968	2.19141	0.0426771	0.0394296
S19603_SI	X	19747912	19748412	CG11943	FBgn0031078	X:19746249..19753412(1)	FBgn0031078:7	CG11943:7	2	FBgn0031078	FBpp0074567;FBpp0074568	FBtr0074798;FBtr0074799	0.898608	0.0914686	0.459633	1.93941	-0.572124	0.446039	4.06701	2.7415	0.0244696	0.124817
S19932_SI	X	20907426	20907497	Ntf-2	FBgn0031145	X:20906501..20910263(1)	FBgn0031145:2	Ntf-2:2	2	FBgn0031145	FBpp0076934;FBpp0111920	FBtr0077241;FBtr0113007	3.86789	0.273195	3.64539	39.2805	1.57949	2.99381	2.62712	2.23076	0.0292832	0.0503168
S20138_SI	X	21302625	21302753	CG42343	FBgn0259245	X:21295615..21328761(-1)	FBgn0259245:5	CG42343:5	2	FBgn0259245	FBpp0289176;FBpp0289179	FBtr0299898;FBtr0299901	1.74188	0.162792	1.53419	2.22876	0.745219	0.479904	2.55094	2.08314	0.0231018	0.0758311
S2027_SI	2L	3712154	3712445	CG31955	FBgn0051955	2L:3712154..3712862(-1)	FBgn0051955:1	CG31955:1	2	FBgn0051955	FBpp0077229;FBpp0292794	FBtr0077540;FBtr0303782	2.14595	0.25205	2.50491	3.79471	1.44342	0.172626	2.03907	2.8872	0.0851611	0.00811143
S20297_SI	3L	25341	25559	mthl8	CG32475	3L:22947..26316(1)	CG32475:4	mthl8:4	1	FBgn0052475	FBpp0072364	FBtr0072462	2.85563	0.244283	1.90547	14.4588	1.16063	0.0623544	5.54826	2.21641	0.00119031	0.16466
S20298_SI	3L	25619	25976	mthl8	CG32475	3L:22947..26316(1)	CG32475:5	mthl8:5	1	FBgn0052475	FBpp0072364	FBtr0072462	2.69067	0.217111	1.99774	13.7274	1.27535	0.294686	4.05869	2.14719	0.000100618	0.0350745
S20299_SI	3L	26030	26316	mthl8	CG32475	3L:22947..26316(1)	CG32475:6	mthl8:6	1	FBgn0052475	FBpp0072364	FBtr0072462	1.81285	0.345556	1.73915	9.25541	0.125343	0.724134	4.76674	4.42777	0.000483133	0.000770865
S20300_SI	3L	66439	66721	Lsp1gamma	CG6821	3L:66439..69003(1)	CG6821:1	Lsp1gamma:1	1	FBgn0002564	FBpp0072365	FBtr0072463	0.938209	0.281721	1.35468	1.80001	-0.103462	0.93097	2.31289	3.87003	0.140374	0.0335006
S20301_SI	3L	66787	69003	Lsp1gamma	CG6821	3L:66439..69003(1)	CG6821:2	Lsp1gamma:2	1	FBgn0002564	FBpp0072365	FBtr0072463	2.01582	0.170553	2.4344	5.75048	0.841626	0.19003	3.22913	4.86151	9.78874e-05	1.53542e-06
S20613_SI	3L	581557	582810	Ppm1	FBgn0035143	3L:581337..582810(1)	FBgn0035143:2	Ppm1:2	1	FBgn0035143	FBpp0072452	FBtr0072553	-0.401629	0.517368	-0.363978	0.24794	-1.42003	0.260758	4.45327	4.58564	0.0648099	0.0549449
S21206_SI	3L	1666437	1666522	snoRNA:Me28S-A2634c	FBgn0082944	3L:1666437..1666522(-1)	FBgn0082944:1	snoRNA:Me28S-A2634c:1	1	FBgn0082944		FBtr0113603	1.82617	0.0430523	2.08779	7.37494	0.368402	1.33887	2.83158	3.80727	0.0284382	0.0096854
S21902_SI	3L	3042375	3042450	Jafrac2	FBgn0040308	3L:3042375..3044174(1)	FBgn0040308:1	Jafrac2:1	1	FBgn0040308	FBpp0072852	FBtr0072982	0.849439	0.546556	1.07436	0.746514	-0.819238	1.31018	5.99628	5.03859	0.182943	0.166213
S22044_SI	3L	3186349	3186549	CG42494	FBgn0260026	3L:3184404..3186549(1)	FBgn0260026:7	CG42494:7	2	FBgn0260026	FBpp0289810;FBpp0289811	FBtr0300583;FBtr0300584	0.946468	0.318155	1.22095	3.69869	0.0573836	0.896158	3.12046	4.08631	0.121003	0.0375681
S22500_SI	3L	4093206	4093316	CG14990	FBgn0035496	3L:4093206..4094344(1)	FBgn0035496:1	CG14990:1	1	FBgn0035496	FBpp0073064	FBtr0073208	1.3797	0.462665	1.55948	8.54939	0.323292	0.0284534	4.65429	5.3292	0.0693626	0.0326602
S22616_SI	3L	4210880	4211348	Cpr64Ab	FBgn0035511	3L:4210880..4211540(-1)	FBgn0035511:1	Cpr64Ab:1	1	FBgn0035511	FBpp0073109	FBtr0073253	0.99475	0.988508	2.13305	0.0319125	-1.3154		39.593	31.4516	0.176038	0.100496
S23018_SI	3L	4900415	4900869	CG13704	CG13704	3L:4898900..4900869(1)	CG13704:3	CG13704:3	1	FBgn0035583	FBpp0073209	FBtr0073353	1.2549	0.25161	1.28863	7.00476	0.110728	0.264213	3.13056	3.22147	0.00267189	0.00207341
S23477_SI	3L	6117907	6117969	l(3)mbn	CG12755	3L:6116986..6121719(-1)	CG12755:5	l(3)mbn:5	2	FBgn0002440	FBpp0076770;FBpp0099761	FBtr0077062;FBtr0100355	2.2814	0.10796	2.45385	4.15622	0.375386	1.74789	5.42741	6.81658	0.100293	0.070668
S23479_SI	3L	6119454	6119597	l(3)mbn	CG12755	3L:6116986..6121719(-1)	CG12755:3	l(3)mbn:3	2	FBgn0002440	FBpp0076770;FBpp0099761	FBtr0077062;FBtr0100355	2.42393	0.0927865	2.62875	5.709	1.13068	0.347377	3.52124	4.35845	0.0304301	0.011994
S23480_SI	3L	6121461	6121569	l(3)mbn	CG12755	3L:6116986..6121719(-1)	CG12755:2	l(3)mbn:2	2	FBgn0002440	FBpp0076770;FBpp0099761	FBtr0077062;FBtr0100355	2.84182	0.318327	2.59309	6.15772	0.846526	0.87737	6.12455	4.81144	0.0060996	0.0159919
S23481_SI	3L	6121629	6121719	l(3)mbn	CG12755	3L:6116986..6121719(-1)	CG12755:1	l(3)mbn:1	2	FBgn0002440	FBpp0076770;FBpp0099761	FBtr0077062;FBtr0100355	3.0669	0.194296	3.28308	10.4354	1.45233	0.49249	4.73376	5.82788	0.00818957	0.00297194
S23540_SI	3L	6171365	6171525	CG7376	CG7376	3L:6167348..6171877(1)	CG7376:9	CG7376:9	1	FBgn0035689	FBpp0076706	FBtr0076998	0.802939	0.554487	1.36892	4.2343	-0.0304684	0.136626	2.52168	4.37341	0.150725	0.0121881
S24228_SI	3L	7632911	7633059	CG33276	FBgn0053276	3L:7632911..7633546(-1)	FBgn0053276:1	CG33276:1	1	FBgn0053276	FBpp0113022	FBtr0114530	1.7858	0.225723	1.52627	4.23856	0.678641	0.446227	2.88691	2.47795	0.0804609	0.197345
S24522_SI	3L	8184372	8184578	MED24	FBgn0035851	3L:8184372..8189673(1)	FBgn0035851:1	MED24:1	1	FBgn0035851	FBpp0076417	FBtr0076694	1.95862	0.250259	1.89007	4.40762	0.998455	0.587965	2.38452	2.18746	0.146863	0.183031
S25039_SI	3L	8958011	8959474	CG5653	CG5653	3L:8958011..8959474(-1)	CG5653:1	CG5653:1	1	FBgn0035943	FBpp0076286	FBtr0076559	3.13737	0.0364648	2.84811	14.1887	1.64312	0.0774933	4.44895	3.33536	1.20105e-05	0.000185113
S25968_SI	3L	11053520	11053821	CG6321	FBgn0036117	3L:11052537..11054319(-1)	FBgn0036117:2	CG6321:2	1	FBgn0036117	FBpp0075971	FBtr0076242	2.48302	0.0953903	2.45549	6.63533	1.70809	0.388073	2.07245	2.03905	0.00838355	0.0109106
S26331_SI	3L	11720982	11721218	Bmcp	CG7314	3L:11714020..11721218(1)	CG7314:7	Bmcp:7	1	FBgn0036199	FBpp0075846	FBtr0076115	1.2957	0.325558	1.45189	4.06021	0.336471	0.726603	2.25353	2.74615	0.177224	0.108547
S26703_SI	3L	12389439	12389517	Pbprp1	CG10436	3L:12389271..12390057(1)	CG10436:2	Pbprp1:2	1	FBgn0011279	FBpp0075687	FBtr0075955	0.803217	0.601348	0.699695	5.3457	-1.78389		44.5212	35.9636	0.0808822	0.094304
S26843_SI	3L	12626429	12627045	CG32111	CG32111	3L:12621036..12641380(1)	CG32111:2	CG32111:2	1	FBgn0052111	FBpp0075642	FBtr0075910	1.15977	0.142674	1.30101	4.2092	0.198334	0.245259	2.5786	3.50056	0.067938	0.0344089
S27003_SI	3L	12885758	12885960	CG14118	FBgn0036323	3L:12885758..12887858(1)	FBgn0036323:1	CG14118:1	1	FBgn0036323	FBpp0075604	FBtr0075870	2.64614	0.279449	1.32247	2.90224	-0.441786	0.034128	22.4936	7.58089	0.00204037	0.0790502
S27004_SI	3L	12886425	12887858	CG14118	FBgn0036323	3L:12885758..12887858(1)	FBgn0036323:2	CG14118:2	1	FBgn0036323	FBpp0075604	FBtr0075870	2.13044	0.280315	0.949629	2.81279	-0.279908	0.285311	11.1234	3.53392	1.27349e-06	0.00387049
S27540_SI	3L	14613913	14614152	shd	FBgn0003388	3L:14607558..14615305(1)	FBgn0003388:5	shd:5	1	FBgn0003388	FBpp0089324	FBtr0075676	0.00590104	0.689221	-0.203091	3.06302	-1.34526	1.07647	5.25591	3.65389	0.078555	0.144535
S27821_SI	3L	15299613	15299898	CG7255	FBgn0036493	3L:15297469..15304295(1)	FBgn0036493:6	CG7255:6	4	FBgn0036493	FBpp0099766;FBpp0110180;FBpp0110181;FBpp0290403	FBtr0100360;FBtr0110880;FBtr0110881;FBtr0301185	2.24555	0.0856958	1.93281	4.56656	1.09184	0.163175	3.15021	2.36741	0.0483923	0.16634
S27822_SI	3L	15300057	15300341	CG7255	FBgn0036493	3L:15297469..15304295(1)	FBgn0036493:7	CG7255:7	4	FBgn0036493	FBpp0099766;FBpp0110180;FBpp0110181;FBpp0290403	FBtr0100360;FBtr0110880;FBtr0110881;FBtr0301185	2.39447	0.0923452	1.95423	5.01283	0.853678	0.228064	4.59814	3.0343	0.00194292	0.0248842
S27824_SI	3L	15300775	15301590	CG7255	FBgn0036493	3L:15297469..15304295(1)	FBgn0036493:9	CG7255:9	4	FBgn0036493	FBpp0099766;FBpp0110180;FBpp0110181;FBpp0290403	FBtr0100360;FBtr0110880;FBtr0110881;FBtr0301185	2.20636	0.146257	2.04847	8.21937	1.15858	0.238616	2.82067	2.46418	0.000910883	0.00412856
S27825_SI	3L	15301660	15301935	CG7255	FBgn0036493	3L:15297469..15304295(1)	FBgn0036493:10	CG7255:10	4	FBgn0036493	FBpp0099766;FBpp0110180;FBpp0110181;FBpp0290403	FBtr0100360;FBtr0110880;FBtr0110881;FBtr0301185	2.7235	0.0605999	2.31661	12.0912	1.53618	0.137834	3.26133	2.21523	0.0015315	0.0346494
S28286_SI	3L	16255937	16255948	CG13071	FBgn0036585	3L:16255937..16256220(1)	FBgn0036585:1	CG13071:1	1	FBgn0036585	FBpp0292441	FBtr0303379	3.98378	0.153806	3.81392	51.7312	3.08013	0.352237	2.38299	2.07907	0.0126158	0.0440218
S28287_SI	3L	16256023	16256220	CG13071	FBgn0036585	3L:16255937..16256220(1)	FBgn0036585:2	CG13071:2	1	FBgn0036585	FBpp0292441	FBtr0303379	4.16524	0.141875	4.14765	86.4559	3.38134	0.130684	2.19171	2.15745	0.000796161	0.00100106
S28330_SI	3L	16307703	16308249	CG13062	FBgn0036603	3L:16307385..16308249(1)	FBgn0036603:2	CG13062:2	1	FBgn0036603	FBpp0292125	FBtr0303000	2.40289	0.281173	2.4261	4.03832	1.59397	0.102641	2.30004	2.31096	0.00742866	0.00595968
S28619_SI	3L	16719216	16719269	CG13026	FBgn0036656	3L:16718610..16719269(-1)	FBgn0036656:2	CG13026:2	1	FBgn0036656	FBpp0288817	FBtr0299542	2.23086	0.168673	2.36486	9.89725	1.10302	0.867528	2.46924	2.88979	0.0893382	0.0552368
S29696_SI	3L	19485373	19486226	CG9449	FBgn0036875	3L:19485373..19489812(-1)	FBgn0036875:1	CG9449:1	2	FBgn0036875	FBpp0271925;FBpp0288483	FBtr0273417;FBtr0290044	2.59493	0.160384	2.69376	11.6214	1.90495	0.111788	2.00263	2.19181	0.000119569	2.20677e-05
S29699_SI	3L	19487920	19488018	CG9449	FBgn0036875	3L:19485373..19489812(-1)	FBgn0036875:5	CG9449:5	3	FBgn0036875	FBpp0271925;FBpp0288482;FBpp0288483	FBtr0273417;FBtr0290043;FBtr0290044	2.57233	0.311918	2.98841	9.4968	1.56715	0.286589	2.74985	4.17308	0.0995689	0.0172393
S2975_SI	2L	5622619	5623198	Cyp6a16Psi	CR7249	2L:5621602..5623760(-1)	CR7249:2	Cyp6a16Psi:2	1	FBgn0031726		FBtr0100853	0.824521	0.162929	1.53322	1.97331	0.0428621	0.495882	2.02521	4.11878	0.109373	0.00198207
S30426_SI	3L	20446393	20446616	Uhg8	FBgn0259931	3L:20446393..20447831(1)	FBgn0259931:1	CR42454:1	1	FBgn0083120		FBtr0300233	1.21857	0.109994	1.49664	2.70646	-0.15785	1.25282	2.40677	3.31967	0.116305	0.0543747
S31112_SI	3L	21730705	21731530	CG14567	FBgn0037126	3L:21730705..21731530(-1)	FBgn0037126:1	CG14567:1	1	FBgn0037126	FBpp0078108	FBtr0078454	2.52387	0.0738668	2.65588	4.6785	1.15333	0.178447	3.90386	4.51325	1.25303e-05	3.41224e-06
S31357_SI	3L	22705838	22706763	CG11370	CG11370	3L:22705257..22706763(1)	CG11370:3	CG11370:3	1	FBgn0037181	FBpp0078174	FBtr0078522	1.41529	0.0706937	0.800957	0.70582	-1.66758	0.512532	19.9033	13.617	2.49142e-05	0.000341681
S3231_SI	2L	6067866	6068635	CG9150	FBgn0031775	2L:6067668..6068635(-1)	FBgn0031775:2	CG9150:2	1	FBgn0031775	FBpp0291423	FBtr0302213	1.8874	0.0399446	1.92139	9.57983	0.153372	0.675599	4.85847	5.0248	0.000113456	8.95767e-05
S32320_SI	4	1168092	1168244	Kif3C	CG17461	4:1168092..1189865(1)	CG17461:1	Kif3C:1	1	FBgn0039925	FBpp0088260	FBtr0089196	1.17804	0.331245	1.3632	1.08635	0.0760333	0.241884	3.06349	3.8975	0.151134	0.0879617
S33539_SI	2R	2926950	2927249	CG12842	CG12842	2R:2926737..2927249(1)	CG12842:2	CG12842:2	1	FBgn0033131	FBpp0088100	FBtr0089029	1.76718	0.311474	1.87091	9.62327	0.790184	0.694989	2.35786	2.74573	0.0586244	0.0351759
S33554_SI	2R	2937301	2937470	lbm	CG2374	2R:2937301..2939470(1)	CG2374:1	lbm:1	1	FBgn0016032	FBpp0088104	FBtr0089033	2.35263	0.0473003	2.25191	10.481	1.57095	0.28043	2.1326	2.03223	0.0321092	0.0644596
S33624_SI	2R	3041555	3041705	Spn43Ad	CG1859	2R:3041242..3042927(-1)	CG1859:2	Spn43Ad:2	1	FBgn0044011	FBpp0088124	FBtr0089053	0.777638	1.50581	0.567357	2.56007	-1.1423	0.420032	16.8958	9.85211	0.0507585	0.118501
S3363_SI	2L	6367884	6370195	CG9505	CG9505	2L:6367884..6370195(1)	CG9505:1	CG9505:1	1	FBgn0031805	FBpp0078883	FBtr0079253	0.87556	0.0756779	0.70789	1.46668	3.91836e-05	0.0985995	2.39709	2.13293	0.00872553	0.03433
S33649_SI	2R	3132727	3133263	Ady43A	FBgn0026602	2R:3130529..3133263(-1)	FBgn0026602:3	Ady43A:3	1	FBgn0026602	FBpp0088121	FBtr0089050	3.76424	0.149719	2.97882	17.8236	2.27619	0.0727173	4.453	2.04151	2.35898e-07	0.00293769
S34244_SI	2R	3815591	3815800	CG8791	CG8791	2R:3814182..3817432(1)	CG8791:2	CG8791:2	1	FBgn0033234	FBpp0087925	FBtr0088849	1.36055	0.168181	1.02631	1.91132	0.0564049	0.679977	3.16899	2.34638	0.0401551	0.138371
S34365_SI	2R	3956281	3956339	lig	FBgn0020279	2R:3955460..3966320(1)	FBgn0020279:4	lig:4	1	FBgn0020279	FBpp0291130	FBtr0301916	1.05156	0.622743	0.645102	2.18877	-1.33548	0.128106	18.6686	3.60867	0.019706	0.156869
S34405_SI	2R	3982584	3983023	CG8713	CG8713	2R:3979203..3984450(1)	CG8713:2	CG8713:2	1	FBgn0033257	FBpp0087858	FBtr0088780	0.916152	0.2638	3.04855	2.45575	-0.50982	1.10447	2.75848	23.0311	0.0135107	4.71838e-07
S34407_SI	2R	3983519	3983748	CG8713	CG8713	2R:3979203..3984450(1)	CG8713:4	CG8713:4	1	FBgn0033257	FBpp0087858	FBtr0088780	1.19199	0.366585	3.02402	4.16063	-0.672346	0.238424	6.62915	39.8476	0.00835753	5.79814e-06
S34881_SI	2R	4796935	4797854	CG8252	CG8252	2R:4796935..4797854(-1)	CG8252:1	CG8252:1	1	FBgn0033344	FBpp0087763	FBtr0088682	1.60899	0.965245	1.73873	2.02959	-0.588151	1.63732	4.71104	2.80904	0.125267	0.14883
S3498_SI	2L	6617131	6617231	CG11320	FBgn0031837	2L:6617131..6621700(-1)	FBgn0031837:1	CG11320:1	1	FBgn0031837	FBpp0111939	FBtr0113026	0.418131	0.553977	0.577673	1.5366	-1.56908	1.93527	5.79994	4.09736	0.0561175	0.0595048
S35067_SI	2R	4982877	4983031	snoRNA:Psi28S-2949	FBgn0082981	2R:4982877..4983031(1)	FBgn0082981:1	snoRNA:Psi28S-2949:1	1	FBgn0082981		FBtr0113494	0.990809	0.241822	2.0064	0.424642	0.280261	0.232274	2.03847	3.71196	0.182687	0.00413172
S35146_SI	2R	5034151	5034301	CG30344	CG30344	2R:5032754..5036019(1)	CG30344:3	CG30344:3	1	FBgn0050344	FBpp0087664	FBtr0088583	4.31444	0.124586	4.06614	35.0877	3.31455	0.323597	2.64305	2.07935	4.10723e-05	0.00106281
S35147_SI	2R	5034368	5034551	CG30344	CG30344	2R:5032754..5036019(1)	CG30344:4	CG30344:4	1	FBgn0050344	FBpp0087664	FBtr0088583	3.9261	0.163359	3.56076	22.1676	2.83769	0.148088	2.97424	2.06591	9.76747e-05	0.00596629
S35149_SI	2R	5034868	5035003	CG30344	CG30344	2R:5032754..5036019(1)	CG30344:6	CG30344:6	1	FBgn0050344	FBpp0087664	FBtr0088583	4.51445	0.134815	4.41583	58.5731	3.69389	0.265467	2.22997	2.01005	8.63472e-05	0.000383131
S35150_SI	2R	5035055	5035381	CG30344	CG30344	2R:5032754..5036019(1)	CG30344:7	CG30344:7	1	FBgn0050344	FBpp0087664	FBtr0088583	4.2683	0.0949705	4.13765	38.5977	3.40173	0.213077	2.35069	2.06554	6.27911e-07	7.0087e-06
S35151_SI	2R	5035444	5035600	CG30344	CG30344	2R:5032754..5036019(1)	CG30344:8	CG30344:8	1	FBgn0050344	FBpp0087664	FBtr0088583	4.04878	0.170282	3.93845	48.4824	3.10411	0.091689	2.59018	2.46532	0.000257903	0.000968702
S35152_SI	2R	5035658	5036019	CG30344	CG30344	2R:5032754..5036019(1)	CG30344:9	CG30344:9	1	FBgn0050344	FBpp0087664	FBtr0088583	3.95441	0.0925254	3.94608	42.3571	3.12564	0.067842	2.29345	2.29642	3.2436e-06	3.75829e-06
S35239_SI	2R	5127548	5127785	Cyp4p1	CG10842	2R:5127548..5129642(1)	CG10842:1	Cyp4p1:1	1	FBgn0015037	FBpp0087673	FBtr0088592	3.81072	0.21297	3.79411	13.8755	2.79127	0.361907	2.69326	2.6918	0.0205281	0.0227327
S35240_SI	2R	5127845	5128045	Cyp4p1	CG10842	2R:5127548..5129642(1)	CG10842:2	Cyp4p1:2	1	FBgn0015037	FBpp0087673	FBtr0088592	4.21259	0.178451	4.51533	17.0679	3.22363	0.266751	2.6514	3.56363	0.0519145	0.0104986
S35241_SI	2R	5128109	5128190	Cyp4p1	CG10842	2R:5127548..5129642(1)	CG10842:3	Cyp4p1:3	1	FBgn0015037	FBpp0087673	FBtr0088592	4.26665	0.176958	4.48878	14.5609	3.26018	0.304596	2.68533	3.35239	0.0362474	0.0103286
S35242_SI	2R	5128247	5128347	Cyp4p1	CG10842	2R:5127548..5129642(1)	CG10842:4	Cyp4p1:4	1	FBgn0015037	FBpp0087673	FBtr0088592	4.38649	0.213981	4.79208	17.0176	3.22665	0.311765	3.13762	4.67985	0.00161112	5.85433e-05
S35243_SI	2R	5128414	5128678	Cyp4p1	CG10842	2R:5127548..5129642(1)	CG10842:5	Cyp4p1:5	1	FBgn0015037	FBpp0087673	FBtr0088592	4.41	0.149289	4.74189	21.4339	3.46498	0.189086	2.56146	3.57139	0.00220013	8.74471e-05
S35244_SI	2R	5128738	5128955	Cyp4p1	CG10842	2R:5127548..5129642(1)	CG10842:6	Cyp4p1:6	1	FBgn0015037	FBpp0087673	FBtr0088592	4.54692	0.146724	4.98177	26.2013	3.67386	0.218606	2.37218	3.64507	0.00113885	9.12e-06
S35245_SI	2R	5129010	5129324	Cyp4p1	CG10842	2R:5127548..5129642(1)	CG10842:7	Cyp4p1:7	1	FBgn0015037	FBpp0087673	FBtr0088592	4.19792	0.164049	4.49907	18.8154	3.43125	0.205631	2.14269	2.87465	0.00326561	0.000103653
S35246_SI	2R	5129387	5129642	Cyp4p1	CG10842	2R:5127548..5129642(1)	CG10842:8	Cyp4p1:8	1	FBgn0015037	FBpp0087673	FBtr0088592	4.05912	0.211013	4.54524	18.7086	3.25029	0.173647	2.25517	3.61884	0.0456317	0.00155019
S35603_SI	2R	5730192	5730345	CG1667	FBgn0033453	2R:5730192..5733017(1)	FBgn0033453:1	CG1667:1	1	FBgn0033453	FBpp0087563	FBtr0088479	0.0958029	0.755861	1.36165	1.8875	-1.60927	1.40032	6.62072	6.36906	0.118179	0.0398479
S36043_SI	2R	6306225	6306392	Prx2540-2	FBgn0033518	2R:6306225..6307266(1)	FBgn0033518:1	Prx2540-2:1	1	FBgn0033518	FBpp0087354	FBtr0088259	4.48025	0.186127	4.58491	17.5447	2.97675	0.0528484	4.54343	4.98906	6.13401e-06	2.31394e-06
S36046_SI	2R	6307032	6307266	Prx2540-2	FBgn0033518	2R:6306225..6307266(1)	FBgn0033518:4	Prx2540-2:4	1	FBgn0033518	FBpp0087354	FBtr0088259	4.1633	0.235521	4.73447	17.0356	3.22784	0.0844314	2.58745	4.50108	0.000125612	1.49068e-07
S36716_SI	2R	7566303	7566398	Roc2	FBgn0044020	2R:7540261..7566857(-1)	FBgn0044020:3	Roc2:3	1	FBgn0044020	FBpp0291421	FBtr0302211	2.31432	0.613144	2.1201	4.2952	-0.717768	2.24326	6.02687	5.54215	0.108556	0.136005
S36803_SI	2R	7771298	7771461	CG13185	FBgn0033661	2R:7755381..7772951(-1)	FBgn0033661:17	CG13185:17	2	FBgn0033661	FBpp0111984;FBpp0111985	FBtr0113071;FBtr0113072	0.889397	0.307104	1.17742	0.445092	-0.222835	0.0249011	4.70944	2.02781	0.146544	0.174271
S36921_SI	2R	7952068	7952562	CG8888	CG8888	2R:7952068..7967046(-1)	CG8888:7	CG8888:7	1	FBgn0033679	FBpp0087129	FBtr0088022	2.31013	0.166672	2.10581	8.18202	1.30598	0.38647	2.63113	2.1512	0.00187573	0.0119679
S36939_SI	2R	8033231	8033486	Hen1	CG12367	2R:8033231..8040259(1)	CG12367:1	CG12367:1	1	FBgn0033686	FBpp0087092	FBtr0087984	0.994134	0.313482	0.786048	1.68585	-0.709471	0.0864274	8.51317	6.94095	0.0221444	0.0454975
S37193_SI	2R	8271125	8272025	CG8501	FBgn0033724	2R:8271125..8272025(1)	FBgn0033724:1	CG8501:1	1	FBgn0033724	FBpp0087026	FBtr0087915	2.25755	0.0813201	2.45188	6.81605	1.36798	0.192509	2.40947	4.46647	0.106667	0.0448604
S37200_SI	2R	8276759	8277562	Cpr49Ac	FBgn0033725	2R:8274472..8277562(1)	FBgn0033725:9	Cpr49Ac:9	2	FBgn0033725	FBpp0087027;FBpp0087028	FBtr0087916;FBtr0087917	1.20896	0.398512	1.98546	3.25652	-0.739137	0.310474	7.15428	28.7406	0.0294241	0.00255171
S37215_SI	2R	8293510	8293622	Cpr49Af	CG8510	2R:8293510..8293948(1)	CG8510:1	Cpr49Af:1	1	FBgn0033729	FBpp0087032	FBtr0087921	1.96358	0.226396	2.14527	2.08103	-0.96234	0.662091	16.5714	35.4287	0.00378055	0.00231058
S37216_SI	2R	8293681	8293948	Cpr49Af	CG8510	2R:8293510..8293948(1)	CG8510:2	Cpr49Af:2	1	FBgn0033729	FBpp0087032	FBtr0087921	1.74225	0.237163	2.00813	1.17586	-0.0820721	0.533735	5.80971	14.1927	0.05266	0.0263366
S37219_SI	2R	8296459	8296543	CG30050	FBgn0050050	2R:8296459..8297218(1)	FBgn0050050:1	CG30050:1	1	FBgn0050050	FBpp0288432	FBtr0289993	2.9874	0.304276	3.18734	4.43633	1.94356	0.438656	2.75674	3.57021	0.15774	0.0848396
S37220_SI	2R	8296606	8296929	CG30050	FBgn0050050	2R:8296459..8297218(1)	FBgn0050050:2	CG30050:2	1	FBgn0050050	FBpp0288432	FBtr0289993	2.58288	0.136329	2.67284	3.61441	1.81373	0.249047	2.12481	3.18896	0.136992	0.0917983
S37221_SI	2R	8296980	8297218	CG30050	FBgn0050050	2R:8296459..8297218(1)	FBgn0050050:3	CG30050:3	1	FBgn0050050	FBpp0288432	FBtr0289993	2.24365	0.0290697	2.73457	3.28433	1.28771	0.482362	2.42449	5.07962	0.114826	0.0139926
S37426_SI	2R	8515944	8516124	CG17760	FBgn0033756	2R:8513338..8516124(1)	FBgn0033756:9	CG17760:9	1	FBgn0033756	FBpp0110121	FBtr0110824	1.30599	0.138523	1.1019	4.08941	-0.0265637	0.386391	3.63664	3.44408	0.02225	0.054147
S37450_SI	2R	8529545	8529666	CG8785	CG8785	2R:8528195..8535718(-1)	CG8785:4	CG8785:4	2	FBgn0033760	FBpp0086994;FBpp0086995	FBtr0087881;FBtr0087882	2.57647	0.162334	2.69031	15.6642	1.79463	0.477717	2.05541	2.5153	0.061024	0.0303372
S37452_SI	2R	8531382	8531491	CG8785	CG8785	2R:8528195..8535718(-1)	CG8785:2	CG8785:2	2	FBgn0033760	FBpp0086994;FBpp0086995	FBtr0087881;FBtr0087882	2.71443	0.0605867	2.60319	16.8042	1.63265	0.4058	2.79405	2.67613	0.0189975	0.0360246
S37526_SI	2R	8642581	8642908	Taz	FBgn0026619	2R:8640531..8643915(-1)	FBgn0026619:8	Taz:8	2	FBgn0026619	FBpp0086976;FBpp0291643	FBtr0087863;FBtr0302455	3.11834	0.177729	2.86784	14.055	1.96893	0.0722243	3.18517	2.49315	0.000880372	0.00776205
S37691_SI	2R	9021135	9021311	Cap-G	FBgn0259876	2R:9020624..9030325(1)	FBgn0259876:2	Cap-G:2	2	FBgn0259876	FBpp0288780;FBpp0290540	FBtr0299507;FBtr0301325	1.2386	0.356713	0.756211	2.89168	-0.0174141	0.327144	3.52301	2.18098	0.0260913	0.193973
S38116_SI	2R	9742083	9742423	CG6553	FBgn0033880	2R:9742083..9743270(-1)	FBgn0033880:1	CG6553:1	1	FBgn0033880	FBpp0086768	FBtr0087642	1.92359	0.0352519	2.14392	4.06378	0.463768	0.163486	4.26883	5.42885	0.00277368	0.000728717
S38117_SI	2R	9742480	9743270	CG6553	FBgn0033880	2R:9742083..9743270(-1)	FBgn0033880:2	CG6553:2	1	FBgn0033880	FBpp0086768	FBtr0087642	2.05325	0.0982349	2.14988	3.08121	1.31469	0.346782	2.01569	2.21726	0.0168587	0.00703675
S38653_SI	2R	10646180	10646930	CG12857	CG12857	2R:10645557..10647099(-1)	CG12857:2	CG12857:2	1	FBgn0033963	FBpp0086598	FBtr0087469	-1.05166	0.407453	-0.457577	0.0367564	-2.19431	0.667923	4.47085	5.21923	0.170404	0.0532126
S38733_SI	2R	10769625	10770722	Cyp6a20	FBgn0033980	2R:10769625..10771551(1)	FBgn0033980:1	Cyp6a20:1	1	FBgn0033980	FBpp0289404	FBtr0300127	4.24437	0.0139965	4.64914	81.2611	2.24265	0.0531745	7.39531	11.1041	1.03065e-13	2.94009e-15
S38734_SI	2R	10770851	10771551	Cyp6a20	FBgn0033980	2R:10769625..10771551(1)	FBgn0033980:2	Cyp6a20:2	1	FBgn0033980	FBpp0289404	FBtr0300127	4.28388	0.0265658	4.76456	98.7237	2.21746	0.078854	7.88199	12.8454	1.43356e-12	2.44328e-14
S38772_SI	2R	10830704	10830769	CG10257	FBgn0033985	2R:10830116..10831974(1)	FBgn0033985:2	CG10257:2	1	FBgn0033985	FBpp0086539	FBtr0087408	1.00196	0.23053	1.00989	5.46637	-1.12474	2.23456	2.06175	3.83396	0.164756	0.115975
S38773_SI	2R	10831276	10831563	CG10257	FBgn0033985	2R:10830116..10831974(1)	FBgn0033985:3	CG10257:3	1	FBgn0033985	FBpp0086539	FBtr0087408	1.76612	0.305313	1.99615	10.0379	0.697699	0.122459	2.98871	3.85345	0.0796852	0.0305813
S39148_SI	2R	11577985	11578519	CG30090	CG30090	2R:11577348..11578519(1)	CG30090:4	CG30090:4	1	FBgn0050090	FBpp0086417	FBtr0087279	-0.447576	0.348201	-0.0312644	1.28245	-1.41511	0.0448209	4.09584	5.98351	0.159756	0.0380817
S40317_SI	2R	13333256	13333424	mthl4	FBgn0034219	2R:13332688..13334988(-1)	FBgn0034219:3	mthl4:3	1	FBgn0034219	FBpp0086113	FBtr0086957	1.04081	0.479892	1.3619	3.88293	-0.306758	0.0117266	6.25371	6.75107	0.164618	0.112189
S40322_SI	2R	13336038	13336330	mthl3	CG6530	2R:13336038..13340099(-1)	CG6530:9	mthl3:9	1	FBgn0028956	FBpp0086111	FBtr0086955	1.75668	0.0404169	1.14321	2.71983	-0.322958	0.692825	6.79922	3.69151	0.0106369	0.0741537
S40948_SI	2R	14269202	14269349	CG42737	FBgn0261701	2R:14269079..14269349(-1)	FBgn0261701:2	CG42737:2	1	FBgn0261701	FBpp0292293	FBtr0303194	3.92669	0.44496	3.93627	13.3215	2.99419	0.0705062	2.69329	2.66229	0.147866	0.143158
S40949_SI	2R	14270209	14270586	IM23	FBgn0034328	2R:14270209..14270737(-1)	FBgn0034328:1	IM23:1	1	FBgn0034328	FBpp0085908	FBtr0086729	5.03166	0.286691	5.67604	141.163	4.07729	0.15188	2.64638	4.92606	0.00788257	4.03807e-05
S40950_SI	2R	14270651	14270737	IM23	FBgn0034328	2R:14270209..14270737(-1)	FBgn0034328:2	IM23:2	1	FBgn0034328	FBpp0085908	FBtr0086729	5.60907	0.230612	5.95413	144.377	4.65991	0.142301	2.60977	3.68959	0.0238505	0.00232269
S40958_SI	2R	14275625	14275741	IM3	FBgn0040736	2R:14275625..14275995(1)	FBgn0040736:1	IM3:1	1	FBgn0040736	FBpp0085846	FBtr0086665	7.34113	0.189753	7.66992	944.119	6.59633	0.193293	2.10603	2.92673	0.000874864	1.08285e-05
S40959_SI	2R	14275813	14275995	IM3	FBgn0040736	2R:14275625..14275995(1)	FBgn0040736:2	IM3:2	1	FBgn0040736	FBpp0085846	FBtr0086665	7.61579	0.182268	8.1504	1683.72	6.89928	0.103487	2.06222	3.49772	0.00021631	8.64707e-08
S40963_SI	2R	14277612	14277752	CG15065	CG15065	2R:14277463..14277752(1)	CG15065:2	CG15065:2	1	FBgn0040734	FBpp0085848	FBtr0086667	5.9476	0.0850344	6.44273	347.598	5.23277	0.152639	2.03292	3.36512	3.63956e-05	1.32938e-08
S4142_SI	2L	7714433	7714639	CG33296	FBgn0053296	2L:7714069..7716645(-1)	FBgn0053296:2	CG33296:2	1	FBgn0053296	FBpp0291681	FBtr0302519	2.73097	0.0417483	2.18321	18.45	1.19286	0.570071	4.22108	2.46769	0.00167011	0.040641
S4151_SI	2L	7717388	7717594	CG13793	FBgn0031935	2L:7716972..7719487(-1)	FBgn0031935:2	CG13793:2	1	FBgn0031935	FBpp0291680	FBtr0302518	1.29077	0.346854	1.21466	3.47047	0.25255	0.233302	4.35935	4.55974	0.129218	0.164341
S4159_SI	2L	7719847	7720180	CG13794	FBgn0031936	2L:7719847..7722823(-1)	FBgn0031936:1	CG13794:1	1	FBgn0031936	FBpp0079130	FBtr0079507	2.22178	0.225771	2.72638	6.30786	0.876974	1.02812	2.96109	5.05699	0.00145698	4.05731e-05
S4161_SI	2L	7720540	7720668	CG13794	FBgn0031936	2L:7719847..7722823(-1)	FBgn0031936:3	CG13794:3	1	FBgn0031936	FBpp0079130	FBtr0079507	2.53102	0.232799	2.91208	5.12781	0.564883	0.751935	9.5374	15.3328	0.0171759	0.00484734
S4162_SI	2L	7720826	7720974	CG13794	FBgn0031936	2L:7719847..7722823(-1)	FBgn0031936:4	CG13794:4	1	FBgn0031936	FBpp0079130	FBtr0079507	2.70904	0.237637	3.06917	5.93829	0.579322	0.0841147	12.828	18.8437	0.00222121	0.000510122
S4163_SI	2L	7721116	7721585	CG13794	FBgn0031936	2L:7719847..7722823(-1)	FBgn0031936:5	CG13794:5	1	FBgn0031936	FBpp0079130	FBtr0079507	2.33153	0.232311	2.54288	4.48222	-0.0294742	0.535378	9.89601	12.0487	0.0019441	0.000844456
S4164_SI	2L	7721773	7721873	CG13794	FBgn0031936	2L:7719847..7722823(-1)	FBgn0031936:6	CG13794:6	1	FBgn0031936	FBpp0079130	FBtr0079507	2.44632	0.439321	3.15529	5.90151	0.293035	1.7639	4.79773	9.27373	0.013177	0.00134489
S4165_SI	2L	7721930	7722093	CG13794	FBgn0031936	2L:7719847..7722823(-1)	FBgn0031936:7	CG13794:7	1	FBgn0031936	FBpp0079130	FBtr0079507	2.39768	0.089299	2.5771	3.67738	0.229485	1.49583	8.14939	9.87498	0.0131396	0.00753257
S4166_SI	2L	7722149	7722280	CG13794	FBgn0031936	2L:7719847..7722823(-1)	FBgn0031936:8	CG13794:8	1	FBgn0031936	FBpp0079130	FBtr0079507	2.41617	0.281066	2.52752	2.62927	-0.387978		50.9203	58.9295	0.0201532	0.0158587
S4167_SI	2L	7722483	7722823	CG13794	FBgn0031936	2L:7719847..7722823(-1)	FBgn0031936:9	CG13794:9	1	FBgn0031936	FBpp0079130	FBtr0079507	2.18532	0.11784	2.54175	7.05968	1.20878	0.172778	2.64077	3.79256	0.044936	0.00605684
S41954_SI	2R	15891124	15891392	CG16898	CG16898	2R:15891124..15892492(-1)	CG16898:2	CG16898:2	1	FBgn0034480	FBpp0085633	FBtr0086325	2.98313	0.185119	0.785941	5.66373	-0.475978	0.604109	44.1572	5.27509	4.12894e-08	0.00143581
S41955_SI	2R	15891452	15892492	CG16898	CG16898	2R:15891124..15892492(-1)	CG16898:1	CG16898:1	1	FBgn0034480	FBpp0085633	FBtr0086325	3.04641	0.0436075	1.11499	6.3818	-1.99928	0.158801	231.712	34.0966	3.50794e-12	1.03703e-08
S42046_SI	2R	16175860	16177016	Cpr56F	CG9036	2R:16175860..16179448(-1)	CG9036:2	Cpr56F:2	1	FBgn0034499	FBpp0085613	FBtr0086301	-0.656642	0.03734	0.366096	1.20446	-2.00034	0.239201	3.76312	10.955	0.0130388	6.06692e-05
S42117_SI	2R	16422159	16422860	CG18067	CG18067	2R:16422015..16422860(1)	CG18067:2	CG18067:2	1	FBgn0034512	FBpp0085534	FBtr0086216	7.35417	0.12801	7.43071	1019.49	6.64898	0.122679	2.0253	2.19095	0.000423331	0.000130898
S42202_SI	2R	16523897	16524613	CG13436	FBgn0034532	2R:16523897..16525928(1)	FBgn0034532:1	CG13436:1	1	FBgn0034532	FBpp0085543	FBtr0086229	0.629956	1.35933	1.00822	2.17853	-0.818839	0.832861	5.2186	5.30802	0.169812	0.0742399
S4233_SI	2L	7791939	7792115	LKR	CG7144	2L:7791406..7795958(-1)	CG7144:7	CG7144:7	1	FBgn0025687	FBpp0079118	FBtr0079495	2.45767	0.0615386	2.52182	5.89665	1.74691	0.147602	2.023	2.32193	0.100267	0.0703345
S4235_SI	2L	7793509	7794083	LKR	CG7144	2L:7791406..7795958(-1)	CG7144:5	CG7144:5	1	FBgn0025687	FBpp0079118	FBtr0079495	2.61642	0.0531495	2.76696	4.56234	1.9199	0.101439	2.00167	2.33407	0.00170053	0.000220434
S4236_SI	2L	7794148	7794526	LKR	CG7144	2L:7791406..7795958(-1)	CG7144:4	CG7144:4	1	FBgn0025687	FBpp0079118	FBtr0079495	2.35764	0.0905467	2.21002	2.54894	1.405	0.288696	2.52578	2.20943	0.00308441	0.0116076
S42849_SI	2R	17545628	17545780	CG10320	FBgn0034645	2R:17545580..17546282(1)	FBgn0034645:2	CG10320:2	2	FBgn0034645	FBpp0112015;FBpp0289903	FBtr0113102;FBtr0300679	2.52375	0.162148	3.02147	15.6625	1.71936	0.169164	2.23367	3.68841	0.0322703	0.000726852
S42939_SI	2R	17677121	17677509	lox2	CG4402	2R:17677121..17679160(-1)	CG4402:4	lox2:4	1	FBgn0034660	FBpp0071659	FBtr0071745	3.73471	0.161497	4.29506	59.9148	2.60215	0.187535	3.09281	5.37955	7.56427e-08	8.01607e-11
S42940_SI	2R	17677565	17677722	lox2	CG4402	2R:17677121..17679160(-1)	CG4402:3	lox2:3	1	FBgn0034660	FBpp0071659	FBtr0071745	3.65479	0.211706	4.1455	36.6261	2.478	0.381228	3.14024	5.08631	0.00328067	8.45562e-05
S42941_SI	2R	17677797	17678742	lox2	CG4402	2R:17677121..17679160(-1)	CG4402:2	lox2:2	1	FBgn0034660	FBpp0071659	FBtr0071745	3.07513	0.0581464	3.51817	17.5626	1.94005	0.15683	3.08901	4.82924	9.00742e-08	3.47409e-10
S42942_SI	2R	17678843	17679160	lox2	CG4402	2R:17677121..17679160(-1)	CG4402:1	lox2:1	1	FBgn0034660	FBpp0071659	FBtr0071745	3.12896	0.255555	3.72689	20.5511	1.87252	0.419973	3.39932	6.10411	0.000410412	2.76283e-06
S43391_SI	2R	18540420	18540668	Cyp6d2	FBgn0034756	2R:18540078..18542032(-1)	FBgn0034756:2	Cyp6d2:2	1	FBgn0034756	FBpp0071839	FBtr0071928	1.37817	0.817016	1.7728	3.43633	0.450549	0.316922	3.05924	3.69124	0.111579	0.019706
S43676_SI	2R	18806459	18806594	Nup214	CG3820	2R:18806459..18812255(-1)	CG3820:8	Nup214:8	1	FBgn0010660	FBpp0071905	FBtr0071996	0.355395	0.406933	0.705244	0.974375	-1.0656	0.885984	5.44847	5.18913	0.0227027	0.0100274
S44308_SI	2R	19813105	19813262	CG2812	CG2812	2R:19812762..19814433(1)	CG2812:2	CG2812:2	1	FBgn0034931	FBpp0072049	FBtr0072140	0.776693	0.473912	0.945513	0.992964	-0.236933	0.0972231	4.45148	4.89667	0.0753652	0.0379573
S44310_SI	2R	19813800	19814023	CG2812	CG2812	2R:19812762..19814433(1)	CG2812:4	CG2812:4	1	FBgn0034931	FBpp0072049	FBtr0072140	1.48244	0.106346	1.34253	2.72788	0.18309	0.0715229	3.6747	3.31951	0.00248784	0.00647616
S44369_SI	2R	19849669	19849862	CG13566	CG13566	2R:19849178..19850034(-1)	CG13566:2	CG13566:2	1	FBgn0034942	FBpp0072115	FBtr0072206	0.360381	0.700724	-0.286815	0.490316	-1.60795	1.24308	8.74203	2.76545	0.00750532	0.091113
S450_SI	2L	551158	552454	Ets21C	FBgn0005660	2L:547414..552454(-1)	FBgn0005660:4	Ets21C:4	1	FBgn0005660	FBpp0077739	FBtr0078079	-0.521343	0.520379	-0.245867	0.400404	-1.65261	0.686817	2.90183	3.62529	0.0661063	0.0208114
S45569_SI	3R	219550	219768	CG34112	FBgn0083948	3R:219467..219768(-1)	FBgn0083948:2	CG34112:2	1	FBgn0086608	FBpp0110102	FBtr0110805	1.80518	0.509767	0.248349	3.56668	-2.16573		113.031	38.8689	0.0140227	0.114748
S45830_SI	3R	814260	814487	CG2022	FBgn0037292	3R:812222..836753(-1)	FBgn0037292:3	CG2022:3	1	FBgn0037292	FBpp0290527	FBtr0301312	2.94375	0.312489	3.08321	9.83626	2.19904	0.233609	2.13305	2.40026	0.00906925	0.00220244
S4632_SI	2L	8317837	8318959	CG7795	FBgn0032019	2L:8316889..8319920(-1)	FBgn0032019:4	CG7795:4	2	FBgn0032019	FBpp0290392;FBpp0290393	FBtr0301169;FBtr0301170	-0.599141	0.404371	-0.0195861	0.626181	-1.51805	0.883696	2.04672	3.6325	0.17679	0.0220114
S4640_SI	2L	8327458	8327583	CG14275	CG14275	2L:8327458..8332911(1)	CG14275:1	CG14275:1	1	FBgn0032022	FBpp0079222	FBtr0079602	1.74409	0.442064	2.09467	5.21893	0.666204	0.494715	2.88495	4.25096	0.166934	0.0593213
S4642_SI	2L	8329648	8329764	CG14275	CG14275	2L:8327458..8332911(1)	CG14275:2	CG14275:2	2	FBgn0032022	FBpp0079222;FBpp0079223	FBtr0079602;FBtr0079603	4.76067	0.120207	4.90681	72.6684	3.54083	0.147972	3.37887	3.95282	2.41159e-06	4.34269e-07
S4643_SI	2L	8332308	8332911	CG14275	CG14275	2L:8327458..8332911(1)	CG14275:3	CG14275:3	2	FBgn0032022	FBpp0079222;FBpp0079223	FBtr0079602;FBtr0079603	4.43101	0.0796923	4.43667	63.9922	3.506	0.018482	2.52694	2.54977	1.88277e-09	1.69857e-09
S4658_SI	2L	8355674	8355974	CG7627	CG7627	2L:8355674..8361198(-1)	CG7627:9	CG7627:9	1	FBgn0032026	FBpp0079228	FBtr0079608	1.34953	0.321417	1.66404	2.25685	0.391061	0.365869	2.57479	3.56022	0.185433	0.0675688
S47044_SI	3R	3318683	3318867	CG42656	FBgn0261508	3R:3318683..3318993(-1)	FBgn0261508:1	CG42656:1	1	FBgn0261508	FBpp0291629	FBtr0302437	1.25309	0.0904214	0.777223	1.30694	-0.0441434	0.223727	3.6063	2.52108	0.0237053	0.169721
S47970_SI	3R	5225002	5225157	Or85f	CG16755	3R:5223912..5225273(1)	CG16755:3	Or85f:3	1	FBgn0037685	FBpp0081506	FBtr0082028	-0.11588		0.159283	1.07979	-2.2447	0.867293	3.51961	4.63444	0.0414502	0.0236353
S48824_SI	3R	6584866	6585113	CG31272	FBgn0051272	3R:6582018..6585113(-1)	FBgn0051272:9	CG31272:9	1	FBgn0051272	FBpp0081788	FBtr0082312	0.631277	0.0448502	0.37666	0.505821	-0.768291	0.214334	4.00935	5.36452	0.103577	0.147783
S48852_SI	3R	6606238	6606547	CG14686	FBgn0037832	3R:6605297..6606547(1)	FBgn0037832:5	CG14686:5	1	FBgn0037832	FBpp0081751	FBtr0082274	1.28003	0.123188	1.38381	2.7986	0.164828	0.664069	2.6155	2.89403	0.0514719	0.0326161
S48885_SI	3R	6626990	6627403	CG14692	FBgn0037836	3R:6619849..6629631(-1)	FBgn0037836:13	CG14692:13	1	FBgn0037836	FBpp0291938	FBtr0302798	-0.0324906	0.421583	0.189057	0.874921	-1.41251	1.16193	2.99326	3.60249	0.0822886	0.0416954
S48989_SI	3R	6952316	6953728	Ugt86Dd	FBgn0040256	3R:6952316..6954035(-1)	FBgn0040256:1	Ugt86Dd:1	1	FBgn0040256	FBpp0112233	FBtr0113321	2.79498	0.145024	3.61748	25.4574	2.06269	0.165289	2.07611	4.72292	1.62062e-06	5.04661e-12
S48990_SI	3R	6953790	6954035	Ugt86Dd	FBgn0040256	3R:6952316..6954035(-1)	FBgn0040256:2	Ugt86Dd:2	1	FBgn0040256	FBpp0112233	FBtr0113321	2.79179	0.328553	3.72886	24.2422	1.78225	0.777803	2.32229	5.74465	0.00420156	1.89274e-06
S48994_SI	3R	6977629	6978752	Ugt86Di	FBgn0040251	3R:6977629..6979571(-1)	FBgn0040251:1	Ugt86Di:1	1	FBgn0040251	FBpp0081854	FBtr0082378	0.780183	0.297594	0.773345	1.67205	-0.175852	0.205491	2.63788	2.63289	0.00636365	0.00672473
S49667_SI	3R	8205745	8206537	GstD8	FBgn0010044	3R:8205745..8206537(1)	FBgn0010044:1	GstD8:1	1	FBgn0010044	FBpp0082047	FBtr0082575	-0.214202	0.147965	-0.402733	0.869609	-1.72746	0.158801	6.81774	6.18441	0.0126219	0.0286344
S49688_SI	3R	8223056	8223575	Cyp9f3Psi	CR17875	3R:8221730..8224644(-1)	CR17875:2	Cyp9f3Psi:2	1	FBgn0038034		FBtr0082602	2.29026	0.745418	1.76009	7.00635	0.860697	0.420071	4.82623	2.45229	0.00874286	0.107817
S50202_SI	3R	9169308	9169531	CG8784	CG8784	3R:9165892..9170508(1)	CG8784:5	CG8784:5	1	FBgn0038140	FBpp0082213	FBtr0082745	-0.163951	0.695159	0.574503	0.970388	-2.67132	3.04896	4.99559	5.86979	0.115682	0.0598508
S5119_SI	2L	9426860	9427258	Fbp2	FBgn0000640	2L:9426860..9427835(1)	FBgn0000640:1	Fbp2:1	1	FBgn0000640	FBpp0079408	FBtr0079808	3.26334	0.197599	2.8814	16.1156	1.78604	0.20228	4.37811	2.97322	3.887e-05	0.0011661
S5120_SI	2L	9427319	9427835	Fbp2	FBgn0000640	2L:9426860..9427835(1)	FBgn0000640:2	Fbp2:2	1	FBgn0000640	FBpp0079408	FBtr0079808	3.39139	0.0463918	2.77173	16.7491	1.66508	0.299864	5.45616	2.95019	0.00151116	0.0393368
S51577_SI	3R	11870943	11870997	CG10407	FBgn0038395	3R:11870469..11871693(-1)	FBgn0038395:2	CG10407:2	1	FBgn0038395	FBpp0082691	FBtr0083237	3.55514	0.113618	3.34917	21.1086	2.60015	0.419549	2.46907	2.10271	0.0681528	0.165998
S51578_SI	3R	11871077	11871396	CG10407	FBgn0038395	3R:11870469..11871693(-1)	FBgn0038395:3	CG10407:3	1	FBgn0038395	FBpp0082691	FBtr0083237	3.03142	0.0739511	2.9177	8.63213	1.74511	0.24273	3.5565	3.21866	1.43393e-05	4.84867e-05
S51579_SI	3R	11871529	11871693	CG10407	FBgn0038395	3R:11870469..11871693(-1)	FBgn0038395:4	CG10407:4	1	FBgn0038395	FBpp0082691	FBtr0083237	2.85959	0.296494	2.52423	4.2862	1.61884	0.229252	3.50577	2.44762	0.0185836	0.092899
S52035_SI	3R	12817456	12817589	CG3678	CG3678	3R:12816184..12817589(-1)	CG3678:1	CG3678:1	1	FBgn0038461	FBpp0082819	FBtr0083376	3.30804	0.263864	3.82482	14.6853	2.32999	0.551364	2.48163	4.08077	0.00170521	1.23627e-05
S52238_SI	3R	13219395	13219476	CREG	FBgn0025456	3R:13218994..13220362(-1)	FBgn0025456:3	CREG:3	2	FBgn0025456	FBpp0088835;FBpp0088836	FBtr0089896;FBtr0089897	4.80073	0.192449	4.69575	70.1342	3.97457	0.231488	2.27439	2.0464	0.000301016	0.00124653
S53195_SI	3R	15228438	15228870	Ino80	CG31212	3R:15194717..15228870(-1)	CG31212:1	Ino80:1	1	FBgn0086613	FBpp0083185	FBtr0083771	0.557996	0.187772	0.442224	1.32488	-0.393836	0.743473	2.21041	2.01094	0.0327426	0.0622067
S5322_SI	2L	9791755	9791958	CG4036	FBgn0032149	2L:9790667..9791958(1)	FBgn0032149:5	CG4036:5	3	FBgn0032149	FBpp0079466;FBpp0292502;FBpp0292503	FBtr0079870;FBtr0303447;FBtr0303448	1.65879	0.269495	1.23927	7.40894	0.276181	0.539963	3.7122	2.48156	0.00611037	0.0578501
S53382_SI	3R	15605334	15606438	CG11391	FBgn0038732	3R:15604488..15606438(1)	FBgn0038732:2	CG11391:2	1	FBgn0038732	FBpp0083203	FBtr0083789	0.394078	0.26054	-0.213618	0.917358	-1.25007	0.991901	4.10435	2.6724	0.0126099	0.128318
S53823_SI	3R	16474970	16475082	KaiRIA	CG18039	3R:16474311..16478172(-1)	CG18039:12	KaiRIA:12	1	FBgn0028422	FBpp0083346	FBtr0083938	1.39344	0.491483	1.32853	3.44356	-0.765918	1.94051	6.69605	5.82577	0.0220591	0.0262839
S53853_SI	3R	16557353	16557437	CG31205	FBgn0051205	3R:16557353..16558326(1)	FBgn0051205:1	CG31205:1	1	FBgn0051205	FBpp0289679	FBtr0300451	4.40873	0.015941	3.95197	17.5029	3.10258	0.369429	3.52922	2.30791	0.000316019	0.0145546
S53854_SI	3R	16557495	16558326	CG31205	FBgn0051205	3R:16557353..16558326(1)	FBgn0051205:2	CG31205:2	1	FBgn0051205	FBpp0289679	FBtr0300451	4.53573	0.0587805	4.26494	25.4459	3.28271	0.0530451	3.50168	2.67593	1.39201e-11	1.03589e-09
S53995_SI	3R	16696758	16696821	TotA	CG31509	3R:16696758..16697427(1)	CG31509:1	TotA:1	1	FBgn0028396	FBpp0083378	FBtr0083971	4.566	0.631753	5.20227	64.6852	3.75213	0.169039	2.52427	5.08622	0.12889	0.00533071
S54063_SI	3R	16841671	16841829	CG5697	FBgn0038846	3R:16841671..16842842(1)	FBgn0038846:1	CG5697:1	1	FBgn0038846	FBpp0083405	FBtr0084001	1.62143	1.4357	2.51425	12.0518	-0.329595	0.0465456	17.9498	26.1122	0.0310842	0.00232555
S54064_SI	3R	16841942	16842149	CG5697	FBgn0038846	3R:16841671..16842842(1)	FBgn0038846:2	CG5697:2	1	FBgn0038846	FBpp0083405	FBtr0084001	2.37102	0.767471	2.9972	23.5306	1.31946	0.244855	3.47202	5.61922	0.177601	0.02422
S54065_SI	3R	16842223	16842842	CG5697	FBgn0038846	3R:16841671..16842842(1)	FBgn0038846:3	CG5697:3	1	FBgn0038846	FBpp0083405	FBtr0084001	2.5729	0.617012	2.87911	15.9089	0.554153	0.123905	8.53215	10.2977	1.43393e-05	1.90552e-06
S5416_SI	2L	9930700	9930999	CG42367	FBgn0259713	2L:9930446..9930999(1)	FBgn0259713:2	CG42367:2	1	FBgn0259713	FBpp0289243	FBtr0299966	1.97628	0.063934	2.03795	2.41588	0.751851	0.0911659	3.39725	3.66831	0.0290382	0.0217147
S54671_SI	3R	17912855	17912982	CG5791	CG5791	3R:17912855..17913383(1)	CG5791:1	CG5791:1	1	FBgn0040582	FBpp0083578	FBtr0084180	4.07917	0.128683	4.36211	10.837	2.94724	0.291116	3.03723	4.17534	8.55372e-05	4.3378e-06
S54672_SI	3R	17913040	17913081	CG5791	CG5791	3R:17912855..17913383(1)	CG5791:2	CG5791:2	1	FBgn0040582	FBpp0083578	FBtr0084180	5.95486	0.115844	6.27095	54.7031	4.9842	0.157336	2.63001	3.68781	0.000107251	2.41012e-06
S54673_SI	3R	17913151	17913383	CG5791	CG5791	3R:17912855..17913383(1)	CG5791:3	CG5791:3	1	FBgn0040582	FBpp0083578	FBtr0084180	5.51726	0.0880551	6.04589	46.9054	4.5179	0.251506	2.66454	4.60107	0.000389234	1.52476e-06
S54775_SI	3R	18198788	18201301	CG7069	CG7069	3R:18198557..18201301(1)	CG7069:2	CG7069:2	1	FBgn0038952	FBpp0083612	FBtr0084215	-0.157833	0.103572	-0.4292	0.587169	-1.16103	0.294579	2.65996	2.10339	0.0461973	0.161502
S54936_SI	3R	18409074	18409245	CG33107	FBgn0053107	3R:18409074..18410534(-1)	FBgn0053107:1	CG33107:1	1	FBgn0053107	FBpp0083672	FBtr0084279	1.84676	0.98661	0.906467	5.6896	-0.576015	2.07329	6.64573	2.21985	0.018041	0.167113
S54974_SI	3R	18440249	18440618	CG31159	FBgn0051159	3R:18439486..18442164(1)	FBgn0051159:4	CG31159:4	1	FBgn0051159	FBpp0083663	FBtr0084270	1.45096	1.30737	1.25974	2.5867	-0.0825604	1.08526	6.11837	2.83965	0.0404075	0.0758974
S55084_SI	3R	18566952	18567818	CG6985	CG6985	3R:18566952..18568810(1)	CG6985:1	CG6985:1	1	FBgn0039017	FBpp0083701	FBtr0084308	-0.241673	0.420407	-0.0840883	1.51868	-1.14205	0.285451	2.52375	2.87851	0.110383	0.056148
S5582_SI	2L	10198448	10199112	Sur	FBgn0028675	2L:10182557..10199112(-1)	FBgn0028675:24	Sur:24	1	FBgn0028675	FBpp0288707	FBtr0290268	-0.704265	0.775067	-0.172525	0.525254	-2.03973	0.706462	3.96107	3.75063	0.023409	0.00551023
S56634_SI	3R	20881757	20881899	CG31111	FBgn0051111	3R:20880798..20881899(-1)	FBgn0051111:2	CG31111:2	1	FBgn0051111	FBpp0084165	FBtr0084790	1.10318	0.317663	0.763261	2.76292	0.00763637	0.332613	2.98351	2.14781	0.0307182	0.150168
S56666_SI	3R	20898042	20898434	CG11836	FBgn0039272	3R:20896853..20898434(1)	FBgn0039272:9	CG11836:9	7	FBgn0039272	FBpp0084142;FBpp0084143;FBpp0112196;FBpp0291596;FBpp0291597;FBpp0291598;FBpp0291599	FBtr0084767;FBtr0084768;FBtr0113284;FBtr0302404;FBtr0302405;FBtr0302406;FBtr0302407	0.19432	0.440217	0.475543	1.38702	-0.775257	0.872714	2.26663	3.19474	0.156725	0.0600529
S56818_SI	3R	21073600	21073828	CG11875	FBgn0039301	3R:21073600..21074828(1)	FBgn0039301:1	CG11875:1	1	FBgn0039301	FBpp0084187	FBtr0084812	1.5009	0.479074	1.4539	2.87232	0.485788	0.288744	2.87366	2.58777	0.0547313	0.0681832
S56848_SI	3R	21101848	21102934	CG10513	FBgn0039311	3R:21101511..21102934(-1)	FBgn0039311:2	CG10513:2	1	FBgn0039311	FBpp0112997	FBtr0114505	2.64623	0.00853021	2.61299	21.029	1.89215	0.046955	2.12416	2.06175	8.80293e-05	0.000151812
S57318_SI	3R	21962312	21962870	CG6142	FBgn0039415	3R:21958876..21962870(1)	FBgn0039415:4	CG6142:4	1	FBgn0039415	FBpp0084360	FBtr0084987	0.0451441	0.858838	0.236645	0.364078	-1.54189	0.347691	5.86026	5.74982	0.00292239	0.000998033
S57674_SI	3R	22904384	22904674	CG14257	FBgn0039479	3R:22901605..22908543(1)	FBgn0039479:2	CG14257:2	1	FBgn0039479	FBpp0288839	FBtr0299564	0.298591	0.645344	0.483682	2.47955	-0.526985	0.334889	2.53596	2.82446	0.192485	0.100127
S57708_SI	3R	22934196	22934780	gb	CG6070	3R:22934196..22937977(-1)	CG6070:6	gb:6	1	FBgn0039487	FBpp0084502	FBtr0085132	2.28888	0.11031	2.65466	12.8029	1.47021	0.225508	2.23834	3.2742	0.000249554	1.9191e-06
S58370_SI	3R	24497009	24497743	CG9989	FBgn0039593	3R:24496458..24497743(1)	FBgn0039593:3	CG9989:3	1	FBgn0039593	FBpp0084676	FBtr0085307	3.1847	0.245658	3.03931	14.4465	2.34889	0.0140944	2.35446	2.01142	0.000398486	0.00265722
S58851_SI	3R	25502188	25503083	CAP-D2	CG1911	3R:25501398..25505985(1)	CG1911:3	CAP-D2:3	1	FBgn0039680	FBpp0084818	FBtr0085452	-0.0631954	0.128343	-0.1756	0.603121	-1.04344	0.623419	2.3871	2.17058	0.08492	0.133139
S58867_SI	3R	25540261	25540674	Obp99d	CG15505	3R:25540261..25540674(1)	CG15505:1	Obp99d:1	1	FBgn0039684	FBpp0084821	FBtr0085455	0.997551	0.0724343	1.13348	17.3255	-0.176647	0.331377	3.12088	3.57013	0.120727	0.0793638
S59006_SI	3R	25684763	25685372	CR31032	FBgn0051032	3R:25684763..25685587(-1)	FBgn0051032:1	CR31032:1	1	FBgn0051032		FBtr0085524	0.465413	0.333719	0.521335	3.20008	-0.939631	0.153489	4.18652	4.41026	0.00298304	0.00209895
S5952_SI	2L	10414781	10414919	Klp31E	FBgn0032243	2L:10414034..10418991(1)	FBgn0032243:6	Klp31E:6	4	FBgn0032243	FBpp0079608;FBpp0291248;FBpp0291249;FBpp0291250	FBtr0080018;FBtr0302038;FBtr0302039;FBtr0302040	1.28359	0.0881063	1.83024	1.86206	-1.10234	2.63161	3.47985	4.19351	0.0381835	0.0224389
S5_SI	dmel_mitochondrion_genome	1474	3009	mt:CoI	FBgn0013674	dmel_mitochondrion_genome:1474..3009(1)	FBgn0013674:1	mt:CoI:1	1	FBgn0013674	FBpp0100176	FBtr0100861	7.43916	0.0930793	1.10816	4.66393	-0.338424	0.718079	2068.26	3.94122	1.83416e-10	0.0738394
S6022_SI	2L	10452677	10453915	CG5322	FBgn0032253	2L:10452677..10456044(-1)	FBgn0032253:1	CG5322:1	1	FBgn0032253	FBpp0079632	FBtr0080042	2.0596	0.218789	2.03064	5.8203	1.33082	0.177743	2.08237	2.15218	0.00821286	0.0110404
S6562_SI	2L	11282459	11283533	mre11	CG16928	2L:11282093..11284337(1)	CG16928:2	mre11:2	1	FBgn0020270	FBpp0079802	FBtr0080213	1.60495	0.123525	1.77701	4.13384	0.813321	0.0471675	2.2166	2.65591	0.00567688	0.000963895
S7252_SI	2L	13256835	13257131	CG31728	FBgn0051728	2L:13255408..13257426(1)	FBgn0051728:3	CG31728:3	1	FBgn0051728	FBpp0288500	FBtr0290061	0.642041	0.814926	0.619875	1.6971	-1.86682		44.6104	37.3315	0.00942509	0.00996998
S7253_SI	2L	13257189	13257426	CG31728	FBgn0051728	2L:13255408..13257426(1)	FBgn0051728:4	CG31728:4	1	FBgn0051728	FBpp0288500	FBtr0290061	0.58135	0.244003	0.971008	2.8206	-0.312094	0.388535	2.36572	2.59077	0.0798735	0.0244888
S7576_SI	2L	13957895	13958152	nimA	FBgn0259177	2L:13957895..13962981(1)	FBgn0259177:1	CG42282:1	1	FBgn0261514	FBpp0288934	FBtr0299659	0.520515	0.762657	0.434915	0.845675	-0.856039	0.193101	7.09793	6.41594	0.10494	0.130857
S7580_SI	2L	13962120	13962981	nimA	FBgn0259177	2L:13957895..13962981(1)	FBgn0259177:5	CG42282:5	1	FBgn0261514	FBpp0288934	FBtr0299659	0.651367	0.321336	0.435296	2.33759	-1.09003	1.03887	4.1332	3.31485	0.00231597	0.00703065
S7596_SI	2L	13974117	13975879	nimC1	CG8942	2L:13974117..13976753(-1)	CG8942:2	CG8942:2	1	FBgn0259896	FBpp0080188	FBtr0080615	1.28668	0.111815	2.20284	9.01943	0.414097	0.0920096	2.39624	5.98735	6.45381e-05	1.12338e-09
S8169_SI	2L	15810980	15811871	CG42876	FBgn0262150	2L:15810980..15812141(-1)	FBgn0262150:1	CG42876:1	1	FBgn0262150	FBpp0293079	FBtr0304142	0.545367	0.161604	1.33843	1.16522	-1.16398	0.687564	4.87868	10.8033	0.0137066	0.000490525
S8813_SI	2L	17454263	17455651	CG6639	FBgn0032638	2L:17454263..17455917(-1)	FBgn0032638:1	CG6639:1	1	FBgn0032638	FBpp0080557	FBtr0081004	2.41582	0.197085	2.8319	9.78337	1.05466	0.187742	3.90388	5.9646	0.00483914	0.000376018
S8814_SI	2L	17455726	17455917	CG6639	FBgn0032638	2L:17454263..17455917(-1)	FBgn0032638:2	CG6639:2	1	FBgn0032638	FBpp0080557	FBtr0081004	2.57043	0.119016	2.89833	10.5468	1.17183	0.370479	3.87843	5.5758	0.0414259	0.0116438
S8815_SI	2L	17456670	17457694	CG18563	FBgn0032639	2L:17456670..17458025(-1)	FBgn0032639:1	CG18563:1	1	FBgn0032639	FBpp0290124	FBtr0300902	0.824442	0.300979	0.563523	1.54864	-0.334698	0.357403	3.15304	2.49321	0.00624544	0.0337471
S8898_SI	2L	17592864	17593043	Sytalpha	FBgn0261089	2L:17592260..17603640(1)	FBgn0261089:2	Sytalpha:2	1	FBgn0261089	FBpp0080540	FBtr0080987	2.08688	0.346897	1.55818	3.50165	0.679689	0.396307	4.04923	2.37008	0.0125302	0.132212
S9247_SI	2L	18712189	18712584	Irk3	FBgn0032706	2L:18711071..18713763(-1)	FBgn0032706:3	Irk3:3	2	FBgn0032706	FBpp0080669;FBpp0112978	FBtr0081125;FBtr0114486	1.388	0.0810215	1.39562	2.40171	-0.0895207	0.995867	3.40254	3.44409	0.0211671	0.0204961
S9473_SI	2L	19114401	19114566	CG10561	CG10561	2L:19114401..19116571(1)	CG10561:1	CG10561:1	1	FBgn0002036	FBpp0080699	FBtr0081155	2.34759	0.17572	2.27823	14.0967	1.45495	0.312317	2.3934	2.40725	0.0155581	0.0258694
S9795_SI	2L	19759204	19759504	CG10463	CG10463	2L:19758879..19760986(1)	CG10463:3	CG10463:3	1	FBgn0032819	FBpp0080828	FBtr0081290	1.06764	0.117665	1.41171	2.63977	-0.51967	1.86628	3.67602	5.33898	0.148095	0.072094
S9932_SI	2L	20102426	20103375	Kua	FBgn0032850	2L:20097858..20103375(1)	FBgn0032850:7	Kua:7	2	FBgn0032850	FBpp0080868;FBpp0292322	FBtr0081336;FBtr0303230	0.332992	0.152212	0.388907	2.06275	-0.664969	0.179701	2.7055	2.84142	0.00880175	0.0057882

## Sheet: FruMB Female
Genes Induced (non-filled) & Repressed (grey filled) by FruMB Over-expression in Females
FBgn	Gene Symbol
FBgn0000079	Amy-p
FBgn0000473	Cyp6a2
FBgn0002543	lea
FBgn0002565	Lsp2
FBgn0003082	phr
FBgn0003567	su(Hw)
FBgn0004049	yrt
FBgn0004168	5-HT1A
FBgn0004652	fru
FBgn0013813	Dhc98D
FBgn0015033	Cyp4d8
FBgn0016061	side
FBgn0017482	T3dh
FBgn0017561	Ork1
FBgn0020258	ppk
FBgn0020294	ko
FBgn0024150	Ac78C
FBgn0025595	GRHR
FBgn0025803	SNF4Agamma
FBgn0026060	Mipp2
FBgn0026268	antdh
FBgn0026755	Ugt37b1
FBgn0027073	CG4302
FBgn0027561	CG18659
FBgn0028999	nerfin-1
FBgn0029826	CG6041
FBgn0029856	CR11700
FBgn0030569	CG9411
FBgn0030811	CG12433
FBgn0030926	psh
FBgn0031148	CG1753
FBgn0031209	Ir21a
FBgn0031466	CG3119
FBgn0031562	CG3604
FBgn0031695	Cyp4ac3
FBgn0031906	CG5160
FBgn0032143	CG4017
FBgn0032470	CG5142
FBgn0032945	CG8665
FBgn0033139	Tsp42Er
FBgn0033215	CG1942
FBgn0033388	CG8046
FBgn0033395	Cyp4p2
FBgn0033494	KCNQ
FBgn0033521	CG12896
FBgn0033558	CG12344
FBgn0033603	Cpr47Ef
FBgn0033636	tou
FBgn0034032	CG8195
FBgn0034082	CG10734
FBgn0034468	Obp56a
FBgn0034493	CG8908
FBgn0035523	CG1311
FBgn0035546	CG11345
FBgn0035575	CG7509
FBgn0035725	Mis12
FBgn0036116	CG7888
FBgn0036225	CG5883
FBgn0036769	Tsp74F
FBgn0036787	CG4306
FBgn0036985	zye
FBgn0037162	CG11449
FBgn0037164	CG11438
FBgn0037165	CG11437
FBgn0037166	CG11426
FBgn0037906	PGRP-LB
FBgn0037935	CG6834
FBgn0037970	CG12201
FBgn0037973	CG18547
FBgn0038001	CG17404
FBgn0038002	CG12256
FBgn0038144	CG8870
FBgn0038151	yellow-e2
FBgn0038156	CG14372
FBgn0038168	omd
FBgn0038170	CG14367
FBgn0038173	Adgf-C
FBgn0038257	smp-30
FBgn0038261	CG14856
FBgn0038633	CG14303
FBgn0039084	CG10175
FBgn0039325	CG10560
FBgn0039459	CG5491
FBgn0039462	CG14252
FBgn0039719	CG15515
FBgn0039827	CG1544
FBgn0040334	Tsp3A
FBgn0040553	CG14374
FBgn0040900	CG17777
FBgn0045495	Gr28b
FBgn0045800	Uhg1
FBgn0051321	CG31321
FBgn0051374	sals
FBgn0051436	CG31436
FBgn0051636	CG31636
FBgn0051664	CG31664
FBgn0052191	CG32191
FBgn0052564	CG32564
FBgn0052603	CG32603
FBgn0052666	CG32666
FBgn0052707	APC4
FBgn0052750	CG32750
FBgn0052755	CG32755
FBgn0053080	CG33080
FBgn0053196	dp
FBgn0053285	CG33285
FBgn0053294	CR33294
FBgn0053460	CG33460
FBgn0053679	CG33679
FBgn0063495	GstE5
FBgn0085244	CG34215
FBgn0085396	CG34367
FBgn0086558	Ubi-p5E
FBgn0259232	CG42330
FBgn0260487	CG42534
FBgn0261244	inaE
FBgn0261362	proPO-A1
FBgn0000071	Ama
FBgn0000114	aret
FBgn0000409	Cyt-c-p
FBgn0000565	Eip71CD
FBgn0001134	Grd
FBgn0001341	l(1)1Bi
FBgn0001987	Gli
FBgn0002440	l(3)mbn
FBgn0002562	Lsp1alpha
FBgn0002564	Lsp1gamma
FBgn0002638	Bj1
FBgn0003062	Fib
FBgn0003116	pn
FBgn0003319	Sb
FBgn0004240	Dpt
FBgn0004896	fd59A
FBgn0004926	eIF-2beta
FBgn0005660	Ets21C
FBgn0010041	GstD5
FBgn0010197	Gyc32E
FBgn0010222	Nmdmc
FBgn0010314	Cks30A
FBgn0010381	Drs
FBgn0010424	TpnC73F
FBgn0011676	Nos
FBgn0011769	Fdxh
FBgn0011836	Taf2
FBgn0013348	TpnC41C
FBgn0013433	beat-Ia
FBgn0013988	Strn-Mlck
FBgn0014865	Mtk
FBgn0015037	Cyp4p1
FBgn0015929	dpa
FBgn0017430	Nelf-E
FBgn0020270	mre11
FBgn0020765	Acp65Aa
FBgn0022238	lolal
FBgn0022246	Rpp30
FBgn0022724	Taf8
FBgn0022986	qkr58E-1
FBgn0024196	robl
FBgn0024944	Oamb
FBgn0025140	pit
FBgn0025456	CREG
FBgn0025583	IM2
FBgn0026602	Ady43A
FBgn0026619	Taz
FBgn0026751	XRCC1
FBgn0027558	pgant3
FBgn0027584	CG4757
FBgn0027793	CG14787
FBgn0028360	l(1)G0148
FBgn0028396	TotA
FBgn0028468	rtet
FBgn0028648	mRpL50
FBgn0028856	CG18063
FBgn0028857	CG12448
FBgn0028956	mthl3
FBgn0029676	HIP-R
FBgn0030040	CG15347
FBgn0030163	CG1791
FBgn0030241	feo
FBgn0030334	Karl
FBgn0030341	p24-1
FBgn0030407	CG2543
FBgn0030801	Rcp
FBgn0031044	MKP-4
FBgn0031191	Cp110
FBgn0031195	CG17600
FBgn0031232	CG11617
FBgn0031361	CG17652
FBgn0031399	mio
FBgn0031426	CG18641
FBgn0031518	CG3277
FBgn0031526	CG8838
FBgn0031701	TotM
FBgn0031765	CG9109
FBgn0031775	CG9150
FBgn0031914	CG5973
FBgn0031936	CG13794
FBgn0032022	CG14275
FBgn0032167	CG5853
FBgn0032168	CG13126
FBgn0032253	CG5322
FBgn0032259	CG6144
FBgn0032609	CG13280
FBgn0032634	Rpb11
FBgn0032638	CG6639
FBgn0032639	CG18563
FBgn0032848	CG10722
FBgn0033039	gp210
FBgn0033186	CG1602
FBgn0033208	mRpL52
FBgn0033257	CG8713
FBgn0033273	CG2183
FBgn0033353	CG13749
FBgn0033389	Rad51C
FBgn0033518	Prx2540-2
FBgn0033579	CG13229
FBgn0033729	Cpr49Af
FBgn0033932	Dh44-R1
FBgn0033980	Cyp6a20
FBgn0033985	CG10257
FBgn0034166	CG6472
FBgn0034182	CG9640
FBgn0034219	mthl4
FBgn0034328	IM23
FBgn0034329	IM1
FBgn0034397	CG15082
FBgn0034407	DptB
FBgn0034452	Oseg6
FBgn0034454	CG15120
FBgn0034480	CG16898
FBgn0034499	Cpr56F
FBgn0034512	CG18067
FBgn0034528	CG11180
FBgn0034660	lox2
FBgn0034883	CG17664
FBgn0034931	CG2812
FBgn0035040	CG4741
FBgn0035187	Trh
FBgn0035254	CG7974
FBgn0035542	CG11347
FBgn0035583	CG13704
FBgn0035901	CG6745
FBgn0035916	CG5978
FBgn0035921	CG13305
FBgn0035943	CG5653
FBgn0035999	CG3552
FBgn0036008	CG3408
FBgn0036016	CG3306
FBgn0036121	CG6310
FBgn0036134	fd68A
FBgn0036240	CG6928
FBgn0036301	CG4069
FBgn0036323	CG14118
FBgn0036564	Taspase1
FBgn0036585	CG13071
FBgn0036603	CG13062
FBgn0036656	CG13026
FBgn0036764	CG5535
FBgn0037070	CG11309
FBgn0037105	S1P
FBgn0037126	CG14567
FBgn0037181	CG11370
FBgn0037206	CG12768
FBgn0037330	mRpL44
FBgn0037396	CG11459
FBgn0037670	CG8436
FBgn0037717	CG8301
FBgn0037809	CG12818
FBgn0037818	CG6465
FBgn0038074	CG6188
FBgn0038115	CG7966
FBgn0038140	CG8784
FBgn0038200	CG9920
FBgn0038238	CG14854
FBgn0038299	Spn88Eb
FBgn0038319	mRpL9
FBgn0038387	blp
FBgn0038395	CG10407
FBgn0038404	CG8925
FBgn0038464	CG16941
FBgn0038498	beat-IIa
FBgn0038524	sll
FBgn0038838	TotB
FBgn0038840	CG5621
FBgn0038846	CG5697
FBgn0038912	CG6656
FBgn0039237	CG13640
FBgn0039254	Nmnat
FBgn0039301	CG11875
FBgn0039311	CG10513
FBgn0039379	CG5886
FBgn0039404	CG14543
FBgn0039563	CG4951
FBgn0039593	CG9989
FBgn0039666	CG11501
FBgn0039680	CAP-D2
FBgn0039684	Obp99d
FBgn0039734	Tace
FBgn0039938	Sox102F
FBgn0040582	CG5791
FBgn0040734	CG15065
FBgn0040736	IM3
FBgn0040828	CG13306
FBgn0041183	TepI
FBgn0041579	AttC
FBgn0044047	Ilp6
FBgn0044812	TotC
FBgn0045073	Stim
FBgn0045477	Gr64c
FBgn0050050	CG30050
FBgn0050428	CG30428
FBgn0051032	CR31032
FBgn0051072	Lerp
FBgn0051414	CG31414
FBgn0051713	Apf
FBgn0051721	Trim9
FBgn0051728	CG31728
FBgn0051759	CG31759
FBgn0051777	CG31777
FBgn0051869	CG31869
FBgn0052111	CG32111
FBgn0052475	mthl8
FBgn0052476	mthl14
FBgn0052698	CG32698
FBgn0052850	CG32850
FBgn0053129	CG33129
FBgn0053143	CG33143
FBgn0053296	CG33296
FBgn0053531	Ddr
FBgn0053543	CG33543
FBgn0053958	CG33958
FBgn0053993	CG33993
FBgn0058378	CG40378
FBgn0067905	IM14
FBgn0085246	CG34217
FBgn0085400	CG34371
FBgn0085421	Epac
FBgn0085431	CG34402
FBgn0085435	CG34406
FBgn0086613	Ino80
FBgn0086673	CG13272
FBgn0259145	CG42260
FBgn0259172	rn
FBgn0259247	CG42345
FBgn0259713	CG42367
FBgn0259876	Cap-G
FBgn0259896	nimC1
FBgn0260387	CG42513
FBgn0260763	CG42561
FBgn0261555	CG42673
FBgn0261561	CG42675
FBgn0261701	CG42737
FBgn0261925	CG42792
FBgn0261933	SmD1

## Sheet: FruMB Female Raw Data
Fusion ID	Chromosome	Start	End	Symbol Catenated	Exon Gene ID Catenated	Sequence Location Catenated	Exon ID Catenated	Exon Name Catenated	FBtr per Exon Catenated	FBgn Catenated	FBpp Catenated	FBtr Catenated	Canton S Female_Mean of log(RPKM)	Canton S Female_Standard Deviation	Berlin Female_Mean of log(RPKM)	Berlin Female_Standard Deviation	FruMB Female_Mean of log(RPKM)	FruMB Female_Standard Deviation	Fold Change_Canton S Female vs. FruMB Female	Fold Change_Berlin Female vs. FruMB Female	FDR Corrected P-value_Canton S Female vs. FruMB Female	FDR Corrected P-value_Berlin Female vs. FruMB Female
F18278_SI	X	16916337	16917403	CG12433	FBgn0030811	X:16916337..16917978(1)	FBgn0030811:1;FBgn0030811:2	CG12433:1;CG12433:2	1;1	FBgn0030811	FBpp0288852;FBpp0288853	FBtr0299577;FBtr0299578	-0.134759	0.084417	-0.0774641	0.202844	0.84886	0.630617	0.334531	0.360107	0.133209	0.160989
F34189_SI	2R	3712997	3714376	phr	FBgn0003082	2R:3712997..3714824(1)	FBgn0003082:1;FBgn0003082:2;FBgn0003082:3	phr:1;phr:2;phr:3	1;1;1	FBgn0003082	FBpp0087914;FBpp0087915	FBtr0088838;FBtr0088839	1.99556	0.0966591	-0.844459	0.706722	2.77465	0.1027	0.458618	0.0284035	0.012122	1.31834e-11
F35176_SI	2R	5051834	5052152	CG8046	FBgn0033388	2R:5049542..5052455(-1)	FBgn0033388:7;FBgn0033388:8;FBgn0033388:9	CG8046:7;CG8046:8;CG8046:9	1;1;1	FBgn0033388	FBpp0087701;FBpp0087702	FBtr0088620;FBtr0088621	-0.0753051	0.567164	-0.102269	1.06776	0.885621	0.382991	0.409895	0.421664	0.136189	0.124201
F42020_SI	2R	16153282	16154424	CG8908	CG8908	2R:16152437..16158290(1)	CG8908:3;CG8908:4;CG8908:9	CG8908:3;CG8908:4;CG8908:9	1;1;1	FBgn0034493	FBpp0085587;FBpp0085588	FBtr0086275;FBtr0086276	-1.96516	0.301412	-1.89557	0.147289	-0.359177	0.373147	0.130851	0.138199	0.022157	0.0283488
F50875_SI	3R	10571623	10572070	smp-30	CG7390	3R:10571623..10573043(-1)	CG7390:3;CG7390:4	smp-30:3;smp-30:4	1;1	FBgn0038257	FBpp0082475;FBpp0082476	FBtr0083016;FBtr0083017	3.03678	0.0169407	3.38895	50.7195	4.1571	0.022493	0.326151	0.470196	4.05266e-07	8.19738e-05
F54236_SI	3R	17006510	17006903	SNF4Agamma	FBgn0025803	3R:16966463..17038409(1)	FBgn0025803:13;FBgn0025803:14;FBgn0025803:15	SNF4Agamma:13;SNF4Agamma:14;SNF4Agamma:15	1;1;1	FBgn0025803	FBpp0111828;FBpp0111829;FBpp0290800	FBtr0112915;FBtr0112916;FBtr0301585	1.96458	0.587521	1.30412	2.7751	2.6808	0.632258	0.478758	0.224987	0.189753	0.00886426
F55426_SI	3R	19350575	19351322	CG10175	CG10175	3R:19348423..19356704(-1)	CG10175:3;CG10175:4;CG10175:9	CG10175:3;CG10175:4;CG10175:9	2;2;1	FBgn0039084	FBpp0083813;FBpp0083814;FBpp0083815	FBtr0084421;FBtr0084422;FBtr0084423	1.64562	0.274217	1.036	5.18361	2.56294	0.344855	0.395159	0.241228	0.144733	0.011624
S10487_SI	2L	21374086	21376191	CG8665	CG8665	2L:21371232..21377995(1)	CG8665:2	CG8665:2	1	FBgn0032945	FBpp0081045	FBtr0081517	1.99527	0.120489	1.63626	1.5635	2.8427	0.0923433	0.42941	0.304369	0.00134081	2.30883e-05
S10488_SI	2L	21376608	21377995	CG8665	CG8665	2L:21371232..21377995(1)	CG8665:3	CG8665:3	1	FBgn0032945	FBpp0081045	FBtr0081517	1.8622	0.113498	1.7866	1.79334	2.7712	0.0580477	0.404186	0.40046	0.00262855	0.00124121
S11804_SI	X	2080888	2080973	CG17777	FBgn0040900	X:2080888..2081501(1)	FBgn0040900:1	CG17777:1	1	FBgn0040900	FBpp0288524	FBtr0290085	1.0486	0.632988	1.12493	7.71365	2.00064	0.207834	0.433269	0.463536	0.121366	0.159394
S12046_SI	X	2512902	2513072	Tsp3A	CG10742	X:2512374..2513771(-1)	CG10742:2	Tsp3A:2	1	FBgn0040334	FBpp0070429	FBtr0070445	1.07092	0.330757	0.779278	2.2521	1.82445	0.257441	0.477568	0.401199	0.0939368	0.0175028
S13053_SI	X	5605510	5605605	CG33080	CG33080	X:5602594..5611811(-1)	CG33080:4	CG33080:4	2	FBgn0053080	FBpp0070809;FBpp0070810	FBtr0070844;FBtr0070845	1.61762	0.877817	1.77687	10.1954	3.15301	0.242985	0.275927	0.31531	0.0241214	0.0443236
S13056_SI	X	5608685	5608845	CG33080	CG33080	X:5602594..5611811(-1)	CG33080:2	CG33080:2	1	FBgn0053080	FBpp0070809	FBtr0070844	1.53523	0.381012	1.48559	9.89424	2.56856	0.17867	0.370294	0.372822	0.0261579	0.0196344
S13057_SI	X	5611379	5611811	CG33080	CG33080	X:5602594..5611811(-1)	CG33080:1	CG33080:1	1	FBgn0053080	FBpp0070809	FBtr0070844	1.23894	0.307517	1.10211	3.34953	2.09826	0.119124	0.434236	0.389535	0.0183467	0.00641847
S13182_SI	X	5843762	5844241	CG6041	FBgn0029826	X:5842223..5844241(1)	FBgn0029826:4	CG6041:4	1	FBgn0029826	FBpp0070826	FBtr0070861	0.458889	0.397431	0.697633	4.45013	1.90232	1.16003	0.154744	0.200233	0.092944	0.171818
S13184_SI	X	5844737	5845022	CG32755	FBgn0052755	X:5844284..5845744(1)	FBgn0052755:2	CG32755:2	1	FBgn0052755	FBpp0070827	FBtr0070862	-2.69706	1.61638	-0.0658548	0.64422	3.10877		0.0103991	0.0880365	0.00217782	0.072186
S13254_SI	X	5978256	5978641	Mipp2	CG4317	X:5976740..5985472(-1)	CG4317:3	Mipp2:3	1	FBgn0026060	FBpp0070849	FBtr0070884	2.24073	0.103941	2.32661	11.9637	2.92675	0.602721	0.447229	0.489159	0.125781	0.189576
S13293_SI	X	6088821	6089686	CG32750	CG32750	X:6088821..6090450(-1)	CG32750:2	CG32750:2	1	FBgn0052750	FBpp0070846	FBtr0070881	-0.30804	0.274434	-0.89612	1.21524	0.47285	0.360286	0.451573	0.277913	0.114551	0.00462232
S13362_SI	X	6171010	6172786	Ubi-p5E	CG32744	X:6171010..6173304(-1)	CG32744:2	Ubi-p5E:2	1	FBgn0086558	FBpp0070894	FBtr0070933	3.72329	0.100259	4.15299	84.7775	4.91299	0.100407	0.30431	0.467427	2.52529e-13	8.56755e-10
S13366_SI	X	6176311	6177270	CR11700	FBgn0029856	X:6176311..6177608(-1)	FBgn0029856:1	CR11700:1	1	FBgn0029856		FBtr0070931	-1.35704	0.665152	-0.121791	13.4786	1.35266	0.740394	0.0629613	0.363837	0.00884253	0.172693
S14476_SI	X	8978032	8978208	APC4	FBgn0052707	X:8976668..8979900(1)	FBgn0052707:6	APC4:6	2	FBgn0052707	FBpp0071222;FBpp0291020	FBtr0071285;FBtr0301806	1.07181	0.302744	1.00892	3.9744	1.97208	0.209502	0.412756	0.386463	0.159968	0.128815
S1490_SI	2L	2834887	2835200	CG3119	FBgn0031466	2L:2834887..2837831(-1)	FBgn0031466:1	CG3119:1	1	FBgn0031466	FBpp0077375	FBtr0077691	0.620464	0.464155	0.835118	1.97019	1.64401	0.098449	0.382167	0.46673	0.0689529	0.163562
S149_SI	2L	24747	25151	Ir21a	FBgn0031209	2L:21919..25151(-1)	FBgn0031209:5	CG2657:5	1	FBgn0031209	FBpp0111921	FBtr0113008	-0.340612	0.667092	-0.415601	0.720371	0.733337	0.67112	0.3407	0.31663	0.168126	0.13694
S15222_SI	X	10775508	10775655	Ork1	FBgn0017561	X:10772087..10784957(-1)	FBgn0017561:2	Ork1:2	2	FBgn0017561	FBpp0073260;FBpp0073261	FBtr0073404;FBtr0073405	1.4851	0.097894	1.18427	4.60904	2.529	0.318536	0.341327	0.296037	0.0583804	0.0137362
S15223_SI	X	10775773	10775876	Ork1	FBgn0017561	X:10772087..10784957(-1)	FBgn0017561:3	Ork1:3	2	FBgn0017561	FBpp0073260;FBpp0073261	FBtr0073404;FBtr0073405	1.51826	0.592025	0.80385	6.31067	2.53721	0.314775	0.388747	0.206447	0.0727764	0.00222113
S15385_SI	X	11062048	11062407	antdh	CG1386	X:11062048..11063091(-1)	CG1386:2	antdh:2	1	FBgn0026268	FBpp0073324	FBtr0073468	1.81348	0.338653	2.1263	31.7229	3.4547	0.234665	0.197977	0.262429	7.93625e-07	1.69165e-05
S15386_SI	X	11062487	11063091	antdh	CG1386	X:11062048..11063091(-1)	CG1386:1	antdh:1	1	FBgn0026268	FBpp0073324	FBtr0073468	1.93349	0.0714443	2.23084	35.7359	3.31953	0.23534	0.245798	0.337466	0.000154823	0.00196213
S15533_SI	X	11444795	11444970	CG32666	FBgn0052666	X:11387203..11449079(1)	FBgn0052666:5	CG32666:5	4	FBgn0052666	FBpp0073356;FBpp0073357;FBpp0290242;FBpp0290243	FBtr0073507;FBtr0073508;FBtr0301020;FBtr0301021	2.16376	0.302543	2.09153	8.44704	2.9149	0.197522	0.479703	0.440894	0.0512416	0.0316478
S16615_SI	X	13695712	13695806	inaE	FBgn0053174	X:13677782..13705526(1)	FBgn0053174:4	CG33174:4	4	FBgn0261244	FBpp0073656;FBpp0073657;FBpp0288741;FBpp0288742	FBtr0073825;FBtr0073826;FBtr0290302;FBtr0290303	2.34429	0.173709	1.554	6.60891	3.23969	0.110218	0.410929	0.168541	0.0934349	0.00423022
S16739_SI	X	14078735	14079840	CG32603	FBgn0052603	X:14078574..14079840(1)	FBgn0052603:2	CG32603:2	1	FBgn0052603	FBpp0073711	FBtr0073894	0.745919	0.0448672	-0.00265076	1.76407	1.513	0.390717	0.440346	0.233269	0.172948	0.00508295
S16857_SI	X	14366436	14368616	CG9411	CG9411	X:14366436..14374112(-1)	CG9411:3	CG9411:3	1	FBgn0030569	FBpp0073733	FBtr0073916	-2.54709	0.24261	-2.90092	0.0941642	-1.49491	0.216827	0.350203	0.121133	0.0261907	0.0164709
S18376_SI	X	17100441	17101887	CG32564	FBgn0052564	X:17100441..17101887(1)	FBgn0052564:1	CG32564:1	1	FBgn0052564	FBpp0074164	FBtr0074390	-1.58845	1.09173	-0.898304	0.23431	0.255397	1.29348	0.150098	0.221858	0.0295948	0.192525
S18949_SI	X	18380096	18380180	psh	CG6367	X:18378515..18380954(-1)	CG6367:2	psh:2	1	FBgn0030926	FBpp0074400	FBtr0074629	1.90076	0.0836621	1.24955	7.96972	2.62188	0.330597	0.47077	0.186147	0.151706	0.0114745
S19942_SI	X	20916165	20916376	CG1753	CG1753	X:20916165..20920127(1)	CG1753:1	CG1753:1	1	FBgn0031148	FBpp0076937	FBtr0077244	1.20866	0.209976	0.429386	5.30762	2.03596	0.420431	0.42067	0.220217	0.184939	0.00702539
S1999_SI	2L	3697242	3697872	CG3604	FBgn0031562	2L:3697242..3697872(-1)	FBgn0031562:1	CG3604:1	1	FBgn0031562	FBpp0077234	FBtr0077545	1.10969	0.159682	0.975018	5.15506	2.15294	0.0926483	0.354289	0.34922	0.0314547	0.0148763
S20781_SI	3L	909139	912319	nerfin-1	FBgn0028999	3L:909139..912319(1)	FBgn0028999:1	nerfin-1:1	1	FBgn0028999	FBpp0072489	FBtr0072592	-2.69081	0.547598	-2.55844	0.0837267	-1.68735	0.325595	0.387297	0.4293	0.0822215	0.138168
S22695_SI	3L	4279395	4279624	CG1311	CG1311	3L:4277964..4281618(1)	CG1311:4	CG1311:4	1	FBgn0035523	FBpp0073088	FBtr0073232	1.9911	0.386394	1.92696	7.52914	2.82001	0.290996	0.445755	0.429286	0.0280872	0.0177767
S22699_SI	3L	4280837	4281058	CG1311	CG1311	3L:4277964..4281618(1)	CG1311:8	CG1311:8	1	FBgn0035523	FBpp0073088	FBtr0073232	1.88572	0.0538924	1.51933	13.1395	2.86877	0.313827	0.363202	0.270572	0.0132138	0.000904092
S22802_SI	3L	4457320	4458045	CG11345	FBgn0035546	3L:4457320..4458191(-1)	FBgn0035546:1	CG11345:1	1	FBgn0035546	FBpp0073190	FBtr0073334	2.20687	0.0987815	2.45585	26.4372	3.39196	0.0704108	0.306226	0.406742	3.40181e-05	0.000549638
S22932_SI	3L	4803660	4803919	CG7509	CG7509	3L:4803077..4805274(-1)	CG7509:4	CG7509:4	1	FBgn0035575	FBpp0073218	FBtr0073362	0.989464	0.142421	0.739428	5.08563	2.3403	0.237053	0.256033	0.228492	0.0143433	0.00396033
S22935_SI	3L	4804701	4805274	CG7509	CG7509	3L:4803077..4805274(-1)	CG7509:1	CG7509:1	1	FBgn0035575	FBpp0073218	FBtr0073362	0.568856	0.336652	0.74255	2.07556	1.98979	0.217453	0.246367	0.298126	0.0034671	0.00974297
S23829_SI	3L	6961609	6961901	Mis12	CG18156	3L:6961135..6962142(-1)	CG18156:2	CG18156:2	1	FBgn0035725	FBpp0076645	FBtr0076936	1.18518	0.360134	1.78686	3.27332	2.61528	0.173149	0.247425	0.461566	0.000112571	0.0173754
S2391_SI	2L	4530832	4531053	dp	FBgn0053196	2L:4479471..4591963(-1)	FBgn0053196:62	dp:62	1	FBgn0053196	FBpp0288445	FBtr0290006	2.12151	0.301626	1.00462	2.95178	2.91498	0.179225	0.460932	0.157958	0.0819663	9.55719e-05
S24157_SI	3L	7489129	7489279	Cyp4d8	CG4321	3L:7486649..7489279(-1)	CG4321:1	Cyp4d8:1	1	FBgn0015033	FBpp0076543	FBtr0076832	1.66049	0.450241	1.11361	3.92695	2.42255	0.133941	0.496513	0.313419	0.17153	0.0137501
S24566_SI	3L	8253422	8253498	CG42330	FBgn0259232	3L:8231747..8274251(1)	FBgn0259232:8	CG42330:8	3	FBgn0259232	FBpp0289117;FBpp0289118;FBpp0289119	FBtr0299839;FBtr0299840;FBtr0299841	1.24499	0.285681	1.452	1.70775	2.37163	0.321493	0.321653	0.387095	0.0483253	0.112154
S25961_SI	3L	11050259	11050285	CG7888	FBgn0036116	3L:11047137..11052759(1)	FBgn0036116:3	CG7888:3	1	FBgn0036116	FBpp0075931	FBtr0076201	2.95217	0.0924406	2.11404	12.3168	3.67206	0.0975619	0.486614	0.21478	0.0919758	0.000368839
S26459_SI	3L	11936748	11937828	CG5883	CG5883	3L:11936748..11937946(-1)	CG5883:2	CG5883:2	1	FBgn0036225	FBpp0075799	FBtr0076067	0.321794	0.151506	0.38011	2.78628	1.21517	0.186346	0.407872	0.45697	0.00865194	0.0139783
S26570_SI	3L	12122493	12124796	Lsp2	CG6806	3L:12122493..12124796(1)	CG6806:1	Lsp2:1	1	FBgn0002565	FBpp0088363	FBtr0089324	4.98134	0.307199	5.24048	289.949	6.1637	0.0298289	0.316745	0.425435	0.000383445	0.00418598
S2805_SI	2L	5268517	5268747	Cyp4ac3	CG14031	2L:5268517..5270329(1)	CG14031:1	Cyp4ac3:1	1	FBgn0031695	FBpp0078703	FBtr0079068	1.67329	0.586637	1.74826	3.92383	2.54898	0.37581	0.448359	0.445318	0.0511975	0.0770847
S29109_SI	3L	17800942	17801430	CG32191	FBgn0052191	3L:17799551..17801895(-1)	FBgn0052191:2	CG32191:2	1	FBgn0052191	FBpp0074934	FBtr0075168	1.84408	0.397623	1.39886	7.77049	2.5664	0.317212	0.493964	0.332778	0.0564672	0.00212738
S29190_SI	3L	17886552	17886656	Tsp74F	FBgn0036769	3L:17884920..17888954(-1)	FBgn0036769:6	Tsp74F:6	1	FBgn0036769	FBpp0074921	FBtr0075155	2.77969	0.63702	2.43339	25.9775	3.88851	0.144456	0.369946	0.331075	0.177375	0.0663825
S29296_SI	3L	18455819	18456257	CG4306	FBgn0036787	3L:18455057..18456257(-1)	FBgn0036787:2	CG4306:2	1	FBgn0036787	FBpp0074883	FBtr0075117	0.648701	0.177357	1.65098	16.9573	2.5342	0.142208	0.152256	0.4151	1.92983e-06	0.00942496
S30385_SI	3L	20410749	20417322	zye	CG5847	3L:20410332..20417322(1)	CG5847:3	CG5847:3	1	FBgn0036985	FBpp0077849	FBtr0078191	0.968836	0.168702	1.09379	4.46618	1.89794	0.0853804	0.397771	0.448918	2.14524e-09	2.39714e-08
S30704_SI	3L	21071508	21071735	ko	CG10573	3L:21068667..21124259(-1)	CG10573:6	ko:6	1	FBgn0020294	FBpp0077980	FBtr0078324	1.51078	0.34593	1.53004	4.2748	2.30614	0.743254	0.386298	0.392017	0.144632	0.156222
S30707_SI	3L	21081323	21082089	CG33285	FBgn0053285	3L:21081323..21082089(-1)	FBgn0053285:1	CG33285:1	1	FBgn0053285	FBpp0077981	FBtr0078325	-1.16724	2.14667	-0.998654	0.487919	1.75022	1.07059	0.135154	0.0466338	0.114175	0.138592
S30718_SI	3L	21130458	21130603	Ac78C	FBgn0024150	3L:21129545..21164991(-1)	FBgn0024150:2	Ac78C:2	1	FBgn0024150	FBpp0290915	FBtr0301701	1.58998	0.217936	1.41519	8.73923	2.36658	0.429151	0.437688	0.365174	0.0397716	0.0114038
S30723_SI	3L	21131904	21132670	Ac78C	FBgn0024150	3L:21129545..21164991(-1)	FBgn0024150:7	Ac78C:7	1	FBgn0024150	FBpp0290915	FBtr0301701	1.18067	0.0637577	0.874492	2.33066	1.93362	0.981682	0.333684	0.293756	0.147657	0.0346495
S30725_SI	3L	21133050	21133189	Ac78C	FBgn0024150	3L:21129545..21164991(-1)	FBgn0024150:9	Ac78C:9	1	FBgn0024150	FBpp0290915	FBtr0301701	1.07432	0.975325	0.275034	4.76423	2.12461	0.980211	0.332849	0.0754146	0.165076	0.0230971
S30727_SI	3L	21133410	21133962	Ac78C	FBgn0024150	3L:21129545..21164991(-1)	FBgn0024150:11	Ac78C:11	1	FBgn0024150	FBpp0290915	FBtr0301701	1.17777	0.177631	0.411962	1.41951	1.8369	0.93505	0.384072	0.17895	0.166976	0.00211949
S30728_SI	3L	21134191	21134331	Ac78C	FBgn0024150	3L:21129545..21164991(-1)	FBgn0024150:12	Ac78C:12	1	FBgn0024150	FBpp0290915	FBtr0301701	0.456374	0.807962	0.748264	2.86281	1.81769	1.05929	0.212526	0.2618	0.0619197	0.151681
S30732_SI	3L	21137908	21138041	Ac78C	FBgn0024150	3L:21129545..21164991(-1)	FBgn0024150:16	Ac78C:16	1	FBgn0024150	FBpp0290915	FBtr0301701	1.39774	0.566317	1.16022	3.97261	2.34847	0.61219	0.373343	0.305725	0.162282	0.0721897
S30735_SI	3L	21139407	21139548	Ac78C	FBgn0024150	3L:21129545..21164991(-1)	FBgn0024150:19	Ac78C:19	1	FBgn0024150	FBpp0290915	FBtr0301701	0.552639	0.685963	0.176705	1.36379	2.21542	1.45705	0.206296	0.0831842	0.138277	0.0931966
S31305_SI	3L	22447473	22449089	CG11449	CG11449	3L:22447473..22449089(1)	CG11449:1	CG11449:1	1	FBgn0037162	FBpp0078155	FBtr0078503	0.61052	0.556206	-0.109395	49.4485	3.29974	0.245777	0.0728912	0.0542428	0.0334305	0.00697762
S31307_SI	3L	22459932	22461178	CG11438	CG11438	3L:22459932..22461178(1)	CG11438:1	CG11438:1	1	FBgn0037164	FBpp0078156	FBtr0078504	1.6018	0.165338	1.68779	53.8053	3.48479	0.231796	0.150723	0.169458	0.00429026	0.00626355
S31308_SI	3L	22461964	22462960	CG11437	CG11437	3L:22461964..22462960(1)	CG11437:1	CG11437:1	1	FBgn0037165	FBpp0078157	FBtr0078505	-0.00215297	1.29272	0.94346	49.7235	3.30089	0.24229	0.0542147	0.103943	0.0039799	0.0394053
S31309_SI	3L	22463658	22463894	CG11426	FBgn0037166	3L:22463658..22466609(1)	FBgn0037166:1	CG11426:1	1	FBgn0037166	FBpp0078158	FBtr0078506	1.69238	0.174482	1.11487	51.0313	3.45092	0.224149	0.171291	0.0974093	0.0205588	0.002364
S31310_SI	3L	22464967	22466609	CG11426	FBgn0037166	3L:22463658..22466609(1)	FBgn0037166:2	CG11426:2	1	FBgn0037166	FBpp0078158	FBtr0078506	2.04451	0.146018	1.79893	163.378	3.88247	0.499129	0.148378	0.116522	7.23406e-05	1.41652e-05
S3298_SI	2L	6225817	6226842	Ugt37b1	CG9481	2L:6225050..6226842(1)	CG9481:2	Ugt37b1:2	1	FBgn0026755	FBpp0078872	FBtr0079242	-1.57206	0.442459	-1.65792	0.30463	-0.305028	0.620054	0.265062	0.151693	0.0318552	0.0406208
S33358_SI	2R	2667220	2667766	Cyp6a2	CG9438	2R:2667220..2668960(-1)	CG9438:2	Cyp6a2:2	1	FBgn0000473	FBpp0085466	FBtr0086133	2.42724	0.2694	0.778897	20.8696	4.45654	0.0627088	0.134393	0.0465953	6.49006e-05	9.16903e-09
S33359_SI	2R	2667836	2668960	Cyp6a2	CG9438	2R:2667220..2668960(-1)	CG9438:1	Cyp6a2:1	1	FBgn0000473	FBpp0085466	FBtr0086133	2.55033	0.329683	1.30589	22.6125	4.66206	0.115551	0.124729	0.0488195	1.42469e-06	7.69713e-10
S33381_SI	2R	2718802	2719001	CG34215	FBgn0085244	2R:2718802..2719296(-1)	FBgn0085244:1	CG34215:1	1	FBgn0085244	FBpp0111323	FBtr0112408	3.01837	0.125363	2.54979	10.2665	4.27036	0.0155482	0.287381	0.19992	0.0204381	0.00171235
S33382_SI	2R	2719056	2719296	CG34215	FBgn0085244	2R:2718802..2719296(-1)	FBgn0085244:2	CG34215:2	1	FBgn0085244	FBpp0111323	FBtr0112408	3.52413	0.128529	2.90519	11.5063	4.4693	0.022693	0.390686	0.217332	0.054812	0.00161291
S33583_SI	2R	2951921	2952057	Tsp42Er	FBgn0033139	2R:2951921..2953618(1)	FBgn0033139:1	Tsp42Er:1	1	FBgn0033139	FBpp0088107	FBtr0089036	-0.455477	0.585454	0.34922	1.36178	1.36462	0.300226	0.174216	0.234088	0.00289663	0.135138
S34116_SI	2R	3601468	3601695	CG1942	CG1942	2R:3600128..3601695(1)	CG1942:6	CG1942:6	1	FBgn0033215	FBpp0088002	FBtr0088928	1.16057	0.075199	0.766247	4.34899	1.83229	0.432639	0.48151	0.342744	0.0953625	0.00706843
S35121_SI	2R	5013686	5013718	CG18659	FBgn0027561	2R:5010809..5019486(-1)	FBgn0027561:4	CG18659:4	3	FBgn0027561	FBpp0087707;FBpp0087708;FBpp0291660	FBtr0088626;FBtr0088627;FBtr0302498	2.23506	0.0808178	2.34428	14.3304	3.26496	0.124048	0.35602	0.43553	0.0435659	0.074014
S35233_SI	2R	5125597	5125678	Cyp4p2	CG1944	2R:5125035..5127338(1)	CG1944:3	Cyp4p2:3	1	FBgn0033395	FBpp0087672	FBtr0088591	2.80495	0.599873	2.59441	11.0959	4.47942	0.112341	0.211212	0.102562	0.0173086	0.01655
S35234_SI	2R	5125836	5125936	Cyp4p2	CG1944	2R:5125035..5127338(1)	CG1944:4	Cyp4p2:4	1	FBgn0033395	FBpp0087672	FBtr0088591	2.80495	0.599873	2.06081	11.1376	4.30079	0.135906	0.251987	0.127077	0.0795058	0.00765732
S35235_SI	2R	5125995	5126265	Cyp4p2	CG1944	2R:5125035..5127338(1)	CG1944:5	Cyp4p2:5	1	FBgn0033395	FBpp0087672	FBtr0088591	2.85262	0.601955	2.05166	13.9865	4.6938	0.1197	0.178598	0.0990035	0.00758604	0.000247248
S35236_SI	2R	5126324	5126544	Cyp4p2	CG1944	2R:5125035..5127338(1)	CG1944:6	Cyp4p2:6	1	FBgn0033395	FBpp0087672	FBtr0088591	2.931	0.545977	2.08666	11.9781	4.53661	0.018198	0.223152	0.119142	0.104358	0.0110283
S35237_SI	2R	5126609	5126923	Cyp4p2	CG1944	2R:5125035..5127338(1)	CG1944:7	Cyp4p2:7	1	FBgn0033395	FBpp0087672	FBtr0088591	2.87336	0.542423	2.03399	12.4548	4.61476	0.106123	0.193562	0.0998123	0.0092635	0.000232433
S3536_SI	2L	6656459	6656933	CG31636	FBgn0051636	2L:6656459..6657879(-1)	FBgn0051636:1	CG31636:1	1	FBgn0051636	FBpp0078953	FBtr0079324	1.56054	0.277213	1.37176	5.72536	2.27871	0.134568	0.497929	0.416281	0.00405585	0.000428798
S35891_SI	2R	6041313	6041488	KCNQ	FBgn0033494	2R:6033402..6079899(-1)	FBgn0033494:17	KCNQ:17	4	FBgn0033494	FBpp0289110;FBpp0289111;FBpp0290658;FBpp0290659	FBtr0299832;FBtr0299833;FBtr0301443;FBtr0301444	1.69097	0.111104	1.38345	3.96928	2.50171	0.0900639	0.445116	0.384683	0.170991	0.0493682
S3595_SI	2L	6713366	6713465	GRHR	CG11325	2L:6711282..6716183(-1)	CG11325:4	GRHR:4	3	FBgn0025595	FBpp0078938;FBpp0078939;FBpp0089220	FBtr0079308;FBtr0079309;FBtr0079310	2.0491	0.197217	2.06056	5.17891	3.00592	0.159483	0.385911	0.394377	0.182583	0.188714
S36054_SI	2R	6314385	6314602	CG12896	FBgn0033521	2R:6314385..6315418(-1)	FBgn0033521:1	CG12896:1	1	FBgn0033521	FBpp0087406	FBtr0088315	1.77923	0.211966	0.104947	20.2426	3.79705	0.127638	0.134169	0.0171207	7.63687e-08	2.05866e-11
S36276_SI	2R	6721568	6721741	CG12344	CG12344	2R:6714934..6721741(-1)	CG12344:1	CG12344:1	1	FBgn0033558	FBpp0087341	FBtr0088246	0.911387	0.198676	1.2279	4.69151	2.05249	0.215975	0.318739	0.492147	0.0579513	0.189395
S36442_SI	2R	7156101	7156157	Cpr47Ef	FBgn0033603	2R:7154420..7160019(-1)	FBgn0033603:9	Cpr47Ef:9	2	FBgn0033603	FBpp0291858;FBpp0291859	FBtr0302718;FBtr0302719	1.99763	0.0337285	0.802899	8.32065	2.84618	0.233322	0.420272	0.130683	0.0799345	7.21262e-05
S36656_SI	2R	7474602	7474643	tou	FBgn0033636	2R:7466385..7503336(-1)	FBgn0033636:11	tou:11	2	FBgn0033636	FBpp0087193;FBpp0111979	FBtr0088091;FBtr0113066	2.76434	0.156808	2.17639	12.7239	3.47658	0.0540338	0.494134	0.35626	0.13891	0.00525483
S39088_SI	2R	11451916	11451969	CG8195	FBgn0034032	2R:11450201..11453291(-1)	FBgn0034032:4	CG8195:4	1	FBgn0034032	FBpp0086486	FBtr0087353	2.18709	0.389515	1.88116	15.5862	3.01463	0.140913	0.456438	0.33796	0.1227	0.0294181
S39159_SI	2R	11581982	11582133	CG33460	FBgn0053460	2R:11581597..11582737(1)	FBgn0053460:3	CG33460:3	1	FBgn0053460	FBpp0100103	FBtr0100642	0.873262	0.547769	0.614569	1.81659	1.99267	0.374672	0.345087	0.164118	0.0533855	0.0340015
S39512_SI	2R	12046185	12046299	CG10734	CG10734	2R:12044916..12046299(-1)	CG10734:1	CG10734:1	1	FBgn0034082	FBpp0086388	FBtr0087250	0.161157	1.34991	-1.02402	1.03033	2.4066		0.485231	0.0323668	0.172524	0.0908358
S3952_SI	2L	7390984	7391503	CG5160	FBgn0031906	2L:7390984..7398403(-1)	FBgn0031906:1	CG5160:1	2	FBgn0031906	FBpp0079092;FBpp0291744	FBtr0079468;FBtr0302588	0.96092	0.364187	0.903983	5.89437	1.72862	0.14412	0.480057	0.475413	0.0298359	0.0193938
S3955_SI	2L	7392076	7392212	CG5160	FBgn0031906	2L:7390984..7398403(-1)	FBgn0031906:4	CG5160:4	2	FBgn0031906	FBpp0079092;FBpp0291744	FBtr0079468;FBtr0302588	0.957457	0.290167	0.951875	6.80314	1.93495	0.475729	0.360071	0.373837	0.0563814	0.0548509
S3956_SI	2L	7392274	7392404	CG5160	FBgn0031906	2L:7390984..7398403(-1)	FBgn0031906:5	CG5160:5	2	FBgn0031906	FBpp0079092;FBpp0291744	FBtr0079468;FBtr0302588	0.916166	0.386875	0.845406	5.43898	1.87175	0.22361	0.396723	0.371338	0.190587	0.155106
S4015_SI	2L	7458032	7458754	Gr28b	FBgn0045495	2L:7454825..7462247(-1)	FBgn0045495:5	Gr28b:5	1	FBgn0045495	FBpp0089145	FBtr0079460	-2.2211	0.142922	-1.93944	1.13042	1.17608		0.0672775	0.0443557	0.0372336	0.0822646
S40232_SI	2R	13006211	13007808	Amy-p	CG18730	2R:13006211..13007808(-1)	CG18730:1	Amy-p:1	1	FBgn0000079	FBpp0086155	FBtr0087004	-0.119946	0.525428	-0.422329	2.78415	1.12517	0.395295	0.297113	0.262486	0.0302447	0.007093
S40583_SI	2R	13589101	13589154	Uhg1	CR32886	2R:13586602..13590827(1)	CR32886:10	Uhg1:10	1	FBgn0045800		FBtr0086842	1.26863	1.13279	0.978299	3.2063	2.55284	0.268865	0.373115	0.210117	0.070502	0.0249366
S40739_SI	2R	13774718	13775115	proPO-A1	FBgn0261362	2R:13774718..13777477(-1)	FBgn0261362:1	CG42639:1	1	FBgn0261362	FBpp0291497	FBtr0302291	-0.0505032	0.476704	0.836044	0.358951	2.12608	0.430763	0.114458	0.280878	0.000310118	0.0243982
S40741_SI	2R	13775585	13776218	proPO-A1	FBgn0261362	2R:13774718..13777477(-1)	FBgn0261362:3	CG42639:3	1	FBgn0261362	FBpp0291497	FBtr0302291	-0.265588	0.716433	0.714007	0.262724	2.26249	0.27171	0.0904475	0.27238	0.00251299	0.0611732
S40744_SI	2R	13777050	13777477	proPO-A1	FBgn0261362	2R:13774718..13777477(-1)	FBgn0261362:6	CG42639:6	1	FBgn0261362	FBpp0291497	FBtr0302291	-0.0850904	0.255344	0.481676	0.276048	1.90851	0.227958	0.13703	0.253759	0.00317331	0.0315456
S40974_SI	2R	14292125	14292843	GstE5	FBgn0063495	2R:14292125..14292843(1)	FBgn0063495:1	GstE5:1	1	FBgn0063495	FBpp0085854	FBtr0086673	0.479116	0.660808	1.12325	8.1763	2.14464	0.17192	0.218735	0.36004	6.23424e-07	0.00041281
S41363_SI	2R	14996257	14996446	5-HT1A	CG16720	2R:14954664..15009463(1)	CG16720:5	5-HT1A:5	2	FBgn0004168	FBpp0085761;FBpp0085762	FBtr0086577;FBtr0086578	1.52173	0.402761	1.36324	6.07487	2.29524	0.216888	0.48084	0.388719	0.086537	0.0358489
S41795_SI	2R	15585228	15585334	Obp56a	CG11797	2R:15585228..15586016(1)	CG11797:1	Obp56a:1	1	FBgn0034468	FBpp0085672	FBtr0086476	1.17403	0.576725	2.31613	1.02718	3.66484	0.0549995	0.0917613	0.29436	0.000108476	0.0250054
S41796_SI	2R	15585574	15586016	Obp56a	CG11797	2R:15585228..15586016(1)	CG11797:2	Obp56a:2	1	FBgn0034468	FBpp0085672	FBtr0086476	1.32801	0.354026	2.79581	0.657012	3.96195	0.169799	0.0739785	0.309945	3.09604e-08	0.00144715
S42576_SI	2R	17102408	17102485	CG4302	FBgn0027073	2R:17100385..17102485(-1)	FBgn0027073:4	CG4302:4	1	FBgn0027073	FBpp0071551	FBtr0071625	1.3953	0.37743	1.96049	12.9929	2.92839	0.130216	0.224258	0.407269	0.00355215	0.0671279
S43181_SI	2R	18218567	18218708	T3dh	CG3425	2R:18217231..18219562(-1)	CG3425:4	T3dh:4	1	FBgn0017482	FBpp0071759	FBtr0071848	1.531	0.566376	1.87453	6.37608	2.59293	0.328725	0.371039	0.47673	0.0102104	0.0884807
S45407_SI	3R	20114	20599	CR33294	FBgn0053294	3R:17136..21871(1)	FBgn0053294:3	CR33294:3	1	FBgn0053294		FBtr0113460	-0.385067	0.454092	-0.314821	1.15401	0.667884	0.117341	0.373149	0.249496	0.00578359	0.0202327
S49155_SI	3R	7266845	7266968	sals	FBgn0051374	3R:7263269..7276872(-1)	FBgn0051374:7	CG31374:7	4	FBgn0051374	FBpp0081875;FBpp0081876;FBpp0081877;FBpp0290036	FBtr0082399;FBtr0082400;FBtr0082401;FBtr0300812	0.649744	2.23395	1.11123	7.1229	2.52364	0.147297	0.383324	0.291206	0.0657426	0.181865
S49160_SI	3R	7279174	7279542	PGRP-LB	FBgn0037906	3R:7278563..7283742(-1)	FBgn0037906:2	PGRP-LB:2	3	FBgn0037906	FBpp0081872;FBpp0081873;FBpp0081874	FBtr0082396;FBtr0082397;FBtr0082398	1.42319	0.480887	1.36604	4.05777	2.28102	0.328723	0.439414	0.40768	0.0634958	0.0465786
S49279_SI	3R	7511193	7511683	CG6834	CG6834	3R:7510391..7513852(-1)	CG6834:5	CG6834:5	1	FBgn0037935	FBpp0081914	FBtr0082438	2.3823	0.198708	2.39577	10.5345	3.16077	0.351129	0.445761	0.457857	0.0262438	0.0290445
S49463_SI	3R	7797616	7797750	CG12201	FBgn0037970	3R:7797416..7798627(1)	FBgn0037970:2	CG12201:2	2	FBgn0037970	FBpp0081959;FBpp0271780	FBtr0082485;FBtr0273272	-0.00111062	0.752241	0.55639	2.28776	1.48999	0.47585	0.250629	0.380752	0.0225492	0.168592
S49473_SI	3R	7804296	7804415	CG18547	FBgn0037973	3R:7804296..7806112(-1)	FBgn0037973:1	CG18547:1	1	FBgn0037973	FBpp0081980	FBtr0082506	2.34065	0.172794	1.06762	10.0837	3.06887	0.162201	0.483324	0.204011	0.185854	0.000253973
S49599_SI	3R	8049999	8050594	CG17404	FBgn0038001	3R:8049713..8050741(-1)	FBgn0038001:2	CG17404:2	1	FBgn0038001	FBpp0291517	FBtr0302311	-0.216955	0.659129	0.127868	1.87842	1.15893	0.153008	0.283593	0.36281	0.0163617	0.0757698
S49601_SI	3R	8051004	8051241	CG12256	FBgn0038002	3R:8051004..8052061(-1)	FBgn0038002:1	CG12256:1	1	FBgn0038002	FBpp0082090	FBtr0082621	-1.11551	1.52049	-0.528525	0.431375	1.57305	0.0773587	0.0739849	0.118075	0.0823886	0.185095
S50232_SI	3R	9205991	9206540	CG8870	CG8870	3R:9205862..9207065(1)	CG8870:2	CG8870:2	1	FBgn0038144	FBpp0082218	FBtr0082750	-2.37644	1.41963	-0.238866	4.93998	2.94569	0.134409	0.0116765	0.0675263	0.00687711	0.104575
S50247_SI	3R	9222416	9222855	CG14374	FBgn0040553	3R:9222416..9222855(-1)	FBgn0040553:1	CG14374:1	1	FBgn0040553	FBpp0082229	FBtr0082761	-0.493338	0.57968	0.222656	4.9511	2.94917	0.0765323	0.0346583	0.10109	0.0539817	0.0965575
S50257_SI	3R	9230831	9232083	yellow-e2	FBgn0038151	3R:9230831..9232689(-1)	FBgn0038151:1	yellow-e2:1	1	FBgn0038151	FBpp0291732	FBtr0302576	-2.21796	0.560481	-1.80134	4.20202	2.89024	0.140273	0.00649611	0.00914282	0.0366342	0.0536052
S50276_SI	3R	9258787	9258963	yrt	FBgn0004049	3R:9254589..9260704(-1)	FBgn0004049:9	yrt:9	4	FBgn0004049	FBpp0082261;FBpp0112923;FBpp0112924;FBpp0112925	FBtr0082793;FBtr0114374;FBtr0114375;FBtr0114376	2.18474	0.212674	2.10793	13.7296	3.09118	0.325455	0.396581	0.363655	0.0999077	0.0717127
S50277_SI	3R	9259029	9259176	yrt	FBgn0004049	3R:9254589..9260704(-1)	FBgn0004049:10	yrt:10	4	FBgn0004049	FBpp0082261;FBpp0112923;FBpp0112924;FBpp0112925	FBtr0082793;FBtr0114374;FBtr0114375;FBtr0114376	2.31569	0.274986	2.24417	14.9322	3.04309	0.590619	0.447061	0.406146	0.156531	0.114578
S50283_SI	3R	9282514	9282833	CG14372	FBgn0038156	3R:9276312..9288887(1)	FBgn0038156:4	CG14372:4	1	FBgn0038156	FBpp0292351	FBtr0303259	1.90398	0.104349	1.735	10.581	2.80705	0.764631	0.346277	0.300939	0.147965	0.0788992
S50294_SI	3R	9287159	9287520	CG14372	FBgn0038156	3R:9276312..9288887(1)	FBgn0038156:15	CG14372:15	1	FBgn0038156	FBpp0292351	FBtr0303259	2.14009	0.274595	1.66539	11.7	2.94122	0.580734	0.415095	0.255496	0.177124	0.0240512
S50369_SI	3R	9506705	9507126	omd	CG9591	3R:9505151..9512932(-1)	CG9591:6	omd:6	1	FBgn0038168	FBpp0082313	FBtr0082848	1.59371	0.119271	1.73937	8.96539	2.76784	0.729931	0.26775	0.324846	0.102708	0.160847
S50386_SI	3R	9519932	9520140	CG14367	CG14367	3R:9519775..9521484(1)	CG14367:2	CG14367:2	1	FBgn0038170	FBpp0082287	FBtr0082819	-0.21996	0.267586	1.13885	6.53412	2.93052	0.188276	0.0652902	0.249683	0.000922523	0.0506982
S50411_SI	3R	9533699	9533868	Adgf-C	CG9345	3R:9532479..9534854(1)	CG9345:3	Adgf-C:3	1	FBgn0038173	FBpp0082289	FBtr0082821	1.52391	0.54343	1.16745	9.67262	2.62597	0.832784	0.299918	0.202394	0.183077	0.0675264
S50412_SI	3R	9533923	9534104	Adgf-C	CG9345	3R:9532479..9534854(1)	CG9345:4	Adgf-C:4	1	FBgn0038173	FBpp0082289	FBtr0082821	1.77316	0.183417	1.09681	11.3286	2.92434	0.519994	0.295274	0.186684	0.170595	0.0226401
S50673_SI	3R	10131875	10132065	su(Hw)	FBgn0003567	3R:10130177..10134309(-1)	FBgn0003567:3	su(Hw):3	2	FBgn0003567	FBpp0082404;FBpp0082405	FBtr0082945;FBtr0082946	1.65585	0.349281	1.52063	7.87429	2.42141	0.215772	0.475604	0.427743	0.100058	0.0490888
S50682_SI	3R	10138160	10138408	CG31321	CG31321	3R:10136089..10140134(1)	CG31321:3	CG31321:3	1	FBgn0051321	FBpp0082385	FBtr0082926	1.53582	0.094755	1.94151	9.73707	2.74555	0.291448	0.291327	0.442949	1.37304e-05	0.00157814
S50684_SI	3R	10138887	10139148	CG31321	CG31321	3R:10136089..10140134(1)	CG31321:5	CG31321:5	1	FBgn0051321	FBpp0082385	FBtr0082926	1.90851	0.301398	1.5999	12.1967	2.66963	0.375897	0.459254	0.354754	0.047942	0.00531644
S50876_SI	3R	10572129	10572847	smp-30	CG7390	3R:10571623..10573043(-1)	CG7390:2	smp-30:2	2	FBgn0038257	FBpp0082475;FBpp0082476	FBtr0083016;FBtr0083017	3.9547	0.113832	4.13144	98.1319	4.85812	0.0795335	0.406114	0.496409	9.47272e-06	0.000156434
S50899_SI	3R	10625512	10625935	CG14856	CG14856	3R:10624712..10626887(1)	CG14856:3	CG14856:3	1	FBgn0038261	FBpp0082451	FBtr0082992	-1.00776	0.890736	-0.776317	0.809907	0.253827	0.337139	0.362898	0.344209	0.0659183	0.136894
S52794_SI	3R	14248360	14248904	fru	FBgn0004652	3R:14242315..14371308(-1)	FBgn0004652:2	fru:2	3	FBgn0004652	FBpp0083060;FBpp0083065;FBpp0089357	FBtr0083640;FBtr0083645;FBtr0083650	1.02831	0.359455	0.657719	0.444082	2.6481	0.353182	0.197315	0.161672	0.0555211	0.0176635
S52798_SI	3R	14258286	14258540	fru	FBgn0004652	3R:14242315..14371308(-1)	FBgn0004652:8	fru:8	14	FBgn0004652	FBpp0083060;FBpp0083061;FBpp0083062;FBpp0083063;FBpp0083064;FBpp0083065;FBpp0083066;FBpp0083067;FBpp0089355;FBpp0089356;FBpp0089357;FBpp0089358;FBpp0089359;FBpp0290499	FBtr0083640;FBtr0083641;FBtr0083642;FBtr0083643;FBtr0083644;FBtr0083645;FBtr0083646;FBtr0083647;FBtr0083648;FBtr0083649;FBtr0083650;FBtr0083651;FBtr0083652;FBtr0301284	2.45906	0.256378	1.92591	5.14437	3.37649	0.165656	0.404956	0.237353	0.0597178	0.00288936
S52845_SI	3R	14470717	14471418	CG14303	CG14303	3R:14470177..14475859(1)	CG14303:3	CG14303:3	1	FBgn0038633	FBpp0083074	FBtr0083659	-0.854788	0.613478	-0.693632	0.0426711	0.415099	0.223985	0.312778	0.356107	0.00593827	0.0151185
S52848_SI	3R	14472219	14474632	CG14303	CG14303	3R:14470177..14475859(1)	CG14303:6	CG14303:6	1	FBgn0038633	FBpp0083074	FBtr0083659	-1.07798	0.829564	-0.792098	0.137493	0.511923	0.179852	0.257966	0.290558	0.00964094	0.0341755
S5297_SI	2L	9767059	9767758	CG4017	CG4017	2L:9767059..9768729(1)	CG4017:1	CG4017:1	1	FBgn0032143	FBpp0079463	FBtr0079867	1.47044	0.0917524	0.698249	6.60194	2.29259	0.163409	0.43672	0.27797	0.15893	0.00454534
S5298_SI	2L	9767813	9768729	CG4017	CG4017	2L:9767059..9768729(1)	CG4017:2	CG4017:2	1	FBgn0032143	FBpp0079463	FBtr0079867	1.13735	0.194096	0.600178	4.92952	1.97251	0.131883	0.436608	0.329811	0.0901973	0.00508099
S55423_SI	3R	19349044	19349324	CG10175	CG10175	3R:19348423..19356704(-1)	CG10175:7	CG10175:7	3	FBgn0039084	FBpp0083813;FBpp0083814;FBpp0083815	FBtr0084421;FBtr0084422;FBtr0084423	2.35028	0.178694	2.17316	13.2412	3.06768	0.396965	0.469301	0.414768	0.0340376	0.00812358
S56886_SI	3R	21129899	21130490	CG31436	FBgn0051436	3R:21129899..21131373(1)	FBgn0051436:1	CG31436:1	1	FBgn0051436	FBpp0084205	FBtr0084830	1.7079	0.11371	1.59546	5.49715	2.51101	0.14272	0.446708	0.400063	0.000845555	0.000204733
S56888_SI	3R	21131130	21131373	CG31436	FBgn0051436	3R:21129899..21131373(1)	FBgn0051436:3	CG31436:3	1	FBgn0051436	FBpp0084205	FBtr0084830	2.09006	0.492335	2.09739	6.5415	2.99369	0.194274	0.430802	0.430288	0.0469686	0.04892
S56910_SI	3R	21144272	21144533	CG10560	FBgn0039325	3R:21144272..21145801(-1)	FBgn0039325:1	CG10560:1	1	FBgn0039325	FBpp0084226	FBtr0084852	2.21417	0.450438	1.15777	20.7146	3.37365	0.0725653	0.336417	0.109315	0.0012663	2.87097e-07
S57536_SI	3R	22689120	22690289	CG5491	CG5491	3R:22689120..22690289(1)	CG5491:1	CG5491:1	1	FBgn0039459	FBpp0084433	FBtr0085061	0.172239	0.246778	0.55434	1.69815	1.76932	0.257438	0.202239	0.302816	0.00993351	0.0515746
S57581_SI	3R	22771741	22771877	CG14252	CG14252	3R:22771256..22772933(1)	CG14252:3	CG14252:3	1	FBgn0039462	FBpp0084439	FBtr0085067	0.655938	1.07085	1.07106	3.54645	1.97653	0.434515	0.371192	0.383642	0.0307868	0.154008
S57906_SI	3R	23196359	23196702	CG42534	FBgn0260487	3R:23166344..23196702(1)	FBgn0260487:7	CG42534:7	1	FBgn0260487	FBpp0290120	FBtr0300898	-1.06634	0.177518	-4.80911	0.557685	0.218534	0.541855	0.390459	0.00305046	0.0263153	2.7168e-06
S57918_SI	3R	23223896	23224108	side	FBgn0016061	3R:23202304..23244247(-1)	FBgn0016061:13	side:13	2	FBgn0016061	FBpp0084538;FBpp0288437	FBtr0085168;FBtr0289998	1.5937	0.419442	1.37058	5.3437	2.42002	0.0641014	0.461009	0.354055	0.0412562	0.00935543
S58270_SI	3R	24319924	24320797	Dhc98D	FBgn0013813	3R:24312675..24345120(1)	FBgn0013813:13	Dhc98D:13	2	FBgn0013813	FBpp0290517;FBpp0290518	FBtr0301302;FBtr0301303	-1.99702	0.177518	-1.59382	0.662261	0.511975	0.251953	0.0804678	0.0397176	0.000661587	0.0306683
S58293_SI	3R	24336164	24338469	Dhc98D	FBgn0013813	3R:24312675..24345120(1)	FBgn0013813:36	Dhc98D:36	2	FBgn0013813	FBpp0290517;FBpp0290518	FBtr0301302;FBtr0301303	-1.56281	0.0498548	-2.25148	1.17235	0.62284	0.104428	0.112093	0.0598702	0.000576278	2.57159e-05
S5845_SI	2L	10348660	10348973	CG34367	FBgn0085396	2L:10347851..10353631(-1)	FBgn0085396:2	CG34367:2	3	FBgn0085396	FBpp0111504;FBpp0290271;FBpp0293059	FBtr0112592;FBtr0301049;FBtr0304116	0.432303	0.182367	0.215797	3.62271	1.39114	0.440478	0.362529	0.306945	0.0728634	0.0475949
S59044_SI	3R	25731879	25732171	CG15515	CG15515	3R:25731188..25732171(1)	CG15515:2	CG15515:2	1	FBgn0039719	FBpp0084866	FBtr0085500	2.63807	0.180581	2.35143	13.5558	3.40035	0.109403	0.470009	0.374579	0.0230046	0.00202072
S59788_SI	3R	27027603	27028020	CG1544	FBgn0039827	3R:27022640..27029450(1)	FBgn0039827:10	CG1544:10	3	FBgn0039827	FBpp0085117;FBpp0085118;FBpp0112223	FBtr0085755;FBtr0085756;FBtr0113311	0.962181	0.412026	0.954415	2.46744	1.90831	0.282252	0.400726	0.377105	0.0127756	0.0120749
S59791_SI	3R	27029094	27029179	CG1544	FBgn0039827	3R:27022640..27029450(1)	FBgn0039827:13	CG1544:13	3	FBgn0039827	FBpp0085117;FBpp0085118;FBpp0112223	FBtr0085755;FBtr0085756;FBtr0113311	1.66436	0.261892	1.03663	5.99262	2.49186	0.0514064	0.446358	0.242376	0.174323	0.0123951
S59792_SI	3R	27029264	27029450	CG1544	FBgn0039827	3R:27022640..27029450(1)	FBgn0039827:14	CG1544:14	3	FBgn0039827	FBpp0085117;FBpp0085118;FBpp0112223	FBtr0085755;FBtr0085756;FBtr0113311	1.51013	0.141288	1.00556	6.18566	2.53391	0.0107217	0.361557	0.222574	0.0024394	2.86803e-05
S7157_SI	2L	13108416	13108626	CG5142	FBgn0032470	2L:13079005..13109468(1)	FBgn0032470:6	CG5142:6	1	FBgn0032470	FBpp0290580	FBtr0301366	0.669064	0.897496	1.39729	7.46269	2.18355	0.248759	0.27704	0.454365	8.04513e-05	0.0287325
S7748_SI	2L	14380863	14381170	ppk	CG3478	2L:14378218..14381170(-1)	CG3478:1	ppk:1	1	FBgn0020258	FBpp0080210	FBtr0080638	-0.213866	0.510028	-0.629385	0.809175	1.15322	0.515678	0.388507	0.159899	0.0846532	0.0384159
S7950_SI	2L	15058303	15058668	CG33679	FBgn0053679	2L:15058303..15059120(1)	FBgn0053679:1	CG33679:1	1	FBgn0053679	FBpp0091001	FBtr0091659	-0.386357	0.628417	0.457269	2.75438	1.41015	0.274083	0.181611	0.410846	0.00284611	0.121137
S824_SI	2L	1384927	1385212	lea	FBgn0002543	2L:1380086..1420449(-1)	FBgn0002543:2	lea:2	1	FBgn0002543	FBpp0077606	FBtr0077941	-0.512015	0.259801	-0.456385	1.61579	0.498955	0.178391	0.367747	0.385654	0.164803	0.19324
S960_SI	2L	1824762	1825133	CG31664	FBgn0051664	2L:1824273..1826378(-1)	FBgn0051664:2	CG31664:2	1	FBgn0051664	FBpp0292439	FBtr0303377	-0.682274	0.464115	-0.649386	0.314637	0.690115	0.283048	0.264477	0.170215	0.00342031	0.00942326
S961_SI	2L	1825186	1825901	CG31664	FBgn0051664	2L:1824273..1826378(-1)	FBgn0051664:3	CG31664:3	1	FBgn0051664	FBpp0292439	FBtr0303377	-0.462958	0.101991	-1.29214	0.489637	0.876205	0.0529724	0.262742	0.0380861	0.0267519	0.0114559
F12390_SI	X	3684002	3684369	HIP-R	FBgn0029676	X:3684002..3686510(1)	FBgn0029676:1;FBgn0029676:2;FBgn0029676:3	CG2947:1;CG2947:2;CG2947:3	1;1;1	FBgn0029676	FBpp0070572;FBpp0070573	FBtr0070597;FBtr0070598	1.04314	0.235891	1.07251	3.70667	0.15739	0.0528748	2.4663	2.87084	0.0238682	0.0195017
F18224_SI	X	16778708	16778833	Rcp	CG4875	X:16778616..16779897(1)	CG4875:1;CG4875:5	CG4875:1;CG4875:5	1;1	FBgn0030801	FBpp0074114;FBpp0074115	FBtr0074340;FBtr0074341	1.76901	0.232153	1.55748	11.3507	0.340818	1.82316	2.15225	2.56078	0.0862008	0.152446
F23397_SI	3L	5925506	5925873	Bj1	FBgn0002638	3L:5923362..5925873(-1)	FBgn0002638:3;FBgn0002638:4;FBgn0002638:5	Bj1:3;Bj1:4;Bj1:5	1;1;2	FBgn0002638	FBpp0076782;FBpp0076783;FBpp0076784	FBtr0077074;FBtr0077075;FBtr0077076	1.17094	0.490929	1.46989	2.71762	0.303475	0.764236	2.17311	2.82167	0.197934	0.0711292
F23478_SI	3L	6118173	6119093	l(3)mbn	CG12755	3L:6116986..6121719(-1)	CG12755:10;CG12755:11;CG12755:4	l(3)mbn:10;l(3)mbn:11;l(3)mbn:4	1;1;1	FBgn0002440	FBpp0076770;FBpp0099761	FBtr0077062;FBtr0100355	2.03107	0.114185	2.11659	2.34287	0.00912065	1.68272	3.66675	5.09286	0.0102709	0.0075561
F24871_SI	3L	8638849	8639918	CG13305	FBgn0035921	3L:8638012..8639918(-1)	FBgn0035921:3;FBgn0035921:4;FBgn0035921:5	CG13305:3;CG13305:4;CG13305:5	1;1;1	FBgn0035921	FBpp0271856;FBpp0271857	FBtr0273348;FBtr0273349	1.66281	0.81255	1.52887	9.55867	0.0964847	0.423373	5.41696	4.04701	0.0133325	0.0237499
F25265_SI	3L	9364004	9364140	Fdxh	FBgn0011769	3L:9363295..9364338(-1)	FBgn0011769:3;FBgn0011769:4	Fdxh:3;Fdxh:4	1;1	FBgn0011769	FBpp0076226;FBpp0292527	FBtr0076498;FBtr0303475	2.50372	0.235863	2.51949	14.4307	1.67637	0.55951	2.12743	2.28191	0.016348	0.0144211
F27853_SI	3L	15504153	15504269	Eip71CD	FBgn0000565	3L:15504153..15506302(1)	FBgn0000565:1;FBgn0000565:2	Eip71CD:1;Eip71CD:2	2;1	FBgn0000565	FBpp0075307;FBpp0075308;FBpp0075309	FBtr0075552;FBtr0075553;FBtr0075554	2.76921	0.252244	2.73269	18.0024	2.05084	0.235402	2.05866	2.20785	0.0754748	0.0935553
F3191_SI	2L	6032794	6033589	CG9109	CG9109	2L:6025870..6034423(-1)	CG9109:10;CG9109:3;CG9109:4	CG9109:10;CG9109:3;CG9109:4	1;1;1	FBgn0031765	FBpp0078855;FBpp0100127	FBtr0079224;FBtr0100665	1.06988	0.103748	0.776344	3.54293	0.0804862	0.426236	2.53914	2.03593	0.00288904	0.034918
F3995_SI	2L	7440020	7441756	CG5973	FBgn0031914	2L:7437506..7445269(1)	FBgn0031914:2;FBgn0031914:3;FBgn0031914:4	CG5973:2;CG5973:3;CG5973:4	1;1;1	FBgn0031914	FBpp0079075;FBpp0079076;FBpp0290375	FBtr0079447;FBtr0079448;FBtr0301152	3.95989	0.259421	3.61672	36.6193	2.44948	0.226328	4.54962	4.07965	0.0578377	0.155876
F40856_SI	2R	14045447	14045697	lolal	FBgn0022238	2R:14042350..14045697(-1)	FBgn0022238:7;FBgn0022238:8	lolal:7;lolal:8	1;1	FBgn0022238	FBpp0085955;FBpp0085956	FBtr0086776;FBtr0086777	2.72336	0.100913	2.6045	12.3134	1.37067	1.40954	2.47212	2.20026	0.0278131	0.0458269
F52237_SI	3R	13218994	13219322	CREG	FBgn0025456	3R:13218994..13220362(-1)	FBgn0025456:1;FBgn0025456:2	CREG:1;CREG:2	2;1	FBgn0025456	FBpp0088834;FBpp0088835;FBpp0088836	FBtr0089895;FBtr0089896;FBtr0089897	5.18557	0.237488	5.15761	143.338	4.39019	0.0914038	2.24954	2.15364	8.52016e-06	1.40666e-05
F6073_SI	2L	10488745	10488988	CG6144	FBgn0032259	2L:10488745..10490461(1)	FBgn0032259:1;FBgn0032259:2	CG6144:1;CG6144:2	1;1	FBgn0032259	FBpp0100020;FBpp0293077	FBtr0100565;FBtr0304137	2.11641	0.150187	2.2181	14.4994	1.2878	0.419602	2.1726	2.50722	0.0201421	0.00914163
F6305_SI	2L	10968105	10968206	CG33129	FBgn0053129	2L:10964903..10970275(-1)	FBgn0053129:6;FBgn0053129:7	CG33129:6;CG33129:7	1;1	FBgn0053129	FBpp0079759;FBpp0079760	FBtr0080170;FBtr0080171	3.45957	0.0648172	3.01548	18.2811	0.812013	3.20148	3.04982	2.41415	0.037805	0.0887538
F6870_SI	2L	12207627	12210110	CG31759	FBgn0051759	2L:12207627..12210110(1)	FBgn0051759:1;FBgn0051759:2;FBgn0051759:3	CG31759:1;CG31759:2;CG31759:3	1;1;1	FBgn0051759	FBpp0288678;FBpp0288679	FBtr0290239;FBtr0290240	2.06288	0.256282	1.6527	1.63344	0.591961	0.190186	4.39148	3.21569	0.048288	0.171466
F8148_SI	2L	15762196	15762408	Gli	CG3903	2L:15756001..15762755(-1)	CG3903:10;CG3903:11	Gli:10;Gli:11	1;1	FBgn0001987	FBpp0080326;FBpp0080328	FBtr0080767;FBtr0080769	1.14516	0.0743678	1.26676	1.88242	-0.653108		18.1507	14.0524	0.152247	0.149262
F8223_SI	2L	15959097	15959431	CG18063	FBgn0028856	2L:15957858..15959431(1)	FBgn0028856:6;FBgn0028856:7	CG18063:6;CG18063:7	1;2	FBgn0028856	FBpp0289341;FBpp0289342;FBpp0289841	FBtr0300064;FBtr0300065;FBtr0300614	1.41242	0.795122	1.72113	2.11701	-0.470495		23.429	17.8998	0.171949	0.129357
S1050_SI	2L	2000928	2001086	CG33543	FBgn0053543	2L:1997102..2006307(-1)	FBgn0053543:3	CG33543:3	1	FBgn0053543	FBpp0090964	FBtr0091509	3.41185	0.128965	3.22579	30.5094	2.26482	0.408022	3.00432	2.50016	2.41068e-05	0.000215423
S11102_SI	X	523816	524242	l(1)1Bi	CG6189	X:523816..527666(1)	CG6189:1	l(1)1Bi:1	1	FBgn0001341	FBpp0070114	FBtr0070119	1.25123	0.347743	0.924453	2.39497	0.165621	0.268481	3.00477	2.12165	0.0289296	0.140698
S11400_SI	X	1354840	1355700	CG14787	FBgn0027793	X:1354840..1355700(-1)	FBgn0027793:1	CG14787:1	1	FBgn0027793	FBpp0070285	FBtr0070298	0.662116	0.428076	0.343397	1.91357	-0.520586	0.265807	3.39423	2.35842	0.0466295	0.160415
S11800_SI	X	2075127	2075380	pn	CG3461	X:2075127..2076972(1)	CG3461:1	pn:1	1	FBgn0003116	FBpp0070373	FBtr0070389	1.75698	0.245998	1.87542	4.03289	0.704188	0.687988	2.46766	2.80314	0.0433448	0.0239151
S11898_SI	X	2225526	2225880	Ilp6	FBgn0044047	X:2225526..2227719(-1)	FBgn0044047:1	Ilp6:1	3	FBgn0044047	FBpp0070390;FBpp0292966;FBpp0292967	FBtr0070406;FBtr0303997;FBtr0303998	3.11497	0.132846	3.21038	19.7203	2.36242	0.199539	2.10595	2.34375	9.9633e-05	2.19036e-05
S1189_SI	2L	2217598	2217771	mio	CG7074	2L:2217363..2220625(1)	CG7074:2	mio:2	1	FBgn0031399	FBpp0077507	FBtr0077835	1.41684	0.286539	1.56779	4.1939	0.528663	0.513872	2.30284	2.69023	0.140805	0.078587
S12877_SI	X	5223944	5224185	XRCC1	FBgn0026751	X:5223944..5226468(1)	FBgn0026751:1	XRCC1:1	1	FBgn0026751	FBpp0070730	FBtr0070763	0.524312	0.240265	0.644941	1.6412	-0.785839	0.17594	5.62408	6.23099	0.0239216	0.0136198
S1310_SI	2L	2411052	2411220	CG18641	FBgn0031426	2L:2410884..2412129(-1)	FBgn0031426:2	CG18641:2	1	FBgn0031426	FBpp0290926	FBtr0301712	2.07655	0.225797	2.06006	8.49261	0.691947	0.595786	3.58697	3.51346	0.0090932	0.00992601
S13515_SI	X	6549583	6549805	l(1)G0148	CG32742	X:6548649..6553742(1)	CG32742:3	l(1)G0148:3	1	FBgn0028360	FBpp0070911	FBtr0070950	2.46545	0.277056	2.44417	7.43159	1.30555	0.34434	3.1524	3.0274	0.0094951	0.0108496
S14237_SI	X	8352527	8353202	CG15347	FBgn0030040	X:8352527..8354927(-1)	FBgn0030040:1	CG15347:1	2	FBgn0030040	FBpp0071185;FBpp0291662	FBtr0071242;FBtr0302500	1.031	0.218256	0.887691	3.03599	0.169761	0.320718	2.32392	2.06278	0.0626209	0.128936
S14816_SI	X	9739734	9739829	CG32698	CG32698	X:9682515..9743263(1)	CG32698:6	CG32698:6	1	FBgn0052698	FBpp0071321	FBtr0071386	1.6529	0.0641067	1.85283	1.81274	-0.11972	1.69553	2.93985	4.18757	0.0301383	0.0161151
S14848_SI	X	9857758	9858327	CG1791	FBgn0030163	X:9857486..9858911(-1)	FBgn0030163:2	CG1791:2	2	FBgn0030163	FBpp0071364;FBpp0111881	FBtr0071429;FBtr0112968	3.05812	0.0571675	3.03331	19.9869	2.24321	0.284137	2.2049	2.14882	1.73763e-05	2.62326e-05
S15200_SI	X	10746478	10748907	feo	CG11207	X:10746478..10748907(-1)	CG11207:1	feo:1	1	FBgn0030241	FBpp0073266	FBtr0073410	-1.25702	0.164071	-1.31949	0.500569	-2.28766	0.242933	2.77464	3.40126	0.119336	0.147123
S15666_SI	X	11685094	11685217	Karl	CG4139	X:11682879..11686287(1)	CG4139:3	Karl:3	2	FBgn0030334	FBpp0073401;FBpp0073402	FBtr0073556;FBtr0073557	3.40655	0.136023	3.42256	12.346	2.21722	0.602539	2.91821	3.09288	0.004892	0.0043811
S15708_SI	X	11746454	11746548	p24-1	CG1967	X:11745364..11746548(-1)	CG1967:1	p24-1:1	1	FBgn0030341	FBpp0073441	FBtr0073604	3.64402	0.159378	3.60352	36.9192	2.76706	0.446491	2.2609	2.27945	0.0374297	0.0478038
S15986_SI	X	12384693	12386933	Lsp1alpha	CG2559	X:12384416..12386933(1)	CG2559:2	Lsp1alpha:2	1	FBgn0002562	FBpp0073484	FBtr0073651	1.86857	0.472318	2.04392	2.30412	0.839033	0.292344	2.94547	3.24749	0.0043633	0.00103567
S16036_SI	X	12505947	12506023	CG2543	CG2543	X:12505947..12509563(1)	CG2543:1	CG2543:1	1	FBgn0030407	FBpp0073488	FBtr0073655	2.06494	0.722428	2.04138	10.5274	0.552162	0.626293	4.6899	4.35741	0.0390562	0.0423561
S1712_SI	2L	3172055	3172645	CG34406	FBgn0085435	2L:3169813..3172751(-1)	FBgn0085435:3	CG34406:3	1	FBgn0085435	FBpp0111583	FBtr0112671	0.811363	0.299233	0.72872	2.55437	-0.847262	0.804523	4.30856	3.98526	0.000505989	0.000844456
S17611_SI	X	15834433	15834543	Stim	FBgn0045073	X:15828528..15834543(-1)	FBgn0045073:11	Stim:11	3	FBgn0045073	FBpp0073955;FBpp0089131;FBpp0292600	FBtr0074159;FBtr0074160;FBtr0303567	2.73041	0.276541	2.85853	31.1693	1.97803	0.275184	2.12706	2.54739	0.0909776	0.0445959
S1768_SI	2L	3315274	3315428	CG3277	FBgn0031518	2L:3313347..3317086(1)	FBgn0031518:7	CG3277:7	1	FBgn0031518	FBpp0112952	FBtr0114460	0.324424	0.892824	1.33482	0.479132	-1.27797		11.9753	30.2096	0.180383	0.0334595
S1823_SI	2L	3357684	3358618	CG8838	CG8838	2L:3357684..3358618(1)	CG8838:1	CG8838:1	1	FBgn0031526	FBpp0077276	FBtr0077588	-1.87226		-1.5716	0.256109	-4.3572		12.0004	16.2096	0.0165346	0.0105624
S18796_SI	X	17996791	17996919	Taf8	CG7128	X:17996005..17997517(1)	CG7128:3	Taf8:3	1	FBgn0022724	FBpp0074288	FBtr0074514	1.31414	0.437763	1.21567	6.94536	-1.3912	1.52496	14.4962	12.6163	0.00134848	0.00190961
S19454_SI	X	19517147	19517387	MKP-4	CG14211	X:19517147..19519762(1)	CG14211:1	CG14211:1	1	FBgn0031044	FBpp0074510	FBtr0074741	1.15732	0.347416	0.93031	2.69052	-1.07733	2.95617	2.63762	2.6384	0.0447971	0.0739974
S2014_SI	2L	3706922	3707060	CG31777	CG31777	2L:3706543..3707060(-1)	CG31777:1	CG31777:1	1	FBgn0051777	FBpp0077231	FBtr0077542	3.39435	0.150344	3.39962	16.7775	2.56694	0.612228	2.06891	2.11173	0.109105	0.106577
S20218_SI	X	21884678	21884858	Cp110	FBgn0031191	X:21884237..21889294(1)	FBgn0031191:5	CG14617:5	5	FBgn0031191	FBpp0077044;FBpp0077045;FBpp0100111;FBpp0100112;FBpp0100113	FBtr0077352;FBtr0077353;FBtr0100650;FBtr0100651;FBtr0100652	0.99468	0.39133	0.598072	2.39297	-0.286154	0.0731647	5.6535	2.76242	0.033456	0.195856
S20249_SI	X	21942596	21942713	CG17600	FBgn0031195	X:21917035..21943860(1)	FBgn0031195:6	CG17600:6	2	FBgn0031195	FBpp0077050;FBpp0077051	FBtr0077358;FBtr0077359	2.03115	0.368214	2.25577	6.03047	1.04368	0.88585	2.27429	2.81942	0.100124	0.0395735
S20297_SI	3L	25341	25559	mthl8	CG32475	3L:22947..26316(1)	CG32475:4	mthl8:4	1	FBgn0052475	FBpp0072364	FBtr0072462	2.85563	0.244283	1.90547	14.4588	0.361543	0.82741	10.248	4.09387	1.24858e-05	0.00284943
S20299_SI	3L	26030	26316	mthl8	CG32475	3L:22947..26316(1)	CG32475:6	mthl8:6	1	FBgn0052475	FBpp0072364	FBtr0072462	1.81285	0.345556	1.73915	9.25541	0.844692	0.216442	2.70375	2.51148	0.0390416	0.0579938
S20300_SI	3L	66439	66721	Lsp1gamma	CG6821	3L:66439..69003(1)	CG6821:1	Lsp1gamma:1	1	FBgn0002564	FBpp0072365	FBtr0072463	0.938209	0.281721	1.35468	1.80001	-0.615464	0.442798	6.93898	11.6106	0.0430899	0.0103093
S20301_SI	3L	66787	69003	Lsp1gamma	CG6821	3L:66439..69003(1)	CG6821:2	Lsp1gamma:2	1	FBgn0002564	FBpp0072365	FBtr0072463	2.01582	0.170553	2.4344	5.75048	1.1116	0.489245	2.32013	3.493	0.00165689	2.15679e-05
S20418_SI	3L	248202	248621	mthl14	CG32476	3L:247495..250314(1)	CG32476:3	mthl14:3	1	FBgn0052476	FBpp0072402	FBtr0072501	0.29539	0.543374	0.907987	0.604642	-1.00556		12.0147	21.9093	0.0801482	0.00958152
S20848_SI	3L	1192184	1192234	Trh	FBgn0035187	3L:1190384..1193169(-1)	FBgn0035187:5	Trh:5	1	FBgn0035187	FBpp0072534	FBtr0072638	1.24748	0.468588	1.31492	2.41581	-1.03227	3.01283	3.67309	2.58639	0.0994647	0.123361
S21203_SI	3L	1665143	1665366	CG7974	FBgn0035254	3L:1665143..1666383(1)	FBgn0035254:1	CG7974:1	1	FBgn0035254	FBpp0072646	FBtr0072763	2.29461	0.176101	2.34316	10.3219	1.51521	0.423965	2.08565	2.24503	0.143697	0.117112
S22189_SI	3L	3369569	3369942	Drs	FBgn0010381	3L:3369569..3369942(1)	FBgn0010381:1	Drs:1	1	FBgn0010381	FBpp0072935	FBtr0073073	6.22188	0.196707	6.27231	319.922	5.35564	0.354617	2.30347	2.41536	0.000912616	0.000507938
S22433_SI	3L	4030800	4031436	Gr64c	FBgn0045477	3L:4030264..4032032(1)	FBgn0045477:3	Gr64c:3	1	FBgn0045477	FBpp0073052	FBtr0073196	-0.411381	0.341372	-0.493009	0.575029	-1.29725	0.172023	2.49147	2.5726	0.13401	0.179845
S22775_SI	3L	4414360	4414457	CG11347	FBgn0035542	3L:4406948..4420266(1)	FBgn0035542:3	CG11347:3	1	FBgn0035542	FBpp0073151	FBtr0073295	5.31848	0.12529	5.25861	155.398	4.50094	0.125432	2.26525	2.1373	2.44418e-05	6.47619e-05
S23018_SI	3L	4900415	4900869	CG13704	CG13704	3L:4898900..4900869(1)	CG13704:3	CG13704:3	1	FBgn0035583	FBpp0073209	FBtr0073353	1.2549	0.25161	1.28863	7.00476	0.114742	0.43493	2.98575	3.07246	0.00275242	0.00213646
S23399_SI	3L	5927154	5927434	CG33993	FBgn0053993	3L:5926136..5943755(-1)	FBgn0053993:3	CG33993:3	2	FBgn0053993	FBpp0099403;FBpp0290256	FBtr0100046;FBtr0301034	1.22078	0.348557	1.34644	2.59094	0.362581	0.747585	2.06767	2.45988	0.119468	0.0697431
S23479_SI	3L	6119454	6119597	l(3)mbn	CG12755	3L:6116986..6121719(-1)	CG12755:3	l(3)mbn:3	2	FBgn0002440	FBpp0076770;FBpp0099761	FBtr0077062;FBtr0100355	2.42393	0.0927865	2.62875	5.709	0.734743	0.598348	4.85549	6.00994	0.00481885	0.00176168
S23480_SI	3L	6121461	6121569	l(3)mbn	CG12755	3L:6116986..6121719(-1)	CG12755:2	l(3)mbn:2	2	FBgn0002440	FBpp0076770;FBpp0099761	FBtr0077062;FBtr0100355	2.84182	0.318327	2.59309	6.15772	1.56906	0.618376	3.23793	2.54372	0.0851314	0.179215
S23481_SI	3L	6121629	6121719	l(3)mbn	CG12755	3L:6116986..6121719(-1)	CG12755:1	l(3)mbn:1	2	FBgn0002440	FBpp0076770;FBpp0099761	FBtr0077062;FBtr0100355	3.0669	0.194296	3.28308	10.4354	1.17722	1.54974	3.90136	4.80308	0.00224404	0.000794326
S23511_SI	3L	6145768	6145845	Acp65Aa	FBgn0020765	3L:6145150..6145845(-1)	FBgn0020765:2	Acp65Aa:2	1	FBgn0020765	FBpp0076729	FBtr0077021	2.1135	0.174249	2.06085	4.69931	1.04141	0.316873	2.86063	3.52007	0.105893	0.126679
S23985_SI	3L	7236960	7237032	mRpL50	CG8612	3L:7236174..7237032(-1)	CG8612:1	mRpL50:1	1	FBgn0028648	FBpp0076601	FBtr0076891	2.36339	0.439093	2.36254	9.75183	1.26161	0.788546	4.13025	4.09946	0.0858478	0.0861092
S24753_SI	3L	8503138	8503303	CG6745	CG6745	3L:8503138..8506104(1)	CG6745:1	CG6745:1	1	FBgn0035901	FBpp0076346	FBtr0076620	1.00642	0.72337	1.59413	2.10899	-1.167	1.31524	5.9012	10.8379	0.0105152	0.00151238
S24821_SI	3L	8593763	8593974	Nelf-E	FBgn0017430	3L:8592542..8593974(-1)	FBgn0017430:4	Nelf-E:4	1	FBgn0017430	FBpp0076374	FBtr0076650	2.68459	0.111524	2.69384	22.335	1.66347	0.352832	2.67128	2.7175	0.00498539	0.00462992
S24848_SI	3L	8616708	8616787	CG5978	FBgn0035916	3L:8615139..8616990(-1)	FBgn0035916:4	CG5978:4	1	FBgn0035916	FBpp0076372	FBtr0076648	2.59169	0.340652	2.23915	16.9053	1.27039	0.204242	3.83897	2.63611	0.0466443	0.159941
S24913_SI	3L	8742237	8742679	CG13306	FBgn0040828	3L:8742237..8742826(-1)	FBgn0040828:1	CG13306:1	1	FBgn0040828	FBpp0076319	FBtr0076592	0.575857	0.29618	0.0765293	1.59551	-1.19472	0.232129	8.94343	3.58578	0.0152761	0.116833
S25039_SI	3L	8958011	8959474	CG5653	CG5653	3L:8958011..8959474(-1)	CG5653:1	CG5653:1	1	FBgn0035943	FBpp0076286	FBtr0076559	3.13737	0.0364648	2.84811	14.1887	1.32662	0.126739	6.08468	4.56166	7.29289e-07	9.31546e-06
S25351_SI	3L	9451511	9452216	CG3552	FBgn0035999	3L:9449454..9452470(1)	FBgn0035999:4	CG3552:4	2	FBgn0035999	FBpp0076191;FBpp0112920	FBtr0076463;FBtr0114371	1.93757	0.0716201	2.05191	6.74787	1.14769	0.0303113	2.20624	2.4812	0.00731693	0.00236693
S25389_SI	3L	9501320	9501586	CG3408	FBgn0036008	3L:9499918..9502680(-1)	FBgn0036008:2	CG3408:2	1	FBgn0036008	FBpp0076155	FBtr0076426	1.18152	0.496033	0.697388	1.06019	-0.470455	0.179972	8.47424	4.9642	0.00334023	0.0327326
S25417_SI	3L	9574491	9574586	CG42673	FBgn0261555	3L:9540320..9588339(1)	FBgn0261555:4	CG42673:4	2	FBgn0261555	FBpp0291849;FBpp0291851	FBtr0302709;FBtr0302711	2.39386	0.369675	1.94524	3.64549	0.916891	1.25967	2.92739	2.00081	0.0519145	0.19683
S25430_SI	3L	9594623	9595648	CG3306	FBgn0036016	3L:9594623..9595648(1)	FBgn0036016:1	CG3306:1	1	FBgn0036016	FBpp0076109	FBtr0076380	0.873253	0.899212	0.763438	2.39368	-0.113628	0.697829	3.10655	2.12253	0.0919532	0.140513
S25666_SI	3L	9881620	9881781	Taf2	CG6711	3L:9877505..9881781(-1)	CG6711:1	Taf2:1	1	FBgn0011836	FBpp0076090	FBtr0076361	1.00112	0.387467	1.066	0.750392	-0.145552	0.125691	4.92866	5.76439	0.12964	0.10707
S25984_SI	3L	11062468	11062676	CG6310	CG6310	3L:11062143..11062953(-1)	CG6310:2	CG6310:2	1	FBgn0036121	FBpp0075968	FBtr0076239	2.07986	0.327275	1.70743	4.28465	0.767658	0.609591	3.45244	2.32019	0.00191338	0.0242579
S26042_SI	3L	11108817	11108912	fd68A	FBgn0036134	3L:11107269..11113875(-1)	FBgn0036134:3	Mnf:3	5	FBgn0036134	FBpp0290007;FBpp0290008;FBpp0290009;FBpp0290010;FBpp0291179	FBtr0300783;FBtr0300784;FBtr0300785;FBtr0300786;FBtr0301967	3.35204	0.176468	3.26913	27.2087	2.34617	0.479875	2.55895	2.36149	0.0507666	0.07539
S26528_SI	3L	12000321	12000500	CG6928	CG6928	3L:11996276..12001156(1)	CG6928:5	CG6928:5	2	FBgn0036240	FBpp0075781;FBpp0075782	FBtr0076049;FBtr0076050	1.74509	0.428419	1.5192	4.68791	0.538673	0.534537	3.20737	2.64191	0.015986	0.0522168
S26802_SI	3L	12519689	12519837	eIF-2beta	FBgn0004926	3L:12518193..12519837(-1)	FBgn0004926:3	eIF-2beta:3	1	FBgn0004926	FBpp0075700	FBtr0075968	3.89788	0.0769168	3.9109	43.3527	3.16868	0.21119	2.0459	2.07054	4.30987e-05	3.43687e-05
S26818_SI	3L	12530209	12530410	CG4069	CG4069	3L:12528524..12530410(-1)	CG4069:1	CG4069:1	1	FBgn0036301	FBpp0075697	FBtr0075965	2.25001	0.222521	2.24803	8.16491	1.12411	0.525048	2.88728	2.99338	0.00741507	0.00751416
S26842_SI	3L	12621036	12621507	CG32111	CG32111	3L:12621036..12641380(1)	CG32111:1	CG32111:1	1	FBgn0052111	FBpp0075642	FBtr0075910	1.13905	0.181751	1.27803	3.26698	-0.32357	0.785691	3.49369	4.90242	0.0142457	0.00741237
S26843_SI	3L	12626429	12627045	CG32111	CG32111	3L:12621036..12641380(1)	CG32111:2	CG32111:2	1	FBgn0052111	FBpp0075642	FBtr0075910	1.15977	0.142674	1.30101	4.2092	0.325795	0.625657	2.06844	2.808	0.119538	0.0637131
S26855_SI	3L	12727603	12727708	SmD1	CG10753	3L:12726459..12727708(-1)	CG10753:1	snRNP69D:1	1	FBgn0261933	FBpp0075684	FBtr0075952	2.29792	0.416996	2.72589	9.12581	1.28852	0.795543	2.43936	3.68293	0.127018	0.0250943
S27003_SI	3L	12885758	12885960	CG14118	FBgn0036323	3L:12885758..12887858(1)	FBgn0036323:1	CG14118:1	1	FBgn0036323	FBpp0075604	FBtr0075870	2.64614	0.279449	1.32247	2.90224	-0.224155	1.00777	13.9503	4.70159	0.00389594	0.130105
S27004_SI	3L	12886425	12887858	CG14118	FBgn0036323	3L:12885758..12887858(1)	FBgn0036323:2	CG14118:2	1	FBgn0036323	FBpp0075604	FBtr0075870	2.13044	0.280315	0.949629	2.81279	-0.0209699	0.127089	8.76459	2.78453	6.71422e-06	0.0217161
S270_SI	2L	206001	206050	CG11617	CG11617	2L:204735..207297(-1)	CG11617:2	CG11617:2	1	FBgn0031232	FBpp0077805	FBtr0078146	1.14574		1.00607	1.56546	-1.53381		14.5785	12.6781	0.022234	0.0282587
S28171_SI	3L	16080513	16080622	Taspase1	FBgn0036564	3L:16078977..16080622(-1)	FBgn0036564:3	Taspase1:3	1	FBgn0036564	FBpp0075253	FBtr0075498	1.89622	0.470675	2.04416	8.70877	0.876554	0.478419	4.24113	4.83272	0.126297	0.0757436
S28286_SI	3L	16255937	16255948	CG13071	FBgn0036585	3L:16255937..16256220(1)	FBgn0036585:1	CG13071:1	1	FBgn0036585	FBpp0292441	FBtr0303379	3.98378	0.153806	3.81392	51.7312	3.06986	0.237318	2.46842	2.15361	0.0116527	0.0409803
S28287_SI	3L	16256023	16256220	CG13071	FBgn0036585	3L:16255937..16256220(1)	FBgn0036585:2	CG13071:2	1	FBgn0036585	FBpp0292441	FBtr0303379	4.16524	0.141875	4.14765	86.4559	3.41408	0.267894	2.08306	2.0505	0.00122086	0.00153731
S28330_SI	3L	16307703	16308249	CG13062	FBgn0036603	3L:16307385..16308249(1)	FBgn0036603:2	CG13062:2	1	FBgn0036603	FBpp0292125	FBtr0303000	2.40289	0.281173	2.4261	4.03832	1.27033	0.257658	3.11763	3.13243	0.00031648	0.000251995
S2837_SI	2L	5329857	5329912	TotM	CG14027	2L:5329857..5330466(1)	CG14027:1	TotM:1	1	FBgn0031701	FBpp0078708	FBtr0079073	1.71784	1.08202	2.59249	4.89444	-0.344378	1.06556	7.92221	27.9973	0.0672875	0.00502515
S28490_SI	3L	16506065	16506223	CG42513	FBgn0260387	3L:16484938..16516025(-1)	FBgn0260387:19	CG42513:19	2	FBgn0260387	FBpp0289877;FBpp0289878	FBtr0300653;FBtr0300654	2.58486	0.730882	1.8619	6.33615	0.932744	0.151942	6.1667	2.54097	0.00755586	0.148085
S28618_SI	3L	16718610	16719154	CG13026	FBgn0036656	3L:16718610..16719269(-1)	FBgn0036656:1	CG13026:1	1	FBgn0036656	FBpp0288817	FBtr0299542	2.47059	0.32698	2.77692	22.6743	1.80465	0.108248	2.00513	2.7454	0.0156545	0.000621956
S28805_SI	3L	17039264	17039368	TpnC73F	FBgn0010424	3L:17039264..17041490(1)	FBgn0010424:1	TpnC73F:1	2	FBgn0010424	FBpp0088546;FBpp0088547	FBtr0089585;FBtr0089586	2.93724	0.188503	2.86725	25.1645	2.06291	0.376142	2.31908	2.29905	0.0305064	0.0476051
S29138_SI	3L	17824222	17824289	Grd	CG7446	3L:17822058..17831993(1)	CG7446:2	Grd:2	1	FBgn0001134	FBpp0074905	FBtr0075139	1.81595	0.0835938	1.3523	1.675	0.551443	0.137708	5.29942	3.44256	0.0139255	0.119488
S29139_SI	3L	17824659	17824962	Grd	CG7446	3L:17822058..17831993(1)	CG7446:3	Grd:3	1	FBgn0001134	FBpp0074905	FBtr0075139	1.43488	0.233041	0.922142	3.3964	0.342169	0.542425	4.23607	2.54785	0.00666872	0.166518
S29163_SI	3L	17848533	17848788	CG5535	FBgn0036764	3L:17845724..17849864(-1)	FBgn0036764:5	CG5535:5	1	FBgn0036764	FBpp0074925	FBtr0075159	0.74803	0.309784	1.1456	4.72264	-0.357231	0.218879	4.62155	10.5936	0.182599	0.0639847
S295_SI	2L	251163	251464	Rpp30	CG11606	2L:251163..252331(-1)	CG11606:5	Rpp30:5	1	FBgn0022246	FBpp0077802	FBtr0078143	1.19711	0.287858	1.22049	4.55236	0.228793	0.812581	2.13915	2.18299	0.0464544	0.0411362
S30830_SI	3L	21297390	21297562	CG11309	FBgn0037070	3L:21295376..21297562(-1)	FBgn0037070:5	CG11309:5	2	FBgn0037070	FBpp0078060;FBpp0078061	FBtr0078406;FBtr0078407	2.82889	0.271475	2.87359	27.1471	2.03997	0.485944	2.08949	2.17096	0.0417863	0.0309847
S31037_SI	3L	21606893	21607112	S1P	CG7169	3L:21606893..21610464(-1)	CG7169:6	S1P:6	1	FBgn0037105	FBpp0078120	FBtr0078466	1.5045	0.26676	0.956058	5.74848	-0.0339906	0.309844	4.62733	3.05268	0.00140501	0.0370303
S31112_SI	3L	21730705	21731530	CG14567	FBgn0037126	3L:21730705..21731530(-1)	FBgn0037126:1	CG14567:1	1	FBgn0037126	FBpp0078108	FBtr0078454	2.52387	0.0738668	2.65588	4.6785	1.50862	0.47929	2.57484	2.97677	0.000493286	0.000123097
S31357_SI	3L	22705838	22706763	CG11370	CG11370	3L:22705257..22706763(1)	CG11370:3	CG11370:3	1	FBgn0037181	FBpp0078174	FBtr0078522	1.41529	0.0706937	0.800957	0.70582	-0.927718	0.60701	9.31572	6.37341	0.000591225	0.00858292
S31451_SI	3L	22916462	22916632	CG12768	FBgn0037206	3L:22903591..22916632(1)	FBgn0037206:4	CG12768:4	1	FBgn0037206	FBpp0078211	FBtr0078560	0.667169	0.246369	0.44652	1.50382	-0.463207	0.498917	4.45995	3.62542	0.042742	0.108414
S31841_SI	4	335572	335805	CG32850	CG32850	4:335572..342013(1)	CG32850:1	CG32850:1	1	FBgn0052850	FBpp0088192	FBtr0089123	1.79376	0.460543	2.31563	7.48782	1.11799	0.2733	2.04555	3.3293	0.178358	0.012192
S32112_SI	4	848485	848550	Sox102F	CG11153	4:821056..854639(-1)	CG11153:5	Sox102F:5	1	FBgn0039938	FBpp0100057	FBtr0100600	2.46711	0.130941	2.45256	6.22219	0.938271	1.29547	3.06715	3.09204	0.0221484	0.0234804
S3231_SI	2L	6067866	6068635	CG9150	FBgn0031775	2L:6067668..6068635(-1)	FBgn0031775:2	CG9150:2	1	FBgn0031775	FBpp0291423	FBtr0302213	1.8874	0.0399446	1.92139	9.57983	0.00953333	0.0207207	6.54207	6.76604	4.22824e-05	3.35884e-05
S32469_SI	U	72724	72919	CG40378	FBgn0058378	U:72264..219522(1)	FBgn0058378:2	CG40378:2	1	FBgn0058378	FBpp0291541	FBtr0302337	2.55721	0.13524	2.52252	9.38782	1.7248	0.227902	2.27341	2.24923	0.0115707	0.0154923
S32795_SI	2R	954482	954509	TpnC41C	CG2981	2R:953796..957715(-1)	CG2981:2	TpnC41C:2	1	FBgn0013348	FBpp0085438	FBtr0086102	4.46906	0.225634	3.93073	54.4205	3.20618	0.243288	3.52481	2.03629	0.000661865	0.0455573
S32875_SI	2R	1341926	1342518	CG42345	FBgn0259247	2R:1301241..1342518(1)	FBgn0259247:12	CG42345:12	1	FBgn0259247	FBpp0289199	FBtr0299921	0.273855	0.338975	-0.282805	1.07374	-1.40123	1.21294	3.73292	2.40387	0.0345839	0.177119
S32961_SI	2R	1648373	1648567	gp210	CG7897	2R:1648373..1660077(1)	CG7897:1	gp210:1	1	FBgn0033039	FBpp0085380	FBtr0086044	1.38546	0.517266	1.28947	2.44596	0.369859	0.785354	3.87029	3.32129	0.12934	0.175856
S3320_SI	2L	6321759	6321908	Ddr	FBgn0053531	2L:6253123..6322251(1)	FBgn0053531:18	Ddr:18	1	FBgn0053531	FBpp0078876	FBtr0091497	1.58589	0.131578	1.25685	5.35052	0.193345	0.314444	5.925	4.42543	0.0125939	0.0584475
S33356_SI	2R	2656813	2656864	Epac	FBgn0085421	2R:2649417..2684421(-1)	FBgn0085421:15	Epac:15	2	FBgn0085421	FBpp0111547;FBpp0111548	FBtr0112635;FBtr0112636	3.32385	0.095839	3.15758	20.5758	2.50411	0.201002	2.24566	2.1038	0.0831294	0.180951
S33575_SI	2R	2947788	2947968	pgant3	CG4445	2R:2945156..2949224(-1)	CG4445:3	pgant3:3	1	FBgn0027558	FBpp0088130	FBtr0089061	1.80285	0.507775	1.46243	3.80575	-0.336719	1.31818	5.90733	3.93009	0.0104774	0.0312815
S33649_SI	2R	3132727	3133263	Ady43A	FBgn0026602	2R:3130529..3133263(-1)	FBgn0026602:3	Ady43A:3	1	FBgn0026602	FBpp0088121	FBtr0089050	3.76424	0.149719	2.97882	17.8236	2.08457	0.0786375	5.39168	2.47185	3.42591e-08	0.000259631
S33871_SI	2R	3384462	3384914	dpa	CG1616	2R:3384206..3387379(-1)	CG1616:6	dpa:6	1	FBgn0015929	FBpp0088055	FBtr0088982	1.19684	0.362008	1.42654	2.05919	0.288396	0.622913	2.27876	2.89806	0.09454	0.0326788
S33904_SI	2R	3404426	3405472	CG1602	FBgn0033186	2R:3404426..3406426(-1)	FBgn0033186:1	CG1602:1	1	FBgn0033186	FBpp0088034	FBtr0088960	0.602541	0.189987	0.554962	1.77912	-0.205694	0.39839	2.16016	2.08203	0.0504139	0.0670664
S34057_SI	2R	3561760	3561908	mRpL52	FBgn0033208	2R:3561226..3561908(-1)	FBgn0033208:3	mRpL52:3	1	FBgn0033208	FBpp0088016	FBtr0088942	3.01063	0.304663	2.83924	22.2918	1.80407	0.798067	2.85945	2.37491	0.00840869	0.0236724
S34407_SI	2R	3983519	3983748	CG8713	CG8713	2R:3979203..3984450(1)	CG8713:4	CG8713:4	1	FBgn0033257	FBpp0087858	FBtr0088780	1.19199	0.366585	3.02402	4.16063	0.0853031	0.256121	4.67691	28.1127	0.179377	0.000376949
S34492_SI	2R	4056634	4056696	CG2183	CG2183	2R:4055452..4057596(1)	CG2183:3	CG2183:3	1	FBgn0033273	FBpp0087866	FBtr0088789	2.83159	0.128454	2.46299	9.25551	1.54393	0.360019	3.48504	2.66341	0.0422614	0.163585
S34521_SI	2R	4115704	4116229	CG34217	FBgn0085246	2R:4115704..4116229(-1)	FBgn0085246:1	CG34217:1	1	FBgn0085246	FBpp0111325	FBtr0112410	0.53453	0.39515	0.780643	2.19707	-1.08844	1.13277	3.56304	4.56623	0.0199846	0.0075457
S34919_SI	2R	4820928	4821264	CG13749	FBgn0033353	2R:4820928..4821950(1)	FBgn0033353:1	CG13749:1	1	FBgn0033353	FBpp0289930	FBtr0300706	-0.0390785	0.667277	0.0427361	0.148869	-1.49907	1.85849	2.47085	2.64548	0.195146	0.168689
S35179_SI	2R	5053550	5054064	Rad51C	FBgn0033389	2R:5053240..5054371(1)	FBgn0033389:2	Rad51C:2	1	FBgn0033389	FBpp0290742	FBtr0301527	0.0631302	0.18225	-0.0861618	0.818759	-1.12216	0.66535	4.46069	3.96255	0.131753	0.196447
S35240_SI	2R	5127845	5128045	Cyp4p1	CG10842	2R:5127548..5129642(1)	CG10842:2	Cyp4p1:2	1	FBgn0015037	FBpp0087673	FBtr0088592	4.21259	0.178451	4.51533	17.0679	3.2003	0.628376	2.479	3.33192	0.0462271	0.00921958
S35241_SI	2R	5128109	5128190	Cyp4p1	CG10842	2R:5127548..5129642(1)	CG10842:3	Cyp4p1:3	1	FBgn0015037	FBpp0087673	FBtr0088592	4.26665	0.176958	4.48878	14.5609	3.23471	0.37362	2.71704	3.39197	0.0315676	0.00889391
S35242_SI	2R	5128247	5128347	Cyp4p1	CG10842	2R:5127548..5129642(1)	CG10842:4	Cyp4p1:4	1	FBgn0015037	FBpp0087673	FBtr0088592	4.38649	0.213981	4.79208	17.0176	3.46564	0.213712	2.51319	3.7485	0.0109082	0.00041056
S35243_SI	2R	5128414	5128678	Cyp4p1	CG10842	2R:5127548..5129642(1)	CG10842:5	Cyp4p1:5	1	FBgn0015037	FBpp0087673	FBtr0088592	4.41	0.149289	4.74189	21.4339	3.39796	0.452027	2.60727	3.63527	0.00114594	4.62666e-05
S35244_SI	2R	5128738	5128955	Cyp4p1	CG10842	2R:5127548..5129642(1)	CG10842:6	Cyp4p1:6	1	FBgn0015037	FBpp0087673	FBtr0088592	4.54692	0.146724	4.98177	26.2013	3.5866	0.256172	2.57763	3.96076	0.000425315	3.65921e-06
S36043_SI	2R	6306225	6306392	Prx2540-2	FBgn0033518	2R:6306225..6307266(1)	FBgn0033518:1	Prx2540-2:1	1	FBgn0033518	FBpp0087354	FBtr0088259	4.48025	0.186127	4.58491	17.5447	2.66137	0.0647061	6.22532	6.83591	3.54598e-07	1.48418e-07
S36046_SI	2R	6307032	6307266	Prx2540-2	FBgn0033518	2R:6306225..6307266(1)	FBgn0033518:4	Prx2540-2:4	1	FBgn0033518	FBpp0087354	FBtr0088259	4.1633	0.235521	4.73447	17.0356	3.15707	0.112397	2.77214	4.82237	5.1202e-05	7.23447e-08
S36359_SI	2R	7028036	7028218	CG13229	CG13229	2R:7027374..7031176(-1)	CG13229:6	CG13229:6	1	FBgn0033579	FBpp0087301	FBtr0088206	1.47045	0.449184	1.7187	5.21904	0.573255	0.922456	2.02606	2.60651	0.0746011	0.0207993
S37215_SI	2R	8293510	8293622	Cpr49Af	CG8510	2R:8293510..8293948(1)	CG8510:1	Cpr49Af:1	1	FBgn0033729	FBpp0087032	FBtr0087921	1.96358	0.226396	2.14527	2.08103	-0.513632		36.351	77.7164	0.0784577	0.0577966
S37216_SI	2R	8293681	8293948	Cpr49Af	CG8510	2R:8293510..8293948(1)	CG8510:2	Cpr49Af:2	1	FBgn0033729	FBpp0087032	FBtr0087921	1.74225	0.237163	2.00813	1.17586	-3.01437		355.91	869.461	0.000782592	0.000469581
S37219_SI	2R	8296459	8296543	CG30050	FBgn0050050	2R:8296459..8297218(1)	FBgn0050050:1	CG30050:1	1	FBgn0050050	FBpp0288432	FBtr0289993	2.9874	0.304276	3.18734	4.43633	1.94143	0.705379	2.54699	3.29856	0.156764	0.0842495
S37220_SI	2R	8296606	8296929	CG30050	FBgn0050050	2R:8296459..8297218(1)	FBgn0050050:2	CG30050:2	1	FBgn0050050	FBpp0288432	FBtr0289993	2.58288	0.136329	2.67284	3.61441	1.82479	0.458321	2.00637	3.01119	0.143593	0.0965558
S37221_SI	2R	8296980	8297218	CG30050	FBgn0050050	2R:8296459..8297218(1)	FBgn0050050:3	CG30050:3	1	FBgn0050050	FBpp0288432	FBtr0289993	2.24365	0.0290697	2.73457	3.28433	1.1379	0.299647	2.93099	6.1408	0.0635717	0.00683973
S37526_SI	2R	8642581	8642908	Taz	FBgn0026619	2R:8640531..8643915(-1)	FBgn0026619:8	Taz:8	2	FBgn0026619	FBpp0086976;FBpp0291643	FBtr0087863;FBtr0302455	3.11834	0.177729	2.86784	14.055	1.74212	0.460565	3.75374	2.9382	0.000120051	0.00108548
S37694_SI	2R	9029167	9029322	Cap-G	FBgn0259876	2R:9020624..9030325(1)	FBgn0259876:5	Cap-G:5	1	FBgn0259876	FBpp0288780	FBtr0299507	1.63545	0.13314	1.59729	5.90071	0.726798	0.670205	2.19782	2.41719	0.0588255	0.0713844
S37873_SI	2R	9281210	9281350	AttC	CG4740	2R:9281210..9282184(1)	CG4740:1	AttC:1	1	FBgn0041579	FBpp0086779	FBtr0087653	4.36676	0.298339	4.54177	9.9088	3.09949	0.836902	2.83766	3.38679	0.0323643	0.0146617
S38483_SI	2R	10272087	10272143	Dh44-R1	CG8422	2R:10265630..10272864(1)	CG8422:10	CG8422:10	1	FBgn0033932	FBpp0086614	FBtr0087485	1.64766	0.588504	1.27687	4.32352	-0.223514	1.21851	4.89349	4.32231	0.0195407	0.0632103
S38733_SI	2R	10769625	10770722	Cyp6a20	FBgn0033980	2R:10769625..10771551(1)	FBgn0033980:1	Cyp6a20:1	1	FBgn0033980	FBpp0289404	FBtr0300127	4.24437	0.0139965	4.64914	81.2611	2.42338	0.239384	6.06152	9.10145	6.31393e-13	1.19301e-14
S38734_SI	2R	10770851	10771551	Cyp6a20	FBgn0033980	2R:10769625..10771551(1)	FBgn0033980:2	Cyp6a20:2	1	FBgn0033980	FBpp0289404	FBtr0300127	4.28388	0.0265658	4.76456	98.7237	2.41592	0.134506	6.43709	10.4906	9.32211e-12	1.25742e-13
S38773_SI	2R	10831276	10831563	CG10257	FBgn0033985	2R:10830116..10831974(1)	FBgn0033985:3	CG10257:3	1	FBgn0033985	FBpp0086539	FBtr0087408	1.76612	0.305313	1.99615	10.0379	0.785409	0.536752	2.48388	3.20256	0.111399	0.0445658
S38997_SI	2R	11296351	11296621	Mtk	CG8175	2R:11296351..11296621(1)	CG8175:1	Mtk:1	1	FBgn0014865	FBpp0086518	FBtr0087386	5.97567	0.151668	6.03099	145.114	5.16603	0.526156	2.05898	2.22192	0.00832485	0.00496173
S39304_SI	2R	11839853	11840023	Strn-Mlck	FBgn0013988	2R:11834431..11873458(-1)	FBgn0013988:13	Strn-Mlck:13	1	FBgn0013988	FBpp0086413	FBtr0087275	2.34186	0.808346	2.14662	4.60562	0.55373	0.325719	6.91215	3.68419	0.0313426	0.0911899
S40037_SI	2R	12770480	12770579	CG6472	CG6472	2R:12767778..12772005(1)	CG6472:2	CG6472:2	1	FBgn0034166	FBpp0086195	FBtr0087046	1.79184	0.316975	1.88083	6.23392	0.0650324	1.56475	2.5623	2.78937	0.084091	0.0682972
S40041_SI	2R	12771771	12772005	CG6472	CG6472	2R:12767778..12772005(1)	CG6472:6	CG6472:6	1	FBgn0034166	FBpp0086195	FBtr0087046	1.97936	0.328903	2.19374	15.9114	0.484617	1.13258	2.92823	3.59928	0.0226493	0.00924186
S40169_SI	2R	12932461	12932535	CG9640	FBgn0034182	2R:12932461..12934273(1)	FBgn0034182:1	CG9640:1	1	FBgn0034182	FBpp0086126	FBtr0086972	2.17102	0.438917	2.2115	5.0776	1.16601	1.12754	2.05408	2.46466	0.13965	0.122217
S40318_SI	2R	13333482	13333736	mthl4	FBgn0034219	2R:13332688..13334988(-1)	FBgn0034219:4	mthl4:4	1	FBgn0034219	FBpp0086113	FBtr0086957	0.342083	1.09816	0.836367	1.80826	-1.28779		20.6778	8.3658	0.13573	0.112071
S40322_SI	2R	13336038	13336330	mthl3	CG6530	2R:13336038..13340099(-1)	CG6530:9	mthl3:9	1	FBgn0028956	FBpp0086111	FBtr0086955	1.75668	0.0404169	1.14321	2.71983	-0.087407	1.55119	5.70119	3.09535	0.0428265	0.196318
S40340_SI	2R	13343979	13344078	robl	FBgn0024196	2R:13343979..13344634(1)	FBgn0024196:1	robl:1	1	FBgn0024196	FBpp0086076	FBtr0086920	3.73333	0.269821	3.6309	57.4286	2.94955	0.245486	2.20116	2.01559	0.00819377	0.0213818
S40543_SI	2R	13572660	13573053	CG42561	FBgn0260763	2R:13572223..13573053(1)	FBgn0260763:3	CG42561:3	1	FBgn0260763	FBpp0290480	FBtr0301265	2.05074	0.403606	2.02899	8.31221	0.816091	0.815484	2.96234	2.92883	0.0422269	0.0462434
S40891_SI	2R	14071886	14072446	CG33958	FBgn0053958	2R:14071886..14080341(-1)	FBgn0053958:1	CG33958:1	1	FBgn0053958	FBpp0099611	FBtr0099994	0.83088	0.366238	-0.271484	1.52609	-1.0343	0.0698798	10.1409	3.71935	0.00081131	0.171939
S40947_SI	2R	14269079	14269139	CG42737	FBgn0261701	2R:14269079..14269349(-1)	FBgn0261701:1	CG42737:1	1	FBgn0261701	FBpp0292293	FBtr0303194	3.96944	0.377555	4.21162	21.1446	2.17612	0.396037	5.96628	7.53771	0.00025161	5.49748e-05
S40948_SI	2R	14269202	14269349	CG42737	FBgn0261701	2R:14269079..14269349(-1)	FBgn0261701:2	CG42737:2	1	FBgn0261701	FBpp0292293	FBtr0303194	3.92669	0.44496	3.93627	13.3215	2.45182	0.453471	4.35434	4.30421	0.0171877	0.0164723
S40949_SI	2R	14270209	14270586	IM23	FBgn0034328	2R:14270209..14270737(-1)	FBgn0034328:1	IM23:1	1	FBgn0034328	FBpp0085908	FBtr0086729	5.03166	0.286691	5.67604	141.163	3.71942	0.418092	3.6011	6.70322	0.000420434	2.45403e-06
S40950_SI	2R	14270651	14270737	IM23	FBgn0034328	2R:14270209..14270737(-1)	FBgn0034328:2	IM23:2	1	FBgn0034328	FBpp0085908	FBtr0086729	5.60907	0.230612	5.95413	144.377	4.1439	0.553114	3.94743	5.58073	0.000694241	6.12933e-05
S40952_SI	2R	14271655	14271883	IM1	FBgn0034329	2R:14271457..14271883(1)	FBgn0034329:2	IM1:2	1	FBgn0034329	FBpp0085843	FBtr0086662	7.55732	0.189751	7.2321	1080	6.5083	0.256104	2.82367	2.06441	0.000145396	0.005735
S40956_SI	2R	14274102	14274235	IM2	FBgn0025583	2R:14274102..14274535(1)	FBgn0025583:1	IM2:1	1	FBgn0025583	FBpp0085845	FBtr0086664	7.60112	0.183328	7.81954	1122.07	6.60489	0.285137	2.66356	3.33799	4.07676e-05	2.62423e-06
S40958_SI	2R	14275625	14275741	IM3	FBgn0040736	2R:14275625..14275995(1)	FBgn0040736:1	IM3:1	1	FBgn0040736	FBpp0085846	FBtr0086665	7.34113	0.189753	7.66992	944.119	6.45833	0.250109	2.3963	3.3301	0.000134749	1.91072e-06
S40959_SI	2R	14275813	14275995	IM3	FBgn0040736	2R:14275625..14275995(1)	FBgn0040736:2	IM3:2	1	FBgn0040736	FBpp0085846	FBtr0086665	7.61579	0.182268	8.1504	1683.72	6.75767	0.241368	2.33678	3.9634	2.31777e-05	1.50128e-08
S40963_SI	2R	14277612	14277752	CG15065	CG15065	2R:14277463..14277752(1)	CG15065:2	CG15065:2	1	FBgn0040734	FBpp0085848	FBtr0086667	5.9476	0.0850344	6.44273	347.598	5.18626	0.190556	2.12048	3.51006	1.57533e-05	7.1254e-09
S41259_SI	2R	14718598	14718805	CG15082	FBgn0034397	2R:14718598..14720746(1)	FBgn0034397:1	CG15082:1	1	FBgn0034397	FBpp0085799	FBtr0086617	1.19643	0.568165	1.25821	5.18426	-0.0408462	0.357957	3.62145	3.56972	0.0521856	0.0408055
S41298_SI	2R	14753270	14753765	Dpt	FBgn0004240	2R:14753270..14753765(1)	FBgn0004240:1	Dpt:1	1	FBgn0004240	FBpp0085802	FBtr0086620	5.00292	0.157427	4.84289	27.8698	4.08737	0.53375	2.27436	2.00908	0.0251276	0.068005
S41299_SI	2R	14754895	14755043	DptB	FBgn0034407	2R:14754895..14755400(1)	FBgn0034407:1	DptB:1	1	FBgn0034407	FBpp0085803	FBtr0086621	5.00346	0.217813	5.08377	27.6371	4.17543	0.543252	2.09265	2.38968	0.089648	0.0600418
S4142_SI	2L	7714433	7714639	CG33296	FBgn0053296	2L:7714069..7716645(-1)	FBgn0053296:2	CG33296:2	1	FBgn0053296	FBpp0291681	FBtr0302519	2.73097	0.0417483	2.18321	18.45	1.30253	0.687398	3.62052	2.11659	0.00326909	0.0714156
S4148_SI	2L	7716085	7716216	CG33296	FBgn0053296	2L:7714069..7716645(-1)	FBgn0053296:8	CG33296:8	1	FBgn0053296	FBpp0291681	FBtr0302519	2.56224	0.170821	1.6441	9.30061	0.4615	0.61466	7.29934	3.13283	0.000976979	0.0601764
S4159_SI	2L	7719847	7720180	CG13794	FBgn0031936	2L:7719847..7722823(-1)	FBgn0031936:1	CG13794:1	1	FBgn0031936	FBpp0079130	FBtr0079507	2.22178	0.225771	2.72638	6.30786	1.06515	0.0668748	3.22741	5.51181	0.00549605	0.000151954
S4161_SI	2L	7720540	7720668	CG13794	FBgn0031936	2L:7719847..7722823(-1)	FBgn0031936:3	CG13794:3	1	FBgn0031936	FBpp0079130	FBtr0079507	2.53102	0.232799	2.91208	5.12781	0.780648	0.778814	4.7309	7.60561	0.0176991	0.00429389
S4162_SI	2L	7720826	7720974	CG13794	FBgn0031936	2L:7719847..7722823(-1)	FBgn0031936:4	CG13794:4	1	FBgn0031936	FBpp0079130	FBtr0079507	2.70904	0.237637	3.06917	5.93829	1.72299	0.309862	2.64951	3.892	0.111887	0.0268173
S4163_SI	2L	7721116	7721585	CG13794	FBgn0031936	2L:7719847..7722823(-1)	FBgn0031936:5	CG13794:5	1	FBgn0031936	FBpp0079130	FBtr0079507	2.33153	0.232311	2.54288	4.48222	1.18196	0.855219	2.58919	3.15243	0.140458	0.0744861
S4164_SI	2L	7721773	7721873	CG13794	FBgn0031936	2L:7719847..7722823(-1)	FBgn0031936:6	CG13794:6	1	FBgn0031936	FBpp0079130	FBtr0079507	2.44632	0.439321	3.15529	5.90151	1.20595	0.711442	3.07963	5.95273	0.169392	0.0246502
S4165_SI	2L	7721930	7722093	CG13794	FBgn0031936	2L:7719847..7722823(-1)	FBgn0031936:7	CG13794:7	1	FBgn0031936	FBpp0079130	FBtr0079507	2.39768	0.089299	2.5771	3.67738	1.04648	0.906616	3.06389	3.71265	0.08746	0.0506259
S4166_SI	2L	7722149	7722280	CG13794	FBgn0031936	2L:7719847..7722823(-1)	FBgn0031936:8	CG13794:8	1	FBgn0031936	FBpp0079130	FBtr0079507	2.41617	0.281066	2.52752	2.62927	1.16022	0.635729	3.19887	3.70202	0.151179	0.114501
S41703_SI	2R	15376394	15376574	Oseg6	CG11237	2R:15374549..15379241(-1)	CG11237:6	Oseg6:6	1	FBgn0034452	FBpp0085689	FBtr0086501	0.169781	0.582592	-0.370012	0.433822	-2.52779	1.68927	13.9135	7.62049	0.0300334	0.0804579
S41716_SI	2R	15387124	15387295	CG15120	CG15120	2R:15385259..15387878(1)	CG15120:3	CG15120:3	1	FBgn0034454	FBpp0085659	FBtr0086463	-0.122801	0.105391	0.753687	2.01699	-4.36471		209.406	334.153	0.000200124	5.25661e-05
S41954_SI	2R	15891124	15891392	CG16898	CG16898	2R:15891124..15892492(-1)	CG16898:2	CG16898:2	1	FBgn0034480	FBpp0085633	FBtr0086325	2.98313	0.185119	0.785941	5.66373	-0.251806		77.1168	9.21249	1.30161e-06	0.0264183
S41955_SI	2R	15891452	15892492	CG16898	CG16898	2R:15891124..15892492(-1)	CG16898:1	CG16898:1	1	FBgn0034480	FBpp0085633	FBtr0086325	3.04641	0.0436075	1.11499	6.3818	-1.0639	0.218879	90.4218	13.3056	1.11294e-10	2.23975e-06
S42046_SI	2R	16175860	16177016	Cpr56F	CG9036	2R:16175860..16179448(-1)	CG9036:2	Cpr56F:2	1	FBgn0034499	FBpp0085613	FBtr0086301	-0.656642	0.03734	0.366096	1.20446	-1.81219	0.107222	3.16511	9.21408	0.0329097	0.00016176
S42117_SI	2R	16422159	16422860	CG18067	CG18067	2R:16422015..16422860(1)	CG18067:2	CG18067:2	1	FBgn0034512	FBpp0085534	FBtr0086216	7.35417	0.12801	7.43071	1019.49	6.54046	0.222802	2.23022	2.41262	8.03798e-05	2.55856e-05
S42189_SI	2R	16510736	16510808	CG11180	CG11180	2R:16508419..16510808(-1)	CG11180:1	CG11180:1	1	FBgn0034528	FBpp0085566	FBtr0086254	1.74683	0.760625	2.50742	3.36276	0.910109	0.268031	4.07467	2.42615	0.184363	0.051907
S42299_SI	2R	16757930	16757996	IM14	CG33990	2R:16757930..16758134(1)	CG33990:1	IM14:1	1	FBgn0067905	FBpp0099553	FBtr0100038	7.10367	0.151464	7.23785	536.618	6.37923	0.241804	2.03845	2.34389	0.00282298	0.000538799
S42939_SI	2R	17677121	17677509	lox2	CG4402	2R:17677121..17679160(-1)	CG4402:4	lox2:4	1	FBgn0034660	FBpp0071659	FBtr0071745	3.73471	0.161497	4.29506	59.9148	2.45106	0.224846	3.58027	6.22742	9.7444e-09	1.77946e-11
S42940_SI	2R	17677565	17677722	lox2	CG4402	2R:17677121..17679160(-1)	CG4402:3	lox2:3	1	FBgn0034660	FBpp0071659	FBtr0071745	3.65479	0.211706	4.1455	36.6261	2.61914	0.213768	2.81831	4.56488	0.00911818	0.000241304
S42941_SI	2R	17677797	17678742	lox2	CG4402	2R:17677121..17679160(-1)	CG4402:2	lox2:2	1	FBgn0034660	FBpp0071659	FBtr0071745	3.07513	0.0581464	3.51817	17.5626	1.99377	0.124527	2.93719	4.59189	1.92848e-07	6.48076e-10
S42942_SI	2R	17678843	17679160	lox2	CG4402	2R:17677121..17679160(-1)	CG4402:1	lox2:1	1	FBgn0034660	FBpp0071659	FBtr0071745	3.12896	0.255555	3.72689	20.5511	1.58466	0.454078	4.46238	8.01302	3.50306e-05	3.09535e-07
S43239_SI	2R	18301913	18302014	qkr58E-1	FBgn0022986	2R:18300422..18303047(-1)	FBgn0022986:3	qkr58E-1:3	1	FBgn0022986	FBpp0071754	FBtr0071843	2.2421	0.0883207	2.28771	16.2287	0.911247	0.333579	3.65621	3.95417	0.000803252	0.000566151
S43352_SI	2R	18515518	18515681	CG33143	CG33143	2R:18501835..18521590(1)	CG33143:5	CG33143:5	2	FBgn0053143	FBpp0071769;FBpp0071770	FBtr0071858;FBtr0071859	1.96921	0.0910503	1.56892	5.08166	0.849436	0.333215	2.96437	2.15411	0.0110874	0.112528
S43506_SI	2R	18632016	18632241	CG42260	FBgn0259145	2R:18631377..18684614(-1)	FBgn0259145:3	CG42260:3	3	FBgn0259145	FBpp0288847;FBpp0288848;FBpp0288849	FBtr0299572;FBtr0299573;FBtr0299574	1.75869	0.141816	1.80299	3.98291	0.98435	0.371487	2.09064	2.38889	0.131614	0.10823
S43602_SI	2R	18754044	18756377	fd59A	CG3668	2R:18754044..18758229(1)	CG3668:1	fd59A:1	1	FBgn0004896	FBpp0071809	FBtr0071898	0.216523	0.067214	0.195861	1.10585	-0.766343	0.127722	2.66187	2.60427	0.00112533	0.00138664
S43752_SI	2R	18962105	18962243	Fib	CG9888	2R:18960414..18962243(-1)	CG9888:1	Fib:1	1	FBgn0003062	FBpp0071892	FBtr0071982	2.16259	0.477001	3.01845	9.27858	1.2613	0.369204	2.53482	5.64641	0.0702596	0.000533003
S43801_SI	2R	19056505	19056658	CG34371	FBgn0085400	2R:19050535..19091494(-1)	FBgn0085400:5	CG34371:5	1	FBgn0085400	FBpp0111508	FBtr0112596	2.39852	0.269078	2.55989	10.258	1.61762	0.289768	2.17536	2.69789	0.0765584	0.0301765
S44041_SI	2R	19491916	19492474	CG17664	FBgn0034883	2R:19491249..19492665(-1)	FBgn0034883:2	CG17664:2	1	FBgn0034883	FBpp0072016	FBtr0072107	0.162304	0.407584	0.571243	1.35216	-0.685216	0.39599	2.33887	3.55815	0.178179	0.0366448
S44308_SI	2R	19813105	19813262	CG2812	CG2812	2R:19812762..19814433(1)	CG2812:2	CG2812:2	1	FBgn0034931	FBpp0072049	FBtr0072140	0.776693	0.473912	0.945513	0.992964	-0.00760879	0.482092	3.35101	3.68614	0.177254	0.0954437
S44310_SI	2R	19813800	19814023	CG2812	CG2812	2R:19812762..19814433(1)	CG2812:4	CG2812:4	1	FBgn0034931	FBpp0072049	FBtr0072140	1.48244	0.106346	1.34253	2.72788	0.464391	0.636838	2.41655	2.18297	0.0164657	0.0395239
S44942_SI	2R	20498357	20498805	CG4741	CG4741	2R:20498357..20501879(-1)	CG4741:3	CG4741:3	1	FBgn0035040	FBpp0072244	FBtr0072337	2.25252	0.361322	1.13976	2.00366	0.234836	0.424375	7.37364	2.50177	1.10975e-05	0.0278945
S450_SI	2L	551158	552454	Ets21C	FBgn0005660	2L:547414..552454(-1)	FBgn0005660:4	Ets21C:4	1	FBgn0005660	FBpp0077739	FBtr0078079	-0.521343	0.520379	-0.245867	0.400404	-1.49599	0.552588	2.62528	3.27979	0.119579	0.0407524
S45302_SI	2R	21140837	21140963	CG30428	FBgn0050428	2R:21140837..21142371(1)	FBgn0050428:1	CG30428:1	1	FBgn0050428	FBpp0072353	FBtr0072451	2.49767	0.238243	2.898	4.9926	1.2286	1.55084	2.13659	3.26552	0.0389349	0.00651804
S46037_SI	3R	1296234	1296382	mRpL44	FBgn0037330	3R:1295185..1296382(-1)	FBgn0037330:2	mRpL44:2	1	FBgn0037330	FBpp0078415	FBtr0078768	2.57021	0.387796	2.69172	15.394	1.67452	0.79227	2.06877	2.23995	0.0380574	0.017998
S46358_SI	3R	1639544	1639659	CG42675	FBgn0261561	3R:1639544..1644545(1)	FBgn0261561:1	CG42675:1	1	FBgn0261561	FBpp0292264	FBtr0303165	2.04413	0.310659	1.72796	8.42913	0.87983	0.597724	2.97265	2.16744	0.0628356	0.194275
S4642_SI	2L	8329648	8329764	CG14275	CG14275	2L:8327458..8332911(1)	CG14275:2	CG14275:2	2	FBgn0032022	FBpp0079222;FBpp0079223	FBtr0079602;FBtr0079603	4.76067	0.120207	4.90681	72.6684	3.75332	0.346207	2.65191	3.10238	3.46861e-05	5.42878e-06
S4643_SI	2L	8332308	8332911	CG14275	CG14275	2L:8327458..8332911(1)	CG14275:3	CG14275:3	2	FBgn0032022	FBpp0079222;FBpp0079223	FBtr0079602;FBtr0079603	4.43101	0.0796923	4.43667	63.9922	3.7063	0.0639043	2.06563	2.0843	1.0749e-07	9.50352e-08
S46444_SI	3R	1851832	1852962	CG11459	CG11459	3R:1851832..1852962(-1)	CG11459:1	CG11459:1	1	FBgn0037396	FBpp0078272	FBtr0078623	2.19708	0.447632	3.68022	6.01109	1.43707	0.377818	2.16067	9.79531	0.0571097	1.38934e-06
S46759_SI	3R	2589555	2590983	Ama	FBgn0000071	3R:2588315..2590983(1)	FBgn0000071:4	Ama:4	3	FBgn0000071	FBpp0081135;FBpp0081136;FBpp0081137	FBtr0081618;FBtr0081619;FBtr0081620	0.331444	0.225677	0.159593	1.03727	-0.737567	0.329621	2.85913	2.42552	0.0215671	0.0559983
S46992_SI	3R	3127481	3127955	rn	FBgn0259172	3R:3099460..3135119(-1)	FBgn0259172:10	rn:10	2	FBgn0259172	FBpp0288913;FBpp0288914	FBtr0299638;FBtr0299639	0.726452	0.141162	0.833675	0.995967	-0.196862	0.325852	2.44255	2.71193	0.106747	0.0682578
S47829_SI	3R	4876086	4876271	Nmdmc	CG18466	3R:4868226..4876271(-1)	CG18466:1	Nmdmc:1	1	FBgn0010222	FBpp0081476	FBtr0081996	2.96292	0.638624	4.45029	32.3959	1.92386	0.241985	3.11314	12.8462	0.0325056	4.77132e-06
S47889_SI	3R	5084976	5085063	CG8436	FBgn0037670	3R:5084691..5086122(1)	FBgn0037670:2	CG8436:2	1	FBgn0037670	FBpp0081457	FBtr0081977	1.56289	0.560436	1.56766	3.87755	-0.128118	1.44329	3.48834	3.00642	0.04841	0.0789561
S48120_SI	3R	5410206	5410292	CG8301	FBgn0037717	3R:5407034..5412370(1)	FBgn0037717:3	CG8301:3	1	FBgn0037717	FBpp0081551	FBtr0082073	2.39916	0.0642979	2.7321	10.846	1.37012	0.925087	2.15105	3.33071	0.130299	0.0391221
S48679_SI	3R	6157420	6157519	CG12818	FBgn0037809	3R:6157303..6158417(1)	FBgn0037809:2	CG12818:2	1	FBgn0037809	FBpp0081708	FBtr0082230	2.17078	0.268209	2.02122	4.73845	0.450211	1.2133	3.63633	3.05859	0.021152	0.0355712
S48768_SI	3R	6501625	6501758	CG6465	CG6465	3R:6501281..6502892(-1)	CG6465:5	CG6465:5	1	FBgn0037818	FBpp0081799	FBtr0082323	1.99256	0.567232	2.90981	19.7176	1.16966	0.167967	2.49767	5.90306	0.043502	6.49711e-05
S49004_SI	3R	6988434	6988566	CG4757	CG4757	3R:6986924..6988868(1)	CG4757:3	CG4757:3	1	FBgn0027584	FBpp0081815	FBtr0082339	4.26519	0.330593	2.86076	53.5784	1.957	0.296901	10.111	2.69483	3.40438e-05	0.0823717
S49005_SI	3R	6988623	6988868	CG4757	CG4757	3R:6986924..6988868(1)	CG4757:4	CG4757:4	1	FBgn0027584	FBpp0081815	FBtr0082339	3.92951	0.393288	2.63582	37.8974	1.79252	0.519315	8.19331	2.26218	7.70444e-06	0.0482952
S49664_SI	3R	8201486	8202136	GstD5	CG12242	3R:8201486..8202136(1)	CG12242:1	GstD5:1	1	FBgn0010041	FBpp0082044	FBtr0082572	-0.257177	0.639416	-0.0344684	0.098919	-1.67409		14.24	17.2928	0.104023	0.0581136
S49694_SI	3R	8228002	8228203	CG34402	FBgn0085431	3R:8211971..8228627(1)	FBgn0085431:8	CG34402:8	2	FBgn0085431	FBpp0111566;FBpp0111568	FBtr0112654;FBtr0112656	1.98333	0.952845	1.47581	6.04217	0.413012	0.532321	6.08857	3.17112	0.0279253	0.152842
S49854_SI	3R	8500331	8500585	CG6188	FBgn0038074	3R:8500331..8501806(1)	FBgn0038074:1	CG6188:1	1	FBgn0038074	FBpp0082120	FBtr0082651	2.63456	0.100946	2.94484	14.0699	1.88733	0.095357	2.11195	2.91951	0.0258978	0.00187024
S49855_SI	3R	8500721	8500848	CG6188	FBgn0038074	3R:8500331..8501806(1)	FBgn0038074:2	CG6188:2	1	FBgn0038074	FBpp0082120	FBtr0082651	3.50248	0.251381	3.52826	37.1765	2.31611	0.859652	2.62772	2.69199	0.00416749	0.00347614
S49856_SI	3R	8500909	8501165	CG6188	FBgn0038074	3R:8500331..8501806(1)	FBgn0038074:3	CG6188:3	1	FBgn0038074	FBpp0082120	FBtr0082651	3.15441	0.238917	3.58431	41.2911	2.29916	0.639693	2.08538	3.26736	0.0240569	0.000926572
S50074_SI	3R	8876842	8877005	CG7966	CG7966	3R:8875120..8877172(-1)	CG7966:2	CG7966:2	1	FBgn0038115	FBpp0082183	FBtr0082715	2.71324	0.281456	2.8878	16.3197	1.97426	0.28021	2.09175	2.45777	0.0936879	0.0347332
S50198_SI	3R	9165892	9166369	CG8784	CG8784	3R:9165892..9170508(1)	CG8784:1	CG8784:1	1	FBgn0038140	FBpp0082213	FBtr0082745	0.647305	0.19994	-0.013918	1.04292	-1.02927	0.148999	8.08706	4.44063	0.0187658	0.1716
S50569_SI	3R	9923015	9923632	CG9920	FBgn0038200	3R:9923015..9923802(-1)	FBgn0038200:1	CG9920:1	1	FBgn0038200	FBpp0082377	FBtr0082917	0.991889	0.124399	0.891678	2.55406	-0.634249	0.615292	4.57659	4.19027	0.000229724	0.000461068
S50763_SI	3R	10385424	10385512	CG14854	FBgn0038238	3R:10384886..10385776(-1)	FBgn0038238:2	CG14854:2	1	FBgn0038238	FBpp0112145	FBtr0113233	0.754599	1.14831	1.1897	2.57329	-0.350743	0.94026	5.12394	6.66332	0.18137	0.0538448
S5080_SI	2L	9331183	9331981	Cks30A	FBgn0010314	2L:9330767..9331981(1)	FBgn0010314:2	Cks30A:2	1	FBgn0010314	FBpp0079399	FBtr0079799	0.610662	0.179246	-0.0038584	1.35953	-1.01202	0.301323	4.97465	2.67575	3.56812e-05	0.00510687
S51051_SI	3R	11032418	11032783	Spn88Eb	CG6687	3R:11032418..11034484(-1)	CG6687:3	CG6687:3	1	FBgn0038299	FBpp0082594	FBtr0083140	2.90127	0.25116	3.19179	24.4344	2.0848	0.304091	2.23875	2.96453	0.00870207	0.000562679
S51052_SI	3R	11032846	11033838	Spn88Eb	CG6687	3R:11032418..11034484(-1)	CG6687:2	CG6687:2	1	FBgn0038299	FBpp0082594	FBtr0083140	3.41194	0.181809	3.67249	24.4452	2.62117	0.226276	2.19082	2.84199	0.00232753	0.000114777
S51198_SI	3R	11156462	11156547	mRpL9	CG31478	3R:11156462..11157314(1)	CG31478:1	mRpL9:1	1	FBgn0038319	FBpp0082540	FBtr0083084	3.32268	0.205696	3.25462	17.6042	2.50146	0.259078	2.25413	2.10177	0.0186549	0.0313869
S51513_SI	3R	11759586	11759654	blp	CG5268	3R:11759586..11760668(1)	CG5268:1	blp:1	1	FBgn0038387	FBpp0082657	FBtr0083203	1.58491	0.580199	1.98461	11.1965	0.618751	0.973542	2.18948	3.01183	0.162532	0.0401688
S51577_SI	3R	11870943	11870997	CG10407	FBgn0038395	3R:11870469..11871693(-1)	FBgn0038395:2	CG10407:2	1	FBgn0038395	FBpp0082691	FBtr0083237	3.55514	0.113618	3.34917	21.1086	2.32875	0.932633	2.70477	2.30343	0.0175512	0.0499258
S51578_SI	3R	11871077	11871396	CG10407	FBgn0038395	3R:11870469..11871693(-1)	FBgn0038395:3	CG10407:3	1	FBgn0038395	FBpp0082691	FBtr0083237	3.03142	0.0739511	2.9177	8.63213	1.90063	0.389216	2.95589	2.67511	7.63324e-05	0.000268369
S51579_SI	3R	11871529	11871693	CG10407	FBgn0038395	3R:11870469..11871693(-1)	FBgn0038395:4	CG10407:4	1	FBgn0038395	FBpp0082691	FBtr0083237	2.85959	0.296494	2.52423	4.2862	1.06555	1.01514	4.71728	3.29345	0.000899333	0.00583291
S51648_SI	3R	11957949	11958666	Sb	CG4316	3R:11954451..11971006(1)	CG4316:2	Sb:2	1	FBgn0003319	FBpp0082704	FBtr0083250	-0.153077	0.208933	0.128685	0.868091	-1.15092	0.503921	2.5166	3.44488	0.0431035	0.00952897
S51678_SI	3R	11997731	11998241	CG8925	FBgn0038404	3R:11997731..12006200(1)	FBgn0038404:1	CG8925:1	2	FBgn0038404	FBpp0082707;FBpp0112153	FBtr0083253;FBtr0113241	0.764058	0.123494	0.855888	1.96945	-0.16993	0.741865	2.13869	2.37276	0.0847272	0.0560267
S52052_SI	3R	12827873	12828077	CG16941	CG16941	3R:12825101..12828077(-1)	CG16941:1	CG16941:1	1	FBgn0038464	FBpp0082817	FBtr0083374	1.90561	0.021031	1.77914	6.28179	0.974357	0.447241	2.3645	2.51622	0.110556	0.17727
S52218_SI	3R	13156740	13156875	beat-IIa	CG14334	3R:13145721..13191839(-1)	CG14334:4	beat-IIa:4	1	FBgn0038498	FBpp0082894	FBtr0083453	2.61425	0.14267	2.63133	14.2328	1.44455	0.508393	2.96091	3.16212	0.00212197	0.00185396
S52354_SI	3R	13431824	13432051	sll	FBgn0038524	3R:13431824..13434263(1)	FBgn0038524:1	sll:1	1	FBgn0038524	FBpp0082903	FBtr0083462	1.5166	0.0430144	1.1404	5.33557	0.213856	0.799396	2.93677	2.06741	0.0148304	0.0897343
S53195_SI	3R	15228438	15228870	Ino80	CG31212	3R:15194717..15228870(-1)	CG31212:1	Ino80:1	1	FBgn0086613	FBpp0083185	FBtr0083771	0.557996	0.187772	0.442224	1.32488	-0.559023	0.376507	4.47766	4.0736	0.0249259	0.0449093
S53852_SI	3R	16540202	16540263	Oamb	FBgn0024944	3R:16514740..16540263(-1)	FBgn0024944:8	Oamb:8	3	FBgn0024944	FBpp0083340;FBpp0083341;FBpp0083342	FBtr0083932;FBtr0083933;FBtr0083934	2.64084	0.246902	2.88015	12.4771	1.82594	0.555972	2.06989	2.6093	0.109555	0.0344172
S53995_SI	3R	16696758	16696821	TotA	CG31509	3R:16696758..16697427(1)	CG31509:1	TotA:1	1	FBgn0028396	FBpp0083378	FBtr0083971	4.566	0.631753	5.20227	64.6852	3.86047	0.346884	2.20181	4.43649	0.198077	0.00967261
S53996_SI	3R	16696908	16697427	TotA	CG31509	3R:16696758..16697427(1)	CG31509:2	TotA:2	1	FBgn0028396	FBpp0083378	FBtr0083971	7.08008	0.450816	7.94108	1005.02	6.21058	0.329018	2.45614	5.80109	0.060701	0.000299322
S53997_SI	3R	16698710	16698776	TotC	CG31508	3R:16698710..16699310(1)	CG31508:1	TotC:1	1	FBgn0044812	FBpp0083379	FBtr0083972	4.81475	0.391914	5.18575	68.2957	4.02046	0.392951	2.21043	3.42691	0.134572	0.0230155
S54000_SI	3R	16699782	16700259	TotB	CG5609	3R:16699672..16700259(1)	CG5609:2	TotB:2	1	FBgn0038838	FBpp0083380	FBtr0083973	1.59324	1.40868	0.839196	1.20226	-0.633282	0.271251	24.2322	6.81865	0.0151018	0.111068
S54011_SI	3R	16729696	16729917	CG5621	FBgn0038840	3R:16727716..16733987(1)	FBgn0038840:5	CG5621:5	2	FBgn0038840	FBpp0083382;FBpp0110256	FBtr0083978;FBtr0110956	2.14244	0.841786	2.49824	3.72983	0.880682	0.747488	3.87042	4.43675	0.0208101	0.00329883
S54064_SI	3R	16841942	16842149	CG5697	FBgn0038846	3R:16841671..16842842(1)	FBgn0038846:2	CG5697:2	1	FBgn0038846	FBpp0083405	FBtr0084001	2.37102	0.767471	2.9972	23.5306	0.407888	0.504135	12.41	20.0846	0.0182698	0.00217595
S54065_SI	3R	16842223	16842842	CG5697	FBgn0038846	3R:16841671..16842842(1)	FBgn0038846:3	CG5697:3	1	FBgn0038846	FBpp0083405	FBtr0084001	2.5729	0.617012	2.87911	15.9089	1.19308	0.603944	4.05625	4.89562	0.00124021	0.000142164
S5416_SI	2L	9930700	9930999	CG42367	FBgn0259713	2L:9930446..9930999(1)	FBgn0259713:2	CG42367:2	1	FBgn0259713	FBpp0289243	FBtr0299966	1.97628	0.063934	2.03795	2.41588	0.772073	0.299855	4.89742	5.28818	0.0565924	0.0443051
S54174_SI	3R	16935974	16936279	rtet	CG5760	3R:16934170..16936554(1)	CG5760:5	rtet:5	1	FBgn0028468	FBpp0083412	FBtr0084009	1.93583	0.281472	1.56632	4.84042	0.23046	0.889362	4.30082	3.07469	0.00196232	0.013886
S5424_SI	2L	9938569	9938787	Apf	FBgn0051713	2L:9938170..9938787(-1)	FBgn0051713:2	Apf:2	1	FBgn0051713	FBpp0079490	FBtr0079895	2.81156	0.241261	2.79019	17.1234	1.74199	0.985506	2.2738	2.22107	0.0100991	0.0116637
S5435_SI	2L	9947266	9947442	CG5853	CG5853	2L:9940769..9947442(-1)	CG5853:1	CG5853:1	1	FBgn0032167	FBpp0079489	FBtr0079894	3.50223	0.117261	3.31224	25.3016	2.3842	0.642475	2.73167	2.32782	0.00319675	0.0135212
S5437_SI	2L	9952428	9952698	CG13126	FBgn0032168	2L:9952428..9954180(-1)	FBgn0032168:1	CG13126:1	1	FBgn0032168	FBpp0079488	FBtr0079892	1.86714	0.0530739	2.28619	3.71401	0.985577	0.642309	2.09121	3.30597	0.121756	0.018482
S54579_SI	3R	17702070	17702198	CG6656	FBgn0038912	3R:17701015..17703510(1)	FBgn0038912:3	CG6656:3	1	FBgn0038912	FBpp0083537	FBtr0084139	3.55999	0.0615235	3.55086	36.1473	2.79659	0.17062	2.12774	2.11983	0.00153431	0.00171914
S54651_SI	3R	17861798	17862019	pit	FBgn0025140	3R:17860020..17864114(1)	FBgn0025140:4	pit:4	2	FBgn0025140	FBpp0083572;FBpp0083573	FBtr0084174;FBtr0084175	2.87695	0.142641	2.94643	12.5241	2.03848	0.262555	2.27367	2.43511	0.00246035	0.00115933
S54671_SI	3R	17912855	17912982	CG5791	CG5791	3R:17912855..17913383(1)	CG5791:1	CG5791:1	1	FBgn0040582	FBpp0083578	FBtr0084180	4.07917	0.128683	4.36211	10.837	3.24666	0.147409	2.29545	3.15561	0.00229141	0.000102356
S54672_SI	3R	17913040	17913081	CG5791	CG5791	3R:17912855..17913383(1)	CG5791:2	CG5791:2	1	FBgn0040582	FBpp0083578	FBtr0084180	5.95486	0.115844	6.27095	54.7031	4.85701	0.233805	2.95809	4.14786	2.25399e-05	5.83115e-07
S54673_SI	3R	17913151	17913383	CG5791	CG5791	3R:17912855..17913383(1)	CG5791:3	CG5791:3	1	FBgn0040582	FBpp0083578	FBtr0084180	5.51726	0.0880551	6.04589	46.9054	4.30105	0.43166	3.16838	5.4711	3.74031e-05	1.97259e-07
S55555_SI	3R	19531303	19531450	CG31414	FBgn0051414	3R:19530526..19533930(1)	FBgn0051414:4	CG31414:4	1	FBgn0051414	FBpp0112317	FBtr0113405	2.60611	0.0846461	2.15864	4.19573	1.33054	0.627648	3.13969	2.06099	0.00540894	0.0742174
S55558_SI	3R	19532089	19532202	CG31414	FBgn0051414	3R:19530526..19533930(1)	FBgn0051414:7	CG31414:7	1	FBgn0051414	FBpp0112317	FBtr0113405	2.52144	0.29248	2.3063	5.32872	1.3218	0.518073	3.1337	2.46392	0.0185901	0.0557123
S56480_SI	3R	20687381	20687884	CG13640	FBgn0039237	3R:20687381..20687884(-1)	FBgn0039237:1	CG13640:1	1	FBgn0039237	FBpp0084105	FBtr0084730	1.2146	0.0660355	1.17765	1.94874	0.321601	0.756286	2.05914	2.00578	0.117711	0.136067
S56565_SI	3R	20771706	20771807	Nmnat	FBgn0039254	3R:20770959..20773122(1)	FBgn0039254:3	Nmnat:3	2	FBgn0039254	FBpp0084124;FBpp0084125	FBtr0084749;FBtr0084750	2.77152	0.192859	2.92535	19.95	1.96333	0.580461	2.0588	2.41958	0.0279641	0.00886229
S56819_SI	3R	21073895	21074303	CG11875	FBgn0039301	3R:21073600..21074828(1)	FBgn0039301:2	CG11875:2	1	FBgn0039301	FBpp0084187	FBtr0084812	0.912997	0.12503	1.03895	2.29131	-0.189437	1.13393	2.19472	2.60518	0.13294	0.0894319
S56847_SI	3R	21101511	21101782	CG10513	FBgn0039311	3R:21101511..21102934(-1)	FBgn0039311:1	CG10513:1	1	FBgn0039311	FBpp0112997	FBtr0114505	3.04302	0.182253	2.89786	33.5422	1.61651	0.394591	4.00477	3.44183	1.89128e-05	7.51802e-05
S57129_SI	3R	21677642	21678042	CG5886	CG5886	3R:21677376..21679727(1)	CG5886:2	CG5886:2	1	FBgn0039379	FBpp0084281	FBtr0084907	1.3101	0.261611	1.5543	3.82835	0.54881	0.30511	2.11929	2.66336	0.167155	0.0586255
S57290_SI	3R	21882349	21882504	CG14543	FBgn0039404	3R:21882349..21883072(1)	FBgn0039404:1	CG14543:1	1	FBgn0039404	FBpp0084341	FBtr0084968	1.78528	0.304761	2.29768	5.16848	1.00264	0.0844998	2.25084	3.7666	0.148759	0.0128676
S57521_SI	3R	22672664	22672731	Lerp	FBgn0051072	3R:22668184..22688843(-1)	FBgn0051072:5	Lerp:5	3	FBgn0051072	FBpp0084467;FBpp0099603;FBpp0290161	FBtr0085097;FBtr0085099;FBtr0300939	2.83449	0.260576	2.87448	17.0313	2.01241	0.380399	2.22418	2.30218	0.0375107	0.0287875
S58166_SI	3R	23779724	23779834	CG4951	FBgn0039563	3R:23777773..23779834(-1)	FBgn0039563:8	CG4951:8	2	FBgn0039563	FBpp0084634;FBpp0112210	FBtr0085265;FBtr0113298	1.5302	0.100554	1.60374	5.7262	0.356964	0.0764606	3.23719	3.52365	0.128397	0.103529
S58369_SI	3R	24496560	24496958	CG9989	FBgn0039593	3R:24496458..24497743(1)	FBgn0039593:2	CG9989:2	1	FBgn0039593	FBpp0084676	FBtr0085307	2.94864	0.213451	2.85914	9.12718	2.14958	0.224493	2.22005	2.00902	0.0615597	0.101359
S58778_SI	3R	25319574	25319987	CG11501	CG11501	3R:25319574..25319987(1)	CG11501:1	CG11501:1	1	FBgn0039666	FBpp0084794	FBtr0085426	1.44124	1.41015	3.88147	9.41144	-0.493444	0.266182	16.0231	169.097	0.0833187	0.000224602
S58851_SI	3R	25502188	25503083	CAP-D2	CG1911	3R:25501398..25505985(1)	CG1911:3	CAP-D2:3	1	FBgn0039680	FBpp0084818	FBtr0085452	-0.0631954	0.128343	-0.1756	0.603121	-1.13005	0.645866	2.51649	2.28823	0.0586531	0.0944643
S58867_SI	3R	25540261	25540674	Obp99d	CG15505	3R:25540261..25540674(1)	CG15505:1	Obp99d:1	1	FBgn0039684	FBpp0084821	FBtr0085455	0.997551	0.0724343	1.13348	17.3255	-0.643871	1.89184	3.80936	4.35771	0.0470587	0.0308598
S59006_SI	3R	25684763	25685372	CR31032	FBgn0051032	3R:25684763..25685587(-1)	FBgn0051032:1	CR31032:1	1	FBgn0051032		FBtr0085524	0.465413	0.333719	0.521335	3.20008	-0.475385	0.592484	2.36691	2.49341	0.0460696	0.0339772
S59139_SI	3R	25826257	25826383	Tace	FBgn0039734	3R:25826257..25829400(1)	FBgn0039734:1	Tace:1	2	FBgn0039734	FBpp0084916;FBpp0084917	FBtr0085550;FBtr0085551	1.64044	0.15702	1.81674	4.72129	0.528764	0.675511	2.61304	3.20019	0.044952	0.0194346
S6026_SI	2L	10455476	10455846	CG5322	FBgn0032253	2L:10452677..10456044(-1)	FBgn0032253:5	CG5322:5	1	FBgn0032253	FBpp0079632	FBtr0080042	1.55964	0.213995	1.33835	2.15433	0.61435	0.0762442	2.6064	2.47999	0.0397547	0.12564
S6118_SI	2L	10620044	10620175	Trim9	FBgn0051721	2L:10544881..10627374(1)	FBgn0051721:3	Trim9:3	2	FBgn0051721	FBpp0079685;FBpp0293057	FBtr0080096;FBtr0304114	2.09101	0.360992	2.29983	8.85242	0.619653	1.26471	2.77681	3.37791	0.0167512	0.00647398
S6221_SI	2L	10775574	10775744	CG31869	FBgn0051869	2L:10772038..10801107(-1)	FBgn0051869:6	CG31869:6	3	FBgn0051869	FBpp0079778;FBpp0288684;FBpp0288685	FBtr0080189;FBtr0290245;FBtr0290246	1.31092	0.611026	0.891451	3.51304	-0.156306	0.992529	3.47206	2.47282	0.0477206	0.174471
S6227_SI	2L	10804830	10804896	Nos	CG6713	2L:10804269..10838448(-1)	CG6713:18	Nos:18	10	FBgn0011676	FBpp0079777;FBpp0099921;FBpp0099922;FBpp0099924;FBpp0099925;FBpp0099926;FBpp0099927;FBpp0099928;FBpp0099929;FBpp0099931	FBtr0080188;FBtr0100484;FBtr0100486;FBtr0100487;FBtr0100488;FBtr0100489;FBtr0100490;FBtr0100491;FBtr0100492;FBtr0100493	2.77687	0.268349	2.88596	24.4563	1.83346	0.346182	2.53204	2.75954	0.0582441	0.033315
S6233_SI	2L	10816963	10817144	Nos	CG6713	2L:10804269..10838448(-1)	CG6713:10	Nos:10	10	FBgn0011676	FBpp0079777;FBpp0099921;FBpp0099922;FBpp0099924;FBpp0099925;FBpp0099926;FBpp0099927;FBpp0099928;FBpp0099929;FBpp0099931	FBtr0080188;FBtr0100484;FBtr0100486;FBtr0100487;FBtr0100488;FBtr0100489;FBtr0100490;FBtr0100491;FBtr0100492;FBtr0100493	1.89367	0.16651	1.44255	5.02578	0.716772	0.465854	3.06762	2.0476	0.000786269	0.0339891
S6477_SI	2L	11139720	11139912	Gyc32E	FBgn0010197	2L:11138801..11148875(-1)	FBgn0010197:4	Gyc32E:4	4	FBgn0010197	FBpp0079810;FBpp0111769;FBpp0291054;FBpp0291055	FBtr0080223;FBtr0112856;FBtr0301840;FBtr0301841	-0.913519	0.522393	-0.873178	0.980863	-2.53337		16.4287	14.9511	0.149542	0.16479
S6562_SI	2L	11282459	11283533	mre11	CG16928	2L:11282093..11284337(1)	CG16928:2	mre11:2	1	FBgn0020270	FBpp0079802	FBtr0080213	1.60495	0.123525	1.77701	4.13384	0.806214	0.373897	2.13852	2.56235	0.00528532	0.000894712
S6564_SI	2L	11283809	11284118	mre11	CG16928	2L:11282093..11284337(1)	CG16928:4	mre11:4	1	FBgn0020270	FBpp0079802	FBtr0080213	1.87063	0.463366	2.24453	6.24785	1.00069	0.341284	2.48093	3.36569	0.0367758	0.00299113
S6869_SI	2L	12205843	12206130	aret	FBgn0000114	2L:12205843..12312795(1)	FBgn0000114:1	aret:1	1	FBgn0000114	FBpp0079926	FBtr0080344	1.9511	0.200738	1.27622	0.975947	-0.696644	0.414596	13.5518	8.34011	0.0192168	0.0777475
S7252_SI	2L	13256835	13257131	CG31728	FBgn0051728	2L:13255408..13257426(1)	FBgn0051728:3	CG31728:3	1	FBgn0051728	FBpp0288500	FBtr0290061	0.642041	0.814926	0.619875	1.6971	-0.357948	0.619837	2.94508	2.46454	0.136244	0.1459
S7596_SI	2L	13974117	13975879	nimC1	CG8942	2L:13974117..13976753(-1)	CG8942:2	CG8942:2	1	FBgn0259896	FBpp0080188	FBtr0080615	1.28668	0.111815	2.20284	9.01943	0.0490944	0.261115	3.38055	8.4468	4.64025e-07	4.31071e-11
S7597_SI	2L	13976477	13976753	nimC1	CG8942	2L:13974117..13976753(-1)	CG8942:1	CG8942:1	1	FBgn0259896	FBpp0080188	FBtr0080615	0.485017	0.630966	1.73611	5.22659	-0.482284	0.11885	3.01725	9.2572	0.130614	0.000804629
S8181_SI	2L	15865092	15865250	CG42792	FBgn0261925	2L:15865092..15865423(-1)	FBgn0261925:1	CG42792:1	1	FBgn0261925	FBpp0292622	FBtr0303589	3.25754	0.622332	2.9516	0.093743	0.965995	0.74971	9.20812	7.76657	0.00296273	0.00889445
S8188_SI	2L	15888639	15889745	TepI	CG18096	2L:15888639..15893811(-1)	CG18096:9	TepI:9	1	FBgn0041183	FBpp0080369	FBtr0080811	0.0272737	0.304066	1.08464	0.116235	-1.00426	0.804694	2.41454	8.49921	0.110503	0.00141224
S8216_SI	2L	15941441	15942062	CG12448	FBgn0028857	2L:15941441..15942854(1)	FBgn0028857:1	CG12448:1	1	FBgn0028857	FBpp0289840	FBtr0300613	1.49657	0.586873	1.74846	1.94111	-0.887571	0.163001	11.8794	9.22326	0.0330379	0.0350588
S8217_SI	2L	15942125	15942420	CG12448	FBgn0028857	2L:15941441..15942854(1)	FBgn0028857:2	CG12448:2	1	FBgn0028857	FBpp0289840	FBtr0300613	1.48223	0.687512	1.72113	2.01751	-0.663786		29.3421	21.7167	0.190579	0.167588
S8221_SI	2L	15958186	15958584	CG18063	FBgn0028856	2L:15957858..15959431(1)	FBgn0028856:4	CG18063:4	3	FBgn0028856	FBpp0289341;FBpp0289342;FBpp0289841	FBtr0300064;FBtr0300065;FBtr0300614	1.55056	0.552097	1.78865	1.99622	-0.478063	1.17804	9.12176	7.0569	0.140709	0.131994
S8251_SI	2L	16056252	16056338	beat-Ia	CG4846	2L:16049995..16081688(1)	CG4846:2	beat-Ia:2	1	FBgn0013433	FBpp0080364	FBtr0080806	2.45065	0.0777115	2.47779	9.76226	1.61754	0.573248	2.06057	2.18752	0.0790934	0.0689156
S8496_SI	2L	16719874	16719976	Cyt-c-p	CG17903	2L:16719874..16722659(1)	CG17903:1	Cyt-c-p:1	1	FBgn0000409	FBpp0080446	FBtr0080889	2.45366	0.295034	2.40276	12.4822	1.58228	0.199851	2.42821	2.36581	0.0241124	0.0341199
S8583_SI	2L	16802021	16802566	CG13280	CG13280	2L:16802021..16821093(-1)	CG13280:5	CG13280:5	1	FBgn0032609	FBpp0080485	FBtr0080931	0.82448	0.143962	0.467264	0.54148	-0.31075	0.638559	4.25921	3.01244	0.0115629	0.0866201
S8585_SI	2L	16802924	16803203	CG13280	CG13280	2L:16802021..16821093(-1)	CG13280:3	CG13280:3	1	FBgn0032609	FBpp0080485	FBtr0080931	0.698161	0.250512	0.250956	0.0892155	-0.96434	1.48219	3.11698	2.182	0.0353663	0.129848
S8586_SI	2L	16803271	16803675	CG13280	CG13280	2L:16802021..16821093(-1)	CG13280:2	CG13280:2	1	FBgn0032609	FBpp0080485	FBtr0080931	0.100084	0.135018	0.490418	0.248218	-0.734519	0.0621901	2.31515	3.5296	0.193795	0.0478281
S8589_SI	2L	16813464	16816072	CG13272	FBgn0032607	2L:16807318..16816072(1)	FBgn0032607:3	CG13272:3	1	FBgn0086673	FBpp0080471	FBtr0080914	-0.851265	0.31248	-0.234685	0.328052	-1.97807	0.830725	2.60341	4.67652	0.0939888	0.00935885
S8778_SI	2L	17410252	17410368	Rpb11	CG6840	2L:17409696..17410368(-1)	CG6840:1	Rpb11:1	1	FBgn0032634	FBpp0080564	FBtr0081011	2.94139	0.190031	3.02081	35.1909	2.14268	0.496737	2.08989	2.28493	0.0191903	0.0100755
S8813_SI	2L	17454263	17455651	CG6639	FBgn0032638	2L:17454263..17455917(-1)	FBgn0032638:1	CG6639:1	1	FBgn0032638	FBpp0080557	FBtr0081004	2.41582	0.197085	2.8319	9.78337	0.876537	0.468489	4.3809	6.69343	0.00163429	0.000125611
S8814_SI	2L	17455726	17455917	CG6639	FBgn0032638	2L:17454263..17455917(-1)	FBgn0032638:2	CG6639:2	1	FBgn0032638	FBpp0080557	FBtr0081004	2.57043	0.119016	2.89833	10.5468	0.613421	0.262291	10.4875	15.0773	0.0105727	0.00317043
S8815_SI	2L	17456670	17457694	CG18563	FBgn0032639	2L:17456670..17458025(-1)	FBgn0032639:1	CG18563:1	1	FBgn0032639	FBpp0290124	FBtr0300902	0.824442	0.300979	0.563523	1.54864	-0.290856	0.180993	3.10478	2.45505	0.00837898	0.0439585
S928_SI	2L	1732144	1732356	CG17652	FBgn0031361	2L:1731358..1732356(-1)	FBgn0031361:3	CG17652:3	1	FBgn0031361	FBpp0077570	FBtr0077904	1.9006	0.253204	1.91578	5.85522	1.00747	0.556276	2.27763	2.3448	0.0592704	0.054708
S9921_SI	2L	20094439	20095939	CG10722	FBgn0032848	2L:20093964..20096253(1)	FBgn0032848:4	CG10722:4	2	FBgn0032848	FBpp0080866;FBpp0080867	FBtr0081334;FBtr0081335	-1.02009	0.34061	-0.890099	0.469474	-1.87301	0.25484	2.38976	2.85048	0.15158	0.0921357

## Sheet: FruMC Female
Genes Induced (non-filled) & Repressed (grey filled) by FruMC Over-expression in Females
FBgn	Gene Symbol
FBgn0000079	Amy-p
FBgn0000473	Cyp6a2
FBgn0000504	dsx
FBgn0001089	Gal
FBgn0002023	Lim3
FBgn0002543	lea
FBgn0002937	ninaB
FBgn0003041	pbl
FBgn0003082	phr
FBgn0004049	yrt
FBgn0004587	B52
FBgn0004652	fru
FBgn0005633	fln
FBgn0010407	Ror
FBgn0011768	Fdh
FBgn0013278	Hsp70Bb
FBgn0013813	Dhc98D
FBgn0014396	tim
FBgn0015622	Cnx99A
FBgn0017482	T3dh
FBgn0022085	ssp4
FBgn0024555	flfl
FBgn0025803	SNF4Agamma
FBgn0026060	Mipp2
FBgn0026268	antdh
FBgn0026374	Rhp
FBgn0026634	ldlCp
FBgn0026755	Ugt37b1
FBgn0027287	Gmap
FBgn0027513	ana2
FBgn0027546	CG4766
FBgn0027783	SMC2
FBgn0028487	f-cup
FBgn0028527	CG18507
FBgn0029824	CG3726
FBgn0029825	CG12728
FBgn0029826	CG6041
FBgn0029830	Grip
FBgn0029834	CG5937
FBgn0029835	CG5921
FBgn0029838	CG4666
FBgn0029839	CG4660
FBgn0029843	Nep1
FBgn0029846	Ca-alpha1T
FBgn0029856	CR11700
FBgn0030151	CG1354
FBgn0030242	sofe
FBgn0030349	CG10353
FBgn0030508	CG15760
FBgn0030518	CG11134
FBgn0030519	CG11151
FBgn0030926	psh
FBgn0030927	CG15046
FBgn0031069	CG12703
FBgn0031178	CG10918
FBgn0031562	CG3604
FBgn0031741	CG11034
FBgn0031906	CG5160
FBgn0032143	CG4017
FBgn0032470	CG5142
FBgn0032668	CG17681
FBgn0032787	CG10195
FBgn0032945	CG8665
FBgn0032981	CG3635
FBgn0033395	Cyp4p2
FBgn0033521	CG12896
FBgn0033603	Cpr47Ef
FBgn0033609	fbl6
FBgn0034005	alphaPS4
FBgn0034071	CG8405
FBgn0034270	CG6401
FBgn0034382	CG18609
FBgn0034468	Obp56a
FBgn0034474	Obp56g
FBgn0034493	CG8908
FBgn0035203	CG9149
FBgn0035367	CG12187
FBgn0035382	Or63a
FBgn0035518	CG15011
FBgn0035523	CG1311
FBgn0035546	CG11345
FBgn0035575	CG7509
FBgn0035725	Mis12
FBgn0035873	CG13670
FBgn0036191	Sug
FBgn0036208	CG10361
FBgn0036225	CG5883
FBgn0036552	CG17028
FBgn0036787	CG4306
FBgn0036985	zye
FBgn0037025	Spc105R
FBgn0037162	CG11449
FBgn0037164	CG11438
FBgn0037165	CG11437
FBgn0037166	CG11426
FBgn0037321	CG1172
FBgn0037579	CG18193
FBgn0037751	topi
FBgn0037897	CG5270
FBgn0037917	wkd
FBgn0037973	CG18547
FBgn0037974	CG12224
FBgn0038002	CG12256
FBgn0038144	CG8870
FBgn0038146	CG9799
FBgn0038147	CG14375
FBgn0038151	yellow-e2
FBgn0038156	CG14372
FBgn0038160	CG9759
FBgn0038163	CG10841
FBgn0038165	Task6
FBgn0038166	CG9588
FBgn0038167	lkb1
FBgn0038168	omd
FBgn0038170	CG14367
FBgn0038172	Adgf-D
FBgn0038173	Adgf-C
FBgn0038419	CG14879
FBgn0038532	CG14322
FBgn0038633	CG14303
FBgn0039061	Ir
FBgn0039224	CG13634
FBgn0039325	CG10560
FBgn0039356	CG5039
FBgn0039466	CG5521
FBgn0039656	CG11951
FBgn0039719	CG15515
FBgn0039827	CG1544
FBgn0040553	CG14374
FBgn0040554	CG17025
FBgn0040900	CG17777
FBgn0041711	yellow-e
FBgn0046793	CG32236
FBgn0050194	CG30194
FBgn0050263	CG30263
FBgn0050296	RIC-3
FBgn0050424	CG30424
FBgn0050431	CG30431
FBgn0051036	CG31036
FBgn0051321	CG31321
FBgn0051431	CG31431
FBgn0051436	CG31436
FBgn0051469	CG31469
FBgn0051636	CG31636
FBgn0051664	CG31664
FBgn0052192	CG32192
FBgn0052397	CG32397
FBgn0052755	CG32755
FBgn0052756	CG32756
FBgn0053080	CG33080
FBgn0053196	dp
FBgn0053679	CG33679
FBgn0053977	CG33977
FBgn0063495	GstE5
FBgn0065058	snoRNA:684
FBgn0067779	dbr
FBgn0085244	CG34215
FBgn0085276	CG34247
FBgn0085369	CG34340
FBgn0085412	CG34383
FBgn0086558	Ubi-p5E
FBgn0086897	sqd
FBgn0250876	Sema-5c
FBgn0259229	CG42329
FBgn0260817	gkt
FBgn0261362	proPO-A1
FBgn0261698	CG42732
FBgn0000233	btd
FBgn0000246	c(3)G
FBgn0000640	Fbp2
FBgn0001323	knrl
FBgn0002440	l(3)mbn
FBgn0002562	Lsp1alpha
FBgn0002564	Lsp1gamma
FBgn0002791	mr
FBgn0002941	slou
FBgn0003346	RanGap
FBgn0004841	Takr86C
FBgn0010044	GstD8
FBgn0010109	dpn
FBgn0010222	Nmdmc
FBgn0010520	Bka
FBgn0011260	Sema-2a
FBgn0011676	Nos
FBgn0013348	TpnC41C
FBgn0013433	beat-Ia
FBgn0013548	l(2)dtl
FBgn0013563	pex1
FBgn0015031	cype
FBgn0015037	Cyp4p1
FBgn0015905	ast
FBgn0020258	ppk
FBgn0022724	Taf8
FBgn0023171	rnh1
FBgn0025458	BubR1
FBgn0025583	IM2
FBgn0025676	CkIIalpha-i3
FBgn0026080	Tip60
FBgn0026402	NiPp1
FBgn0026418	Hsc70Cb
FBgn0026602	Ady43A
FBgn0026751	XRCC1
FBgn0027094	Aats-ala
FBgn0027601	CG9009
FBgn0028396	TotA
FBgn0028422	KaiRIA
FBgn0028468	rtet
FBgn0028573	prc
FBgn0028700	RfC38
FBgn0028956	mthl3
FBgn0029128	tyn
FBgn0029924	CG4586
FBgn0030105	CG15369
FBgn0030218	CG1628
FBgn0030795	ppk28
FBgn0030834	CG8675
FBgn0030993	Mec2
FBgn0031060	CG14231
FBgn0031117	CG1702
FBgn0031233	CG11490
FBgn0031309	Tfb4
FBgn0031317	CG5118
FBgn0031426	CG18641
FBgn0031701	TotM
FBgn0031725	CG14010
FBgn0031726	Cyp6a16Psi
FBgn0031739	CG14005
FBgn0031775	CG9150
FBgn0031918	CG6055
FBgn0031936	CG13794
FBgn0032022	CG14275
FBgn0032210	CYLD
FBgn0032252	CG6232
FBgn0032609	CG13280
FBgn0032638	CG6639
FBgn0032669	CG15155
FBgn0032973	CG6675
FBgn0033131	CG12842
FBgn0033195	CG1360
FBgn0033257	CG8713
FBgn0033422	Or45b
FBgn0033518	Prx2540-2
FBgn0033593	Listericin
FBgn0033633	CG7759
FBgn0033699	RpS11
FBgn0033725	Cpr49Ac
FBgn0033729	Cpr49Af
FBgn0033756	CG17760
FBgn0033786	CG3884
FBgn0033813	CG12765
FBgn0033880	CG6553
FBgn0033980	Cyp6a20
FBgn0033985	CG10257
FBgn0034069	CG8401
FBgn0034166	CG6472
FBgn0034271	CG4996
FBgn0034480	CG16898
FBgn0034499	Cpr56F
FBgn0034532	CG13436
FBgn0034578	CG15653
FBgn0034645	CG10320
FBgn0034660	lox2
FBgn0034741	CG4269
FBgn0034859	CG3520
FBgn0035158	CG13895
FBgn0035574	Gef64C
FBgn0035583	CG13704
FBgn0035760	CG8607
FBgn0035782	CG14835
FBgn0035791	CG8539
FBgn0035899	CG6902
FBgn0035917	Zasp66
FBgn0035943	CG5653
FBgn0036070	CG8072
FBgn0036292	CG10646
FBgn0036342	CG11279
FBgn0036410	CG8100
FBgn0036486	Msh6
FBgn0036493	CG7255
FBgn0036585	CG13071
FBgn0036603	CG13062
FBgn0036656	CG13026
FBgn0036679	CG13022
FBgn0037070	CG11309
FBgn0037126	CG14567
FBgn0037181	CG11370
FBgn0037248	Spargel
FBgn0037391	CG2017
FBgn0037818	CG6465
FBgn0038200	CG9920
FBgn0038290	CG6912
FBgn0038292	CG3987
FBgn0038296	CG6752
FBgn0038299	Spn88Eb
FBgn0038366	CG4576
FBgn0038395	CG10407
FBgn0038425	CG14881
FBgn0038475	Keap1
FBgn0038666	CG5451
FBgn0038838	TotB
FBgn0038846	CG5697
FBgn0038953	CG18596
FBgn0039237	CG13640
FBgn0039272	CG11836
FBgn0039301	CG11875
FBgn0039415	CG6142
FBgn0039684	Obp99d
FBgn0039709	Cad99C
FBgn0039868	CG11563
FBgn0040268	Top3alpha
FBgn0040290	RecQ4
FBgn0040346	CG3704
FBgn0040366	CG11398
FBgn0040582	CG5791
FBgn0040736	IM3
FBgn0041100	park
FBgn0041183	TepI
FBgn0041606	bft
FBgn0043792	CG30427
FBgn0044812	TotC
FBgn0046815	mir-8
FBgn0050010	CG30010
FBgn0050050	CG30050
FBgn0050054	CG30054
FBgn0050082	CG30082
FBgn0050344	CG30344
FBgn0051676	CG31676
FBgn0051728	CG31728
FBgn0051955	CG31955
FBgn0052037	CG32037
FBgn0052196	CG32196
FBgn0052343	CG32343
FBgn0052391	CG32391
FBgn0052441	CG32441
FBgn0052475	mthl8
FBgn0052525	tRNA:CR32525
FBgn0052645	CG32645
FBgn0053107	CG33107
FBgn0053217	CG33217
FBgn0053267	CG33267
FBgn0053296	CG33296
FBgn0063392	snoRNA:U14:30Ea
FBgn0066101	LpR1
FBgn0082981	snoRNA:Psi28S-2949
FBgn0085422	CG34393
FBgn0085435	CG34406
FBgn0086076	snoRNA:MeU2-A31
FBgn0086673	CG13272
FBgn0086694	Bre1
FBgn0087040	alphaTub67C
FBgn0250757	CG42235
FBgn0259223	CG42323
FBgn0259713	CG42367
FBgn0259876	Cap-G
FBgn0259896	nimC1
FBgn0260027	CG42495
FBgn0260387	CG42513
FBgn0261089	Sytalpha
FBgn0261514	nimA
FBgn0261701	CG42737
FBgn0261871	dpr2
FBgn0261925	CG42792
FBgn0261933	SmD1
FBgn0261953	AP-2
FBgn0262003	CG42821

## Sheet: FruMC Female Raw Data
Fusion ID	Chromosome	Start	End	Symbol Catenated	Exon Gene ID Catenated	Sequence Location Catenated	Exon ID Catenated	Exon Name Catenated	FBtr per Exon Catenated	FBgn Catenated	FBpp Catenated	FBtr Catenated	Canton S Female_Mean of log(RPKM)	Canton S Female_Standard Deviation	Berlin Female_Mean of log(RPKM)	Berlin Female_Standard Deviation	FruMC Female_Mean of log(RPKM)	FruMC Female_Standard Deviation	Fold Change_Canton S Female vs. FruMC Female	Fold Change_Berlin Female vs. FruMC Female	FDR Corrected P-value_Canton S Female vs. FruMC Female	FDR Corrected P-value_Berlin Female vs. FruMC Female
F14808_SI	X	9674220	9674334	CG1354	FBgn0030151	X:9672779..9675951(1)	FBgn0030151:6;FBgn0030151:7	CG1354:6;CG1354:7	1;3	FBgn0030151	FBpp0088408;FBpp0088409;FBpp0088410;FBpp0088411	FBtr0089383;FBtr0089384;FBtr0089385;FBtr0089386	1.63434	0.280113	1.81068	10.1762	3.05012	0.250468	0.243924	0.42914	0.0392912	0.0743515
F1921_SI	2L	3507189	3507754	tim	FBgn0014396	2L:3493986..3507754(-1)	FBgn0014396:22;FBgn0014396:23;FBgn0014396:24	tim:22;tim:23;tim:24	3;4;3	FBgn0014396	FBpp0077254;FBpp0077255;FBpp0077256;FBpp0099754;FBpp0099755;FBpp0113018;FBpp0113019;FBpp0291970;FBpp0291971;FBpp0291972	FBtr0077565;FBtr0077566;FBtr0077567;FBtr0100349;FBtr0100350;FBtr0114526;FBtr0114527;FBtr0302830;FBtr0302831;FBtr0302832	1.32497	0.608428	0.999178	1.6033	2.08923	0.457813	0.487813	0.323258	0.140569	0.0296621
F34189_SI	2R	3712997	3714376	phr	FBgn0003082	2R:3712997..3714824(1)	FBgn0003082:1;FBgn0003082:2;FBgn0003082:3	phr:1;phr:2;phr:3	1;1;1	FBgn0003082	FBpp0087914;FBpp0087915	FBtr0088838;FBtr0088839	1.99556	0.0966591	-0.844459	0.706722	2.83183	0.0511321	0.434287	0.0268966	0.00724088	1.00577e-11
F42020_SI	2R	16153282	16154424	CG8908	CG8908	2R:16152437..16158290(1)	CG8908:3;CG8908:4;CG8908:9	CG8908:3;CG8908:4;CG8908:9	1;1;1	FBgn0034493	FBpp0085587;FBpp0085588	FBtr0086275;FBtr0086276	-1.96516	0.301412	-1.89557	0.147289	-0.576056	0.29908	0.164882	0.174141	0.047236	0.059778
F45190_SI	2R	20853629	20854383	CG30424	FBgn0050424	2R:20852797..20854808(-1)	FBgn0050424:3;FBgn0050424:4	CG30424:3;CG30424:4	2;1	FBgn0050424	FBpp0112287;FBpp0112288;FBpp0112289	FBtr0113375;FBtr0113376;FBtr0113377	-0.416468	0.746568	-0.651971	1.49018	0.852321	0.470223	0.317539	0.257054	0.0833285	0.0372091
F50270_SI	3R	9255820	9256472	yrt	FBgn0004049	3R:9254589..9260704(-1)	FBgn0004049:2;FBgn0004049:3	yrt:2;yrt:3	1;2	FBgn0004049	FBpp0082261;FBpp0112923;FBpp0112925	FBtr0082793;FBtr0114374;FBtr0114376	2.38006	0.250592	1.27841	9.46493	3.56147	0.117293	0.311942	0.11384	0.146551	0.00376432
F50363_SI	3R	9502738	9503934	lkb1	FBgn0038167	3R:9502271..9505152(1)	FBgn0038167:3;FBgn0038167:4	lkb1:3;lkb1:4	6;3	FBgn0038167	FBpp0082276;FBpp0082277;FBpp0082278;FBpp0082279;FBpp0082280;FBpp0082281;FBpp0082282;FBpp0082283;FBpp0290703	FBtr0082808;FBtr0082809;FBtr0082810;FBtr0082811;FBtr0082812;FBtr0082813;FBtr0082814;FBtr0082815;FBtr0301488	2.10083	0.11423	1.94668	11.9947	3.66985	0.175531	0.207088	0.18252	0.00747582	0.00350097
F50398_SI	3R	9524790	9525263	f-cup	FBgn0028487	3R:9520979..9526560(-1)	FBgn0028487:14;FBgn0028487:15	CG9611:14;CG9611:15	2;1	FBgn0028487	FBpp0082311;FBpp0082312;FBpp0111850	FBtr0082846;FBtr0082847;FBtr0112937	2.24922	0.0922836	1.79804	15.1856	3.71972	0.09856	0.229725	0.148812	0.0094925	0.000927992
F50438_SI	3R	9583275	9583505	CG34383	FBgn0085412	3R:9540945..9588535(1)	FBgn0085412:10;FBgn0085412:11	CG34383:10;CG34383:11	4;1	FBgn0085412	FBpp0111533;FBpp0111534;FBpp0111535;FBpp0111536;FBpp0288450	FBtr0112621;FBtr0112622;FBtr0112623;FBtr0112624;FBtr0290011	3.10983	0.114103	2.52425	15.9116	4.04803	0.0581305	0.392552	0.226054	0.0350601	0.000818643
F52801_SI	3R	14261365	14261513	fru	FBgn0004652	3R:14242315..14371308(-1)	FBgn0004652:11;FBgn0004652:12	fru:11;fru:12	12;2	FBgn0004652	FBpp0083060;FBpp0083061;FBpp0083062;FBpp0083063;FBpp0083064;FBpp0083065;FBpp0083066;FBpp0083067;FBpp0089355;FBpp0089356;FBpp0089357;FBpp0089358;FBpp0089359;FBpp0290499	FBtr0083640;FBtr0083641;FBtr0083642;FBtr0083643;FBtr0083644;FBtr0083645;FBtr0083646;FBtr0083647;FBtr0083648;FBtr0083649;FBtr0083650;FBtr0083651;FBtr0083652;FBtr0301284	3.29943	0.372256	3.25479	11.3156	4.10381	0.145264	0.464602	0.432692	0.0114569	0.00771261
F54236_SI	3R	17006510	17006903	SNF4Agamma	FBgn0025803	3R:16966463..17038409(1)	FBgn0025803:13;FBgn0025803:14;FBgn0025803:15	SNF4Agamma:13;SNF4Agamma:14;SNF4Agamma:15	1;1;1	FBgn0025803	FBpp0111828;FBpp0111829;FBpp0290800	FBtr0112915;FBtr0112916;FBtr0301585	1.96458	0.587521	1.30412	2.7751	2.78589	0.265455	0.479075	0.225136	0.125385	0.00511956
F55276_SI	3R	19008642	19008782	Ir	FBgn0039061	3R:18999595..19011364(1)	FBgn0039061:4;FBgn0039061:5	Ir:4;Ir:5	1;3	FBgn0039061	FBpp0112185;FBpp0289617;FBpp0290596;FBpp0292160	FBtr0113273;FBtr0300388;FBtr0301382;FBtr0303041	1.56049	0.406502	1.71329	17.0401	2.64721	0.138909	0.355244	0.495882	0.116303	0.187201
S10488_SI	2L	21376608	21377995	CG8665	CG8665	2L:21371232..21377995(1)	CG8665:3	CG8665:3	1	FBgn0032945	FBpp0081045	FBtr0081517	1.8622	0.113498	1.7866	1.79334	2.70838	0.0431589	0.430599	0.42663	0.00484223	0.0023158
S10800_SI	2L	22182738	22183466	CG3635	FBgn0032981	2L:22175415..22183992(1)	FBgn0032981:2	CG3635:2	1	FBgn0032981	FBpp0289157	FBtr0299879	-0.362605	0.404141	-0.455314	0.53222	0.9054	0.329647	0.288241	0.253314	0.0639406	0.0455192
S11804_SI	X	2080888	2080973	CG17777	FBgn0040900	X:2080888..2081501(1)	FBgn0040900:1	CG17777:1	1	FBgn0040900	FBpp0288524	FBtr0290085	1.0486	0.632988	1.12493	7.71365	2.09762	0.424966	0.376386	0.402679	0.083977	0.112428
S13052_SI	X	5603161	5605006	CG33080	CG33080	X:5602594..5611811(-1)	CG33080:5	CG33080:5	2	FBgn0053080	FBpp0070809;FBpp0070810	FBtr0070844;FBtr0070845	2.19144	0.0865457	2.09652	12.7072	2.92346	0.0481122	0.481786	0.441005	4.73406e-05	9.25647e-06
S13053_SI	X	5605510	5605605	CG33080	CG33080	X:5602594..5611811(-1)	CG33080:4	CG33080:4	2	FBgn0053080	FBpp0070809;FBpp0070810	FBtr0070844;FBtr0070845	1.61762	0.877817	1.77687	10.1954	2.84569	0.33546	0.368332	0.420902	0.0756385	0.128723
S13057_SI	X	5611379	5611811	CG33080	CG33080	X:5602594..5611811(-1)	CG33080:1	CG33080:1	1	FBgn0053080	FBpp0070809	FBtr0070844	1.23894	0.307517	1.10211	3.34953	2.21162	0.099579	0.38825	0.348283	0.00771028	0.00260345
S13164_SI	X	5833072	5833550	CG3726	CG3726	X:5811210..5835703(1)	CG3726:3	CG3726:3	1	FBgn0029824	FBpp0070823	FBtr0070858	1.94465	0.113893	1.52587	6.69569	2.85189	0.565229	0.36595	0.264195	0.105916	0.015261
S13172_SI	X	5837410	5837644	CG12728	FBgn0029825	X:5836641..5838655(1)	FBgn0029825:4	CG12728:4	1	FBgn0029825	FBpp0070824	FBtr0070859	0.657831	0.274834	0.656355	0.610771	2.27196	1.10443	0.149755	0.169403	0.195461	0.194992
S13173_SI	X	5837706	5838655	CG12728	FBgn0029825	X:5836641..5838655(1)	FBgn0029825:5	CG12728:5	1	FBgn0029825	FBpp0070824	FBtr0070859	1.83684	0.0622982	1.9001	7.32217	2.82441	0.623472	0.333521	0.356699	0.140881	0.17256
S13177_SI	X	5840492	5840726	CG32756	FBgn0052756	X:5839715..5841884(1)	FBgn0052756:4	CG32756:4	1	FBgn0052756	FBpp0070825	FBtr0070860	1.14535	0.211075	0.475334	2.06681	2.35803	0.65377	0.259507	0.146377	0.164567	0.024661
S13182_SI	X	5843762	5844241	CG6041	FBgn0029826	X:5842223..5844241(1)	FBgn0029826:4	CG6041:4	1	FBgn0029826	FBpp0070826	FBtr0070861	0.458889	0.397431	0.697633	4.45013	2.13607	0.959529	0.149697	0.193702	0.0475208	0.0942245
S13184_SI	X	5844737	5845022	CG32755	FBgn0052755	X:5844284..5845744(1)	FBgn0052755:2	CG32755:2	1	FBgn0052755	FBpp0070827	FBtr0070862	-2.69706	1.61638	-0.0658548	0.64422	2.3838	0.837485	0.00909367	0.0769847	0.00126375	0.0898645
S13204_SI	X	5878237	5879455	Grip	CG14447	X:5860314..5880729(1)	CG14447:7	Grip:7	1	FBgn0029830	FBpp0070830	FBtr0070865	0.54906	0.312804	0.689993	1.84779	2.151	0.933245	0.158774	0.186751	0.0848354	0.120305
S13205_SI	X	5879517	5879719	Grip	CG14447	X:5860314..5880729(1)	CG14447:8	Grip:8	1	FBgn0029830	FBpp0070830	FBtr0070865	0.626029	0.361953	0.505415	1.82752	2.40145	0.738113	0.146829	0.104263	0.115117	0.134725
S13206_SI	X	5879785	5880263	Grip	CG14447	X:5860314..5880729(1)	CG14447:9	Grip:9	1	FBgn0029830	FBpp0070830	FBtr0070865	0.391807	0.263526	0.756129	2.04148	2.08917	1.05682	0.133787	0.213014	0.082107	0.187018
S13213_SI	X	5894027	5894830	CG4766	CG4766	X:5891537..5894830(-1)	CG4766:1	CG4766:1	1	FBgn0027546	FBpp0070856	FBtr0070891	1.42871	0.126168	1.39298	4.38959	2.52022	0.75865	0.286428	0.286702	0.167506	0.151933
S13225_SI	X	5937369	5938647	CG5937	FBgn0029834	X:5934735..5942543(1)	FBgn0029834:5	CG5937:5	2	FBgn0029834	FBpp0070833;FBpp0111865	FBtr0070868;FBtr0112952	2.08809	0.0647058	1.91692	4.42431	2.85292	0.495334	0.429739	0.363456	0.163884	0.0798445
S13229_SI	X	5953943	5954290	CG5921	CG5921	X:5953943..5958324(1)	CG5921:1	CG5921:1	2	FBgn0029835	FBpp0070834;FBpp0070835	FBtr0070869;FBtr0070870	0.0461579	0.828125	0.0612716	1.28372	1.89398	1.28977	0.121833	0.119898	0.163025	0.167004
S13232_SI	X	5955753	5956173	CG5921	CG5921	X:5953943..5958324(1)	CG5921:4	CG5921:4	2	FBgn0029835	FBpp0070834;FBpp0070835	FBtr0070869;FBtr0070870	0.372244	0.81132	0.316527	2.95938	2.00914	1.01015	0.173596	0.140202	0.171467	0.155147
S13246_SI	X	5970100	5971017	CG4666	CG4666	X:5970100..5971515(-1)	CG4666:2	CG4666:2	1	FBgn0029838	FBpp0070852	FBtr0070887	0.930344	0.10988	1.3168	7.86012	2.34165	0.822663	0.199329	0.293967	0.040171	0.150633
S13249_SI	X	5973644	5973858	CG4660	CG4660	X:5972744..5975400(-1)	CG4660:3	CG4660:3	1	FBgn0029839	FBpp0070851	FBtr0070886	2.37674	0.154379	2.38815	15.8851	3.07766	0.427276	0.470432	0.490787	0.147174	0.154939
S13254_SI	X	5978256	5978641	Mipp2	CG4317	X:5976740..5985472(-1)	CG4317:3	Mipp2:3	1	FBgn0026060	FBpp0070849	FBtr0070884	2.24073	0.103941	2.32661	11.9637	2.92019	0.648301	0.445567	0.487342	0.130015	0.195313
S13261_SI	X	5990085	5990686	Nep1	CG5905	X:5985803..5998006(1)	CG5905:2	Nep1:2	2	FBgn0029843	FBpp0070837;FBpp0070838	FBtr0070872;FBtr0070873	1.21014	0.213762	0.787576	4.62341	2.2794	1.14838	0.247099	0.170226	0.182261	0.0521266
S13264_SI	X	5995472	5995589	Nep1	CG5905	X:5985803..5998006(1)	CG5905:5	Nep1:5	2	FBgn0029843	FBpp0070837;FBpp0070838	FBtr0070872;FBtr0070873	2.21071	0.228622	2.29025	14.6852	3.1663	0.173413	0.38734	0.421339	0.110152	0.148092
S13265_SI	X	5995686	5996692	Nep1	CG5905	X:5985803..5998006(1)	CG5905:6	Nep1:6	2	FBgn0029843	FBpp0070837;FBpp0070838	FBtr0070872;FBtr0070873	2.0263	0.0774368	1.71262	8.26908	2.8892	0.401417	0.399704	0.295224	0.0972727	0.0207031
S13266_SI	X	5996758	5996920	Nep1	CG5905	X:5985803..5998006(1)	CG5905:7	Nep1:7	2	FBgn0029843	FBpp0070837;FBpp0070838	FBtr0070872;FBtr0070873	1.68356	0.143302	2.21504	9.98837	3.05292	0.423592	0.242104	0.410654	0.0178575	0.166363
S13283_SI	X	6019985	6020008	Ca-alpha1T	FBgn0029846	X:6001086..6040199(-1)	FBgn0029846:15	Ca-alpha1T:15	2	FBgn0029846	FBpp0088415;FBpp0111866	FBtr0089393;FBtr0112953	2.38603	0.260018	1.72113	1.725	3.51507	0.2307	0.325269	0.108996	0.0574709	0.00724738
S13362_SI	X	6171010	6172786	Ubi-p5E	CG32744	X:6171010..6173304(-1)	CG32744:2	Ubi-p5E:2	1	FBgn0086558	FBpp0070894	FBtr0070933	3.72329	0.100259	4.15299	84.7775	4.87092	0.0129361	0.318426	0.489111	5.06376e-13	2.30095e-09
S13366_SI	X	6176311	6177270	CR11700	FBgn0029856	X:6176311..6177608(-1)	FBgn0029856:1	CR11700:1	1	FBgn0029856		FBtr0070931	-1.35704	0.665152	-0.121791	13.4786	1.98469	0.234019	0.0394063	0.227719	0.00152373	0.042347
S15201_SI	X	10749174	10751415	sofe	CG1655	X:10749174..10751415(-1)	CG1655:1	sofe:1	1	FBgn0030242	FBpp0073265	FBtr0073409	-1.18508	0.222327	-1.92349	0.527778	-0.506645	0.510228	0.473244	0.168964	0.179483	0.00889
S15385_SI	X	11062048	11062407	antdh	CG1386	X:11062048..11063091(-1)	CG1386:2	antdh:2	1	FBgn0026268	FBpp0073324	FBtr0073468	1.81348	0.338653	2.1263	31.7229	3.3188	0.0698309	0.230615	0.305692	2.8872e-06	6.83537e-05
S15386_SI	X	11062487	11063091	antdh	CG1386	X:11062048..11063091(-1)	CG1386:1	antdh:1	1	FBgn0026268	FBpp0073324	FBtr0073468	1.93349	0.0714443	2.23084	35.7359	3.50326	0.0224906	0.208409	0.286133	3.31574e-05	0.000407916
S15736_SI	X	11775243	11775298	CG10353	FBgn0030349	X:11771772..11781192(-1)	FBgn0030349:6	CG10353:6	2	FBgn0030349	FBpp0112943;FBpp0112944	FBtr0114451;FBtr0114452	2.68237	0.439293	2.37083	6.51683	3.59368	0.202212	0.422531	0.211875	0.195119	0.110341
S16515_SI	X	13566520	13566612	CG15760	CG15760	X:13563732..13568511(1)	CG15760:5	CG15760:5	1	FBgn0030508	FBpp0073641	FBtr0073810	1.7211	0.0436406	1.23843	4.83893	2.62011	0.351809	0.390488	0.288565	0.131825	0.0166904
S16569_SI	X	13633019	13633212	CG11134	CG11134	X:13632176..13633212(1)	CG11134:3	CG11134:3	1	FBgn0030518	FBpp0073649	FBtr0073818	2.02438	0.278257	2.24307	9.5347	3.02753	0.184619	0.372243	0.464915	0.00789403	0.0382297
S16570_SI	X	13633777	13633893	CG11151	CG11151	X:13633777..13635138(1)	CG11151:1	CG11151:1	1	FBgn0030519	FBpp0073650	FBtr0073819	-0.661382	1.94872	-0.984101	3.26601	1.36773	1.37238	0.213902	0.175333	0.137461	0.0794429
S168_SI	2L	67892	68023	dbr	CG11371	2L:67044..71390(1)	CG11371:3	dbr:3	1	FBgn0067779	FBpp0077759	FBtr0078100	2.10113	0.0251935	2.11925	10.2711	2.86614	0.367765	0.444691	0.481652	0.159891	0.171647
S1701_SI	2L	3161255	3161852	gkt	CG8825	2L:3159956..3162403(1)	CG8825:4	gkt:4	1	FBgn0260817	FBpp0077263	FBtr0077574	-0.720168	0.638979	-1.46964	0.760322	0.562207	0.0866909	0.31261	0.0923957	0.110543	0.0208464
S17258_SI	X	15401195	15401358	Gmap	FBgn0027287	X:15380955..15404822(1)	FBgn0027287:5	Gmap:5	2	FBgn0027287	FBpp0073859;FBpp0073860	FBtr0074042;FBtr0074043	1.36866	0.888321	1.45644	7.44996	2.35888	0.36912	0.469162	0.411136	0.110694	0.151353
S17425_SI	X	15686551	15686680	Rhp	CG8497	X:15682926..15687780(1)	CG8497:9	Rhp:9	2	FBgn0026374	FBpp0073911;FBpp0089121	FBtr0074095;FBtr0074096	1.39597	0.0957375	0.956683	4.44057	2.17691	0.144928	0.45617	0.323774	0.198873	0.0342213
S18949_SI	X	18380096	18380180	psh	CG6367	X:18378515..18380954(-1)	CG6367:2	psh:2	1	FBgn0030926	FBpp0074400	FBtr0074629	1.90076	0.0836621	1.24955	7.96972	2.64462	0.371592	0.456619	0.180551	0.137455	0.0102203
S18954_SI	X	18383429	18383519	CG15046	CG15046	X:18381681..18383519(-1)	CG15046:1	CG15046:1	1	FBgn0030927	FBpp0074399	FBtr0074628	-0.37605	1.00625	-0.756176	2.26325	1.71965	0.329879	0.155561	0.110261	0.0421263	0.0162465
S19577_SI	X	19650645	19650835	CG12703	CG12703	X:19644833..19653323(1)	CG12703:4	CG12703:4	1	FBgn0031069	FBpp0074564	FBtr0074795	2.79939	0.131887	2.49563	21.3215	3.51028	0.147168	0.490596	0.421059	0.0444579	0.00414085
S1983_SI	2L	3678211	3678302	CG34340	FBgn0085369	2L:3662745..3691737(1)	FBgn0085369:3	CG34340:3	1	FBgn0085369	FBpp0291586	FBtr0302391	-0.312353	0.797627	0.879771	6.14545	2.1203	0.227101	0.157051	0.475777	0.00477691	0.161405
S1987_SI	2L	3690322	3690479	CG34340	FBgn0085369	2L:3662745..3691737(1)	FBgn0085369:7	CG34340:7	1	FBgn0085369	FBpp0291586	FBtr0302391	0.44261	0.619713	0.24294	3.23088	1.64679	0.168792	0.340895	0.278899	0.104955	0.0549413
S1999_SI	2L	3697242	3697872	CG3604	FBgn0031562	2L:3697242..3697872(-1)	FBgn0031562:1	CG3604:1	1	FBgn0031562	FBpp0077234	FBtr0077545	1.10969	0.159682	0.975018	5.15506	2.14191	0.147783	0.356554	0.351453	0.0333974	0.0158353
S20137_SI	X	21299641	21300283	CG10918	FBgn0031178	X:21299641..21300283(-1)	FBgn0031178:1	CG10918:1	1	FBgn0031178	FBpp0076914	FBtr0077218	-0.529739	0.254668	-0.849985	0.222417	1.03352	1.35134	0.140178	0.115978	0.154591	0.0790887
S20925_SI	3L	1302949	1303093	CG9149	CG9149	3L:1302949..1304721(1)	CG9149:1	CG9149:1	1	FBgn0035203	FBpp0072560	FBtr0072667	1.27596	0.34835	0.571662	7.72972	2.11848	0.319887	0.43384	0.269627	0.159645	0.0071178
S21796_SI	3L	2678898	2679152	CG12187	CG12187	3L:2670603..2689687(-1)	CG12187:6	CG12187:6	1	FBgn0035367	FBpp0072822	FBtr0072945	1.90159	0.241283	1.4442	6.55214	2.73303	0.0846309	0.44304	0.338494	0.099496	0.00898707
S21877_SI	3L	2963560	2963788	Or63a	FBgn0035382	3L:2961534..2963788(1)	FBgn0035382:11	Or63a:11	2	FBgn0035382	FBpp0072847;FBpp0290712	FBtr0072977;FBtr0301497	-0.492508	0.462174	-0.0593192	1.98784	1.01922	0.743553	0.197083	0.335857	0.0274418	0.126018
S22672_SI	3L	4258336	4258946	CG15011	CG15011	3L:4255991..4259152(-1)	CG15011:2	CG15011:2	1	FBgn0035518	FBpp0073100	FBtr0073244	0.113976	0.41518	0.129707	1.52393	1.03954	0.364276	0.401024	0.419572	0.126259	0.133861
S22696_SI	3L	4279681	4279981	CG1311	CG1311	3L:4277964..4281618(1)	CG1311:5	CG1311:5	1	FBgn0035523	FBpp0073088	FBtr0073232	2.00749	0.244111	1.78278	12.3432	2.72489	0.160299	0.493899	0.404555	0.00758461	0.000649955
S22699_SI	3L	4280837	4281058	CG1311	CG1311	3L:4277964..4281618(1)	CG1311:8	CG1311:8	1	FBgn0035523	FBpp0073088	FBtr0073232	1.88572	0.0538924	1.51933	13.1395	2.64387	0.133916	0.466246	0.347337	0.0586083	0.00480238
S22802_SI	3L	4457320	4458045	CG11345	FBgn0035546	3L:4457320..4458191(-1)	FBgn0035546:1	CG11345:1	1	FBgn0035546	FBpp0073190	FBtr0073334	2.20687	0.0987815	2.45585	26.4372	3.20282	0.0938175	0.369525	0.490818	0.000279781	0.00461454
S22905_SI	3L	4665927	4667389	CG32236	FBgn0046793	3L:4665927..4667389(-1)	FBgn0046793:1	CG32236:1	1	FBgn0046793	FBpp0073225	FBtr0073369	-1.08326	1.93488	-2.006	0.233735	1.99755	0.740062	0.127288	0.00522427	0.114476	0.150239
S22934_SI	3L	4804188	4804642	CG7509	CG7509	3L:4803077..4805274(-1)	CG7509:2	CG7509:2	1	FBgn0035575	FBpp0073218	FBtr0073362	1.14591	0.346728	1.47435	5.05631	2.28594	0.0682385	0.331507	0.459994	0.0166529	0.0957845
S22935_SI	3L	4804701	4805274	CG7509	CG7509	3L:4803077..4805274(-1)	CG7509:1	CG7509:1	1	FBgn0035575	FBpp0073218	FBtr0073362	0.568856	0.336652	0.74255	2.07556	1.71626	0.361215	0.315564	0.38186	0.0172992	0.0447172
S23276_SI	3L	5756445	5756522	snoRNA:684	CR33794	3L:5756445..5756522(-1)	CR33794:1	snoRNA:684:1	1	FBgn0065058		FBtr0091798	2.78981	0.08095	3.10249	8.79014	3.89355	0.110701	0.330984	0.490801	0.0440786	0.165591
S23689_SI	3L	6557827	6558073	CG32397	FBgn0052397	3L:6556543..6577454(-1)	FBgn0052397:2	CG32397:2	1	FBgn0052397	FBpp0076694	FBtr0076985	1.30502	0.53216	1.55913	4.89993	2.44165	0.133551	0.347446	0.433737	0.0104302	0.0482035
S23692_SI	3L	6564708	6565222	CG32397	FBgn0052397	3L:6556543..6577454(-1)	FBgn0052397:5	CG32397:5	1	FBgn0052397	FBpp0076694	FBtr0076985	0.691101	0.679058	0.342184	1.22299	1.86206	0.315712	0.342001	0.308051	0.124363	0.0406158
S23829_SI	3L	6961609	6961901	Mis12	CG18156	3L:6961135..6962142(-1)	CG18156:2	CG18156:2	1	FBgn0035725	FBpp0076645	FBtr0076936	1.18518	0.360134	1.78686	3.27332	2.63609	0.0453158	0.244673	0.456432	9.43266e-05	0.0147565
S2391_SI	2L	4530832	4531053	dp	FBgn0053196	2L:4479471..4591963(-1)	FBgn0053196:62	dp:62	1	FBgn0053196	FBpp0288445	FBtr0290006	2.12151	0.301626	1.00462	2.95178	2.87254	0.304365	0.472125	0.161794	0.101665	0.000124032
S24349_SI	3L	7904522	7905051	pbl	FBgn0003041	3L:7889214..7905051(-1)	FBgn0003041:14	pbl:14	2	FBgn0003041	FBpp0076486;FBpp0076487	FBtr0076771;FBtr0076772	0.743557	0.125412	0.660843	2.27397	1.57421	0.188742	0.432875	0.466193	0.0366028	0.0210936
S24630_SI	3L	8314895	8315383	CG13670	FBgn0035873	3L:8313863..8315383(1)	FBgn0035873:2	CG13670:2	1	FBgn0035873	FBpp0076431	FBtr0076708	0.91527	0.461856	0.322707	7.85429	1.75525	0.510821	0.422607	0.234277	0.060628	0.00148315
S26294_SI	3L	11679170	11679308	Sug	FBgn0036191	3L:11677084..11683255(1)	FBgn0036191:2	Sug:2	3	FBgn0036191	FBpp0271870;FBpp0271871;FBpp0289377	FBtr0273362;FBtr0273363;FBtr0300100	0.575333	1.14906	0.347128	4.31495	1.87775	0.0864209	0.397972	0.145075	0.0925961	0.0755254
S26386_SI	3L	11793262	11793458	CG10361	CG10361	3L:11792044..11793956(-1)	CG10361:2	CG10361:2	1	FBgn0036208	FBpp0075815	FBtr0076084	2.4727	0.159247	2.77121	14.083	3.45196	0.259805	0.370523	0.499991	0.00262	0.0350319
S26459_SI	3L	11936748	11937828	CG5883	CG5883	3L:11936748..11937946(-1)	CG5883:2	CG5883:2	1	FBgn0036225	FBpp0075799	FBtr0076067	0.321794	0.151506	0.38011	2.78628	1.30528	0.109094	0.375439	0.420634	0.00404155	0.00662478
S26551_SI	3L	12073895	12074058	Sema-5c	FBgn0250876	3L:12060611..12074927(-1)	FBgn0250876:12	Sema-5c:12	2	FBgn0250876	FBpp0075784;FBpp0289568	FBtr0076052;FBtr0300339	2.27364	0.134856	1.84465	10.2953	3.09633	0.153791	0.438311	0.305637	0.0632035	0.00445269
S28095_SI	3L	15972404	15972507	CG17028	FBgn0036552	3L:15971624..15973104(1)	FBgn0036552:2	CG17028:2	2	FBgn0036552	FBpp0075270;FBpp0291655	FBtr0075515;FBtr0302493	0.742973	0.448029	0.0615813	2.37189	2.01535	0.707762	0.260137	0.131624	0.0803192	0.00704494
S28285_SI	3L	16254668	16254705	CG34247	FBgn0085276	3L:16254285..16254705(-1)	FBgn0085276:2	CG34247:2	1	FBgn0085276	FBpp0111356	FBtr0112441	1.09618	0.338988	1.14787	18.2627	2.37839	0.524036	0.264749	0.272875	0.0546429	0.0660848
S29214_SI	3L	18034028	18034225	CG32192	FBgn0052192	3L:18033417..18034842(1)	FBgn0052192:4	CG32192:4	2	FBgn0052192	FBpp0074913;FBpp0289324	FBtr0075147;FBtr0300047	0.540342	0.879418	0.649973	3.04806	1.80012	0.657473	0.314249	0.292633	0.139356	0.182893
S29296_SI	3L	18455819	18456257	CG4306	FBgn0036787	3L:18455057..18456257(-1)	FBgn0036787:2	CG4306:2	1	FBgn0036787	FBpp0074883	FBtr0075117	0.648701	0.177357	1.65098	16.9573	2.5517	0.0773185	0.150357	0.409921	1.68102e-06	0.00814955
S30077_SI	3L	19983471	19983734	fln	FBgn0005633	3L:19982651..19984279(-1)	FBgn0005633:3	fln:3	1	FBgn0005633	FBpp0074679	FBtr0074910	0.300683	0.208026	0.417257	5.99937	1.66461	0.307463	0.251071	0.396669	0.0208654	0.0351823
S30385_SI	3L	20410749	20417322	zye	CG5847	3L:20410332..20417322(1)	CG5847:3	CG5847:3	1	FBgn0036985	FBpp0077849	FBtr0078191	0.968836	0.168702	1.09379	4.46618	2.01147	0.0767751	0.355249	0.400928	2.87604e-10	2.64175e-09
S3054_SI	2L	5807675	5808411	CG11034	CG11034	2L:5805479..5808858(1)	CG11034:5	CG11034:5	1	FBgn0031741	FBpp0078771	FBtr0079140	0.112141	0.383127	-0.380692	1.69909	0.918896	0.318557	0.451964	0.281103	0.083447	0.00482881
S30562_SI	3L	20794645	20798959	Spc105R	CG11451	3L:20793643..20799958(1)	CG11451:3	CG11451:3	1	FBgn0037025	FBpp0077913	FBtr0078255	-1.06392	0.120923	-1.39117	0.36007	-0.269126	0.220914	0.446519	0.322112	0.0232373	0.00161608
S31305_SI	3L	22447473	22449089	CG11449	CG11449	3L:22447473..22449089(1)	CG11449:1	CG11449:1	1	FBgn0037162	FBpp0078155	FBtr0078503	0.61052	0.556206	-0.109395	49.4485	2.82119	0.466337	0.111511	0.0829821	0.0854205	0.0201097
S31307_SI	3L	22459932	22461178	CG11438	CG11438	3L:22459932..22461178(1)	CG11438:1	CG11438:1	1	FBgn0037164	FBpp0078156	FBtr0078504	1.6018	0.165338	1.68779	53.8053	3.09808	0.376828	0.215545	0.242338	0.022491	0.0318271
S31308_SI	3L	22461964	22462960	CG11437	CG11437	3L:22461964..22462960(1)	CG11437:1	CG11437:1	1	FBgn0037165	FBpp0078157	FBtr0078505	-0.00215297	1.29272	0.94346	49.7235	2.80388	0.46672	0.084338	0.161696	0.0137564	0.112361
S31309_SI	3L	22463658	22463894	CG11426	FBgn0037166	3L:22463658..22466609(1)	FBgn0037166:1	CG11426:1	1	FBgn0037166	FBpp0078158	FBtr0078506	1.69238	0.174482	1.11487	51.0313	3.00921	0.328172	0.260995	0.148422	0.089289	0.0125839
S31310_SI	3L	22464967	22466609	CG11426	FBgn0037166	3L:22463658..22466609(1)	FBgn0037166:2	CG11426:2	1	FBgn0037166	FBpp0078158	FBtr0078506	2.04451	0.146018	1.79893	163.378	3.69685	0.367069	0.184132	0.144599	0.000256743	4.83983e-05
S3168_SI	2L	6005686	6005836	Gal	FBgn0001089	2L:6003574..6006791(-1)	FBgn0001089:4	Gal:4	1	FBgn0001089	FBpp0078861	FBtr0079230	1.94283	0.235991	1.68813	12.6775	2.63449	0.352857	0.490776	0.400041	0.152326	0.0423254
S3298_SI	2L	6225817	6226842	Ugt37b1	CG9481	2L:6225050..6226842(1)	CG9481:2	Ugt37b1:2	1	FBgn0026755	FBpp0078872	FBtr0079242	-1.57206	0.442459	-1.65792	0.30463	-0.448862	0.300244	0.337961	0.193412	0.0583044	0.0690836
S33152_SI	2R	2091524	2092729	CG30431	FBgn0050431	2R:2090248..2092729(1)	FBgn0050431:2	CG30431:2	1	FBgn0050431	FBpp0085335	FBtr0085991	0.570584	0.070987	-0.0811421	2.21155	1.27458	0.206729	0.488171	0.275869	0.0556489	0.000351589
S33358_SI	2R	2667220	2667766	Cyp6a2	CG9438	2R:2667220..2668960(-1)	CG9438:2	Cyp6a2:2	1	FBgn0000473	FBpp0085466	FBtr0086133	2.42724	0.2694	0.778897	20.8696	4.64276	0.0505672	0.11161	0.0386964	2.09604e-05	3.96018e-09
S33359_SI	2R	2667836	2668960	Cyp6a2	CG9438	2R:2667220..2668960(-1)	CG9438:1	Cyp6a2:1	1	FBgn0000473	FBpp0085466	FBtr0086133	2.55033	0.329683	1.30589	22.6125	4.79653	0.0106532	0.109507	0.0428617	5.57947e-07	3.77506e-10
S33381_SI	2R	2718802	2719001	CG34215	FBgn0085244	2R:2718802..2719296(-1)	FBgn0085244:1	CG34215:1	1	FBgn0085244	FBpp0111323	FBtr0112408	3.01837	0.125363	2.54979	10.2665	4.17396	0.221171	0.311549	0.216733	0.03284	0.00289979
S33382_SI	2R	2719056	2719296	CG34215	FBgn0085244	2R:2718802..2719296(-1)	FBgn0085244:2	CG34215:2	1	FBgn0085244	FBpp0111323	FBtr0112408	3.52413	0.128529	2.90519	11.5063	4.49429	0.0809396	0.380285	0.211546	0.0482617	0.0013852
S34868_SI	2R	4786872	4787706	ana2	CG8262	2R:4786228..4787706(-1)	CG8262:1	CG8262:1	1	FBgn0027513	FBpp0087766	FBtr0088685	-0.512895	0.735172	-0.232193	0.996343	0.906891	0.302272	0.273051	0.316769	0.00427358	0.0206714
S35233_SI	2R	5125597	5125678	Cyp4p2	CG1944	2R:5125035..5127338(1)	CG1944:3	Cyp4p2:3	1	FBgn0033395	FBpp0087672	FBtr0088591	2.80495	0.599873	2.59441	11.0959	4.48252	0.151665	0.20981	0.101881	0.0170985	0.0163772
S35234_SI	2R	5125836	5125936	Cyp4p2	CG1944	2R:5125035..5127338(1)	CG1944:4	Cyp4p2:4	1	FBgn0033395	FBpp0087672	FBtr0088591	2.80495	0.599873	2.06081	11.1376	4.44753	0.11966	0.217938	0.109906	0.0520098	0.00463249
S35235_SI	2R	5125995	5126265	Cyp4p2	CG1944	2R:5125035..5127338(1)	CG1944:5	Cyp4p2:5	1	FBgn0033395	FBpp0087672	FBtr0088591	2.85262	0.601955	2.05166	13.9865	4.65099	0.169993	0.185529	0.102846	0.00904992	0.000297457
S35236_SI	2R	5126324	5126544	Cyp4p2	CG1944	2R:5125035..5127338(1)	CG1944:6	Cyp4p2:6	1	FBgn0033395	FBpp0087672	FBtr0088591	2.931	0.545977	2.08666	11.9781	4.52113	0.0258849	0.226607	0.120987	0.108151	0.0115403
S35237_SI	2R	5126609	5126923	Cyp4p2	CG1944	2R:5125035..5127338(1)	CG1944:7	Cyp4p2:7	1	FBgn0033395	FBpp0087672	FBtr0088591	2.87336	0.542423	2.03399	12.4548	4.59171	0.0948764	0.198208	0.102208	0.0102091	0.000257499
S3536_SI	2L	6656459	6656933	CG31636	FBgn0051636	2L:6656459..6657879(-1)	FBgn0051636:1	CG31636:1	1	FBgn0051636	FBpp0078953	FBtr0079324	1.56054	0.277213	1.37176	5.72536	2.3119	0.105663	0.482691	0.403542	0.00274935	0.000288752
S3538_SI	2L	6657434	6657879	CG31636	FBgn0051636	2L:6656459..6657879(-1)	FBgn0051636:3	CG31636:3	1	FBgn0051636	FBpp0078953	FBtr0079324	1.21368	0.309444	0.470912	4.51183	1.97918	0.0526718	0.480494	0.314385	0.130462	0.00232206
S36035_SI	2R	6282608	6282677	CG42732	FBgn0261685	2R:6211164..6304469(-1)	FBgn0261685:31	CG42732:31	2	FBgn0261698	FBpp0292199;FBpp0292200	FBtr0303080;FBtr0303081	1.32669	0.532662	1.69212	3.58677	2.76336	0.793816	0.221472	0.359009	0.0227388	0.0949586
S36054_SI	2R	6314385	6314602	CG12896	FBgn0033521	2R:6314385..6315418(-1)	FBgn0033521:1	CG12896:1	1	FBgn0033521	FBpp0087406	FBtr0088315	1.77923	0.211966	0.104947	20.2426	3.54138	0.178438	0.1724	0.0219992	6.07952e-07	7.05283e-11
S36441_SI	2R	7155904	7156044	Cpr47Ef	FBgn0033603	2R:7154420..7160019(-1)	FBgn0033603:8	Cpr47Ef:8	2	FBgn0033603	FBpp0291858;FBpp0291859	FBtr0302718;FBtr0302719	2.10874	0.526966	1.74963	8.51128	2.92292	0.253555	0.470821	0.311454	0.113634	0.0189751
S36442_SI	2R	7156101	7156157	Cpr47Ef	FBgn0033603	2R:7154420..7160019(-1)	FBgn0033603:9	Cpr47Ef:9	2	FBgn0033603	FBpp0291858;FBpp0291859	FBtr0302718;FBtr0302719	1.99763	0.0337285	0.802899	8.32065	2.81298	0.0435702	0.442371	0.137555	0.0939547	8.79242e-05
S36472_SI	2R	7173743	7173877	fbl6	CG13213	2R:7172653..7177253(-1)	CG13213:8	CG13213:8	3	FBgn0033609	FBpp0087274;FBpp0087275;FBpp0087276	FBtr0088178;FBtr0088179;FBtr0088180	2.00976	0.439881	2.17265	11.3994	3.0134	0.30333	0.377962	0.438657	0.0804913	0.152837
S38701_SI	2R	10739892	10740155	SMC2	CG10212	2R:10736094..10740155(-1)	CG10212:1	SMC2:1	1	FBgn0027783	FBpp0086591	FBtr0087461	-0.0838844	0.481146	-0.383822	0.911181	0.890948	0.463853	0.376366	0.0867516	0.0997428	0.130746
S38906_SI	2R	11149255	11149990	alphaPS4	FBgn0034005	2R:11146272..11150371(1)	FBgn0034005:7	alphaPS4:7	1	FBgn0034005	FBpp0086503	FBtr0087371	-1.11259	0.460034	-0.864717	0.487839	0.082876	0.281373	0.314721	0.396404	0.0156808	0.0568216
S39412_SI	2R	11935489	11935571	CG8405	CG8405	2R:11935177..11946972(1)	CG8405:2	CG8405:2	1	FBgn0034071	FBpp0086352	FBtr0087210	2.47732	0.25628	2.27619	13.1254	3.23812	0.209885	0.470753	0.383789	0.180078	0.079841
S3952_SI	2L	7390984	7391503	CG5160	FBgn0031906	2L:7390984..7398403(-1)	FBgn0031906:1	CG5160:1	2	FBgn0031906	FBpp0079092;FBpp0291744	FBtr0079468;FBtr0302588	0.96092	0.364187	0.903983	5.89437	1.77301	0.333598	0.446802	0.44248	0.0213586	0.0137271
S3954_SI	2L	7391861	7392019	CG5160	FBgn0031906	2L:7390984..7398403(-1)	FBgn0031906:3	CG5160:3	2	FBgn0031906	FBpp0079092;FBpp0291744	FBtr0079468;FBtr0302588	1.09553	0.547807	1.15344	9.28722	2.04018	0.400757	0.40428	0.421753	0.0117191	0.0179525
S40232_SI	2R	13006211	13007808	Amy-p	CG18730	2R:13006211..13007808(-1)	CG18730:1	Amy-p:1	1	FBgn0000079	FBpp0086155	FBtr0087004	-0.119946	0.525428	-0.422329	2.78415	1.45816	0.37393	0.21463	0.189616	0.00608892	0.00129969
S40412_SI	2R	13415818	13415880	ssp4	FBgn0022085	2R:13406523..13422942(-1)	FBgn0022085:19	ssp4:19	4	FBgn0022085	FBpp0086104;FBpp0086105;FBpp0271955;FBpp0289830	FBtr0086948;FBtr0086949;FBtr0273447;FBtr0300603	1.86794	0.987818	0.90048	3.74067	2.82086	0.180009	0.495344	0.165018	0.185994	0.00551683
S40621_SI	2R	13625357	13626276	CG6401	CG6401	2R:13625357..13627162(-1)	CG6401:4	CG6401:4	1	FBgn0034270	FBpp0086042	FBtr0086882	0.786872	0.28909	0.301616	2.69546	1.67603	0.125528	0.419741	0.310005	0.0143568	0.000291718
S40744_SI	2R	13777050	13777477	proPO-A1	FBgn0261362	2R:13774718..13777477(-1)	FBgn0261362:6	CG42639:6	1	FBgn0261362	FBpp0291497	FBtr0302291	-0.0850904	0.255344	0.481676	0.276048	1.40764	0.614887	0.201618	0.373365	0.0244411	0.179896
S40974_SI	2R	14292125	14292843	GstE5	FBgn0063495	2R:14292125..14292843(1)	FBgn0063495:1	GstE5:1	1	FBgn0063495	FBpp0085854	FBtr0086673	0.479116	0.660808	1.12325	8.1763	2.30314	0.0266181	0.188453	0.310195	1.50897e-07	7.69806e-05
S41188_SI	2R	14630022	14630743	CG18609	FBgn0034382	2R:14630022..14631121(-1)	FBgn0034382:1	CG18609:1	1	FBgn0034382	FBpp0085825	FBtr0086643	-0.0285621	1.36348	-0.683372	0.608869	1.37884	0.755745	0.492407	0.166813	0.122024	0.0215516
S41795_SI	2R	15585228	15585334	Obp56a	CG11797	2R:15585228..15586016(1)	CG11797:1	Obp56a:1	1	FBgn0034468	FBpp0085672	FBtr0086476	1.17403	0.576725	2.31613	1.02718	3.686	0.17363	0.0890504	0.285664	9.78857e-05	0.0227862
S41796_SI	2R	15585574	15586016	Obp56a	CG11797	2R:15585228..15586016(1)	CG11797:2	Obp56a:2	1	FBgn0034468	FBpp0085672	FBtr0086476	1.32801	0.354026	2.79581	0.657012	3.95003	0.035037	0.0755594	0.316568	3.32782e-08	0.00159522
S41926_SI	2R	15671469	15671525	Obp56g	FBgn0034474	2R:15670989..15671525(-1)	FBgn0034474:3	Obp56g:3	2	FBgn0034474	FBpp0085644;FBpp0089127	FBtr0086342;FBtr0086343	4.4193	0.153717	4.38516	147.2	5.352	0.142344	0.394005	0.390316	0.000230493	0.000151737
S42023_SI	2R	16156625	16157527	CG8908	CG8908	2R:16152437..16158290(1)	CG8908:7	CG8908:7	2	FBgn0034493	FBpp0085587;FBpp0085588	FBtr0086275;FBtr0086276	-0.508173	0.339803	-1.19472	0.533881	0.535282	0.342926	0.353691	0.199925	0.106667	0.00634029
S42419_SI	2R	16911167	16911259	RIC-3	FBgn0050296	2R:16905290..16912423(1)	FBgn0050296:13	CG30296:13	8	FBgn0050296	FBpp0071456;FBpp0071457;FBpp0112283;FBpp0291106;FBpp0291107;FBpp0291108;FBpp0291113;FBpp0291116	FBtr0071527;FBtr0071528;FBtr0113371;FBtr0301892;FBtr0301893;FBtr0301894;FBtr0301899;FBtr0301902	3.07746	0.279418	3.02281	22.6065	3.85374	0.286986	0.460129	0.45589	0.0476988	0.0333561
S42860_SI	2R	17563826	17564831	CG30263	FBgn0050263	2R:17563826..17572505(1)	FBgn0050263:1	CG30263:1	1	FBgn0050263	FBpp0271816	FBtr0273308	-0.441518	0.571289	-0.435062	1.22686	0.376785	0.211108	0.488911	0.484681	0.064694	0.0670676
S42865_SI	2R	17571590	17571695	CG30263	FBgn0050263	2R:17563826..17572505(1)	FBgn0050263:6	CG30263:6	1	FBgn0050263	FBpp0271816	FBtr0273308	0.0153967	0.0974644	-2.04187	1.78917	1.36153	0.9567	0.133716	0.00852439	0.107085	0.00273546
S43181_SI	2R	18218567	18218708	T3dh	CG3425	2R:18217231..18219562(-1)	CG3425:4	T3dh:4	1	FBgn0017482	FBpp0071759	FBtr0071848	1.531	0.566376	1.87453	6.37608	2.72695	0.387325	0.321306	0.412831	0.00403796	0.0400474
S43732_SI	2R	18946578	18946816	CG30194	FBgn0050194	2R:18943019..18949074(1)	FBgn0050194:5	CG30194:5	2	FBgn0050194	FBpp0071865;FBpp0071866	FBtr0071954;FBtr0071955	0.058761	0.868098	-0.0393874	1.86388	1.13367	0.130251	0.415121	0.316574	0.0983609	0.0691675
S45997_SI	3R	1220200	1220449	CG1172	FBgn0037321	3R:1219650..1222910(1)	FBgn0037321:3	CG1172:3	1	FBgn0037321	FBpp0078436	FBtr0078792	1.40874	0.246678	1.24874	3.05638	2.18696	0.343364	0.451605	0.377728	0.104038	0.0457513
S47249_SI	3R	3755893	3756409	dsx	CG11094	3R:3750045..3793130(-1)	CG11094:4	dsx:4	1	FBgn0000504	FBpp0081256	FBtr0081759	0.0664567	0.382123	-0.305191	6.77622	0.908364	0.222364	0.443876	0.376991	0.0235683	0.00135255
S47460_SI	3R	4169577	4170032	CG18193	FBgn0037579	3R:4169402..4170032(1)	FBgn0037579:2	CG18193:2	1	FBgn0037579	FBpp0081329	FBtr0081839	-0.688578		-0.928775	0.328307	1.09846		0.167455	0.131699	0.0145928	0.00770049
S48346_SI	3R	5601435	5602407	topi	FBgn0037751	3R:5600843..5603665(1)	FBgn0037751:2	topi:2	1	FBgn0037751	FBpp0081613	FBtr0082135	-2.1042	0.177518	-1.59848	0.655914	0.98887	0.25314	0.0676846	0.037015	0.00755921	0.0924461
S48348_SI	3R	5602780	5603665	topi	FBgn0037751	3R:5600843..5603665(1)	FBgn0037751:4	topi:4	1	FBgn0037751	FBpp0081613	FBtr0082135	-2.10972	0.956328	-1.14587	0.327252	1.0365	0.195048	0.0855433	0.193531	0.0103432	0.0699284
S48939_SI	3R	6697818	6697907	Fdh	CG6598	3R:6696627..6698102(-1)	CG6598:2	Fdh:2	1	FBgn0011768	FBpp0081767	FBtr0082290	3.56904	0.186656	3.5809	32.4438	4.40562	0.236158	0.43047	0.441246	0.0124366	0.0137168
S49136_SI	3R	7254647	7254774	CG5270	FBgn0037897	3R:7247814..7255691(1)	FBgn0037897:7	CG5270:7	1	FBgn0037897	FBpp0081863	FBtr0082387	1.69053	0.261744	1.26433	10.6126	2.66239	0.474205	0.361888	0.274491	0.0700859	0.00831292
S49202_SI	3R	7408649	7408706	wkd	FBgn0037917	3R:7407301..7411027(1)	FBgn0037917:2	wkd:2	1	FBgn0037917	FBpp0081890	FBtr0082414	1.31895	0.623994	1.34414	5.31094	2.49732	0.611176	0.309058	0.353365	0.112802	0.121755
S49474_SI	3R	7804867	7805243	CG18547	FBgn0037973	3R:7804296..7806112(-1)	FBgn0037973:2	CG18547:2	1	FBgn0037973	FBpp0081980	FBtr0082506	2.61519	0.172639	2.31828	12.6778	3.41513	0.104119	0.45208	0.366867	0.00290067	0.000106444
S49478_SI	3R	7807328	7807489	CG12224	CG12224	3R:7806554..7807743(-1)	CG12224:2	CG12224:2	1	FBgn0037974	FBpp0081979	FBtr0082505	1.59702	0.265261	0.971658	2.13297	2.57787	0.395884	0.364366	0.192669	0.132939	0.0108459
S49602_SI	3R	8051304	8051905	CG12256	FBgn0038002	3R:8051004..8052061(-1)	FBgn0038002:2	CG12256:2	1	FBgn0038002	FBpp0082090	FBtr0082621	-0.022277	0.433284	-0.4813	0.898142	1.10158	0.233771	0.341097	0.203185	0.0134897	0.000742511
S49784_SI	3R	8331515	8334105	Hsp70Bb	CG31359	3R:8331515..8334105(1)	CG31359:1	Hsp70Bb:1	1	FBgn0013278	FBpp0082106	FBtr0082637	-1.70309	0.276194	-1.58584	0.070711	-0.634687	0.248284	0.228916	0.419708	0.137089	0.139188
S50232_SI	3R	9205991	9206540	CG8870	CG8870	3R:9205862..9207065(1)	CG8870:2	CG8870:2	1	FBgn0038144	FBpp0082218	FBtr0082750	-2.37644	1.41963	-0.238866	4.93998	3.45114	0.157668	0.00467891	0.0270586	0.00137193	0.033388
S50239_SI	3R	9211370	9212609	CG9799	FBgn0038146	3R:9211370..9214436(-1)	FBgn0038146:1	CG9799:1	1	FBgn0038146	FBpp0082231	FBtr0082763	1.30568	0.279791	1.71496	8.14405	3.566	0.132518	0.106313	0.159035	0.00504174	0.0210716
S50240_SI	3R	9212670	9213101	CG9799	FBgn0038146	3R:9211370..9214436(-1)	FBgn0038146:2	CG9799:2	1	FBgn0038146	FBpp0082231	FBtr0082763	0.948648	0.0574268	1.57087	7.0518	3.56996	0.164936	0.0721506	0.135975	0.00365989	0.0256924
S50241_SI	3R	9213165	9214436	CG9799	FBgn0038146	3R:9211370..9214436(-1)	FBgn0038146:3	CG9799:3	1	FBgn0038146	FBpp0082231	FBtr0082763	1.2648	0.133316	1.30618	5.94764	3.54962	0.144311	0.101688	0.107335	0.0249096	0.0277476
S50246_SI	3R	9220783	9220912	CG14375	FBgn0038147	3R:9214781..9220912(-1)	FBgn0038147:6	CG14375:6	1	FBgn0038147	FBpp0082230	FBtr0082762	1.89934	0.408505	1.92873	10.3249	3.57652	0.116412	0.196318	0.194555	0.0314156	0.0346769
S50247_SI	3R	9222416	9222855	CG14374	FBgn0040553	3R:9222416..9222855(-1)	FBgn0040553:1	CG14374:1	1	FBgn0040553	FBpp0082229	FBtr0082761	-0.493338	0.57968	0.222656	4.9511	3.44776	0.174669	0.0139156	0.0405887	0.0164836	0.0273801
S50252_SI	3R	9228281	9228492	CG33977	FBgn0053977	3R:9228281..9228771(-1)	FBgn0053977:1	CG33977:1	1	FBgn0053977	FBpp0099388	FBtr0100020	2.32948	0.168856	2.40128	15.1331	3.61519	0.218496	0.27467	0.293243	0.0477434	0.0628807
S50253_SI	3R	9228561	9228771	CG33977	FBgn0053977	3R:9228281..9228771(-1)	FBgn0053977:2	CG33977:2	1	FBgn0053977	FBpp0099388	FBtr0100020	2.8649	0.0912431	3.04993	26.7395	3.80186	0.133949	0.39054	0.476219	0.0104032	0.0406503
S50257_SI	3R	9230831	9232083	yellow-e2	FBgn0038151	3R:9230831..9232689(-1)	FBgn0038151:1	yellow-e2:1	1	FBgn0038151	FBpp0291732	FBtr0302576	-2.21796	0.560481	-1.80134	4.20202	3.43296	0.165647	0.0025066	0.00352787	0.0134356	0.0205252
S50260_SI	3R	9235264	9236135	yellow-e	CG9792	3R:9235264..9241006(-1)	CG9792:3	yellow-e:3	1	FBgn0041711	FBpp0082225	FBtr0082757	3.46996	0.172043	3.35414	65.5235	4.34641	0.111709	0.418562	0.383629	0.00135165	0.000375626
S50261_SI	3R	9236513	9237337	yellow-e	CG9792	3R:9235264..9241006(-1)	CG9792:2	yellow-e:2	1	FBgn0041711	FBpp0082225	FBtr0082757	3.57049	0.133507	3.42291	54.7204	4.38658	0.0645575	0.444229	0.381838	0.000411483	5.82768e-05
S50269_SI	3R	9254589	9255491	yrt	FBgn0004049	3R:9254589..9260704(-1)	FBgn0004049:1	yrt:1	4	FBgn0004049	FBpp0082261;FBpp0112923;FBpp0112924;FBpp0112925	FBtr0082793;FBtr0114374;FBtr0114375;FBtr0114376	2.91228	0.172551	3.1348	32.176	3.92216	0.120089	0.366036	0.453733	0.000567286	0.00570824
S50271_SI	3R	9256645	9256811	yrt	FBgn0004049	3R:9254589..9260704(-1)	FBgn0004049:4	yrt:4	4	FBgn0004049	FBpp0082261;FBpp0112923;FBpp0112924;FBpp0112925	FBtr0082793;FBtr0114374;FBtr0114375;FBtr0114376	2.89868	0.241957	2.62764	25.8071	3.87571	0.13793	0.381054	0.309437	0.0238964	0.00411569
S50272_SI	3R	9256921	9257075	yrt	FBgn0004049	3R:9254589..9260704(-1)	FBgn0004049:5	yrt:5	4	FBgn0004049	FBpp0082261;FBpp0112923;FBpp0112924;FBpp0112925	FBtr0082793;FBtr0114374;FBtr0114375;FBtr0114376	2.69483	0.152375	2.6696	21.2191	3.88478	0.0861529	0.305811	0.305186	0.00292726	0.00242654
S50273_SI	3R	9257137	9257256	yrt	FBgn0004049	3R:9254589..9260704(-1)	FBgn0004049:6	yrt:6	3	FBgn0004049	FBpp0082261;FBpp0112924;FBpp0112925	FBtr0082793;FBtr0114375;FBtr0114376	2.93271	0.440087	2.91284	25.3821	3.85881	0.183171	0.415882	0.394968	0.0245493	0.0215718
S50274_SI	3R	9257391	9257525	yrt	FBgn0004049	3R:9254589..9260704(-1)	FBgn0004049:7	yrt:7	4	FBgn0004049	FBpp0082261;FBpp0112923;FBpp0112924;FBpp0112925	FBtr0082793;FBtr0114374;FBtr0114375;FBtr0114376	2.5904	0.163868	2.20371	20.8265	3.82523	0.101061	0.292427	0.216663	0.0280179	0.00409214
S50275_SI	3R	9257587	9258655	yrt	FBgn0004049	3R:9254589..9260704(-1)	FBgn0004049:8	yrt:8	4	FBgn0004049	FBpp0082261;FBpp0112923;FBpp0112924;FBpp0112925	FBtr0082793;FBtr0114374;FBtr0114375;FBtr0114376	2.33653	0.0261124	2.25907	13.9451	3.74309	0.139981	0.243467	0.227197	0.00819525	0.00539858
S50276_SI	3R	9258787	9258963	yrt	FBgn0004049	3R:9254589..9260704(-1)	FBgn0004049:9	yrt:9	4	FBgn0004049	FBpp0082261;FBpp0112923;FBpp0112924;FBpp0112925	FBtr0082793;FBtr0114374;FBtr0114375;FBtr0114376	2.18474	0.212674	2.10793	13.7296	3.68893	0.301436	0.219017	0.200833	0.00548491	0.00365024
S50277_SI	3R	9259029	9259176	yrt	FBgn0004049	3R:9254589..9260704(-1)	FBgn0004049:10	yrt:10	4	FBgn0004049	FBpp0082261;FBpp0112923;FBpp0112924;FBpp0112925	FBtr0082793;FBtr0114374;FBtr0114375;FBtr0114376	2.31569	0.274986	2.24417	14.9322	3.67087	0.138175	0.26275	0.238704	0.00603492	0.00396622
S50278_SI	3R	9259770	9260704	yrt	FBgn0004049	3R:9254589..9260704(-1)	FBgn0004049:11	yrt:11	4	FBgn0004049	FBpp0082261;FBpp0112923;FBpp0112924;FBpp0112925	FBtr0082793;FBtr0114374;FBtr0114375;FBtr0114376	2.40615	0.10502	2.36123	16.7555	3.73008	0.0949253	0.266278	0.253847	0.00835556	0.00647231
S50280_SI	3R	9276312	9276446	CG14372	FBgn0038156	3R:9276312..9288887(1)	FBgn0038156:1	CG14372:1	1	FBgn0038156	FBpp0292351	FBtr0303259	2.94134	0.0973375	2.63934	17.5867	3.79777	0.119062	0.423986	0.331921	0.123158	0.0317902
S50282_SI	3R	9281495	9281995	CG14372	FBgn0038156	3R:9276312..9288887(1)	FBgn0038156:3	CG14372:3	1	FBgn0038156	FBpp0292351	FBtr0303259	3.08321	0.0331233	2.85008	17.7565	3.91554	0.111059	0.433445	0.343438	0.0111234	0.00141549
S50283_SI	3R	9282514	9282833	CG14372	FBgn0038156	3R:9276312..9288887(1)	FBgn0038156:4	CG14372:4	1	FBgn0038156	FBpp0292351	FBtr0303259	1.90398	0.104349	1.735	10.581	3.69971	0.168651	0.1651	0.143484	0.0030215	0.001314
S50284_SI	3R	9283185	9283388	CG14372	FBgn0038156	3R:9276312..9288887(1)	FBgn0038156:5	CG14372:5	1	FBgn0038156	FBpp0292351	FBtr0303259	2.40128	0.164811	1.66641	16.1227	3.75985	0.0987888	0.258461	0.142681	0.0287609	0.00097651
S50285_SI	3R	9283457	9283608	CG14372	FBgn0038156	3R:9276312..9288887(1)	FBgn0038156:6	CG14372:6	1	FBgn0038156	FBpp0292351	FBtr0303259	2.62625	0.282311	2.68868	18.5568	3.78179	0.207168	0.319209	0.346665	0.0140113	0.0201655
S50286_SI	3R	9283872	9284016	CG14372	FBgn0038156	3R:9276312..9288887(1)	FBgn0038156:7	CG14372:7	1	FBgn0038156	FBpp0292351	FBtr0303259	2.79348	0.130147	2.62035	23.4335	3.90988	0.180921	0.325724	0.33101	0.0188358	0.00680749
S50288_SI	3R	9284568	9284727	CG14372	FBgn0038156	3R:9276312..9288887(1)	FBgn0038156:9	CG14372:9	1	FBgn0038156	FBpp0292351	FBtr0303259	2.14154	0.313525	1.61297	10.5909	3.70797	0.194599	0.212634	0.161997	0.0349203	0.00485535
S50289_SI	3R	9285570	9285739	CG14372	FBgn0038156	3R:9276312..9288887(1)	FBgn0038156:10	CG14372:10	1	FBgn0038156	FBpp0292351	FBtr0303259	2.0732	0.209124	1.61808	8.8267	3.62561	0.0967024	0.214262	0.141813	0.113007	0.0358778
S50290_SI	3R	9285809	9285932	CG14372	FBgn0038156	3R:9276312..9288887(1)	FBgn0038156:11	CG14372:11	1	FBgn0038156	FBpp0292351	FBtr0303259	2.34677	0.236948	1.45426	14.5143	3.69979	0.264423	0.257624	0.111	0.0662594	0.00236602
S50291_SI	3R	9286011	9286171	CG14372	FBgn0038156	3R:9276312..9288887(1)	FBgn0038156:12	CG14372:12	1	FBgn0038156	FBpp0292351	FBtr0303259	2.18234	0.0831016	2.31388	10.8947	3.78566	0.0473322	0.201539	0.233731	0.0150789	0.0258776
S50292_SI	3R	9286746	9286887	CG14372	FBgn0038156	3R:9276312..9288887(1)	FBgn0038156:13	CG14372:13	1	FBgn0038156	FBpp0292351	FBtr0303259	2.77113	0.169108	2.46301	18.6705	3.82204	0.123523	0.351068	0.277276	0.0927282	0.0264786
S50293_SI	3R	9286964	9287087	CG14372	FBgn0038156	3R:9276312..9288887(1)	FBgn0038156:14	CG14372:14	1	FBgn0038156	FBpp0292351	FBtr0303259	2.15101	0.162802	2.18791	12.5036	3.74907	0.227468	0.200786	0.207599	0.0201056	0.0232314
S50294_SI	3R	9287159	9287520	CG14372	FBgn0038156	3R:9276312..9288887(1)	FBgn0038156:15	CG14372:15	1	FBgn0038156	FBpp0292351	FBtr0303259	2.14009	0.274595	1.66539	11.7	3.67655	0.136785	0.219107	0.134863	0.00668147	0.000565655
S50295_SI	3R	9287735	9287946	CG14372	FBgn0038156	3R:9276312..9288887(1)	FBgn0038156:16	CG14372:16	1	FBgn0038156	FBpp0292351	FBtr0303259	2.31454	0.105401	1.54878	11.7718	3.66673	0.127616	0.258237	0.124526	0.0486591	0.00214412
S50296_SI	3R	9288244	9288887	CG14372	FBgn0038156	3R:9276312..9288887(1)	FBgn0038156:17	CG14372:17	1	FBgn0038156	FBpp0292351	FBtr0303259	3.20724	0.0819569	3.23171	30.7026	3.95219	0.0774033	0.474884	0.486886	0.00517107	0.00673488
S50297_SI	3R	9291429	9291828	CG17025	CG17025	3R:9284057..9291828(-1)	CG17025:1	CG17025:1	1	FBgn0040554	FBpp0082260	FBtr0082792	-1.12052	0.135638	0.860269	4.78505	3.43859	0.173423	0.006944	0.0785087	0.00717783	0.091342
S50309_SI	3R	9434475	9434968	CG9759	FBgn0038160	3R:9434475..9434968(-1)	FBgn0038160:1	CG9759:1	1	FBgn0038160	FBpp0082324	FBtr0082861	0.0667138	0.85722	1.15204	4.5208	3.5379	0.198712	0.0388259	0.0939055	0.0161081	0.103865
S50320_SI	3R	9460016	9460590	CG10841	CG10841	3R:9457664..9460590(1)	CG10841:9	CG10841:9	1	FBgn0038163	FBpp0082263	FBtr0082795	-0.514956	0.180452	-1.51891	4.46071	3.44932	0.154695	0.0190358	0.0156116	0.135508	0.0560918
S50322_SI	3R	9462088	9462247	sqd	CG16901	3R:9461214..9472026(-1)	CG16901:8	sqd:8	3	FBgn0086897	FBpp0082320;FBpp0082321;FBpp0089309	FBtr0082855;FBtr0082856;FBtr0082857	3.32933	0.199128	3.12015	28.0029	4.08932	0.183638	0.468681	0.393163	0.0417235	0.00911722
S50323_SI	3R	9462693	9462800	sqd	CG16901	3R:9461214..9472026(-1)	CG16901:7	sqd:7	2	FBgn0086897	FBpp0082320;FBpp0089309	FBtr0082855;FBtr0082857	2.54025	0.18267	2.21608	12.0258	3.78353	0.0779065	0.291041	0.235416	0.0978182	0.0331516
S50329_SI	3R	9470081	9470292	sqd	CG16901	3R:9461214..9472026(-1)	CG16901:11	sqd:11	1	FBgn0086897	FBpp0089309	FBtr0082857	3.16144	0.212535	2.51803	14.0194	4.00892	0.219766	0.428359	0.25383	0.173326	0.0119651
S50347_SI	3R	9488019	9488126	B52	FBgn0004587	3R:9487022..9492613(1)	FBgn0004587:5	B52:5	8	FBgn0004587	FBpp0082269;FBpp0082270;FBpp0082271;FBpp0082272;FBpp0082274;FBpp0289813;FBpp0289815;FBpp0289816	FBtr0082801;FBtr0082802;FBtr0082803;FBtr0082804;FBtr0082806;FBtr0300586;FBtr0300588;FBtr0300589	3.26631	0.288783	3.0936	25.4168	4.25601	0.113757	0.379892	0.312793	0.067298	0.0297452
S50352_SI	3R	9494313	9494556	Task6	FBgn0038165	3R:9494313..9497823(-1)	FBgn0038165:1	Task6:1	1	FBgn0038165	FBpp0290868	FBtr0301654	2.68452	0.216305	3.1507	17.9427	3.91095	0.0745755	0.297237	0.497172	0.0059096	0.0939675
S50353_SI	3R	9494739	9494771	Task6	FBgn0038165	3R:9494313..9497823(-1)	FBgn0038165:2	Task6:2	1	FBgn0038165	FBpp0290868	FBtr0301654	2.8234	0.248871	2.5767	18.6965	3.85244	0.0827112	0.363859	0.414265	0.157429	0.0713303
S50354_SI	3R	9495258	9495418	Task6	FBgn0038165	3R:9494313..9497823(-1)	FBgn0038165:3	Task6:3	1	FBgn0038165	FBpp0290868	FBtr0301654	2.95315	0.0895477	3.10781	22.6665	4.02649	0.0988825	0.341668	0.419622	0.00249881	0.00892474
S50355_SI	3R	9496367	9496554	Task6	FBgn0038165	3R:9494313..9497823(-1)	FBgn0038165:4	Task6:4	1	FBgn0038165	FBpp0290868	FBtr0301654	2.87704	0.169052	3.04888	16.2064	3.83954	0.134738	0.38334	0.490135	0.0643049	0.138064
S50356_SI	3R	9496629	9496819	Task6	FBgn0038165	3R:9494313..9497823(-1)	FBgn0038165:5	Task6:5	1	FBgn0038165	FBpp0290868	FBtr0301654	2.65255	0.0763868	2.95194	15.8522	3.83884	0.180077	0.302594	0.456051	0.0215001	0.0924369
S50358_SI	3R	9497091	9497246	Task6	FBgn0038165	3R:9494313..9497823(-1)	FBgn0038165:7	Task6:7	1	FBgn0038165	FBpp0290868	FBtr0301654	2.79654	0.243671	2.97671	15.4437	3.88732	0.0399916	0.342669	0.403017	0.0266885	0.0675905
S50360_SI	3R	9500814	9501458	CG9588	FBgn0038166	3R:9500814..9502398(-1)	FBgn0038166:1	CG9588:1	1	FBgn0038166	FBpp0082314	FBtr0082849	2.55847	0.127391	2.79632	16.365	3.74306	0.094905	0.306553	0.388076	0.012983	0.048706
S50361_SI	3R	9501523	9501849	CG9588	FBgn0038166	3R:9500814..9502398(-1)	FBgn0038166:2	CG9588:2	1	FBgn0038166	FBpp0082314	FBtr0082849	2.56748	0.100205	2.13623	16.0148	3.84216	0.107073	0.279385	0.186343	0.0101289	0.000798554
S50364_SI	3R	9504001	9504195	lkb1	FBgn0038167	3R:9502271..9505152(1)	FBgn0038167:5	lkb1:5	9	FBgn0038167	FBpp0082276;FBpp0082277;FBpp0082278;FBpp0082279;FBpp0082280;FBpp0082281;FBpp0082282;FBpp0082283;FBpp0290703	FBtr0082808;FBtr0082809;FBtr0082810;FBtr0082811;FBtr0082812;FBtr0082813;FBtr0082814;FBtr0082815;FBtr0301488	2.08008	0.169606	1.42846	10.6912	3.65993	0.102117	0.207255	0.128911	0.0597639	0.00731761
S50365_SI	3R	9504257	9504414	lkb1	FBgn0038167	3R:9502271..9505152(1)	FBgn0038167:6	lkb1:6	9	FBgn0038167	FBpp0082276;FBpp0082277;FBpp0082278;FBpp0082279;FBpp0082280;FBpp0082281;FBpp0082282;FBpp0082283;FBpp0290703	FBtr0082808;FBtr0082809;FBtr0082810;FBtr0082811;FBtr0082812;FBtr0082813;FBtr0082814;FBtr0082815;FBtr0301488	2.40491	0.176126	2.1079	18.4433	3.68999	0.121446	0.278104	0.207795	0.0664178	0.0221167
S50367_SI	3R	9505794	9505936	omd	CG9591	3R:9505151..9512932(-1)	CG9591:8	omd:8	1	FBgn0038168	FBpp0082313	FBtr0082848	1.58512	0.215052	1.103	11.5918	3.52771	0.175564	0.144096	0.115329	0.0291768	0.00661323
S50368_SI	3R	9506001	9506645	omd	CG9591	3R:9505151..9512932(-1)	CG9591:7	omd:7	1	FBgn0038168	FBpp0082313	FBtr0082848	1.36184	0.343436	1.06166	7.08884	3.57067	0.142018	0.113356	0.0877628	0.0320584	0.0146016
S50369_SI	3R	9506705	9507126	omd	CG9591	3R:9505151..9512932(-1)	CG9591:6	omd:6	1	FBgn0038168	FBpp0082313	FBtr0082848	1.59371	0.119271	1.73937	8.96539	3.61603	0.17481	0.13166	0.159735	0.00418495	0.0076021
S50370_SI	3R	9507187	9507451	omd	CG9591	3R:9505151..9512932(-1)	CG9591:5	omd:5	1	FBgn0038168	FBpp0082313	FBtr0082848	1.96834	0.204968	1.69123	9.69818	3.65181	0.209971	0.185711	0.138912	0.0442563	0.0184322
S50371_SI	3R	9507509	9507853	omd	CG9591	3R:9505151..9512932(-1)	CG9591:4	omd:4	1	FBgn0038168	FBpp0082313	FBtr0082848	1.20351	0.0778788	1.23416	7.29806	3.55077	0.0962547	0.0955327	0.105945	0.0171167	0.0186483
S50372_SI	3R	9507909	9508684	omd	CG9591	3R:9505151..9512932(-1)	CG9591:3	omd:3	1	FBgn0038168	FBpp0082313	FBtr0082848	0.938175	0.215627	0.975897	6.02649	3.54855	0.173039	0.0739665	0.0758304	0.0169083	0.0185932
S50373_SI	3R	9508749	9509038	omd	CG9591	3R:9505151..9512932(-1)	CG9591:2	omd:2	1	FBgn0038168	FBpp0082313	FBtr0082848	0.428359	0.161179	0.553505	5.4876	3.48689	0.150821	0.0470284	0.0598413	0.0233152	0.0297652
S50374_SI	3R	9509680	9509872	flfl	FBgn0024555	3R:9509680..9519629(1)	FBgn0024555:1	flfl:1	2	FBgn0024555	FBpp0082285;FBpp0113096	FBtr0082817;FBtr0114604	3.28385	0.149196	3.24358	26.4427	4.00692	0.0949829	0.487349	0.484855	0.0685265	0.0532797
S50377_SI	3R	9513768	9513955	flfl	FBgn0024555	3R:9509680..9519629(1)	FBgn0024555:3	flfl:3	2	FBgn0024555	FBpp0082285;FBpp0113096	FBtr0082817;FBtr0114604	3.38552	0.11219	3.19017	23.9742	4.12147	0.0933493	0.47971	0.407002	0.0172544	0.00286295
S50378_SI	3R	9514069	9515007	flfl	FBgn0024555	3R:9509680..9519629(1)	FBgn0024555:4	flfl:4	2	FBgn0024555	FBpp0082285;FBpp0113096	FBtr0082817;FBtr0114604	3.22382	0.0760552	2.95864	18.1407	4.07574	0.114737	0.425521	0.331927	0.0160927	0.00187763
S50380_SI	3R	9515320	9515575	flfl	FBgn0024555	3R:9509680..9519629(1)	FBgn0024555:6	flfl:6	2	FBgn0024555	FBpp0082285;FBpp0113096	FBtr0082817;FBtr0114604	3.23079	0.180809	3.08902	24.9433	3.99672	0.12814	0.467338	0.402424	0.0177824	0.00518026
S50383_SI	3R	9516257	9517020	flfl	FBgn0024555	3R:9509680..9519629(1)	FBgn0024555:10	flfl:10	2	FBgn0024555	FBpp0082285;FBpp0113096	FBtr0082817;FBtr0114604	2.75486	0.0820588	2.64118	18.6052	3.91531	0.128266	0.312344	0.286924	0.0176746	0.00927161
S50386_SI	3R	9519932	9520140	CG14367	CG14367	3R:9519775..9521484(1)	CG14367:2	CG14367:2	1	FBgn0038170	FBpp0082287	FBtr0082819	-0.21996	0.267586	1.13885	6.53412	3.46587	0.173065	0.0254567	0.0973516	5.19827e-05	0.00490065
S50387_SI	3R	9520196	9520356	CG14367	CG14367	3R:9519775..9521484(1)	CG14367:3	CG14367:3	1	FBgn0038170	FBpp0082287	FBtr0082819	1.18684	0.632518	0.703726	6.061	3.48662	0.149335	0.0731124	0.06577	0.180206	0.0615332
S50389_SI	3R	9521683	9521871	f-cup	FBgn0028487	3R:9520979..9526560(-1)	FBgn0028487:3	CG9611:3	5	FBgn0028487	FBpp0082311;FBpp0082312;FBpp0111850;FBpp0111851;FBpp0111852	FBtr0082846;FBtr0082847;FBtr0112937;FBtr0112938;FBtr0112939	2.90853	0.213068	3.05119	27.985	3.94459	0.0965134	0.359337	0.409443	0.00105879	0.00411959
S50390_SI	3R	9521925	9522068	f-cup	FBgn0028487	3R:9520979..9526560(-1)	FBgn0028487:4	CG9611:4	5	FBgn0028487	FBpp0082311;FBpp0082312;FBpp0111850;FBpp0111851;FBpp0111852	FBtr0082846;FBtr0082847;FBtr0112937;FBtr0112938;FBtr0112939	2.31745	0.179248	2.52715	15.5067	3.72396	0.143982	0.246009	0.305597	0.0335953	0.0741717
S50392_SI	3R	9522549	9522949	f-cup	FBgn0028487	3R:9520979..9526560(-1)	FBgn0028487:7	CG9611:7	5	FBgn0028487	FBpp0082311;FBpp0082312;FBpp0111850;FBpp0111851;FBpp0111852	FBtr0082846;FBtr0082847;FBtr0112937;FBtr0112938;FBtr0112939	2.84898	0.131243	2.72376	19.6412	3.9594	0.0792153	0.330603	0.292608	0.00235779	0.000842483
S50393_SI	3R	9523014	9523186	f-cup	FBgn0028487	3R:9520979..9526560(-1)	FBgn0028487:8	CG9611:8	5	FBgn0028487	FBpp0082311;FBpp0082312;FBpp0111850;FBpp0111851;FBpp0111852	FBtr0082846;FBtr0082847;FBtr0112937;FBtr0112938;FBtr0112939	2.93622	0.1761	3.13279	24.9264	3.90789	0.119178	0.380399	0.459157	0.0128745	0.0488803
S50394_SI	3R	9523245	9523368	f-cup	FBgn0028487	3R:9520979..9526560(-1)	FBgn0028487:9	CG9611:9	5	FBgn0028487	FBpp0082311;FBpp0082312;FBpp0111850;FBpp0111851;FBpp0111852	FBtr0082846;FBtr0082847;FBtr0112937;FBtr0112938;FBtr0112939	2.60736	0.27378	1.13725	14.8301	3.79564	0.13188	0.310857	0.0794147	0.0407707	2.69475e-05
S50395_SI	3R	9523557	9523760	f-cup	FBgn0028487	3R:9520979..9526560(-1)	FBgn0028487:10	CG9611:10	5	FBgn0028487	FBpp0082311;FBpp0082312;FBpp0111850;FBpp0111851;FBpp0111852	FBtr0082846;FBtr0082847;FBtr0112937;FBtr0112938;FBtr0112939	2.31334	0.212438	2.38097	18.9837	3.90164	0.184848	0.204915	0.227404	0.0219968	0.028513
S50396_SI	3R	9523813	9524003	f-cup	FBgn0028487	3R:9520979..9526560(-1)	FBgn0028487:11	CG9611:11	5	FBgn0028487	FBpp0082311;FBpp0082312;FBpp0111850;FBpp0111851;FBpp0111852	FBtr0082846;FBtr0082847;FBtr0112937;FBtr0112938;FBtr0112939	2.66853	0.331648	2.59841	18.4763	3.83989	0.169867	0.317722	0.293963	0.0081963	0.00520751
S50401_SI	3R	9526791	9527299	ninaB	CG9347	3R:9526308..9528844(1)	CG9347:2	ninaB:2	1	FBgn0002937	FBpp0082288	FBtr0082820	3.27872	0.162215	3.32119	49.9117	4.29653	0.0196289	0.364593	0.385625	7.8338e-05	0.000131638
S50402_SI	3R	9527357	9528389	ninaB	CG9347	3R:9526308..9528844(1)	CG9347:3	ninaB:3	1	FBgn0002937	FBpp0082288	FBtr0082820	3.66304	0.1434	3.6581	64.6458	4.56039	0.0326235	0.410343	0.407146	2.14071e-06	1.96987e-06
S50408_SI	3R	9530974	9531180	Adgf-D	CG9621	3R:9528806..9531180(-1)	CG9621:1	Adgf-D:1	1	FBgn0038172	FBpp0082310	FBtr0082845	3.46621	0.0308352	3.177	30.9279	4.16332	0.13213	0.495352	0.372217	0.0177616	0.0010432
S50409_SI	3R	9532479	9532725	Adgf-C	CG9345	3R:9532479..9534854(1)	CG9345:1	Adgf-C:1	1	FBgn0038173	FBpp0082289	FBtr0082821	2.23623	0.251468	1.79966	10.5366	3.69997	0.101411	0.235681	0.151519	0.0123524	0.00142603
S50410_SI	3R	9533146	9533643	Adgf-C	CG9345	3R:9532479..9534854(1)	CG9345:2	Adgf-C:2	1	FBgn0038173	FBpp0082289	FBtr0082821	1.48711	0.225843	1.70551	10.5652	3.58452	0.163465	0.123862	0.152987	0.00422424	0.00996032
S50411_SI	3R	9533699	9533868	Adgf-C	CG9345	3R:9532479..9534854(1)	CG9345:3	Adgf-C:3	1	FBgn0038173	FBpp0082289	FBtr0082821	1.52391	0.54343	1.16745	9.67262	3.61796	0.191814	0.13276	0.0895903	0.00805419	0.00220113
S50412_SI	3R	9533923	9534104	Adgf-C	CG9345	3R:9532479..9534854(1)	CG9345:4	Adgf-C:4	1	FBgn0038173	FBpp0082289	FBtr0082821	1.77316	0.183417	1.09681	11.3286	3.63568	0.176902	0.155437	0.0982735	0.0201203	0.00180425
S50413_SI	3R	9534157	9534293	Adgf-C	CG9345	3R:9532479..9534854(1)	CG9345:5	Adgf-C:5	1	FBgn0038173	FBpp0082289	FBtr0082821	2.00403	0.177095	1.49798	10.6287	3.67887	0.0446051	0.189224	0.122538	0.0212661	0.00296584
S50414_SI	3R	9534349	9534854	Adgf-C	CG9345	3R:9532479..9534854(1)	CG9345:6	Adgf-C:6	1	FBgn0038173	FBpp0082289	FBtr0082821	1.99892	0.184421	1.8777	13.1517	3.6849	0.0453771	0.187168	0.165497	0.0083429	0.00484018
S50415_SI	3R	9534881	9535104	CG31469	FBgn0051469	3R:9534881..9535661(-1)	FBgn0051469:1	CG31469:1	1	FBgn0051469	FBpp0082309	FBtr0082844	2.31498	0.250137	1.76638	11.9457	3.62144	0.14538	0.274828	0.15543	0.0588094	0.00683935
S50416_SI	3R	9535163	9535336	CG31469	FBgn0051469	3R:9534881..9535661(-1)	FBgn0051469:2	CG31469:2	1	FBgn0051469	FBpp0082309	FBtr0082844	2.36301	0.246796	2.56857	19.7136	3.78578	0.13013	0.244321	0.297367	0.018025	0.0442951
S50417_SI	3R	9535394	9535578	CG31469	FBgn0051469	3R:9534881..9535661(-1)	FBgn0051469:3	CG31469:3	1	FBgn0051469	FBpp0082309	FBtr0082844	2.07554	0.294752	1.76368	11.2523	3.62923	0.0430734	0.217202	0.168743	0.0312231	0.00958038
S50427_SI	3R	9540945	9541541	CG34383	FBgn0085412	3R:9540945..9588535(1)	FBgn0085412:1	CG34383:1	5	FBgn0085412	FBpp0111533;FBpp0111534;FBpp0111535;FBpp0111536;FBpp0288450	FBtr0112621;FBtr0112622;FBtr0112623;FBtr0112624;FBtr0290011	2.61328	0.128717	1.69896	14.1087	3.73561	0.120146	0.325822	0.129865	0.0396831	0.000321649
S50431_SI	3R	9560235	9560306	CG34383	FBgn0085412	3R:9540945..9588535(1)	FBgn0085412:3	CG34383:3	4	FBgn0085412	FBpp0111533;FBpp0111534;FBpp0111535;FBpp0111536	FBtr0112621;FBtr0112622;FBtr0112623;FBtr0112624	1.79638	0.169488	1.34149	4.67535	3.61311	0.180717	0.162371	0.068726	0.0352601	0.0187169
S50432_SI	3R	9571363	9573685	CG34383	FBgn0085412	3R:9540945..9588535(1)	FBgn0085412:4	CG34383:4	5	FBgn0085412	FBpp0111533;FBpp0111534;FBpp0111535;FBpp0111536;FBpp0288450	FBtr0112621;FBtr0112622;FBtr0112623;FBtr0112624;FBtr0290011	3.02173	0.0776081	2.36117	13.088	3.94178	0.107508	0.397786	0.213349	0.0476643	0.000841441
S50433_SI	3R	9575088	9576168	CG34383	FBgn0085412	3R:9540945..9588535(1)	FBgn0085412:5	CG34383:5	5	FBgn0085412	FBpp0111533;FBpp0111534;FBpp0111535;FBpp0111536;FBpp0288450	FBtr0112621;FBtr0112622;FBtr0112623;FBtr0112624;FBtr0290011	2.87166	0.0177721	2.14878	11.1369	3.86207	0.163474	0.368238	0.182122	0.0562691	0.00110419
S50434_SI	3R	9578170	9581328	CG34383	FBgn0085412	3R:9540945..9588535(1)	FBgn0085412:6	CG34383:6	1	FBgn0085412	FBpp0111533	FBtr0112621	2.22143	0.390453	1.23848	5.48436	3.79384	0.155672	0.215863	0.0843725	0.0970824	0.00595926
S50435_SI	3R	9582098	9582384	CG34383	FBgn0085412	3R:9540945..9588535(1)	FBgn0085412:7	CG34383:7	5	FBgn0085412	FBpp0111533;FBpp0111534;FBpp0111535;FBpp0111536;FBpp0288450	FBtr0112621;FBtr0112622;FBtr0112623;FBtr0112624;FBtr0290011	3.10629	0.153475	2.6149	13.6621	4.00667	0.0683814	0.408878	0.252956	0.0951528	0.00842324
S50437_SI	3R	9582905	9583198	CG34383	FBgn0085412	3R:9540945..9588535(1)	FBgn0085412:9	CG34383:9	5	FBgn0085412	FBpp0111533;FBpp0111534;FBpp0111535;FBpp0111536;FBpp0288450	FBtr0112621;FBtr0112622;FBtr0112623;FBtr0112624;FBtr0290011	3.35355	0.0917071	2.94394	17.0508	4.11639	0.171163	0.463167	0.319752	0.0883901	0.00763625
S50439_SI	3R	9584180	9585505	CG34383	FBgn0085412	3R:9540945..9588535(1)	FBgn0085412:12	CG34383:12	5	FBgn0085412	FBpp0111533;FBpp0111534;FBpp0111535;FBpp0111536;FBpp0288450	FBtr0112621;FBtr0112622;FBtr0112623;FBtr0112624;FBtr0290011	3.34134	0.0864961	3.09079	19.5657	4.13541	0.0742401	0.452308	0.356972	0.00973118	0.00089828
S50443_SI	3R	9587030	9587371	CG34383	FBgn0085412	3R:9540945..9588535(1)	FBgn0085412:17	CG34383:17	4	FBgn0085412	FBpp0111533;FBpp0111534;FBpp0111535;FBpp0288450	FBtr0112621;FBtr0112622;FBtr0112623;FBtr0290011	3.27872	0.125778	3.09619	27.013	4.07743	0.0358571	0.45214	0.375322	0.00803491	0.00136954
S50681_SI	3R	10137988	10138101	CG31321	CG31321	3R:10136089..10140134(1)	CG31321:2	CG31321:2	1	FBgn0051321	FBpp0082385	FBtr0082926	2.1374	0.0962846	1.9273	11.375	2.83041	0.383375	0.477596	0.420713	0.128469	0.0415255
S51239_SI	3R	11187207	11187396	ldlCp	CG6177	3R:11184190..11187396(-1)	CG6177:1	ldlCp:1	1	FBgn0026634	FBpp0082568	FBtr0083114	1.41155	0.532821	1.12211	7.18398	2.34129	0.320832	0.415789	0.285344	0.0858622	0.0218842
S51768_SI	3R	12174503	12174946	CG14879	FBgn0038419	3R:12171855..12174946(-1)	FBgn0038419:4	CG14879:4	2	FBgn0038419	FBpp0082775;FBpp0082776	FBtr0083325;FBtr0083326	-0.370357	0.0989481	-0.456098	0.662549	0.548129	0.13365	0.398136	0.42065	0.182743	0.140362
S52394_SI	3R	13473666	13473817	CG14322	FBgn0038532	3R:13473666..13494939(1)	FBgn0038532:1	CG14322:1	1	FBgn0038532	FBpp0082910	FBtr0083476	0.922746	0.376129	0.402973	1.60734	1.77303	0.468753	0.419831	0.242003	0.196664	0.0284137
S52793_SI	3R	14242315	14243022	fru	FBgn0004652	3R:14242315..14371308(-1)	FBgn0004652:1	fru:1	2	FBgn0004652	FBpp0083061;FBpp0083064	FBtr0083641;FBtr0083644	1.57137	0.099032	1.06758	0.509449	2.91021	0.0178996	0.26299	0.158859	8.20271e-05	9.92001e-07
S52794_SI	3R	14248360	14248904	fru	FBgn0004652	3R:14242315..14371308(-1)	FBgn0004652:2	fru:2	3	FBgn0004652	FBpp0083060;FBpp0083065;FBpp0089357	FBtr0083640;FBtr0083645;FBtr0083650	1.02831	0.359455	0.657719	0.444082	2.3221	0.734193	0.245827	0.201421	0.136098	0.0486708
S52797_SI	3R	14256949	14257756	fru	FBgn0004652	3R:14242315..14371308(-1)	FBgn0004652:7	fru:7	1	FBgn0004652	FBpp0083067	FBtr0083647	1.67522	0.0509932	0.416838	1.22939	2.916	0.241717	0.28364	0.147012	0.197602	0.00639853
S52798_SI	3R	14258286	14258540	fru	FBgn0004652	3R:14242315..14371308(-1)	FBgn0004652:8	fru:8	14	FBgn0004652	FBpp0083060;FBpp0083061;FBpp0083062;FBpp0083063;FBpp0083064;FBpp0083065;FBpp0083066;FBpp0083067;FBpp0089355;FBpp0089356;FBpp0089357;FBpp0089358;FBpp0089359;FBpp0290499	FBtr0083640;FBtr0083641;FBtr0083642;FBtr0083643;FBtr0083644;FBtr0083645;FBtr0083646;FBtr0083647;FBtr0083648;FBtr0083649;FBtr0083650;FBtr0083651;FBtr0083652;FBtr0301284	2.45906	0.256378	1.92591	5.14437	3.43678	0.133372	0.382513	0.224198	0.0437178	0.0019965
S52799_SI	3R	14259957	14260784	fru	FBgn0004652	3R:14242315..14371308(-1)	FBgn0004652:9	fru:9	14	FBgn0004652	FBpp0083060;FBpp0083061;FBpp0083062;FBpp0083063;FBpp0083064;FBpp0083065;FBpp0083066;FBpp0083067;FBpp0089355;FBpp0089356;FBpp0089357;FBpp0089358;FBpp0089359;FBpp0290499	FBtr0083640;FBtr0083641;FBtr0083642;FBtr0083643;FBtr0083644;FBtr0083645;FBtr0083646;FBtr0083647;FBtr0083648;FBtr0083649;FBtr0083650;FBtr0083651;FBtr0083652;FBtr0301284	3.19684	0.152393	2.8356	8.71743	4.00569	0.0427457	0.448592	0.315521	0.000162531	1.09799e-06
S52845_SI	3R	14470717	14471418	CG14303	CG14303	3R:14470177..14475859(1)	CG14303:3	CG14303:3	1	FBgn0038633	FBpp0083074	FBtr0083659	-0.854788	0.613478	-0.693632	0.0426711	0.647221	0.298989	0.244588	0.278471	0.00151738	0.00391799
S52848_SI	3R	14472219	14474632	CG14303	CG14303	3R:14470177..14475859(1)	CG14303:6	CG14303:6	1	FBgn0038633	FBpp0083074	FBtr0083659	-1.07798	0.829564	-0.792098	0.137493	0.684429	0.141809	0.217953	0.24549	0.00431318	0.0161078
S5297_SI	2L	9767059	9767758	CG4017	CG4017	2L:9767059..9768729(1)	CG4017:1	CG4017:1	1	FBgn0032143	FBpp0079463	FBtr0079867	1.47044	0.0917524	0.698249	6.60194	2.48303	0.225649	0.357974	0.227849	0.0744015	0.00167371
S5298_SI	2L	9767813	9768729	CG4017	CG4017	2L:9767059..9768729(1)	CG4017:2	CG4017:2	1	FBgn0032143	FBpp0079463	FBtr0079867	1.13735	0.194096	0.600178	4.92952	2.30102	0.153524	0.313603	0.236893	0.0164923	0.000750641
S54571_SI	3R	17696406	17696729	CG31431	FBgn0051431	3R:17696406..17699362(1)	FBgn0051431:1	CG31431:1	1	FBgn0051431	FBpp0083535	FBtr0084137	0.91015	0.117157	0.898529	6.96999	1.82237	0.317466	0.391068	0.408681	0.0728031	0.0688997
S56390_SI	3R	20614072	20615390	CG13634	FBgn0039224	3R:20614072..20615858(-1)	FBgn0039224:1	CG13634:1	1	FBgn0039224	FBpp0084117	FBtr0084742	-1.65775	0.869561	-1.61189	0.500031	-0.62051	0.17342	0.44119	0.436745	0.141167	0.162318
S5666_SI	2L	10252275	10252427	Ror	FBgn0010407	2L:10251838..10254686(1)	FBgn0010407:2	Ror:2	1	FBgn0010407	FBpp0079568	FBtr0079978	0.0184223	0.279947	-0.0312157	3.90721	1.55274	0.233409	0.217267	0.277824	0.034707	0.0290672
S56886_SI	3R	21129899	21130490	CG31436	FBgn0051436	3R:21129899..21131373(1)	FBgn0051436:1	CG31436:1	1	FBgn0051436	FBpp0084205	FBtr0084830	1.7079	0.11371	1.59546	5.49715	2.74061	0.0651784	0.357037	0.319755	4.73118e-05	1.20133e-05
S56888_SI	3R	21131130	21131373	CG31436	FBgn0051436	3R:21129899..21131373(1)	FBgn0051436:3	CG31436:3	1	FBgn0051436	FBpp0084205	FBtr0084830	2.09006	0.492335	2.09739	6.5415	2.94902	0.464709	0.424274	0.423768	0.0600354	0.0624697
S56910_SI	3R	21144272	21144533	CG10560	FBgn0039325	3R:21144272..21145801(-1)	FBgn0039325:1	CG10560:1	1	FBgn0039325	FBpp0084226	FBtr0084852	2.21417	0.450438	1.15777	20.7146	3.27295	0.206843	0.367528	0.119424	0.00294707	5.91935e-07
S57059_SI	3R	21504695	21504880	CG5039	FBgn0039356	3R:21504434..21505251(1)	FBgn0039356:2	CG5039:2	1	FBgn0039356	FBpp0084274	FBtr0084900	1.52772	0.446818	1.56051	5.0611	2.40495	0.102561	0.443803	0.458869	0.0627624	0.0743515
S57612_SI	3R	22801755	22801951	CG5521	FBgn0039466	3R:22792652..22802267(1)	FBgn0039466:7	CG5521:7	2	FBgn0039466	FBpp0084441;FBpp0290357	FBtr0085069;FBtr0301134	1.65838	0.174432	0.754475	7.50112	2.36384	0.192302	0.492854	0.231063	0.0733727	9.93448e-05
S58293_SI	3R	24336164	24338469	Dhc98D	FBgn0013813	3R:24312675..24345120(1)	FBgn0013813:36	Dhc98D:36	2	FBgn0013813	FBpp0290517;FBpp0290518	FBtr0301302;FBtr0301303	-1.56281	0.0498548	-2.25148	1.17235	0.518898	0.198647	0.123214	0.0658097	0.000933311	4.06089e-05
S58713_SI	3R	25063169	25063324	CG11951	FBgn0039656	3R:25061086..25064394(-1)	FBgn0039656:5	CG11951:5	1	FBgn0039656	FBpp0084772	FBtr0085403	0.293863	0.617735	1.21108	7.0381	1.96197	0.655109	0.122066	0.433402	0.00225561	0.130859
S58742_SI	3R	25142226	25142351	Cnx99A	FBgn0015622	3R:25140965..25145366(-1)	FBgn0015622:5	Cnx99A:5	1	FBgn0015622	FBpp0110208	FBtr0110908	3.04471	0.135067	3.16704	90.9227	3.98442	0.282229	0.383151	0.464748	0.0112032	0.0275683
S59043_SI	3R	25731188	25731821	CG15515	CG15515	3R:25731188..25732171(1)	CG15515:1	CG15515:1	1	FBgn0039719	FBpp0084866	FBtr0085500	0.74767	0.548567	0.878754	2.92466	1.82032	0.25189	0.366948	0.435683	0.0623911	0.106758
S59048_SI	3R	25735382	25736023	CG31036	FBgn0051036	3R:25733831..25738614(1)	FBgn0051036:4	CG31036:4	2	FBgn0051036	FBpp0084867;FBpp0113063	FBtr0085501;FBtr0114571	-0.139069	0.381906	0.226198	4.53796	1.02243	0.228692	0.323635	0.446066	0.00681041	0.0664175
S59792_SI	3R	27029264	27029450	CG1544	FBgn0039827	3R:27022640..27029450(1)	FBgn0039827:14	CG1544:14	3	FBgn0039827	FBpp0085117;FBpp0085118;FBpp0112223	FBtr0085755;FBtr0085756;FBtr0113311	1.51013	0.141288	1.00556	6.18566	2.57727	0.220139	0.340728	0.209752	0.00166276	1.97966e-05
S7156_SI	2L	13107281	13108282	CG5142	FBgn0032470	2L:13079005..13109468(1)	FBgn0032470:5	CG5142:5	1	FBgn0032470	FBpp0290580	FBtr0301366	0.707034	0.607431	1.08085	3.20345	1.81267	0.127592	0.366357	0.486731	0.000828752	0.0232485
S7158_SI	2L	13108894	13109468	CG5142	FBgn0032470	2L:13079005..13109468(1)	FBgn0032470:7	CG5142:7	1	FBgn0032470	FBpp0290580	FBtr0301366	0.586952	0.229575	0.696658	4.05773	1.60176	0.258077	0.360514	0.411671	0.0330832	0.0592944
S7426_SI	2L	13669545	13669844	CG18507	CG18507	2L:13665528..13670854(1)	CG18507:5	CG18507:5	1	FBgn0028527	FBpp0080105	FBtr0080527	1.99957	0.518701	1.62179	12.2454	2.81106	0.418209	0.461167	0.299614	0.0596911	0.0054664
S773_SI	2L	1219657	1220035	CG42329	FBgn0259229	2L:1219363..1229471(1)	FBgn0259229:2	CG42329:2	1	FBgn0259229	FBpp0289074	FBtr0299796	0.0617572	0.0254386	0.391362	0.812808	1.14191	0.167225	0.224329	0.485733	0.058573	0.152477
S7950_SI	2L	15058303	15058668	CG33679	FBgn0053679	2L:15058303..15059120(1)	FBgn0053679:1	CG33679:1	1	FBgn0053679	FBpp0091001	FBtr0091659	-0.386357	0.628417	0.457269	2.75438	1.41136	0.254326	0.182408	0.41265	0.00282984	0.120591
S824_SI	2L	1384927	1385212	lea	FBgn0002543	2L:1380086..1420449(-1)	FBgn0002543:2	lea:2	1	FBgn0002543	FBpp0077606	FBtr0077941	-0.512015	0.259801	-0.456385	1.61579	0.995217	0.455634	0.212116	0.222444	0.0308766	0.037927
S9040_SI	2L	18154146	18154516	CG17681	FBgn0032668	2L:18153123..18154516(1)	FBgn0032668:3	CG17681:3	1	FBgn0032668	FBpp0080591	FBtr0081038	-0.973322	0.432468	-0.861159	1.03107	0.412808	0.502172	0.247482	0.176929	0.0231964	0.0611886
S9459_SI	2L	19080561	19080755	Lim3	CG10699	2L:19079234..19108108(-1)	CG10699:7	Lim3:7	2	FBgn0002023	FBpp0080712;FBpp0080713	FBtr0081169;FBtr0081170	0.166876	0.728485	0.000536214	1.80127	1.24443	0.261112	0.395576	0.187734	0.0887657	0.078094
S960_SI	2L	1824762	1825133	CG31664	FBgn0051664	2L:1824273..1826378(-1)	FBgn0051664:2	CG31664:2	1	FBgn0051664	FBpp0292439	FBtr0303377	-0.682274	0.464115	-0.649386	0.314637	0.413137	0.286322	0.347908	0.22391	0.0169324	0.0378831
S961_SI	2L	1825186	1825901	CG31664	FBgn0051664	2L:1824273..1826378(-1)	FBgn0051664:3	CG31664:3	1	FBgn0051664	FBpp0292439	FBtr0303377	-0.462958	0.101991	-1.29214	0.489637	0.441345	0.399227	0.38596	0.0559473	0.146698	0.0430087
S9636_SI	2L	19483889	19484146	CG10195	FBgn0032787	2L:19482877..19484702(-1)	FBgn0032787:4	CG10195:4	1	FBgn0032787	FBpp0292056	FBtr0302930	0.647411	0.797766	0.723067	2.21445	1.74469	0.231084	0.393277	0.432438	0.127756	0.160603
F23478_SI	3L	6118173	6119093	l(3)mbn	CG12755	3L:6116986..6121719(-1)	CG12755:10;CG12755:11;CG12755:4	l(3)mbn:10;l(3)mbn:11;l(3)mbn:4	1;1;1	FBgn0002440	FBpp0076770;FBpp0099761	FBtr0077062;FBtr0100355	2.03107	0.114185	2.11659	2.34287	0.00610856	0.3693	7.26677	10.093	0.0101616	0.00747404
F23886_SI	3L	7061571	7061720	CG32391	FBgn0052391	3L:7061311..7062297(-1)	FBgn0052391:2;FBgn0052391:3	CG32391:2;CG32391:3	1;1	FBgn0052391	FBpp0076639;FBpp0290048	FBtr0076930;FBtr0300824	2.48496	0.134417	2.30264	8.41427	0.998103	0.350643	4.26772	4.30758	0.0153027	0.0339408
F27388_SI	3L	14030098	14030236	Hsc70Cb	FBgn0026418	3L:14030098..14036659(1)	FBgn0026418:1;FBgn0026418:2	Hsc70Cb:1;Hsc70Cb:2	3;3	FBgn0026418	FBpp0075513;FBpp0075514;FBpp0292997;FBpp0292998;FBpp0292999;FBpp0293000	FBtr0075771;FBtr0075772;FBtr0304034;FBtr0304035;FBtr0304036;FBtr0304037	2.21461	0.210246	2.23423	8.66066	1.4185	0.225645	2.21233	2.39538	0.0805217	0.0725679
F30755_SI	3L	21189545	21189864	park	CG10523	3L:21187849..21189953(-1)	CG10523:2;CG10523:8	park:2;park:8	1;1	FBgn0041100	FBpp0077974;FBpp0077975	FBtr0078318;FBtr0078319	1.89169	0.213807	1.86199	5.90378	1.07303	0.542831	2.10547	2.10237	0.0266474	0.032945
F37411_SI	2R	8511231	8511591	CG30054	FBgn0050054	2R:8511231..8512857(1)	FBgn0050054:1;FBgn0050054:2;FBgn0050054:3	CG30054:1;CG30054:2;CG30054:3	1;1;1	FBgn0050054	FBpp0291583;FBpp0291584	FBtr0302388;FBtr0302389	3.2386	0.167757	3.7065	39.0011	2.37603	0.343599	2.29613	3.66751	0.000820533	3.80034e-06
F45148_SI	2R	20817295	20817811	CG30427	FBgn0043792	2R:20816270..20824994(-1)	FBgn0043792:5;FBgn0043792:6;FBgn0043792:7	CG30427:5;CG30427:6;CG30427:7	1;1;2	FBgn0043792	FBpp0072319;FBpp0072320;FBpp0290178;FBpp0290179	FBtr0072413;FBtr0072414;FBtr0300956;FBtr0300957	1.88485	0.328529	1.9135	8.69128	1.1894	0.106851	2.07236	2.06343	0.0333774	0.0264846
F45597_SI	3R	248205	249386	Spargel	FBgn0037248	3R:248205..255051(-1)	FBgn0037248:1;FBgn0037248:2	CG9809:1;CG9809:2	1;1	FBgn0037248	FBpp0078586;FBpp0290462	FBtr0078946;FBtr0301244	1.79135	0.7102	1.7941	5.44945	1.07887	0.116756	2.38354	2.10176	0.123988	0.122331
F5755_SI	2L	10299747	10299827	CYLD	CG5603	2L:10295856..10299827(-1)	CG5603:1;CG5603:14	CYLD:1;CYLD:14	3;1	FBgn0032210	FBpp0079657;FBpp0079658;FBpp0079659;FBpp0079660	FBtr0080068;FBtr0080069;FBtr0080070;FBtr0080071	2.68325	0.150943	2.55467	7.43193	1.21695	1.49102	2.66778	2.37909	0.0801698	0.11437
S10191_SI	2L	20840800	20841044	CG31676	CG31676	2L:20840800..20849182(1)	CG31676:1	CG31676:1	1	FBgn0051676	FBpp0080953	FBtr0081424	3.79578	0.0713041	3.70602	55.7438	2.42016	0.260168	3.87555	3.5638	2.20199e-05	5.27012e-05
S10193_SI	2L	20848557	20849182	CG31676	CG31676	2L:20840800..20849182(1)	CG31676:3	CG31676:3	1	FBgn0051676	FBpp0080953	FBtr0081424	3.56159	0.104628	3.50307	61.435	1.96727	0.0279217	4.94152	4.67937	2.98979e-11	5.83004e-11
S10771_SI	2L	22109223	22110449	CG6675	FBgn0032973	2L:22108964..22110449(1)	FBgn0032973:2	CG6675:2	1	FBgn0032973	FBpp0289183	FBtr0299905	2.33319	0.286821	2.61784	7.58592	1.56548	0.138583	2.19947	2.84668	0.00363008	0.00014561
S10922_SI	X	72458	72791	tyn	CG17131	X:72457..96056(1)	CG17131:1	SP71:1	2	FBgn0029128	FBpp0099481;FBpp0099482	FBtr0100135;FBtr0100136	0.417029	0.405491	1.02152	5.46908	-0.640388	0.244966	4.49618	2.59564	0.157298	0.0921663
S11222_SI	X	833766	834119	CG3704	CG3704	X:833202..834834(-1)	CG3704:2	CG3704:2	1	FBgn0040346	FBpp0070181	FBtr0070188	1.87913	0.0394464	1.81392	6.61931	1.04543	0.474278	2.15235	2.05505	0.0131801	0.0223958
S11295_SI	X	1108976	1109221	CG11398	FBgn0040366	X:1107553..1109221(-1)	FBgn0040366:2	CG11398:2	1	FBgn0040366	FBpp0070240	FBtr0070250	0.952297	0.376414	1.03108	2.32694	-0.10954	0.41553	4.34832	5.10958	0.119257	0.0914479
S12527_SI	X	4010632	4010758	Tip60	FBgn0026080	X:4008833..4011475(-1)	FBgn0026080:4	Tip60:4	1	FBgn0026080	FBpp0070636	FBtr0070668	2.2494	0.209053	2.27429	4.70462	1.23678	0.765148	2.37668	2.44527	0.14906	0.137876
S12881_SI	X	5226102	5226468	XRCC1	FBgn0026751	X:5223944..5226468(1)	FBgn0026751:5	XRCC1:5	1	FBgn0026751	FBpp0070730	FBtr0070763	0.853031	0.0847685	0.817762	2.53296	-0.574481	0.221201	4.11131	4.14191	0.00750411	0.00905452
S1310_SI	2L	2411052	2411220	CG18641	FBgn0031426	2L:2410884..2412129(-1)	FBgn0031426:2	CG18641:2	1	FBgn0031426	FBpp0290926	FBtr0301712	2.07655	0.225797	2.06006	8.49261	0.853857	1.07948	2.36368	2.31524	0.021161	0.0230084
S13691_SI	X	6865118	6866302	CG4586	CG4586	X:6863974..6866302(1)	CG4586:2	CG4586:2	1	FBgn0029924	FBpp0070963	FBtr0071003	-0.0367089	0.264656	0.186332	0.931692	-1.0905	0.971371	2.11839	2.63096	0.0865673	0.0347858
S14579_SI	X	9111182	9111401	CG15369	FBgn0030105	X:9110926..9111401(1)	FBgn0030105:2	CG15369:2	1	FBgn0030105	FBpp0071244	FBtr0071309	1.92167	0.940122	1.14876	4.84156	-0.0159437	0.295407	8.49234	3.52645	0.00468718	0.0923167
S14800_SI	X	9588221	9589440	btd	CG12653	X:9588221..9591606(1)	CG12653:1	btd:1	1	FBgn0000233	FBpp0071314	FBtr0071379	-0.690784	0.500273	-1.20992	0.485135	-1.95626	0.177574	3.77816	2.09806	0.00365139	0.0818763
S15090_SI	X	10496287	10496747	CG1628	CG1628	X:10492176..10496747(-1)	CG1628:1	CG1628:1	1	FBgn0030218	FBpp0071439	FBtr0071510	-0.791928	0.529317	0.0325075	0.490666	-1.85717		6.21434	13.5016	0.156853	0.0161125
S15986_SI	X	12384693	12386933	Lsp1alpha	CG2559	X:12384416..12386933(1)	CG2559:2	Lsp1alpha:2	1	FBgn0002562	FBpp0073484	FBtr0073651	1.86857	0.472318	2.04392	2.30412	0.61156	0.0763819	3.79386	4.18287	0.000673433	0.000158674
S16244_SI	X	13044299	13044477	CG32645	CG32645	X:13033239..13047496(1)	CG32645:3	CG32645:3	1	FBgn0052645	FBpp0073556	FBtr0073725	1.03747	0.418085	1.0583	0.703962	-0.716154	1.43783	3.6458	4.30808	0.180921	0.1751
S16985_SI	X	14845136	14845244	CG9009	FBgn0027601	X:14828073..14846042(-1)	FBgn0027601:7	CG9009:7	1	FBgn0027601	FBpp0292386	FBtr0303294	2.141	0.161574	2.04692	6.68648	1.00064	0.79385	2.64842	2.50738	0.0872471	0.120668
S1711_SI	2L	3171596	3172002	CG34406	FBgn0085435	2L:3169813..3172751(-1)	FBgn0085435:2	CG34406:2	1	FBgn0085435	FBpp0111583	FBtr0112671	0.551707	0.0843146	-0.303908	1.20558	-4.05513		301.21	85.3413	1.05701e-05	0.000140266
S1712_SI	2L	3172055	3172645	CG34406	FBgn0085435	2L:3169813..3172751(-1)	FBgn0085435:3	CG34406:3	1	FBgn0085435	FBpp0111583	FBtr0112671	0.811363	0.299233	0.72872	2.55437	-0.959263	0.599228	8.32307	7.69853	0.000804642	0.00127483
S1720_SI	2L	3183316	3183482	CG34393	FBgn0085422	2L:3175112..3199620(-1)	FBgn0085422:2	CG34393:2	1	FBgn0085422	FBpp0111549	FBtr0112637	1.76179	0.238843	1.70594	13.2932	0.748469	0.39432	2.66646	2.99133	0.0143873	0.0208173
S1725_SI	2L	3189979	3190119	CG34393	FBgn0085422	2L:3175112..3199620(-1)	FBgn0085422:7	CG34393:7	1	FBgn0085422	FBpp0111549	FBtr0112637	2.43057	0.204087	2.80439	12.2608	1.42733	0.227655	2.71944	4.15771	0.0208329	0.00178088
S18195_SI	X	16701396	16701990	ppk28	CG4805	X:16700340..16702418(1)	CG4805:3	ppk28:3	2	FBgn0030795	FBpp0074109;FBpp0099907	FBtr0074335;FBtr0100474	-0.245665	0.42613	-0.68749	0.241416	-1.81323	0.563477	4.62098	2.93521	0.0409541	0.149165
S18402_SI	X	17143421	17143575	CG8675	FBgn0030834	X:17142405..17143575(-1)	FBgn0030834:2	CG8675:2	1	FBgn0030834	FBpp0074220	FBtr0074446	2.45012	0.348588	2.84444	12.3744	0.791277	0.938398	4.33378	6.43216	0.000319039	2.36772e-05
S18794_SI	X	17996005	17996240	Taf8	CG7128	X:17996005..17997517(1)	CG7128:1	Taf8:1	1	FBgn0022724	FBpp0074288	FBtr0074514	1.00501	0.547598	1.04376	2.79116	0.147758	0.697789	2.2053	2.41457	0.182856	0.161149
S18923_SI	X	18320481	18321034	CG42323	FBgn0259223	X:18316468..18321034(1)	FBgn0259223:6	CG42323:6	2	FBgn0259223	FBpp0289052;FBpp0289054	FBtr0299774;FBtr0299776	1.04192	0.0872044	1.42883	5.72345	0.259341	0.468811	2.05267	3.01516	0.0518113	0.00364151
S19184_SI	X	19082068	19082316	Mec2	FBgn0030993	X:19082068..19084226(1)	FBgn0030993:1	Mec2:1	1	FBgn0030993	FBpp0074440	FBtr0074669	1.42661	0.127609	1.10494	2.5166	-0.0548097	0.116808	4.40346	2.12684	0.00305613	0.0364873
S19526_SI	X	19595577	19595786	CG14231	CG14231	X:19594103..19595786(-1)	CG14231:1	CG14231:1	1	FBgn0031060	FBpp0074583	FBtr0074814	1.22962	0.458964	1.21149	2.48841	0.222298	0.71484	2.44417	2.68098	0.111557	0.119058
S19829_SI	X	20338707	20338797	CG1702	FBgn0031117	X:20338707..20340823(1)	FBgn0031117:1	CG1702:1	1	FBgn0031117	FBpp0289447	FBtr0300210	0.860329	0.247519	0.761144	1.79866	-3.42332		147.236	65.6586	0.0488088	0.0911063
S20039_SI	X	21175740	21175776	tRNA:CR32525	CR32525	X:21175740..21175847(1)	CR32525:2	tRNA:CR32525:2	1	FBgn0052525		FBtr0089300	1.98939	0.696944	2.17927	1.81346	0.152244	2.33139	2.78342	2.17154	0.164812	0.171097
S2027_SI	2L	3712154	3712445	CG31955	FBgn0051955	2L:3712154..3712862(-1)	FBgn0051955:1	CG31955:1	2	FBgn0051955	FBpp0077229;FBpp0292794	FBtr0077540;FBtr0303782	2.14595	0.25205	2.50491	3.79471	1.30868	0.343082	2.2708	3.2153	0.0372265	0.00307359
S20296_SI	3L	25089	25280	mthl8	CG32475	3L:22947..26316(1)	CG32475:3	mthl8:3	1	FBgn0052475	FBpp0072364	FBtr0072462	2.34895	0.250539	1.60793	11.2822	0.0213216	1.10801	7.19104	3.37597	0.000708467	0.0167095
S20301_SI	3L	66787	69003	Lsp1gamma	CG6821	3L:66439..69003(1)	CG6821:2	Lsp1gamma:2	1	FBgn0002564	FBpp0072365	FBtr0072463	2.01582	0.170553	2.4344	5.75048	1.25547	0.226313	2.12438	3.19829	0.00729295	9.31948e-05
S20504_SI	3L	325880	325974	CG32343	FBgn0052343	3L:324985..327987(-1)	FBgn0052343:3	CG32343:3	2	FBgn0052343	FBpp0289109;FBpp0289116	FBtr0299831;FBtr0299838	1.64909	0.521104	1.41682	6.80826	0.0858899	2.17547	2.19208	2.10173	0.0957404	0.165742
S20675_SI	3L	708071	708201	CG13895	FBgn0035158	3L:705945..708201(-1)	FBgn0035158:3	CG13895:3	1	FBgn0035158	FBpp0072501	FBtr0072605	2.31913	0.39606	1.74355	8.70245	0.124878	1.71558	4.18311	2.3035	0.00778735	0.0510647
S20677_SI	3L	708991	709023	CkIIalpha-i3	CG3217	3L:708653..710455(-1)	CG3217:6	CkIIalpha-i3:6	2	FBgn0025676	FBpp0072499;FBpp0072500	FBtr0072603;FBtr0072604	2.87098	0.491946	2.62091	16.6411	1.37444	0.248277	4.77246	3.4634	0.0209064	0.0566849
S22918_SI	3L	4707617	4707650	Gef64C	FBgn0035574	3L:4692784..4796249(1)	FBgn0035574:2	Gef64C:2	1	FBgn0035574	FBpp0073201	FBtr0073345	2.67681	0.0913367	2.5508	7.38063	1.38777	0.57196	3.29756	2.90719	0.0156673	0.0292155
S23018_SI	3L	4900415	4900869	CG13704	CG13704	3L:4898900..4900869(1)	CG13704:3	CG13704:3	1	FBgn0035583	FBpp0073209	FBtr0073353	1.2549	0.25161	1.28863	7.00476	-0.712861	0.339312	7.0224	7.22634	7.40728e-06	5.93823e-06
S23310_SI	3L	5787156	5787291	Bre1	CG10542	3L:5783274..5787291(-1)	CG10542:1	Bre1:1	1	FBgn0086694	FBpp0076822	FBtr0077116	2.45636	0.305178	2.32552	8.94074	1.35301	0.935697	2.46779	2.15224	0.0683015	0.113416
S23477_SI	3L	6117907	6117969	l(3)mbn	CG12755	3L:6116986..6121719(-1)	CG12755:5	l(3)mbn:5	2	FBgn0002440	FBpp0076770;FBpp0099761	FBtr0077062;FBtr0100355	2.2814	0.10796	2.45385	4.15622	0.848973	0.157832	4.16985	5.23714	0.17734	0.124571
S23480_SI	3L	6121461	6121569	l(3)mbn	CG12755	3L:6116986..6121719(-1)	CG12755:2	l(3)mbn:2	2	FBgn0002440	FBpp0076770;FBpp0099761	FBtr0077062;FBtr0100355	2.84182	0.318327	2.59309	6.15772	1.45261	1.35681	2.55012	2.00337	0.0579159	0.128293
S23481_SI	3L	6121629	6121719	l(3)mbn	CG12755	3L:6116986..6121719(-1)	CG12755:1	l(3)mbn:1	2	FBgn0002440	FBpp0076770;FBpp0099761	FBtr0077062;FBtr0100355	3.0669	0.194296	3.28308	10.4354	1.87397	0.399424	4.81414	5.92684	0.0852656	0.0392653
S23888_SI	3L	7061954	7062098	CG32391	FBgn0052391	3L:7061311..7062297(-1)	FBgn0052391:6	CG32391:6	2	FBgn0052391	FBpp0076639;FBpp0290048	FBtr0076930;FBtr0300824	2.40812	0.419579	2.19104	9.7684	0.984762	0.181696	4.3345	3.52668	0.00278531	0.0104688
S24008_SI	3L	7313382	7313464	CG8607	CG8607	3L:7313170..7314248(1)	CG8607:2	CG8607:2	1	FBgn0035760	FBpp0076548	FBtr0076837	1.93357	0.437856	1.59864	4.58283	0.190074	0.342614	5.81517	4.20592	0.0024457	0.0123034
S24108_SI	3L	7429908	7430566	CG14835	FBgn0035782	3L:7429908..7430566(-1)	FBgn0035782:1	CG14835:1	1	FBgn0035782	FBpp0076576	FBtr0076866	0.626323	1.59081	1.03444	1.06526	-1.43896	0.0745988	20.903	5.92312	0.1103	0.157189
S24159_SI	3L	7491021	7491771	CG8539	CG8539	3L:7490369..7491771(-1)	CG8539:1	CG8539:1	1	FBgn0035791	FBpp0076542	FBtr0076831	3.45815	0.253628	3.55001	5.82059	2.69474	0.0804234	2.18931	2.35099	0.00032731	8.64679e-05
S24498_SI	3L	8163919	8164152	RecQ4	CG7487	3L:8163919..8168998(-1)	CG7487:6	RecQ4:6	1	FBgn0040290	FBpp0076452	FBtr0076729	0.0635096	0.870359	0.200808	0.424182	-2.53056	2.92954	6.27156	4.1769	0.031594	0.0387966
S24748_SI	3L	8487219	8487411	CG6902	CG6902	3L:8484214..8487411(-1)	CG6902:1	CG6902:1	1	FBgn0035899	FBpp0076381	FBtr0076657	1.01251	0.30862	0.993746	1.96961	0.190811	0.419268	2.20888	2.20445	0.100668	0.10962
S24850_SI	3L	8617473	8617783	Zasp66	FBgn0035917	3L:8617473..8631773(1)	FBgn0035917:1	CG6416:1	3	FBgn0035917	FBpp0088529;FBpp0290380;FBpp0290381	FBtr0089561;FBtr0301157;FBtr0301158	1.54243	1.05655	1.15359	7.8143	-0.657335	2.27317	4.62672	2.52353	0.0575696	0.12578
S25039_SI	3L	8958011	8959474	CG5653	CG5653	3L:8958011..8959474(-1)	CG5653:1	CG5653:1	1	FBgn0035943	FBpp0076286	FBtr0076559	3.13737	0.0364648	2.84811	14.1887	1.96724	0.157106	3.19802	2.39754	0.000258973	0.00422858
S25378_SI	3L	9484798	9485294	CG32037	CG32037	3L:9482898..9485294(-1)	CG32037:1	CG32037:1	1	FBgn0052037	FBpp0076197	FBtr0076469	0.804333	1.11545	0.428329	1.14771	-0.690284	0.245164	5.82978	4.74292	0.0789498	0.159843
S25517_SI	3L	9674379	9674516	alphaTub67C	FBgn0087040	3L:9674379..9676470(1)	FBgn0087040:1	alphaTub67C:1	1	FBgn0087040	FBpp0076122	FBtr0076393	1.13802	0.681502	0.795546	2.52086	-1.61749		55.658	34.1211	0.00880587	0.0209585
S25741_SI	3L	10144712	10144826	snoRNA:MeU2-A31	FBgn0086076	3L:10144712..10144826(-1)	FBgn0086076:1	snoRNA:MeU2-A31:1	1	FBgn0086076		FBtr0114352	1.48524	0.512406	1.37455	2.40438	0.239549	0.28964	3.66424	2.13793	0.0693556	0.147325
S25743_SI	3L	10145239	10145856	CG8072	CG8072	3L:10145064..10145856(1)	CG8072:2	CG8072:2	1	FBgn0036070	FBpp0076024	FBtr0076295	1.34699	0.363649	1.09672	2.04865	-1.63098	1.43763	12.7535	10.9753	0.00573593	0.0109313
S26216_SI	3L	11565505	11565698	CG33267	FBgn0053267	3L:11557583..11565698(1)	FBgn0053267:2	CG33267:2	1	FBgn0053267	FBpp0088786	FBtr0089845	0.572869	0.292341	0.69354	2.37122	-0.710408	1.19413	2.5294	3.07098	0.0900135	0.0615909
S26471_SI	3L	11951973	11952993	prc	CG5700	3L:11951973..11959231(-1)	CG5700:9	prc:9	1	FBgn0028573	FBpp0075796	FBtr0076064	1.56939	0.32476	1.27737	4.82235	0.45787	0.187217	3.10494	2.26019	0.000847967	0.0116214
S26473_SI	3L	11953554	11954094	prc	CG5700	3L:11951973..11959231(-1)	CG5700:7	prc:7	1	FBgn0028573	FBpp0075796	FBtr0076064	1.29195	0.13647	0.739068	2.34232	-0.467421	0.738737	4.99349	2.87693	0.000900787	0.0196471
S26779_SI	3L	12496757	12497009	CG10646	CG10646	3L:12495566..12497009(-1)	CG10646:1	CG10646:1	1	FBgn0036292	FBpp0075704	FBtr0075972	2.066	0.116488	2.1567	9.34427	1.24445	0.643897	2.02939	2.2184	0.0195826	0.0095914
S26855_SI	3L	12727603	12727708	SmD1	CG10753	3L:12726459..12727708(-1)	CG10753:1	snRNP69D:1	1	FBgn0261933	FBpp0075684	FBtr0075952	2.29792	0.416996	2.72589	9.12581	1.35468	0.308662	2.63263	3.97473	0.158041	0.0328873
S27067_SI	3L	13040124	13040271	CG11279	CG11279	3L:13040124..13040623(1)	CG11279:1	CG11279:1	1	FBgn0036342	FBpp0075621	FBtr0075887	3.03093	0.228847	3.08469	19.3483	2.13511	0.829991	2.05489	2.20662	0.0262111	0.0182942
S272_SI	2L	207399	207631	CG11490	CG11490	2L:207399..210506(1)	CG11490:1	CG11490:1	1	FBgn0031233	FBpp0077784	FBtr0078125	2.04722	0.29118	1.84578	5.7063	1.19137	0.400239	2.30462	2.02523	0.0202007	0.0810085
S27419_SI	3L	14067677	14067873	pex1	CG6760	3L:14064992..14069224(1)	CG6760:6	l(3)70Da:6	1	FBgn0013563	FBpp0075519	FBtr0075777	1.92643	0.109655	1.77418	4.47773	0.89216	0.0756109	2.81911	2.66638	0.0461277	0.0941409
S27427_SI	3L	14077064	14078834	CG8100	FBgn0036410	3L:14076728..14078834(1)	FBgn0036410:2	CG8100:2	1	FBgn0036410	FBpp0075521	FBtr0075779	-0.409877	0.351863	1.2231	0.494943	-1.60501	0.512025	3.1708	16.0127	0.166458	0.000883459
S27794_SI	3L	15147972	15148457	Msh6	CG7003	3L:15147335..15151684(-1)	CG7003:4	CG7003:4	1	FBgn0036486	FBpp0075399	FBtr0075646	1.3302	0.175848	0.875276	2.5401	0.0411555	0.643592	3.17508	2.19229	0.00501866	0.0722819
S27796_SI	3L	15150198	15150527	Msh6	CG7003	3L:15147335..15151684(-1)	CG7003:2	CG7003:2	1	FBgn0036486	FBpp0075399	FBtr0075646	0.100137	0.409279	1.09274	2.63771	-0.740642	0.0399846	2.43903	4.34682	0.14465	0.00347614
S27819_SI	3L	15297469	15297976	CG7255	FBgn0036493	3L:15297469..15304295(1)	FBgn0036493:1	CG7255:1	3	FBgn0036493	FBpp0099766;FBpp0110180;FBpp0290403	FBtr0100360;FBtr0110880;FBtr0301185	1.14699	0.235755	0.662555	2.50494	-1.14319	1.60174	5.4471	3.35038	0.00511347	0.026761
S27822_SI	3L	15300057	15300341	CG7255	FBgn0036493	3L:15297469..15304295(1)	FBgn0036493:7	CG7255:7	4	FBgn0036493	FBpp0099766;FBpp0110180;FBpp0110181;FBpp0290403	FBtr0100360;FBtr0110880;FBtr0110881;FBtr0301185	2.39447	0.0923452	1.95423	5.01283	0.811909	0.683455	4.14278	2.73381	0.00151281	0.0197975
S27824_SI	3L	15300775	15301590	CG7255	FBgn0036493	3L:15297469..15304295(1)	FBgn0036493:9	CG7255:9	4	FBgn0036493	FBpp0099766;FBpp0110180;FBpp0110181;FBpp0290403	FBtr0100360;FBtr0110880;FBtr0110881;FBtr0301185	2.20636	0.146257	2.04847	8.21937	1.10517	0.172258	2.99997	2.62082	0.000545545	0.0024894
S28286_SI	3L	16255937	16255948	CG13071	FBgn0036585	3L:16255937..16256220(1)	FBgn0036585:1	CG13071:1	1	FBgn0036585	FBpp0292441	FBtr0303379	3.98378	0.153806	3.81392	51.7312	3.08661	0.384899	2.3626	2.06129	0.0132568	0.0460558
S2832_SI	2L	5327241	5327286	cype	CG14028	2L:5327241..5328000(1)	CG14028:1	cype:1	1	FBgn0015031	FBpp0078707	FBtr0079072	2.99527	0.384974	3.09624	26.3998	2.15573	0.11281	2.4162	2.65168	0.147866	0.0995193
S28330_SI	3L	16307703	16308249	CG13062	FBgn0036603	3L:16307385..16308249(1)	FBgn0036603:2	CG13062:2	1	FBgn0036603	FBpp0292125	FBtr0303000	2.40289	0.281173	2.4261	4.03832	1.09558	0.49624	3.52443	3.54117	5.74538e-05	4.61198e-05
S2837_SI	2L	5329857	5329912	TotM	CG14027	2L:5329857..5330466(1)	CG14027:1	TotM:1	1	FBgn0031701	FBpp0078708	FBtr0079073	1.71784	1.08202	2.59249	4.89444	-0.200005	1.12949	6.65852	23.5314	0.0904062	0.00726184
S28477_SI	3L	16497422	16497546	CG42513	FBgn0260387	3L:16484938..16516025(-1)	FBgn0260387:5	CG42513:5	2	FBgn0260387	FBpp0289877;FBpp0289878	FBtr0300653;FBtr0300654	2.4677	0.778767	2.06149	7.23594	0.807863	0.729773	5.58793	3.12368	0.00404832	0.0291537
S28618_SI	3L	16718610	16719154	CG13026	FBgn0036656	3L:16718610..16719269(-1)	FBgn0036656:1	CG13026:1	1	FBgn0036656	FBpp0288817	FBtr0299542	2.47059	0.32698	2.77692	22.6743	1.75864	0.0585849	2.10519	2.8824	0.00983825	0.000378921
S28724_SI	3L	16931430	16932052	CG13022	FBgn0036679	3L:16931430..16932052(-1)	FBgn0036679:1	CG13022:1	1	FBgn0036679	FBpp0271821	FBtr0273313	1.53309	0.175373	1.85104	5.08381	0.62977	0.365179	2.38599	3.30673	0.00106389	3.34267e-05
S29294_SI	3L	18453969	18454124	CG32196	FBgn0052196	3L:18452569..18454124(-1)	FBgn0052196:4	CG32196:4	1	FBgn0052196	FBpp0271909	FBtr0273401	1.93383	0.471735	2.30465	7.15507	0.816282	0.282171	3.21379	4.32324	0.00696431	0.000497833
S29372_SI	3L	18660461	18660679	CG42495	FBgn0260027	3L:18660461..18661242(1)	FBgn0260027:1	CG42495:1	1	FBgn0260027	FBpp0289809	FBtr0300582	1.82912	0.275474	1.55479	4.02924	0.26689	0.376859	4.65742	3.80908	0.00891946	0.0312982
S2972_SI	2L	5613374	5613586	CG14010	FBgn0031725	2L:5602958..5617747(-1)	FBgn0031725:11	CG14010:11	1	FBgn0031725	FBpp0292059	FBtr0302933	2.46978	0.138917	2.47371	14.2976	1.49288	0.223803	2.63067	2.73839	0.0020495	0.00197367
S2975_SI	2L	5622619	5623198	Cyp6a16Psi	CR7249	2L:5621602..5623760(-1)	CR7249:2	Cyp6a16Psi:2	1	FBgn0031726		FBtr0100853	0.824521	0.162929	1.53322	1.97331	-0.0806775	0.521451	2.26353	4.60346	0.059453	0.000916633
S3047_SI	2L	5801672	5801969	CG14005	FBgn0031739	2L:5800517..5801969(-1)	FBgn0031739:2	CG14005:2	1	FBgn0031739	FBpp0078791	FBtr0079160	1.41874	0.192457	1.20466	3.10139	-0.209506	0.336521	4.97418	4.31879	0.00482094	0.0138505
S30506_SI	3L	20595293	20595370	knrl	CG4761	3L:20590241..20613636(-1)	CG4761:3	knrl:3	1	FBgn0001323	FBpp0077870	FBtr0078212	1.61663	0.253132	1.8255	4.42502	0.340711	0.660344	3.21583	4.05065	0.0415146	0.0173018
S30830_SI	3L	21297390	21297562	CG11309	FBgn0037070	3L:21295376..21297562(-1)	FBgn0037070:5	CG11309:5	2	FBgn0037070	FBpp0078060;FBpp0078061	FBtr0078406;FBtr0078407	2.82889	0.271475	2.87359	27.1471	2.12262	0.311018	2.01295	2.09144	0.0709978	0.0534876
S31023_SI	3L	21567231	21567375	CG32441	FBgn0052441	3L:21567231..21568974(1)	FBgn0052441:1	CG32441:1	1	FBgn0052441	FBpp0289335	FBtr0300058	3.30991	0.0973949	3.6265	27.721	2.28442	0.383784	2.67422	3.78741	0.00834486	0.000766464
S31028_SI	3L	21591958	21592438	AP-2	CG7807	3L:21591958..21606453(1)	CG7807:1	AP-2:1	1	FBgn0261953	FBpp0078072	FBtr0078418	1.24801	0.144364	1.35877	3.77254	0.444937	0.47584	2.08066	2.35767	0.0786554	0.0429363
S31112_SI	3L	21730705	21731530	CG14567	FBgn0037126	3L:21730705..21731530(-1)	FBgn0037126:1	CG14567:1	1	FBgn0037126	FBpp0078108	FBtr0078454	2.52387	0.0738668	2.65588	4.6785	1.46278	0.190079	2.86088	3.30746	0.000304648	7.63904e-05
S31357_SI	3L	22705838	22706763	CG11370	CG11370	3L:22705257..22706763(1)	CG11370:3	CG11370:3	1	FBgn0037181	FBpp0078174	FBtr0078522	1.41529	0.0706937	0.800957	0.70582	-1.36238	0.603805	14.1684	9.69339	8.96208e-05	0.0013008
S31499_SI	3L	23121360	23121470	CG33217	FBgn0053217	3L:23119131..23125309(1)	FBgn0053217:5	CG33217:5	1	FBgn0053217	FBpp0070044	FBtr0070045	2.1925	0.601656	2.52234	8.98521	0.902967	1.22258	2.45359	3.11842	0.0624086	0.0178915
S3231_SI	2L	6067866	6068635	CG9150	FBgn0031775	2L:6067668..6068635(-1)	FBgn0031775:2	CG9150:2	1	FBgn0031775	FBpp0291423	FBtr0302213	1.8874	0.0399446	1.92139	9.57983	-0.29892	0.770615	7.56148	7.82035	5.34349e-06	4.2837e-06
S32796_SI	2R	957487	957715	TpnC41C	CG2981	2R:953796..957715(-1)	CG2981:1	TpnC41C:1	1	FBgn0013348	FBpp0085438	FBtr0086102	3.78294	0.060938	3.77485	44.2089	3.03933	0.306257	2.04517	2.14205	0.00344559	0.00378195
S33017_SI	2R	1856600	1857192	BubR1	CG7838	2R:1856600..1862122(-1)	CG7838:5	Bub1:5	1	FBgn0025458	FBpp0085368	FBtr0086032	0.0231283	0.304702	0.542152	1.03828	-0.857043	0.370166	2.3878	2.60233	0.0885603	0.0136243
S33539_SI	2R	2926950	2927249	CG12842	CG12842	2R:2926737..2927249(1)	CG12842:2	CG12842:2	1	FBgn0033131	FBpp0088100	FBtr0089029	1.76718	0.311474	1.87091	9.62327	0.9432	0.231024	2.30841	2.68814	0.117826	0.074019
S33649_SI	2R	3132727	3133263	Ady43A	FBgn0026602	2R:3130529..3133263(-1)	FBgn0026602:3	Ady43A:3	1	FBgn0026602	FBpp0088121	FBtr0089050	3.76424	0.149719	2.97882	17.8236	2.24168	0.253639	4.51581	2.0703	1.65165e-07	0.0018995
S33979_SI	2R	3477439	3477611	CG1360	FBgn0033195	2R:3475278..3477611(-1)	FBgn0033195:4	CG1360:4	1	FBgn0033195	FBpp0088025	FBtr0088951	0.598798	0.217643	1.04017	0.746973	-0.671569	0.358543	5.26148	2.68261	0.0744204	0.0732559
S34250_SI	2R	3818530	3818729	rnh1	FBgn0023171	2R:3818530..3819891(-1)	FBgn0023171:1	rnh1:1	2	FBgn0023171	FBpp0087959;FBpp0089188	FBtr0088883;FBtr0088884	0.96556	0.55928	1.26508	2.99535	-0.618065	1.47616	3.13782	4.08327	0.100455	0.0469921
S34404_SI	2R	3979203	3979670	CG8713	CG8713	2R:3979203..3984450(1)	CG8713:1	CG8713:1	1	FBgn0033257	FBpp0087858	FBtr0088780	0.587068	0.284131	1.47431	2.44791	-0.171131	0.555294	2.00168	4.73501	0.167575	0.00197958
S34522_SI	2R	4116476	4118007	dpn	CG8704	2R:4116476..4119832(-1)	CG8704:3	dpn:3	1	FBgn0010109	FBpp0087879	FBtr0088803	-0.759329	0.0962859	-1.16691	0.158423	-2.28171	0.0745988	6.88631	3.10615	0.0222751	0.131623
S35067_SI	2R	4982877	4983031	snoRNA:Psi28S-2949	FBgn0082981	2R:4982877..4983031(1)	FBgn0082981:1	snoRNA:Psi28S-2949:1	1	FBgn0082981		FBtr0113494	0.990809	0.241822	2.0064	0.424642	0.101314	0.177574	2.45359	4.46788	0.0885301	0.00191501
S35152_SI	2R	5035658	5036019	CG30344	CG30344	2R:5032754..5036019(1)	CG30344:9	CG30344:9	1	FBgn0050344	FBpp0087664	FBtr0088583	3.95441	0.0925254	3.94608	42.3571	3.25368	0.146205	2.00648	2.00909	3.31485e-05	3.86682e-05
S35241_SI	2R	5128109	5128190	Cyp4p1	CG10842	2R:5127548..5129642(1)	CG10842:3	Cyp4p1:3	1	FBgn0015037	FBpp0087673	FBtr0088592	4.26665	0.176958	4.48878	14.5609	3.46094	0.497708	2.10023	2.62195	0.100529	0.0322977
S35242_SI	2R	5128247	5128347	Cyp4p1	CG10842	2R:5127548..5129642(1)	CG10842:4	Cyp4p1:4	1	FBgn0015037	FBpp0087673	FBtr0088592	4.38649	0.213981	4.79208	17.0176	3.5573	0.276452	2.26867	3.38378	0.0219143	0.000869554
S35425_SI	2R	5448523	5448573	Or45b	CG12931	2R:5447103..5448573(1)	CG12931:6	Or45b:6	1	FBgn0033422	FBpp0087602	FBtr0088519	1.46625	0.444926	1.54325	2.24096	-0.733513	2.01684	4.30327	7.10288	0.0687262	0.0382798
S35623_SI	2R	5751325	5751468	CG30010	FBgn0050010	2R:5751325..5752081(1)	FBgn0050010:1	CG30010:1	1	FBgn0050010	FBpp0087462	FBtr0088374	2.72827	0.28335	2.68193	16.129	1.95105	0.188474	2.2065	2.14512	0.0441449	0.0596355
S36043_SI	2R	6306225	6306392	Prx2540-2	FBgn0033518	2R:6306225..6307266(1)	FBgn0033518:1	Prx2540-2:1	1	FBgn0033518	FBpp0087354	FBtr0088259	4.48025	0.186127	4.58491	17.5447	2.92903	0.446719	4.49181	4.93238	3.9231e-06	1.49966e-06
S36046_SI	2R	6307032	6307266	Prx2540-2	FBgn0033518	2R:6306225..6307266(1)	FBgn0033518:4	Prx2540-2:4	1	FBgn0033518	FBpp0087354	FBtr0088259	4.1633	0.235521	4.73447	17.0356	3.41206	0.179124	2.13512	3.71421	0.00134901	1.12376e-06
S36408_SI	2R	7129250	7129700	Listericin	FBgn0033593	2R:7129250..7129700(-1)	FBgn0033593:1	CG9080:1	1	FBgn0033593	FBpp0087287	FBtr0088191	3.62766	0.0748322	4.22823	60.8084	2.89444	0.240245	2.04435	3.85728	0.00548502	7.04622e-06
S36598_SI	2R	7293581	7293644	CG7759	FBgn0033633	2R:7293191..7295584(1)	FBgn0033633:3	CG7759:3	2	FBgn0033633	FBpp0087232;FBpp0087233	FBtr0088133;FBtr0088134	1.24082	0.890901	1.13324	2.33306	-1.52517	1.55357	17.7742	13.59	0.00704047	0.00935569
S37004_SI	2R	8086524	8086616	RpS11	FBgn0033699	2R:8086524..8088333(-1)	FBgn0033699:1	RpS11:1	2	FBgn0033699	FBpp0087114;FBpp0087115	FBtr0088006;FBtr0088007	-0.321563	0.986835	0.705936	1.69958	-2.0906	0.851435	9.94199	13.813	0.105696	0.0210309
S37200_SI	2R	8276759	8277562	Cpr49Ac	FBgn0033725	2R:8274472..8277562(1)	FBgn0033725:9	Cpr49Ac:9	2	FBgn0033725	FBpp0087027;FBpp0087028	FBtr0087916;FBtr0087917	1.20896	0.398512	1.98546	3.25652	-0.64082	0.821092	5.56092	22.3397	0.0391528	0.00352234
S37216_SI	2R	8293681	8293948	Cpr49Af	CG8510	2R:8293510..8293948(1)	CG8510:2	Cpr49Af:2	1	FBgn0033729	FBpp0087032	FBtr0087921	1.74225	0.237163	2.00813	1.17586	-0.488687		28.474	69.5598	0.0966957	0.061084
S37219_SI	2R	8296459	8296543	CG30050	FBgn0050050	2R:8296459..8297218(1)	FBgn0050050:1	CG30050:1	1	FBgn0050050	FBpp0288432	FBtr0289993	2.9874	0.304276	3.18734	4.43633	1.69743	0.35103	3.59951	4.66166	0.0727705	0.0362139
S37220_SI	2R	8296606	8296929	CG30050	FBgn0050050	2R:8296459..8297218(1)	FBgn0050050:2	CG30050:2	1	FBgn0050050	FBpp0288432	FBtr0289993	2.58288	0.136329	2.67284	3.61441	1.64189	0.13639	2.56263	3.84604	0.0621853	0.0396264
S37221_SI	2R	8296980	8297218	CG30050	FBgn0050050	2R:8296459..8297218(1)	FBgn0050050:3	CG30050:3	1	FBgn0050050	FBpp0288432	FBtr0289993	2.24365	0.0290697	2.73457	3.28433	1.32801	0.414474	2.37051	4.96653	0.133325	0.0168785
S37426_SI	2R	8515944	8516124	CG17760	FBgn0033756	2R:8513338..8516124(1)	FBgn0033756:9	CG17760:9	1	FBgn0033756	FBpp0110121	FBtr0110824	1.30599	0.138523	1.1019	4.08941	-0.0717331	0.527374	5.59279	5.29665	0.0347427	0.0749343
S37636_SI	2R	8837909	8838854	CG3884	FBgn0033786	2R:8835853..8839791(-1)	FBgn0033786:2	CG3884:2	2	FBgn0033786	FBpp0086912;FBpp0291527	FBtr0087799;FBtr0302321	0.6528	0.151631	0.51891	1.08105	-0.733776	1.08377	2.82088	2.52857	0.069132	0.104297
S37694_SI	2R	9029167	9029322	Cap-G	FBgn0259876	2R:9020624..9030325(1)	FBgn0259876:5	Cap-G:5	1	FBgn0259876	FBpp0288780	FBtr0299507	1.63545	0.13314	1.59729	5.90071	0.473154	0.151705	3.19134	3.50987	0.0147119	0.0182943
S37811_SI	2R	9118088	9118221	CG12765	CG12765	2R:9118088..9119170(1)	CG12765:1	CG12765:1	1	FBgn0033813	FBpp0086855	FBtr0087742	-0.195549	1.46624	-0.110449	0.648811	-1.85059	0.980356	10.1994	4.69802	0.148486	0.167571
S38117_SI	2R	9742480	9743270	CG6553	FBgn0033880	2R:9742083..9743270(-1)	FBgn0033880:2	CG6553:2	1	FBgn0033880	FBpp0086768	FBtr0087642	2.05325	0.0982349	2.14988	3.08121	1.30262	0.371958	2.02986	2.23286	0.0151639	0.00629388
S38733_SI	2R	10769625	10770722	Cyp6a20	FBgn0033980	2R:10769625..10771551(1)	FBgn0033980:1	Cyp6a20:1	1	FBgn0033980	FBpp0289404	FBtr0300127	4.24437	0.0139965	4.64914	81.2611	2.17866	0.0953935	7.86752	11.8132	5.27122e-14	2.14588e-15
S38734_SI	2R	10770851	10771551	Cyp6a20	FBgn0033980	2R:10769625..10771551(1)	FBgn0033980:2	Cyp6a20:2	1	FBgn0033980	FBpp0289404	FBtr0300127	4.28388	0.0265658	4.76456	98.7237	2.18826	0.0995226	8.10579	13.2101	1.07449e-12	1.94276e-14
S38773_SI	2R	10831276	10831563	CG10257	FBgn0033985	2R:10830116..10831974(1)	FBgn0033985:3	CG10257:3	1	FBgn0033985	FBpp0086539	FBtr0087408	1.76612	0.305313	1.99615	10.0379	0.520489	0.729121	3.09164	3.98616	0.0384276	0.0137607
S39142_SI	2R	11573371	11573587	CG30082	FBgn0050082	2R:11572509..11573587(-1)	FBgn0050082:4	CR30082:4	1	FBgn0050082	FBpp0292043	FBtr0302917	2.04249		1.85903	2.79836	-0.298441	1.63479	2.97576	4.95471	0.106702	0.0667919
S39392_SI	2R	11916566	11916712	CG8401	FBgn0034069	2R:11916108..11917596(1)	FBgn0034069:3	CG8401:3	1	FBgn0034069	FBpp0290414	FBtr0301196	1.142	0.555693	1.1203	2.74238	-0.60418	1.6716	2.96501	2.63265	0.0365309	0.0390036
S39765_SI	2R	12391010	12391137	Sema-2a	CG4700	2R:12387701..12420934(1)	CG4700:2	Sema-2a:2	1	FBgn0011260	FBpp0086236	FBtr0087088	2.49822	0.136121	2.39959	11.1006	1.54098	0.30792	2.54421	2.53896	0.0154274	0.0301792
S39994_SI	2R	12718989	12719011	mir-8	CR33018	2R:12718989..12719011(1)	CR33018:1	mir-8:1	1	FBgn0046815		FBtr0087035	2.12229	0.418594	2.20109	6.58863	0.536471	1.1048	3.75243	4.78546	0.0717341	0.0582024
S40041_SI	2R	12771771	12772005	CG6472	CG6472	2R:12767778..12772005(1)	CG6472:6	CG6472:6	1	FBgn0034166	FBpp0086195	FBtr0087046	1.97936	0.328903	2.19374	15.9114	0.947509	0.361855	2.78485	3.42305	0.127018	0.0596854
S40113_SI	2R	12892535	12892604	NiPp1	CG8980	2R:12891062..12892604(-1)	CG8980:1	NiPp1:1	1	FBgn0026402	FBpp0086206	FBtr0087058	2.06399	0.207401	2.27564	6.56002	1.25665	0.475086	2.11907	2.64855	0.0424526	0.0101857
S4018_SI	2L	7466546	7466671	CG6055	FBgn0031918	2L:7466546..7472493(1)	FBgn0031918:1	CG6055:1	1	FBgn0031918	FBpp0079077	FBtr0079449	1.90251	0.252748	1.89069	7.02555	0.672983	0.455893	3.24953	3.16672	0.147908	0.152407
S40325_SI	2R	13337042	13337213	mthl3	CG6530	2R:13336038..13340099(-1)	CG6530:6	mthl3:6	1	FBgn0028956	FBpp0086111	FBtr0086955	1.49017	0.331037	1.37301	2.4596	0.221707	0.38925	3.51251	3.03344	0.0547559	0.0834183
S40326_SI	2R	13337274	13337528	mthl3	CG6530	2R:13336038..13340099(-1)	CG6530:5	mthl3:5	1	FBgn0028956	FBpp0086111	FBtr0086955	1.08708	0.0869113	0.789946	1.73489	-2.20274		80.714	62.1837	0.0294675	0.0459361
S40633_SI	2R	13630377	13630489	CG4996	CG4996	2R:13627398..13631480(1)	CG4996:9	CG4996:9	1	FBgn0034271	FBpp0086024	FBtr0086864	2.47165	0.0291324	2.42895	11.508	1.57414	0.526888	2.25313	2.23104	0.0989698	0.11844
S40947_SI	2R	14269079	14269139	CG42737	FBgn0261701	2R:14269079..14269349(-1)	FBgn0261701:1	CG42737:1	1	FBgn0261701	FBpp0292293	FBtr0303194	3.96944	0.377555	4.21162	21.1446	3.13029	0.527235	2.2348	2.82341	0.0777509	0.0208584
S40948_SI	2R	14269202	14269349	CG42737	FBgn0261701	2R:14269079..14269349(-1)	FBgn0261701:2	CG42737:2	1	FBgn0261701	FBpp0292293	FBtr0303194	3.92669	0.44496	3.93627	13.3215	2.97138	0.361159	2.64602	2.61556	0.136789	0.132338
S40956_SI	2R	14274102	14274235	IM2	FBgn0025583	2R:14274102..14274535(1)	FBgn0025583:1	IM2:1	1	FBgn0025583	FBpp0085845	FBtr0086664	7.60112	0.183328	7.81954	1122.07	6.8903	0.0585109	2.05674	2.57752	0.0017496	9.6829e-05
S40959_SI	2R	14275813	14275995	IM3	FBgn0040736	2R:14275625..14275995(1)	FBgn0040736:2	IM3:2	1	FBgn0040736	FBpp0085846	FBtr0086665	7.61579	0.182268	8.1504	1683.72	6.92223	0.102454	2.01565	3.41872	0.000312313	1.1571e-07
S4149_SI	2L	7716391	7716645	CG33296	FBgn0053296	2L:7714069..7716645(-1)	FBgn0053296:9	CG33296:9	1	FBgn0053296	FBpp0291681	FBtr0302519	2.45026	0.223524	0.866536	4.00964	-0.161296	0.34162	13.306	3.57884	0.000719756	0.195117
S4159_SI	2L	7719847	7720180	CG13794	FBgn0031936	2L:7719847..7722823(-1)	FBgn0031936:1	CG13794:1	1	FBgn0031936	FBpp0079130	FBtr0079507	2.22178	0.225771	2.72638	6.30786	1.06524	0.124895	3.21564	5.49172	0.00549934	0.00015204
S4161_SI	2L	7720540	7720668	CG13794	FBgn0031936	2L:7719847..7722823(-1)	FBgn0031936:3	CG13794:3	1	FBgn0031936	FBpp0079130	FBtr0079507	2.53102	0.232799	2.91208	5.12781	0.651333	1.44639	3.80024	6.10944	0.0110312	0.00262687
S4162_SI	2L	7720826	7720974	CG13794	FBgn0031936	2L:7719847..7722823(-1)	FBgn0031936:4	CG13794:4	1	FBgn0031936	FBpp0079130	FBtr0079507	2.70904	0.237637	3.06917	5.93829	0.969743	1.1096	3.85661	5.66517	0.00472485	0.000909843
S4163_SI	2L	7721116	7721585	CG13794	FBgn0031936	2L:7719847..7722823(-1)	FBgn0031936:5	CG13794:5	1	FBgn0031936	FBpp0079130	FBtr0079507	2.33153	0.232311	2.54288	4.48222	0.397001	1.3731	4.028	4.90423	0.010055	0.00449993
S4165_SI	2L	7721930	7722093	CG13794	FBgn0031936	2L:7719847..7722823(-1)	FBgn0031936:7	CG13794:7	1	FBgn0031936	FBpp0079130	FBtr0079507	2.39768	0.089299	2.5771	3.67738	0.843096	1.3414	4.79515	5.8105	0.0778266	0.0474869
S4166_SI	2L	7722149	7722280	CG13794	FBgn0031936	2L:7719847..7722823(-1)	FBgn0031936:8	CG13794:8	1	FBgn0031936	FBpp0079130	FBtr0079507	2.41617	0.281066	2.52752	2.62927	1.11295	1.26894	3.96815	4.59229	0.187166	0.147805
S41954_SI	2R	15891124	15891392	CG16898	CG16898	2R:15891124..15892492(-1)	CG16898:2	CG16898:2	1	FBgn0034480	FBpp0085633	FBtr0086325	2.98313	0.185119	0.785941	5.66373	-0.251463		77.0903	9.20933	1.30313e-06	0.0264647
S41955_SI	2R	15891452	15892492	CG16898	CG16898	2R:15891124..15892492(-1)	CG16898:1	CG16898:1	1	FBgn0034480	FBpp0085633	FBtr0086325	3.04641	0.0436075	1.11499	6.3818	-0.826242	0.480169	44.4659	6.54319	4.75786e-11	2.3625e-06
S42046_SI	2R	16175860	16177016	Cpr56F	CG9036	2R:16175860..16179448(-1)	CG9036:2	Cpr56F:2	1	FBgn0034499	FBpp0085613	FBtr0086301	-0.656642	0.03734	0.366096	1.20446	-1.6546	0.41553	3.90137	11.3574	0.106572	0.00114964
S42202_SI	2R	16523897	16524613	CG13436	FBgn0034532	2R:16523897..16525928(1)	FBgn0034532:1	CG13436:1	1	FBgn0034532	FBpp0085543	FBtr0086229	0.629956	1.35933	1.00822	2.17853	-0.828046	0.378649	6.39108	6.50058	0.166683	0.0726348
S42431_SI	2R	16947685	16948014	CG15653	FBgn0034578	2R:16947285..16948014(-1)	FBgn0034578:2	CG15653:2	1	FBgn0034578	FBpp0071474	FBtr0071545	1.4011	0.277915	0.926241	3.00321	0.13148	0.237442	3.59005	2.2421	0.0182788	0.156034
S42849_SI	2R	17545628	17545780	CG10320	FBgn0034645	2R:17545580..17546282(1)	FBgn0034645:2	CG10320:2	2	FBgn0034645	FBpp0112015;FBpp0289903	FBtr0113102;FBtr0300679	2.52375	0.162148	3.02147	15.6625	1.58189	0.157377	2.5652	4.23586	0.0119559	0.000244867
S42939_SI	2R	17677121	17677509	lox2	CG4402	2R:17677121..17679160(-1)	CG4402:4	lox2:4	1	FBgn0034660	FBpp0071659	FBtr0071745	3.73471	0.161497	4.29506	59.9148	2.3063	0.272623	4.1091	7.14725	1.57887e-09	4.38236e-12
S42940_SI	2R	17677565	17677722	lox2	CG4402	2R:17677121..17679160(-1)	CG4402:3	lox2:3	1	FBgn0034660	FBpp0071659	FBtr0071745	3.65479	0.211706	4.1455	36.6261	2.3535	0.106231	3.71601	6.0189	0.00129831	3.42375e-05
S42941_SI	2R	17677797	17678742	lox2	CG4402	2R:17677121..17679160(-1)	CG4402:2	lox2:2	1	FBgn0034660	FBpp0071659	FBtr0071745	3.07513	0.0581464	3.51817	17.5626	1.81048	0.0515955	3.54272	5.53855	1.54344e-08	8.71783e-11
S42942_SI	2R	17678843	17679160	lox2	CG4402	2R:17677121..17679160(-1)	CG4402:1	lox2:1	1	FBgn0034660	FBpp0071659	FBtr0071745	3.12896	0.255555	3.72689	20.5511	1.96184	0.217556	3.2264	5.7936	0.000888316	5.63857e-06
S43321_SI	2R	18486860	18486955	CG4269	CG4269	2R:18486860..18487861(1)	CG4269:1	CG4269:1	1	FBgn0034741	FBpp0071765	FBtr0071854	1.347	0.936647	2.52575	6.12672	0.0204188	0.722514	6.29182	16.4054	0.121991	0.00405648
S43322_SI	2R	18487416	18487861	CG4269	CG4269	2R:18486860..18487861(1)	CG4269:2	CG4269:2	1	FBgn0034741	FBpp0071765	FBtr0071854	1.15582	0.6637	2.01844	4.87989	0.37919	0.12073	2.45102	5.21261	0.056743	0.000128421
S43918_SI	2R	19289632	19289832	CG3520	CG3520	2R:19284289..19289832(-1)	CG3520:1	CG3520:1	1	FBgn0034859	FBpp0071936	FBtr0072027	0.78057	0.0923581	1.17706	2.68951	0.0334977	0.338672	2.03839	2.01446	0.149263	0.0424462
S44125_SI	2R	19590002	19590200	l(2)dtl	CG11295	2R:19590002..19592926(1)	CG11295:1	l(2)dtl:1	1	FBgn0013548	FBpp0071994	FBtr0072085	0.914862	0.331709	0.770637	1.82494	-0.486281		12.648	10.6612	0.100569	0.146483
S44394_SI	2R	19862365	19862606	mr	CG3060	2R:19859956..19862935(1)	CG3060:7	mr:7	1	FBgn0002791	FBpp0072065	FBtr0072156	2.3862	0.197589	2.18277	10.9157	1.04218	1.12475	2.83387	2.28824	0.00488046	0.0163312
S46403_SI	3R	1687469	1687624	CG2017	FBgn0037391	3R:1683799..1688133(-1)	FBgn0037391:6	CG2017:6	1	FBgn0037391	FBpp0078312	FBtr0078663	2.7364	0.457879	2.63015	17.0428	1.81925	0.774129	2.24366	2.14064	0.112609	0.168469
S4642_SI	2L	8329648	8329764	CG14275	CG14275	2L:8327458..8332911(1)	CG14275:2	CG14275:2	2	FBgn0032022	FBpp0079222;FBpp0079223	FBtr0079602;FBtr0079603	4.76067	0.120207	4.90681	72.6684	3.76371	0.127178	2.70848	3.16856	3.9629e-05	6.17978e-06
S4643_SI	2L	8332308	8332911	CG14275	CG14275	2L:8327458..8332911(1)	CG14275:3	CG14275:3	2	FBgn0032022	FBpp0079222;FBpp0079223	FBtr0079602;FBtr0079603	4.43101	0.0796923	4.43667	63.9922	3.70817	0.0278161	2.0641	2.08275	1.11834e-07	9.88077e-08
S4695_SI	2L	8381680	8381756	Aats-ala	FBgn0027094	2L:8378262..8381756(-1)	FBgn0027094:4	Aats-ala:4	1	FBgn0027094	FBpp0079326	FBtr0079721	2.75899	0.231341	2.77186	11.0759	1.84267	0.886302	2.06659	2.12081	0.124429	0.118516
S47829_SI	3R	4876086	4876271	Nmdmc	CG18466	3R:4868226..4876271(-1)	CG18466:1	Nmdmc:1	1	FBgn0010222	FBpp0081476	FBtr0081996	2.96292	0.638624	4.45029	32.3959	2.28458	0.519906	2.02626	8.36121	0.18366	3.9223e-05
S48770_SI	3R	6502164	6502310	CG6465	CG6465	3R:6501281..6502892(-1)	CG6465:3	CG6465:3	1	FBgn0037818	FBpp0081799	FBtr0082323	2.39346	0.209325	2.59305	14.457	1.53146	0.520742	2.1839	2.64743	0.0736595	0.0254366
S48805_SI	3R	6567553	6567698	Takr86C	FBgn0004841	3R:6563314..6576950(-1)	FBgn0004841:8	Takr86C:8	2	FBgn0004841	FBpp0081791;FBpp0111701	FBtr0082315;FBtr0112789	1.63132	0.140249	0.997605	2.3518	-0.709558	2.38325	3.80282	2.2451	0.0389855	0.143948
S49667_SI	3R	8205745	8206537	GstD8	FBgn0010044	3R:8205745..8206537(1)	FBgn0010044:1	GstD8:1	1	FBgn0010044	FBpp0082047	FBtr0082575	-0.214202	0.147965	-0.402733	0.869609	-1.42805	0.280589	3.29864	2.99221	0.0249474	0.0596538
S50569_SI	3R	9923015	9923632	CG9920	FBgn0038200	3R:9923015..9923802(-1)	FBgn0038200:1	CG9920:1	1	FBgn0038200	FBpp0082377	FBtr0082917	0.991889	0.124399	0.891678	2.55406	-0.123737	0.563883	2.78836	2.55299	0.00788637	0.0153203
S50992_SI	3R	10962564	10962702	CG6912	FBgn0038290	3R:10960860..10962702(-1)	FBgn0038290:5	CG6912:5	1	FBgn0038290	FBpp0082497	FBtr0083038	2.63931	0.166919	3.28267	20.6256	1.64006	0.128573	2.72723	5.19438	0.0158789	0.000171432
S50996_SI	3R	10965707	10965783	CG3987	CG3987	3R:10965707..10967444(1)	CG3987:1	CG3987:1	1	FBgn0038292	FBpp0082485	FBtr0083026	0.691344	0.673239	3.34465	19.8543	-1.18156	0.170464	7.2061	140.022	7.78641e-05	8.55908e-10
S51040_SI	3R	11021585	11021932	CG6752	CG6752	3R:11016272..11021932(-1)	CG6752:1	CG6752:1	1	FBgn0038296	FBpp0082488	FBtr0083029	1.01022	0.21453	0.968773	1.78692	-0.597133	0.374927	4.84331	4.64602	0.00466754	0.00575635
S51053_SI	3R	11034406	11034484	Spn88Eb	CG6687	3R:11032418..11034484(-1)	CG6687:1	CG6687:1	1	FBgn0038299	FBpp0082594	FBtr0083140	3.22508	0.153717	3.14762	10.8444	2.47652	0.179663	2.10838	2.01815	0.139231	0.192392
S5119_SI	2L	9426860	9427258	Fbp2	FBgn0000640	2L:9426860..9427835(1)	FBgn0000640:1	Fbp2:1	1	FBgn0000640	FBpp0079408	FBtr0079808	3.26334	0.197599	2.8814	16.1156	1.74258	0.316796	4.47943	3.04203	2.6619e-05	0.000789002
S51400_SI	3R	11617124	11617306	c(3)G	CG17604	3R:11615199..11618294(-1)	CG17604:3	c(3)G:3	3	FBgn0000246	FBpp0082648;FBpp0082649;FBpp0082650	FBtr0083194;FBtr0083195;FBtr0083196	1.10125	0.102808	0.830332	2.33796	0.11446	0.199593	3.99815	3.49724	0.0422415	0.152821
S51425_SI	3R	11653950	11654115	CG4576	CG4576	3R:11651471..11656044(1)	CG4576:3	CG4576:3	1	FBgn0038366	FBpp0082634	FBtr0083180	0.794533	0.256778	0.94177	0.365457	-1.72691		38.1917	29.1394	0.0431625	0.0435858
S51430_SI	3R	11655887	11656044	CG4576	CG4576	3R:11651471..11656044(1)	CG4576:8	CG4576:8	1	FBgn0038366	FBpp0082634	FBtr0083180	0.621497	0.41165	-0.102166	1.14185	-1.66223	0.12684	15.5536	4.95973	0.00264429	0.0527043
S51577_SI	3R	11870943	11870997	CG10407	FBgn0038395	3R:11870469..11871693(-1)	FBgn0038395:2	CG10407:2	1	FBgn0038395	FBpp0082691	FBtr0083237	3.55514	0.113618	3.34917	21.1086	2.57767	0.160252	2.64667	2.25395	0.0613245	0.15173
S51578_SI	3R	11871077	11871396	CG10407	FBgn0038395	3R:11870469..11871693(-1)	FBgn0038395:3	CG10407:3	1	FBgn0038395	FBpp0082691	FBtr0083237	3.03142	0.0739511	2.9177	8.63213	1.99216	0.123818	2.81762	2.54997	0.000210038	0.00074132
S51810_SI	3R	12260647	12260795	CG14881	FBgn0038425	3R:12260647..12261788(1)	FBgn0038425:1	CG14881:1	2	FBgn0038425	FBpp0082738;FBpp0082739	FBtr0083287;FBtr0083288	1.79738	0.409947	1.86179	6.14569	0.879544	0.148834	2.61902	2.88533	0.0753084	0.0553486
S52136_SI	3R	12903540	12903820	Keap1	FBgn0038475	3R:12899661..12905665(-1)	FBgn0038475:6	Keap1:6	1	FBgn0038475	FBpp0082864	FBtr0083423	1.1419	0.464842	1.10482	2.938	0.0220636	0.303253	3.19883	3.26559	0.135148	0.150629
S52258_SI	3R	13239043	13239195	CG42821	FBgn0262003	3R:13238734..13239263(1)	FBgn0262003:2	CG42821:2	1	FBgn0262003	FBpp0292835	FBtr0303828	3.16917	0.0712544	2.72143	8.3212	1.43607	0.377039	5.39627	3.44617	0.000170303	0.00352624
S53004_SI	3R	14804697	14804883	CG5451	FBgn0038666	3R:14804697..14806829(-1)	FBgn0038666:1	CG5451:1	1	FBgn0038666	FBpp0083135	FBtr0083721	1.82123	0.466451	2.18715	7.28342	0.897475	0.659023	2.3367	3.23361	0.0193014	0.00135016
S5359_SI	2L	9894205	9894285	snoRNA:U14:30Ea	CR32875	2L:9894205..9894285(-1)	CR32875:1	snoRNA:U14:30Ea:1	1	FBgn0063392		FBtr0079909	1.75093	0.628531	1.79318	2.94659	0.277379	1.30841	3.27376	4.36454	0.0660153	0.0581005
S5365_SI	2L	9895289	9895380	Bka	FBgn0010520	2L:9895289..9896104(1)	FBgn0010520:1	Bka:1	1	FBgn0010520	FBpp0079470	FBtr0079874	1.45749	0.448211	1.52149	4.28066	-0.125652	1.20693	3.15928	3.65853	0.0205769	0.015961
S53828_SI	3R	16476152	16476355	KaiRIA	CG18039	3R:16474311..16478172(-1)	CG18039:7	KaiRIA:7	1	FBgn0028422	FBpp0083346	FBtr0083938	0.927018	0.294627	1.03841	1.12266	-0.510335	1.99634	2.99476	3.29265	0.152879	0.119714
S53995_SI	3R	16696758	16696821	TotA	CG31509	3R:16696758..16697427(1)	CG31509:1	TotA:1	1	FBgn0028396	FBpp0083378	FBtr0083971	4.566	0.631753	5.20227	64.6852	3.42581	0.416108	3.32415	6.69793	0.0280394	0.000835575
S53996_SI	3R	16696908	16697427	TotA	CG31509	3R:16696758..16697427(1)	CG31509:2	TotA:2	1	FBgn0028396	FBpp0083378	FBtr0083971	7.08008	0.450816	7.94108	1005.02	5.72288	0.446251	3.90745	9.22891	0.00333501	1.36364e-05
S53997_SI	3R	16698710	16698776	TotC	CG31508	3R:16698710..16699310(1)	CG31508:1	TotC:1	1	FBgn0044812	FBpp0083379	FBtr0083972	4.81475	0.391914	5.18575	68.2957	3.65461	0.704988	2.82978	4.38712	0.023642	0.00306923
S53998_SI	3R	16698840	16699310	TotC	CG31508	3R:16698710..16699310(1)	CG31508:2	TotC:2	1	FBgn0044812	FBpp0083379	FBtr0083972	6.11204	0.454175	7.09525	478.607	5.06825	0.607044	2.71949	7.47592	0.0424212	0.000172083
S54000_SI	3R	16699782	16700259	TotB	CG5609	3R:16699672..16700259(1)	CG5609:2	TotB:2	1	FBgn0038838	FBpp0083380	FBtr0083973	1.59324	1.40868	0.839196	1.20226	-0.789665	0.894753	23.9097	6.7279	0.0096956	0.0755844
S54065_SI	3R	16842223	16842842	CG5697	FBgn0038846	3R:16841671..16842842(1)	FBgn0038846:3	CG5697:3	1	FBgn0038846	FBpp0083405	FBtr0084001	2.5729	0.617012	2.87911	15.9089	1.47962	0.467149	3.15641	3.80957	0.00910608	0.00107933
S5416_SI	2L	9930700	9930999	CG42367	FBgn0259713	2L:9930446..9930999(1)	FBgn0259713:2	CG42367:2	1	FBgn0259713	FBpp0289243	FBtr0299966	1.97628	0.063934	2.03795	2.41588	0.457603	0.296847	4.43401	4.78779	0.00689898	0.00504782
S54171_SI	3R	16934969	16935310	rtet	CG5760	3R:16934170..16936554(1)	CG5760:2	rtet:2	1	FBgn0028468	FBpp0083412	FBtr0084009	1.80617	0.0908242	1.33261	3.66565	0.412455	0.484096	3.74773	2.73	0.00358333	0.0547611
S54421_SI	3R	17374375	17374964	slou	CG6534	3R:17374375..17383004(-1)	CG6534:4	slou:4	1	FBgn0002941	FBpp0083521	FBtr0084123	-0.610828	0.695539	-0.218288	2.14935	-1.70327	1.43561	3.28267	4.30966	0.100685	0.0225188
S54672_SI	3R	17913040	17913081	CG5791	CG5791	3R:17912855..17913383(1)	CG5791:2	CG5791:2	1	FBgn0040582	FBpp0083578	FBtr0084180	5.95486	0.115844	6.27095	54.7031	5.17144	0.200636	2.17011	3.04293	0.00112884	2.21052e-05
S54673_SI	3R	17913151	17913383	CG5791	CG5791	3R:17912855..17913383(1)	CG5791:3	CG5791:3	1	FBgn0040582	FBpp0083578	FBtr0084180	5.51726	0.0880551	6.04589	46.9054	4.7713	0.0966544	2.10729	3.63883	0.00610422	2.01909e-05
S54778_SI	3R	18203691	18203876	CG18596	CG18596	3R:18201667..18205681(1)	CG18596:3	CG18596:3	1	FBgn0038953	FBpp0083613	FBtr0084216	2.31399	0.292563	2.33021	10.3849	1.23229	0.916874	2.33843	2.3469	0.0585594	0.0545371
S54940_SI	3R	18409972	18410157	CG33107	FBgn0053107	3R:18409074..18410534(-1)	FBgn0053107:5	CG33107:5	1	FBgn0053107	FBpp0083672	FBtr0084279	2.33981	0.536722	2.2047	7.83796	1.38746	0.210133	2.82606	2.36219	0.031015	0.0669097
S56480_SI	3R	20687381	20687884	CG13640	FBgn0039237	3R:20687381..20687884(-1)	FBgn0039237:1	CG13640:1	1	FBgn0039237	FBpp0084105	FBtr0084730	1.2146	0.0660355	1.17765	1.94874	-0.111021	0.499317	3.45845	3.36883	0.0166772	0.0200268
S56666_SI	3R	20898042	20898434	CG11836	FBgn0039272	3R:20896853..20898434(1)	FBgn0039272:9	CG11836:9	7	FBgn0039272	FBpp0084142;FBpp0084143;FBpp0112196;FBpp0291596;FBpp0291597;FBpp0291598;FBpp0291599	FBtr0084767;FBtr0084768;FBtr0113284;FBtr0302404;FBtr0302405;FBtr0302406;FBtr0302407	0.19432	0.440217	0.475543	1.38702	-0.923076	0.0745988	4.85488	6.8428	0.142603	0.0600176
S56818_SI	3R	21073600	21073828	CG11875	FBgn0039301	3R:21073600..21074828(1)	FBgn0039301:1	CG11875:1	1	FBgn0039301	FBpp0084187	FBtr0084812	1.5009	0.479074	1.4539	2.87232	0.129315	0.621886	3.76908	3.39411	0.00888969	0.0114409
S57103_SI	3R	21578523	21578717	LpR1	FBgn0066101	3R:21567070..21586044(-1)	FBgn0066101:12	LpR1:12	3	FBgn0066101	FBpp0112390;FBpp0290681;FBpp0290683	FBtr0113480;FBtr0301466;FBtr0301468	3.53301	0.233254	3.59147	48.3	2.76362	0.187884	2.1709	2.32003	0.0013858	0.000664831
S57185_SI	3R	21741213	21741367	CG42235	FBgn0250757	3R:21732752..21746768(1)	FBgn0250757:20	CG42235:20	1	FBgn0250757	FBpp0288577	FBtr0290137	2.33893	0.151685	2.24253	10.2741	1.26017	0.897774	2.30737	2.11095	0.0372757	0.0595834
S57200_SI	3R	21745352	21745601	CG42235	FBgn0250757	3R:21732752..21746768(1)	FBgn0250757:35	CG42235:35	1	FBgn0250757	FBpp0288578	FBtr0290138	1.04222	0.586492	0.813206	3.69129	-0.313509	0.123075	4.31858	3.27522	0.00692863	0.0246098
S57318_SI	3R	21962312	21962870	CG6142	FBgn0039415	3R:21958876..21962870(1)	FBgn0039415:4	CG6142:4	1	FBgn0039415	FBpp0084360	FBtr0084987	0.0451441	0.858838	0.236645	0.364078	-0.945718	0.295407	3.25613	3.19477	0.0637704	0.0253093
S58867_SI	3R	25540261	25540674	Obp99d	CG15505	3R:25540261..25540674(1)	CG15505:1	Obp99d:1	1	FBgn0039684	FBpp0084821	FBtr0085455	0.997551	0.0724343	1.13348	17.3255	-0.228684	0.503151	3.12279	3.57232	0.103205	0.0670852
S58988_SI	3R	25667379	25667512	Cad99C	FBgn0039709	3R:25667379..25680421(1)	FBgn0039709:1	Cad99C:1	2	FBgn0039709	FBpp0084854;FBpp0292214	FBtr0085488;FBtr0303095	1.91046	0.165736	2.16481	4.56872	-0.477463	2.95347	2.56727	3.36379	0.0270159	0.0143198
S60049_SI	3R	27562747	27562961	CG11563	FBgn0039868	3R:27562747..27563721(1)	FBgn0039868:1	CG11563:1	1	FBgn0039868	FBpp0085192	FBtr0085831	2.03364	0.564996	2.12901	9.1954	1.36788	0.135561	2.14028	2.1715	0.119352	0.0703438
S6010_SI	2L	10449579	10450080	CG6232	FBgn0032252	2L:10442727..10450080(1)	FBgn0032252:13	CG6232:13	3	FBgn0032252	FBpp0079619;FBpp0290391;FBpp0293074	FBtr0080029;FBtr0301168;FBtr0304134	0.94203	0.0889536	0.892797	0.484837	-0.196013	0.897498	2.51785	4.0704	0.14438	0.165471
S6239_SI	2L	10823761	10823852	Nos	CG6713	2L:10804269..10838448(-1)	CG6713:6	Nos:6	10	FBgn0011676	FBpp0079777;FBpp0099921;FBpp0099922;FBpp0099924;FBpp0099925;FBpp0099926;FBpp0099927;FBpp0099928;FBpp0099929;FBpp0099931	FBtr0080188;FBtr0100484;FBtr0100486;FBtr0100487;FBtr0100488;FBtr0100489;FBtr0100490;FBtr0100491;FBtr0100492;FBtr0100493	2.4283	0.0244668	2.42426	13.8339	1.42942	0.856128	2.17338	2.39825	0.0468556	0.0478194
S6296_SI	2L	10925239	10925510	dpr2	FBgn0053507	2L:10917659..10964128(-1)	FBgn0053507:7	dpr2:7	2	FBgn0261871	FBpp0288446;FBpp0289896	FBtr0290007;FBtr0300672	1.90049	0.207108	1.99039	4.21716	1.0985	0.321338	2.1881	2.36936	0.0403185	0.0220116
S6459_SI	2L	11130112	11130645	RfC38	CG6258	2L:11128930..11130645(-1)	CG6258:1	RfC38:1	1	FBgn0028700	FBpp0079812	FBtr0080225	0.69622	0.412228	0.503557	0.849963	-1.15961	1.63713	3.83033	3.02985	0.0282454	0.0505543
S650_SI	2L	1077980	1078568	ast	CG4426	2L:1077980..1080809(1)	CG4426:1	ast:1	1	FBgn0015905	FBpp0077617	FBtr0077952	0.322675	0.633271	0.365344	1.87984	-0.594361	0.338159	2.69583	3.10335	0.16241	0.140935
S6723_SI	2L	11970257	11971094	bft	FBgn0041606	2L:11956221..11971094(-1)	FBgn0041606:4	bft:4	2	FBgn0041606		FBtr0080319;FBtr0303297	1.42069	0.0742715	1.91538	4.09897	0.610161	0.479326	2.09902	3.44349	0.0288094	0.000624493
S706_SI	2L	1150379	1150559	Tfb4	CG5041	2L:1149445..1150673(-1)	CG5041:2	Tfb4:2	1	FBgn0031309	FBpp0077650	FBtr0077985	0.837405	0.599719	1.40884	3.34127	-0.150732	0.0745988	4.47828	5.32078	0.172136	0.0414044
S7250_SI	2L	13255408	13256564	CG31728	FBgn0051728	2L:13255408..13257426(1)	FBgn0051728:1	CG31728:1	1	FBgn0051728	FBpp0288500	FBtr0290061	0.507325	0.0745964	0.091707	1.35353	-0.887986	0.475965	3.77818	2.76375	0.0344862	0.15238
S7252_SI	2L	13256835	13257131	CG31728	FBgn0051728	2L:13255408..13257426(1)	FBgn0051728:3	CG31728:3	1	FBgn0051728	FBpp0288500	FBtr0290061	0.642041	0.814926	0.619875	1.6971	-0.867525		16.4229	13.7432	0.110094	0.115762
S7253_SI	2L	13257189	13257426	CG31728	FBgn0051728	2L:13255408..13257426(1)	FBgn0051728:4	CG31728:4	1	FBgn0051728	FBpp0288500	FBtr0290061	0.58135	0.244003	0.971008	2.8206	-0.244851	0.326806	3.40365	3.72744	0.153757	0.0509011
S733_SI	2L	1171714	1171913	CG5118	CG5118	2L:1170752..1172745(-1)	CG5118:2	CG5118:2	1	FBgn0031317	FBpp0077644	FBtr0077979	1.98076	0.505076	2.1075	9.36758	1.29128	0.11735	2.14092	2.37714	0.104316	0.0502864
S7576_SI	2L	13957895	13958152	nimA	FBgn0259177	2L:13957895..13962981(1)	FBgn0259177:1	CG42282:1	1	FBgn0261514	FBpp0288934	FBtr0299659	0.520515	0.762657	0.434915	0.845675	-0.762472	1.42734	2.58289	2.33472	0.0900199	0.115776
S7596_SI	2L	13974117	13975879	nimC1	CG8942	2L:13974117..13976753(-1)	CG8942:2	CG8942:2	1	FBgn0259896	FBpp0080188	FBtr0080615	1.28668	0.111815	2.20284	9.01943	0.470795	0.107856	2.262	5.65193	0.00014635	1.93291e-09
S7742_SI	2L	14378218	14379082	ppk	CG3478	2L:14378218..14381170(-1)	CG3478:7	ppk:7	1	FBgn0020258	FBpp0080210	FBtr0080638	-0.566132	0.323464	-0.170667	0.691365	-2.56678	2.89734	2.11887	3.28827	0.124308	0.0600621
S8181_SI	2L	15865092	15865250	CG42792	FBgn0261925	2L:15865092..15865423(-1)	FBgn0261925:1	CG42792:1	1	FBgn0261925	FBpp0292622	FBtr0303589	3.25754	0.622332	2.9516	0.093743	1.48791	0.565515	5.94139	5.01125	0.0189971	0.0528684
S8188_SI	2L	15888639	15889745	TepI	CG18096	2L:15888639..15893811(-1)	CG18096:9	TepI:9	1	FBgn0041183	FBpp0080369	FBtr0080811	0.0272737	0.304066	1.08464	0.116235	-1.13803	0.456345	3.10073	10.9146	0.0681307	0.000785146
S8251_SI	2L	16056252	16056338	beat-Ia	CG4846	2L:16049995..16081688(1)	CG4846:2	beat-Ia:2	1	FBgn0013433	FBpp0080364	FBtr0080806	2.45065	0.0777115	2.47779	9.76226	1.50557	0.533467	2.33583	2.47973	0.0440555	0.0380302
S8583_SI	2L	16802021	16802566	CG13280	CG13280	2L:16802021..16821093(-1)	CG13280:5	CG13280:5	1	FBgn0032609	FBpp0080485	FBtr0080931	0.82448	0.143962	0.467264	0.54148	-0.461329	0.362065	5.2904	3.74179	0.00462294	0.0385265
S8589_SI	2L	16813464	16816072	CG13272	FBgn0032607	2L:16807318..16816072(1)	FBgn0032607:3	CG13272:3	1	FBgn0086673	FBpp0080471	FBtr0080914	-0.851265	0.31248	-0.234685	0.328052	-2.86658		23.2794	41.817	0.0322232	0.00585423
S8813_SI	2L	17454263	17455651	CG6639	FBgn0032638	2L:17454263..17455917(-1)	FBgn0032638:1	CG6639:1	1	FBgn0032638	FBpp0080557	FBtr0081004	2.41582	0.197085	2.8319	9.78337	1.69272	0.109012	2.07903	3.17648	0.148381	0.0177678
S8814_SI	2L	17455726	17455917	CG6639	FBgn0032638	2L:17454263..17455917(-1)	FBgn0032638:2	CG6639:2	1	FBgn0032638	FBpp0080557	FBtr0081004	2.57043	0.119016	2.89833	10.5468	1.19537	0.962334	3.12511	4.49278	0.0451549	0.0127997
S8898_SI	2L	17592864	17593043	Sytalpha	FBgn0261089	2L:17592260..17603640(1)	FBgn0261089:2	Sytalpha:2	1	FBgn0261089	FBpp0080540	FBtr0080987	2.08688	0.346897	1.55818	3.50165	0.160846	0.478398	6.60029	3.86326	0.000861887	0.0131535
S9041_SI	2L	18154864	18155060	CG15155	FBgn0032669	2L:18154864..18155942(1)	FBgn0032669:1	CG15155:1	1	FBgn0032669	FBpp0080601	FBtr0081048	0.388753	0.92633	0.227779	0.61656	-2.59033		74.2248	54.6763	0.0856381	0.104567
S9614_SI	2L	19444952	19445285	RanGap	CG9999	2L:19442041..19447322(1)	CG9999:2	RanGap:2	1	FBgn0003346	FBpp0080775	FBtr0081234	1.20214	0.159035	1.54205	1.77418	-0.257068	1.33896	2.31904	3.2587	0.130783	0.0561631
S9654_SI	2L	19498179	19498393	Top3alpha	FBgn0040268	2L:19498179..19502268(1)	FBgn0040268:1	Top3alpha:1	1	FBgn0040268	FBpp0080787	FBtr0081246	0.281614	0.916419	0.593599	1.43282	-1.04302	1.87232	2.29061	2.76471	0.172198	0.0838386
