# Supplementary material for: Male-specific Fruitless isoforms have different regulatory roles conferred by distinct zinc finger DNA binding domains
Source: BMC Genomics. 2013 Sep 27;14:659. doi: 10.1186/1471-2164-14-659 (PMC3852243; doi:10.1186/1471-2164-14-659)
Supplement: Additional file 4: Table S3 — Genomic locations for FruM DNA binding motifs. [file 1471-2164-14-659-S4.xlsx]

## Sheet: Motif Analysis
FBgn	Symbol	Chromosome	Start	End	Strand	Upstream Start	Downstream End	FruA DBD Motif			FruB DBD Motif			FruC DBD Motif			FruMA Male		FruMA Female		FruMB Male		FruMB Female		FruMC Male		FruMC Female		fru P1 Mutant
								Motif Count	Motif Position	Motif Evaluation	Motif Count	Motif Position	Motif Evaluation	Motif Count	Motif Position	Motif Evaluation	Gene Induced {FLAG=1}	Gene Repressed {FLAG=1}	Gene Induced {FLAG=1}	Gene Repressed {FLAG=1}	Gene Induced {FLAG=1}	Gene Repressed {FLAG=1}	Gene Induced {FLAG=1}	Gene Repressed {FLAG=1}	Gene Induced {FLAG=1}	Gene Repressed {FLAG=1}	Gene Induced {FLAG=1}	Gene Repressed {FLAG=1}	Gene Induced {FLAG=1}	Gene Repressed {FLAG=1}
FBgn0000003	7SLRNA	3R	2648220	2648518	+	2646220	2650518	2	2647777;2650302	3.5e-10;4.6e-09	0			0
FBgn0000008	a	2R	18024494	18060346	+	18022494	18062346	7	18028724;18030685;18032307;18044130;18044791;18054697;18059541	4.0e-10;1.5e-10;2.6e-09;2.6e-09;4.0e-10;2.6e-09;2.6e-09	1	18025853	8e-12	1	18036547	1.6e-10
FBgn0000014	abd-A	3R	12633349	12655769	-	12631349	12657769	2	12645939;12657461	4.0e-10;1.5e-10	1	12642818	2.5e-11	0
FBgn0000015	Abd-B	3R	12752932	12797958	-	12750932	12799958	8	12753381;12764278;12771041;12772039;12772949;12779460;12783310;12786863	2.6e-09;2.6e-09;5.9e-09;4.6e-09;2.6e-09;5.9e-09;4.6e-09;4.6e-09	2	12768930;12777406	1.7e-11;6.6e-11	0
FBgn0000017	Abl	3L	16615461	16641674	-	16613461	16643674	6	16613861;16619287;16624777;16626570;16626827;16631157	2.6e-09;3.5e-10;4.6e-09;5.9e-09;4.6e-09;2.6e-09	0			0			1				1				1
FBgn0000018	abo	2L	10973442	10975273	-	10971442	10977273	1	10976491	4.6e-09	0			0
FBgn0000022	ac	X	264064	264980	+	262064	266980	0			0			0
FBgn0000024	Ace	3R	9053964	9085240	-	9051964	9087240	8	9057147;9061881;9061912;9068630;9070602;9073757;9079849;9083947	4.6e-09;4.6e-09;5.9e-09;4.6e-09;2.6e-09;4.6e-09;4.6e-09;4.6e-09	1	9075511	6.6e-11	0			1				1				1
FBgn0000028	acj6	X	15246390	15272487	-	15244390	15274487	2	15270164;15270832	1.5e-10;5.9e-09	1	15273241	2.5e-11	0			1
FBgn0000032	Acph-1	3R	25816861	25819130	-	25814861	25821130	0			1	25816814	8e-12	0
FBgn0000036	nAcRalpha-96Aa	3R	20226948	20282651	-	20224948	20284651	8	20225867;20235630;20235898;20248323;20251708;20254194;20277329;20279266	2.6e-09;4.6e-09;4.6e-09;2.6e-09;2.6e-09;2.6e-09;1.5e-10;4.6e-09	2	20234911;20279204	2.5e-11;1.7e-11	1	20276200	3.2e-11	1				1				1
FBgn0000037	mAcR-60C	2R	20266159	20277235	-	20264159	20279235	2	20271398;20275962	2.6e-09;3.5e-10	1	20272868	2.5e-11	0							1
FBgn0000038	nAcRbeta-64B	3L	4429370	4435999	+	4427370	4437999	1	4436777	2.6e-09	0			0
FBgn0000039	nAcRalpha-96Ab	3R	20311164	20316875	+	20309164	20318875	1	20315213	3.5e-10	0			0
FBgn0000042	Act5C	X	5794897	5798823	+	5792897	5800823	0			0			0
FBgn0000043	Act42A	2R	1901415	1903190	-	1899415	1905190	2	1904230;1905008	4.6e-09;1.5e-10	0			0
FBgn0000044	Act57B	2R	16831533	16833945	+	16829533	16835945	0			0			0
FBgn0000045	Act79B	3L	21978331	21980290	+	21976331	21982290	2	21977716;21980809	2.6e-09;4.0e-10	0			0
FBgn0000046	Act87E	3R	9251707	9253811	+	9249707	9255811	1	9250070	3.5e-10	0			0
FBgn0000047	Act88F	3R	11265710	11267895	+	11263710	11269895	0			0			0
FBgn0000052	ade2	2L	6041178	6045970	-	6039178	6047970	1	6040612	3.5e-10	0			0
FBgn0000053	ade3	2L	7014861	7023940	-	7012861	7025940	2	7020900;7022021	2.6e-09;2.6e-09	0			0
FBgn0000054	Adf1	2R	2549774	2555592	+	2547774	2557592	1	2553975	4.6e-09	0			0
FBgn0000055	Adh	2L	14615555	14618902	+	14613555	14620902	2	14614569;14615978	2.6e-09;4.6e-09	0			0
FBgn0000056	Adhr	2L	14615555	14618902	+	14613555	14620902	2	14614569;14615978	2.6e-09;4.6e-09	0			0
FBgn0000057	adp	2R	14039209	14041565	+	14037209	14043565	1	14043290	1.5e-10	1	14038945	1.7e-11	0
FBgn0000061	al	2L	378116	387439	+	376116	389439	1	385239	4.6e-09	2	377543;379843	1.7e-11;2.5e-11	0
FBgn0000063	ald	3R	13497020	13499550	+	13495020	13501550	1	13500787	2.6e-09	0			0
FBgn0000064	Ald	3R	22080404	22087313	-	22078404	22089313	3	22079532;22081848;22083996	3.5e-10;3.5e-10;1.5e-10	0			0
FBgn0000071	Ama	3R	2588315	2590983	+	2586315	2592983	0			0			0										1
FBgn0000075	amd	2L	19110159	19114110	+	19108159	19116110	1	19111350	2.6e-09	0			0			1				1				1					1
FBgn0000077	amx	X	9139948	9141369	-	9137948	9143369	1	9143217	1.5e-10	0			1	9140666	1.6e-10
FBgn0000078	Amy-d	2R	13012267	13013887	+	13010267	13015887	0			0			0
FBgn0000079	Amy-p	2R	13006211	13007808	-	13004211	13009808	0			0			0			1		1		1		1		1		1			1
FBgn0000083	AnnIX	3R	16890951	16896639	+	16888951	16898639	0			0			1	16890671	1.6e-10
FBgn0000084	AnnX	X	20065478	20067552	-	20063478	20069552	0			0			0
FBgn0000092	CG2650	X	2586764	2587919	-	2584764	2589919	2	2586875;2588174	4.6e-09;1.5e-10	0			0
FBgn0000094	Anp	3R	26035670	26036011	+	26033670	26038011	2	26035200;26035937	2.6e-09;2.6e-09	1	26035912	2.5e-11	0
FBgn0000097	aop	2L	2156484	2178749	-	2154484	2180749	3	2165161;2173894;2180212	1.5e-10;4.6e-09;4.6e-09	0			0
FBgn0000099	ap	2R	1593707	1614335	-	1591707	1616335	8	1596793;1599768;1601938;1609188;1610478;1610502;1610562;1612518	4.0e-10;1.5e-10;4.6e-09;3.5e-10;4.6e-09;2.6e-09;2.6e-09;3.5e-10	1	1597421	1.7e-11	1	1615345	1.6e-10
FBgn0000100	RpLP0	3L	22069142	22070587	+	22067142	22072587	1	22070750	2.6e-09	0			0
FBgn0000108	Appl	X	425652	472172	+	423652	474172	8	435049;441018;442590;449276;451976;459843;467008;467148	1.5e-10;3.5e-10;4.6e-09;4.6e-09;2.6e-09;3.5e-10;4.6e-09;4.0e-10	2	424427;449674	1.7e-11;2.5e-11	1	459769	1.6e-10													1
FBgn0000109	Aprt	3L	1883892	1884885	-	1881892	1886885	3	1883660;1884298;1885412	4.6e-09;4.6e-09;4.6e-09	0			0
FBgn0000114	aret	2L	12205843	12312795	+	12203843	12314795	20	12204962;12207614;12211179;12215354;12220566;12237296;12237375;12239346;12260234;12267373;12279722;12281520;12287698;12289069;12291791;12295268;12298417;12310139;12311781;12314259	3.5e-10;4.6e-09;2.6e-09;4.6e-09;4.6e-09;2.6e-09;4.6e-09;3.5e-10;2.6e-09;4.6e-09;2.6e-09;3.5e-10;3.5e-10;4.6e-09;1.5e-10;2.6e-09;1.5e-10;4.6e-09;4.6e-09;2.6e-09	9	12252735;12252778;12253537;12271096;12275403;12284178;12307553;12310663;12314253	2.5e-11;6.6e-11;1.7e-11;1.7e-11;1.7e-11;2.5e-11;8.0e-12;8.0e-12;1.7e-11	5	12215207;12220419;12273923;12306194;12310503	1.6e-10;1.6e-10;1.6e-10;1.6e-10;1.6e-10								1
FBgn0000115	Arf72A	3L	15976221	15977462	+	15974221	15979462	1	15974562	2.6e-09	0			0
FBgn0000116	Argk	3L	9041962	9059127	-	9039962	9061127	3	9051022;9056201;9056513	5.9e-09;4.6e-09;4.6e-09	0			0
FBgn0000117	arm	X	1785434	1794673	-	1783434	1796673	2	1784352;1795403	4.6e-09;1.5e-10	0			0
FBgn0000119	arr	2R	9341159	9370723	-	9339159	9372723	0			3	9339285;9365720;9369248	1.7e-11;6.6e-11;2.5e-11	1	9352340	1.6e-10					1
FBgn0000120	Arr1	2L	18078266	18080423	+	18076266	18082423	0			0			0																1
FBgn0000121	Arr2	3L	8640367	8642036	-	8638367	8644036	1	8638443	2.6e-09	0			0
FBgn0000137	ase	X	354533	357209	+	352533	359209	1	357463	2.6e-09	1	354686	8e-12	0
FBgn0000139	ash2	3R	20475769	20479099	+	20473769	20481099	1	20476977	3.5e-10	0			0
FBgn0000140	asp	3R	20579625	20586235	+	20577625	20588235	0			1	20579545	2.5e-11	0
FBgn0000146	aub	2L	10997819	11001489	-	10995819	11003489	1	11000026	4.6e-09	1	10998514	1.7e-11	0
FBgn0000147	aur	3R	7788852	7790550	+	7786852	7792550	0			1	7791724	6.6e-11	0
FBgn0000150	awd	3R	27570894	27571706	-	27568894	27573706	0			1	27570479	2.5e-11	0
FBgn0000152	Axs	X	16574122	16577928	-	16572122	16579928	0			0			0
FBgn0000153	b	2L	13821203	13823894	+	13819203	13825894	0			1	13824910	2.5e-11	0
FBgn0000157	Dll	2R	20702353	20722686	+	20700353	20724686	3	20700787;20703744;20707929	2.6e-09;3.5e-10;3.5e-10	1	20722478	8e-12	0
FBgn0000158	bam	3R	21068761	21070884	-	21066761	21072884	2	21067037;21072594	1.5e-10;1.5e-10	1	21069531	6.6e-11	0
FBgn0000163	baz	X	17054062	17089350	+	17052062	17091350	8	17062168;17063806;17065829;17077074;17079060;17081422;17083393;17085216	2.6e-09;3.5e-10;4.0e-10;4.6e-09;4.6e-09;4.6e-09;4.0e-10;4.0e-10	2	17052080;17078338	1.7e-11;2.5e-11	2	17058419;17080230	3.2e-11;1.6e-10
FBgn0000166	bcd	3R	2581564	2585199	-	2579564	2587199	0			0			0
FBgn0000171	bel	3R	4481309	4486483	-	4479309	4488483	1	4483572	2.6e-09	0			0
FBgn0000173	ben	X	13890387	13893838	+	13888387	13895838	4	13893037;13893657;13894256;13894814	4.6e-09;4.6e-09;1.5e-10;2.6e-09	0			1	13889851	1.6e-10
FBgn0000179	bi	X	4306889	4378485	+	4304889	4380485	10	4316197;4317222;4327685;4333054;4345363;4355752;4364314;4373027;4378001;4380482	3.5e-10;5.9e-09;4.6e-09;4.6e-09;2.6e-09;4.6e-09;4.6e-09;5.9e-09;3.5e-10;4.6e-09	4	4311658;4319405;4334597;4347195	2.5e-11;8.0e-12;2.5e-11;2.5e-11	2	4337344;4368934	3.2e-11;1.6e-10	1												1
FBgn0000180	bib	2L	9984647	9995545	+	9982647	9997545	2	9985888;9996906	2.6e-09;2.6e-09	0			0							1
FBgn0000181	bic	2R	8757742	8759608	+	8755742	8761608	1	8756871	4.6e-09	0			0
FBgn0000182	BicC	2L	16042032	16048626	+	16040032	16050626	2	16041209;16045709	4.6e-09;4.6e-09	0			1	16042296	1.6e-10
FBgn0000183	BicD	2L	17460834	17473255	-	17458834	17475255	3	17459093;17461458;17467019	4.6e-09;1.5e-10;5.9e-09	1	17465138	1.7e-11	0
FBgn0000206	boss	3R	21787716	21792670	+	21785716	21794670	0			0			0
FBgn0000210	br	X	1469165	1553962	+	1467165	1555962	16	1490716;1492289;1499894;1509397;1511893;1516896;1517121;1535430;1546391;1546402;1546730;1555003;1555041;1555319;1555378;1555863	1.5e-10;4.6e-09;2.6e-09;4.0e-10;4.6e-09;4.6e-09;5.9e-09;4.0e-10;4.0e-10;3.5e-10;3.5e-10;2.6e-09;3.5e-10;1.5e-10;4.6e-09;4.6e-09	1	1483306	2.5e-11	1	1497938	1.6e-10	1				1				1
FBgn0000212	brm	3L	15963182	15975969	-	15961182	15977969	3	15968547;15972237;15974562	1.5e-10;2.6e-09;2.6e-09	0			0
FBgn0000216	Brd	3L	14965769	14966301	+	14963769	14968301	1	14967443	4.6e-09	0			0
FBgn0000221	brn	X	3998377	3999830	+	3996377	4001830	0			0			0
FBgn0000227	Bsg25A	2L	4683050	4684459	-	4681050	4686459	1	4682505	1.5e-10	0			0
FBgn0000228	Bsg25D	2L	5271728	5278558	-	5269728	5280558	1	5278510	5.9e-09	0			0
FBgn0000229	bsk	2L	10247502	10250479	-	10245502	10252479	0			0			1	10248842	1.6e-10
FBgn0000233	btd	X	9588221	9591606	+	9586221	9593606	0			0			0														1
FBgn0000239	bur	2L	21174383	21179697	-	21172383	21181697	1	21173004	4.6e-09	0			1	21180444	1.6e-10
FBgn0000241	bw	2R	19415328	19426016	-	19413328	19428016	4	19415065;19418418;19418771;19426102	3.5e-10;4.6e-09;5.9e-09;3.5e-10	1	19419376	8e-12	0
FBgn0000242	Bx	X	18428698	18465749	+	18426698	18467749	8	18428127;18440789;18440974;18449955;18450555;18454493;18457227;18466706	2.6e-09;5.9e-09;4.6e-09;4.6e-09;5.9e-09;4.0e-10;1.5e-10;5.9e-09	2	18461953;18462480	8.0e-12;2.5e-11	1	18460119	3.2e-11
FBgn0000244	by	3R	5353960	5358734	-	5351960	5360734	2	5354914;5359047	3.5e-10;4.6e-09	0			0
FBgn0000246	c(3)G	3R	11615199	11618294	-	11613199	11620294	0			1	11615810	2.5e-11	0														1
FBgn0000247	ca	3R	25632970	25640782	+	25630970	25642782	0			0			0			1				1				1
FBgn0000250	cact	2L	16313029	16326101	-	16311029	16328101	2	16317150;16322899	2.6e-09;5.9e-09	0			0
FBgn0000251	cad	2L	20770735	20783142	+	20768735	20785142	1	20782313	4e-10	0			0
FBgn0000253	Cam	2R	8146913	8162130	+	8144913	8164130	7	8147506;8151525;8152074;8153453;8155723;8157928;8162879	4.6e-09;4.0e-10;2.6e-09;1.5e-10;4.6e-09;2.6e-09;4.6e-09	0			0
FBgn0000256	capu	2L	3872658	3902860	-	3870658	3904860	3	3878324;3878521;3879216	3.5e-10;4.6e-09;1.5e-10	0			1	3893806	1.6e-10
FBgn0000257	car	X	19460052	19463434	+	19458052	19465434	1	19458761	2.6e-09	0			0
FBgn0000258	CkIIalpha	3L	23092680	23096562	+	23090680	23098562	0			0			0
FBgn0000259	CkIIbeta	X	11686569	11694097	+	11684569	11696097	1	11691909	4.6e-09	1	11692094	8e-12	0
FBgn0000261	Cat	3L	18815706	18821294	+	18813706	18823294	2	18816926;18822033	2.6e-09;3.5e-10	0			0
FBgn0000273	Pka-C1	2L	9682315	9699293	-	9680315	9701293	4	9686430;9688999;9689882;9690712	3.5e-10;2.6e-09;4.6e-09;3.5e-10	0			0															1
FBgn0000274	Pka-C2	3R	26521258	26522860	-	26519258	26524860	2	26522830;26524311	4.6e-09;2.6e-09	0			0
FBgn0000276	CecA1	3R	26036596	26037009	+	26034596	26039009	2	26035200;26035937	2.6e-09;2.6e-09	1	26035912	2.5e-11	0			1								1
FBgn0000277	CecA2	3R	26037878	26038291	+	26035878	26040291	2	26035937;26039768	2.6e-09;2.6e-09	1	26035912	2.5e-11	0			1
FBgn0000278	CecB	3R	26039056	26039519	-	26037056	26041519	1	26039768	2.6e-09	0			0
FBgn0000279	CecC	3R	26042206	26042659	+	26040206	26044659	2	26043207;26043697	2.6e-09;5.9e-09	0			0			1				1				1
FBgn0000280	Cec-Psi1	3R	26037249	26037475	+	26035249	26039475	1	26035937	2.6e-09	1	26035912	2.5e-11	0
FBgn0000281	Cec2	3R	26038625	26038864	+	26036625	26040864	1	26039768	2.6e-09	0			0
FBgn0000283	Cp190	3R	11096146	11100927	-	11094146	11102927	1	11100611	4.6e-09	2	11099116;11101758	8.0e-12;2.5e-11	1	11096930	1.6e-10
FBgn0000286	Cf2	2L	4877289	4883341	-	4875289	4885341	2	4878296;4878322	4.0e-10;4.6e-09	0			0
FBgn0000287	salr	2L	11365305	11373397	+	11363305	11375397	2	11369689;11371301	1.5e-10;2.6e-09	1	11368983	2.5e-11	0
FBgn0000289	cg	2R	10061175	10070345	+	10059175	10072345	0			0			0															1
FBgn0000299	Cg25C	2L	5029615	5037114	+	5027615	5039114	0			0			0																1
FBgn0000303	Cha	3R	14531245	14558068	+	14529245	14560068	7	14539286;14540625;14543030;14546950;14548625;14550118;14551708	4.6e-09;3.5e-10;4.6e-09;3.5e-10;4.6e-09;4.0e-10;2.6e-09	2	14534402;14545502	2.5e-11;8.0e-12	2	14533729;14547180	1.6e-10;1.6e-10													1
FBgn0000307	chif	2L	16342428	16352600	-	16340428	16354600	5	16346499;16349741;16349804;16351683;16353731	4.6e-09;4.6e-09;4.0e-10;4.6e-09;2.6e-09	1	16344397	6.6e-11	0															1
FBgn0000308	chic	2L	5972900	5981025	-	5970900	5983025	0			0			0
FBgn0000313	chp	3R	27029904	27036452	-	27027904	27038452	0			2	27029675;27033074	1.7e-11;8.0e-12	0
FBgn0000316	cin	X	148943	152503	+	146943	154503	1	147935	4.6e-09	2	148235;150578	8.0e-12;8.0e-12	0
FBgn0000317	ck	2L	15044963	15057848	-	15042963	15059848	2	15054955;15058229	4.6e-09;4.6e-09	0			1	15057645	1.6e-10	1				1
FBgn0000318	cl	2L	5520235	5521382	+	5518235	5523382	1	5521379	4.6e-09	0			0
FBgn0000319	Chc	X	15722019	15729507	-	15720019	15731507	4	15720447;15722027;15723218;15731467	2.6e-09;4.6e-09;1.5e-10;1.5e-10	1	15728581	1.7e-11	0
FBgn0000320	eya	2L	6527449	6546972	-	6525449	6548972	1	6548042	4e-10	1	6545989	2.5e-11	0
FBgn0000326	clt	2R	17504566	17506564	-	17502566	17508564	2	17506376;17506746	2.6e-09;1.5e-10	0			1	17506822	1.6e-10
FBgn0000330	cm	X	6903344	6905168	-	6901344	6907168	1	6905232	3.5e-10	1	6902095	1.7e-11	0
FBgn0000337	cn	2R	3670302	3672711	-	3668302	3674711	0			0			0
FBgn0000338	cnc	3R	19011300	19047683	-	19009300	19049683	9	19018194;19024160;19025488;19027356;19027429;19036447;19040529;19045352;19048486	3.5e-10;3.5e-10;2.6e-09;1.5e-10;3.5e-10;5.9e-09;4.6e-09;4.6e-09;2.6e-09	0			0			1								1
FBgn0000339	cni	2L	16309594	16310736	-	16307594	16312736	0			0			1	16309596	1.6e-10
FBgn0000346	comt	X	13153030	13156521	+	13151030	13158521	1	13157146	3.5e-10	0			0															1
FBgn0000351	cort	2L	6674637	6676635	-	6672637	6678635	3	6674201;6674710;6678631	3.5e-10;4.6e-09;4.6e-09	0			0
FBgn0000352	cos	2R	3269669	3274617	-	3267669	3276617	2	3267746;3272981	4.6e-09;4.6e-09	0			0
FBgn0000355	Cp15	3L	8721581	8722166	+	8719581	8724166	0			0			0
FBgn0000356	Cp16	3L	8724842	8725699	+	8722842	8727699	0			0			0
FBgn0000357	Cp18	3L	8719891	8720713	+	8717891	8722713	0			0			0
FBgn0000358	Cp19	3L	8722965	8723704	+	8720965	8725704	0			0			0
FBgn0000359	Cp36	X	8373390	8374333	+	8371390	8376333	0			0			0
FBgn0000360	Cp38	X	8375870	8377344	+	8373870	8379344	0			0			0
FBgn0000363	cpo	3R	13757595	13841501	+	13755595	13843501	12	13769960;13771482;13773299;13798624;13822178;13829764;13832822;13840127;13842668;13842688;13842716;13842895	3.5e-10;1.5e-10;5.9e-09;2.6e-09;2.6e-09;2.6e-09;1.5e-10;4.6e-09;5.9e-09;3.5e-10;4.0e-10;2.6e-09	8	13762390;13766125;13782719;13794278;13806693;13809997;13830614;13840092	2.5e-11;8.0e-12;6.6e-11;2.5e-11;2.5e-11;1.7e-11;1.7e-11;8.0e-12	2	13782447;13806376	3.2e-11;1.6e-10
FBgn0000370	crc	2L	21310854	21319536	+	21308854	21321536	7	21310387;21313849;21315563;21317392;21318063;21318173;21319500	2.6e-09;5.9e-09;2.6e-09;4.6e-09;2.6e-09;4.0e-10;5.9e-09	1	21318526	8e-12	1	21314918	3.2e-11
FBgn0000376	crm	X	2628277	2632810	-	2626277	2634810	0			0			0
FBgn0000377	crn	X	2141610	2144014	-	2139610	2146014	1	2139900	2.6e-09	1	2139957	2.5e-11	0
FBgn0000382	csw	X	1988269	2007698	+	1986269	2009698	4	1990333;2000076;2006824;2006836	5.9e-09;2.6e-09;4.0e-10;4.0e-10	0			0			1				1				1				1
FBgn0000384	cta	2L	22874534	22885080	+	22872534	22887080	3	22882883;22885184;22885505	4.6e-09;3.5e-10;4.6e-09	0			0
FBgn0000392	cup	2L	6663965	6674790	+	6661965	6676790	3	6666267;6674201;6674710	2.6e-09;3.5e-10;4.6e-09	1	6662847	2.5e-11	0
FBgn0000394	cv	X	5584029	5587117	+	5582029	5589117	1	5586723	4.6e-09	0			0
FBgn0000395	cv-2	2R	17242520	17266967	-	17240520	17268967	5	17245064;17247131;17253301;17253709;17267976	1.5e-10;4.6e-09;4.6e-09;3.5e-10;4.6e-09	0			0			1				1				1
FBgn0000404	CycA	3L	11820297	11826677	-	11818297	11828677	0			0			0
FBgn0000405	CycB	2R	18691026	18694490	-	18689026	18696490	1	18690720	1.5e-10	1	18695176	2.5e-11	0
FBgn0000406	Cyt-b5-r	2L	16788857	16790718	-	16786857	16792718	3	16788334;16790125;16791287	4.0e-10;1.5e-10;4.6e-09	1	16786865	1.7e-11	0																1
FBgn0000409	Cyt-c-p	2L	16719874	16722659	+	16717874	16724659	0			0			1	16720168	1.6e-10								1
FBgn0000411	D	3L	14168701	14171720	-	14166701	14173720	0			0			1	14173324	1.6e-10
FBgn0000412	D1	3R	5063805	5066376	-	5061805	5068376	2	5061971;5064964	2.6e-09;4.6e-09	0			0
FBgn0000413	da	2L	10388078	10392786	+	10386078	10394786	2	10388771;10393422	1.5e-10;2.6e-09	0			0
FBgn0000414	Dab	3L	16706242	16717089	+	16704242	16719089	4	16706037;16706092;16706296;16717497	4.6e-09;2.6e-09;4.6e-09;1.5e-10	0			0			1				1				1
FBgn0000416	Sap-r	3R	26709186	26714795	-	26707186	26716795	2	26709494;26714252	2.6e-09;4.6e-09	0			0											1
FBgn0000422	Ddc	2L	19116480	19120300	-	19114480	19122300	1	19120496	3.5e-10	0			0
FBgn0000426	SmF	2R	8071349	8071778	-	8069349	8073778	0			0			0
FBgn0000427	2012-12-01	X	7761229	7767255	-	7759229	7769255	1	7760499	1.5e-10	0			0
FBgn0000439	Dfd	3R	2617558	2628153	+	2615558	2630153	3	2617877;2617992;2620268	2.6e-09;4.6e-09;4.6e-09	0			0											1
FBgn0000442	Pkg21D	2L	786153	790795	-	784153	792795	0			1	791122	8e-12	0
FBgn0000447	Dhod	3R	4477113	4478992	-	4475113	4480992	0			0			0
FBgn0000448	Hr46	2R	6092959	6124853	-	6090959	6126853	4	6096141;6099762;6108256;6108732	5.9e-09;1.5e-10;3.5e-10;1.5e-10	0			0			1				1				1
FBgn0000449	dib	3L	4062304	4064302	+	4060304	4066302	0			1	4060808	2.5e-11	0
FBgn0000451	ect	3L	10183376	10194934	-	10181376	10196934	2	10181622;10194184	4.6e-09;4.6e-09	0			0					1
FBgn0000454	Dip-B	3R	9608012	9611401	+	9606012	9613401	1	9607860	4.6e-09	0			0
FBgn0000455	Dip-C	3R	8237531	8239460	-	8235531	8241460	0			0			0
FBgn0000459	disco	X	16104631	16110767	-	16102631	16112767	2	16103600;16104411	4.6e-09;5.9e-09	0			0
FBgn0000463	Dl	3R	15128453	15151935	-	15126453	15153935	4	15128539;15129901;15133118;15141668	1.5e-10;4.0e-10;3.5e-10;2.6e-09	0			0			1
FBgn0000464	Lar	2L	19606569	19731561	+	19604569	19733561	22	19604764;19604792;19610821;19615297;19616351;19617892;19633121;19633800;19637144;19639873;19653166;19669958;19672792;19672911;19674976;19675252;19691268;19693736;19695738;19698458;19704826;19732516	4.6e-09;3.5e-10;3.5e-10;4.0e-10;2.6e-09;1.5e-10;3.5e-10;2.6e-09;3.5e-10;3.5e-10;1.5e-10;3.5e-10;3.5e-10;4.6e-09;3.5e-10;2.6e-09;4.6e-09;1.5e-10;4.6e-09;4.0e-10;3.5e-10;2.6e-09	7	19639276;19673562;19674376;19688787;19711152;19713159;19727180	1.7e-11;2.5e-11;2.5e-11;2.5e-11;1.7e-11;1.7e-11;1.7e-11	3	19652153;19656053;19691488	3.2e-11;3.2e-11;3.2e-11	1				1				1
FBgn0000472	dm	X	3267216	3280049	+	3265216	3282049	4	3268173;3268556;3271964;3277572	2.6e-09;3.5e-10;4.0e-10;3.5e-10	1	3269042	8e-12	1	3269864	3.2e-11
FBgn0000473	Cyp6a2	2R	2667220	2668960	-	2665220	2670960	2	2667973;2669856	3.5e-10;4.6e-09	0			0			1		1		1		1		1		1			1
FBgn0000477	DNaseII	3R	13845099	13846883	+	13843099	13848883	2	13845537;13848656	2.6e-09;2.6e-09	0			0																1
FBgn0000479	dnc	X	3070475	3233360	+	3068475	3235360	29	3071005;3071061;3074153;3078671;3083402;3087151;3087774;3101269;3105677;3106637;3107271;3110902;3113839;3124859;3135356;3143546;3150132;3153615;3157264;3159101;3166004;3167616;3172202;3172465;3175278;3183829;3189720;3199250;3213407	3.5e-10;4.6e-09;4.6e-09;4.6e-09;4.6e-09;4.6e-09;4.6e-09;4.6e-09;1.5e-10;2.6e-09;2.6e-09;2.6e-09;3.5e-10;3.5e-10;1.5e-10;4.6e-09;4.0e-10;4.6e-09;5.9e-09;1.5e-10;2.6e-09;3.5e-10;4.0e-10;4.6e-09;2.6e-09;4.6e-09;3.5e-10;1.5e-10;1.5e-10	5	3093277;3120151;3128252;3135336;3141542	1.7e-11;1.7e-11;2.5e-11;8.0e-12;2.5e-11	2	3096887;3174596	3.2e-11;3.2e-11
FBgn0000482	dor	X	1559088	1562487	+	1557088	1564487	0			0			0
FBgn0000489	Pka-C3	3L	15918904	15947897	-	15916904	15949897	2	15923586;15934096	3.5e-10;4.6e-09	2	15918576;15929912	1.7e-11;1.7e-11	0
FBgn0000490	dpp	2L	2428454	2459609	+	2426454	2461609	5	2427265;2432266;2439947;2440362;2448967	3.5e-10;3.5e-10;1.5e-10;3.5e-10;3.5e-10	0			0				1
FBgn0000492	Dr	3R	25382109	25391007	+	25380109	25393007	1	25382435	4e-10	0			0
FBgn0000497	ds	2L	640021	714968	-	638021	716968	13	659366;666661;667586;669462;672915;675426;677925;680631;684060;684648;684807;688220;698973	2.6e-09;4.6e-09;2.6e-09;4.0e-10;3.5e-10;1.5e-10;4.6e-09;1.5e-10;4.0e-10;4.0e-10;1.5e-10;3.5e-10;4.0e-10	3	644937;694546;697896	2.5e-11;1.7e-11;6.6e-11	0			1				1				1
FBgn0000499	dsh	X	11249914	11252757	+	11247914	11254757	0			0			0
FBgn0000500	Dsk	3R	15388	16170	-	13388	18170	2	13487;18026	4.6e-09;3.5e-10	1	14472	1.7e-11	0
FBgn0000504	dsx	3R	3750045	3793130	-	3748045	3795130	9	3750409;3763661;3765454;3766426;3770754;3774661;3780851;3788956;3790161	4.6e-09;3.5e-10;2.6e-09;1.5e-10;3.5e-10;5.9e-09;3.5e-10;3.5e-10;4.6e-09	2	3748660;3778438	2.5e-11;2.5e-11	3	3762343;3766688;3771600	1.6e-10;1.6e-10;3.2e-11					1				1		1		1
FBgn0000520	dwg	X	2621733	2624092	+	2619733	2626092	0			0			0
FBgn0000524	dx	X	6428043	6432615	+	6426043	6434615	1	6432588	1.5e-10	0			0
FBgn0000527	e	3R	17055552	17062900	-	17053552	17064900	2	17057332;17059234	4.6e-09;5.9e-09	0			1	17058811	1.6e-10
FBgn0000529	bsh	2L	19765776	19769067	-	19763776	19771067	1	19765755	4e-10	0			0
FBgn0000533	ea	3R	11154452	11156135	+	11152452	11158135	0			0			0																1
FBgn0000535	eag	X	14849510	14899359	+	14847510	14901359	9	14850838;14854999;14860801;14868433;14874193;14878938;14896434;14896906;14897481	4.6e-09;1.5e-10;5.9e-09;2.6e-09;3.5e-10;3.5e-10;2.6e-09;4.6e-09;3.5e-10	6	14851239;14859013;14872440;14872584;14875798;14894400	8.0e-12;1.7e-11;6.6e-11;2.5e-11;8.0e-12;8.0e-12	1	14900036	3.2e-11	1				1				1
FBgn0000536	eas	X	16172360	16179654	+	16170360	16181654	4	16171337;16171768;16180485;16181301	3.5e-10;2.6e-09;4.6e-09;4.6e-09	1	16177440	8e-12	0
FBgn0000541	E(bx)	3L	234101	246901	-	232101	248901	5	238624;240462;242194;243770;245591	2.6e-09;4.0e-10;5.9e-09;3.5e-10;2.6e-09	1	243259	2.5e-11	0															1
FBgn0000542	ec	X	3705976	3751658	+	3703976	3753658	4	3729785;3731699;3733656;3751624	3.5e-10;3.5e-10;4.0e-10;4.6e-09	0			0											1
FBgn0000543	ecd	3L	2263581	2265811	-	2261581	2267811	0			0			0
FBgn0000546	EcR	2R	1977924	2056681	-	1975924	2058681	14	1978112;1993835;2013863;2025778;2027285;2029799;2030056;2041190;2042907;2044344;2048963;2053817;2053839;2056406	1.5e-10;3.5e-10;2.6e-09;3.5e-10;5.9e-09;4.6e-09;1.5e-10;2.6e-09;1.5e-10;1.5e-10;4.0e-10;4.0e-10;4.6e-09;1.5e-10	1	2041247	2.5e-11	1	2016689	1.6e-10	1								1				1
FBgn0000547	ed	2L	4031379	4115059	+	4029379	4117059	13	4040486;4046382;4046415;4046754;4056950;4062534;4066853;4073347;4080696;4102468;4102748;4103223;4116211	2.6e-09;4.6e-09;2.6e-09;2.6e-09;2.6e-09;4.6e-09;1.5e-10;1.5e-10;2.6e-09;4.0e-10;1.5e-10;4.6e-09;3.5e-10	2	4059315;4108624	1.7e-11;2.5e-11	2	4075922;4112414	3.2e-11;1.6e-10					1				1
FBgn0000551	Edg78E	3L	21289863	21290903	-	21287863	21292903	1	21288001	4.6e-09	0			0
FBgn0000552	Edg84A	3R	2510172	2510855	+	2508172	2512855	1	2510989	2.6e-09	0			0
FBgn0000556	Ef1alpha48D	2R	7779597	7783025	+	7777597	7785025	1	7779717	2.6e-09	1	7784686	2.5e-11	0
FBgn0000557	Ef1alpha100E	3R	27564190	27569028	+	27562190	27571028	0			1	27570479	2.5e-11	0
FBgn0000559	Ef2b	2L	21678097	21682150	-	21676097	21684150	3	21677054;21677894;21682572	3.5e-10;4.6e-09;5.9e-09	0			0
FBgn0000560	eg	3L	21801803	21811081	+	21799803	21813081	2	21804530;21805604	5.9e-09;4.0e-10	0			0
FBgn0000562	egl	2R	19622427	19634348	-	19620427	19636348	3	19624810;19626989;19634578	1.5e-10;2.6e-09;4.6e-09	1	19628575	2.5e-11	1	19630557	1.6e-10
FBgn0000564	Eh	3R	13272364	13275250	-	13270364	13277250	1	13272256	4.6e-09	0			1	13271126	1.6e-10
FBgn0000565	Eip71CD	3L	15504153	15506302	+	15502153	15508302	3	15504272;15504493;15506455	2.6e-09;2.6e-09;5.9e-09	0			0										1
FBgn0000566	Eip55E	2R	14515399	14516784	+	14513399	14518784	1	14514601	4e-10	0			0
FBgn0000567	Eip74EF	3L	17553258	17612407	-	17551258	17614407	10	17567824;17570607;17572302;17574753;17584723;17585799;17586294;17592576;17593758;17607822	3.5e-10;3.5e-10;2.6e-09;3.5e-10;5.9e-09;4.0e-10;4.0e-10;4.6e-09;3.5e-10;4.6e-09	1	17557630	1.7e-11	1	17551342	3.2e-11
FBgn0000568	Eip75B	3L	17945063	18052698	-	17943063	18054698	15	17949441;17971776;17991103;18010755;18011540;18013068;18014796;18015595;18023325;18025777;18027319;18028325;18034539;18038130;18053760	3.5e-10;4.6e-09;4.6e-09;3.5e-10;1.5e-10;4.0e-10;2.6e-09;2.6e-09;4.6e-09;3.5e-10;2.6e-09;2.6e-09;4.6e-09;1.5e-10;4.6e-09	3	18032958;18039444;18049420	8.0e-12;1.7e-11;2.5e-11	3	18003326;18035212;18044276	1.6e-10;3.2e-11;3.2e-11
FBgn0000575	emc	3L	749406	753505	+	747406	755505	1	754805	4.6e-09	0			0
FBgn0000576	ems	3R	9727581	9730346	+	9725581	9732346	2	9727709;9729146	1.5e-10;4.6e-09	1	9725643	2.5e-11	0
FBgn0000577	en	2R	7411509	7415715	-	7409509	7417715	0			1	7417510	1.7e-11	0
FBgn0000578	ena	2R	15029140	15050124	+	15027140	15052124	5	15033463;15037051;15041848;15045160;15049533	4.6e-09;4.6e-09;2.6e-09;4.0e-10;2.6e-09	1	15030176	8e-12	0			1				1				1
FBgn0000579	Eno	2L	1724974	1729629	-	1722974	1731629	3	1724768;1728550;1731224	3.5e-10;5.9e-09;4.6e-09	2	1730608;1731555	1.7e-11;2.5e-11	0
FBgn0000581	E(Pc)	2R	7339722	7351535	+	7337722	7353535	0			0			0			1				1				1
FBgn0000588	esc	2L	11827180	11829402	-	11825180	11831402	1	11825183	2.6e-09	0			0			1				1				1
FBgn0000591	E(spl)	3R	21866046	21866585	+	21864046	21868585	1	21864169	3.5e-10	0			0
FBgn0000592	Est-6	3L	12181935	12183805	+	12179935	12185805	2	12181572;12181696	2.6e-09;3.5e-10	1	12182843	2.5e-11	0				1
FBgn0000594	Est-P	3L	12183833	12185628	+	12181833	12187628	0			1	12182843	2.5e-11	0
FBgn0000606	eve	2R	5866746	5868284	+	5864746	5870284	1	5865236	1.5e-10	0			0
FBgn0000611	exd	X	15886520	15890040	+	15884520	15892040	0			0			0								1				1
FBgn0000615	exu	2R	16554924	16558379	-	16552924	16560379	0			3	16554895;16554954;16560044	2.5e-11;2.5e-11;1.7e-11	0				1								1
FBgn0000617	e(y)1	X	17736208	17737381	+	17734208	17739381	0			1	17737844	8e-12	0
FBgn0000618	e(y)2	X	11470148	11470628	-	11468148	11472628	0			0			0
FBgn0000625	eyg	3L	12456132	12461121	-	12454132	12463121	0			0			0
FBgn0000629	E(z)	3L	10627675	10631230	-	10625675	10633230	1	10632448	3.5e-10	0			1	10629287	1.6e-10
FBgn0000633	fas	2R	9510593	9636882	+	9508593	9638882	17	9514121;9522594;9534535;9537201;9548962;9556318;9566679;9569686;9604624;9611879;9613948;9617290;9621808;9624485;9627491;9634891;9637076	4.0e-10;4.6e-09;3.5e-10;4.6e-09;1.5e-10;4.6e-09;4.6e-09;4.6e-09;4.6e-09;3.5e-10;2.6e-09;4.6e-09;4.6e-09;2.6e-09;2.6e-09;4.6e-09;4.6e-09	6	9536176;9546499;9550083;9572111;9591370;9592521	1.7e-11;2.5e-11;8.0e-12;2.5e-11;6.6e-11;6.6e-11	0			1				1				1
FBgn0000634	Fas1	3R	12450948	12465493	+	12448948	12467493	4	12453439;12455861;12460545;12464404	1.5e-10;2.6e-09;4.0e-10;4.0e-10	0			0			1				1				1				1
FBgn0000635	Fas2	X	4028405	4100123	-	4026405	4102123	11	4038483;4038548;4054689;4055520;4056176;4069059;4072661;4075952;4084048;4093481;4101766	4.6e-09;3.5e-10;2.6e-09;1.5e-10;2.6e-09;2.6e-09;4.6e-09;4.6e-09;1.5e-10;4.6e-09;2.6e-09	2	4050315;4085276	2.5e-11;6.6e-11	2	4087833;4096932	1.6e-10;1.6e-10									1
FBgn0000636	Fas3	2L	18320101	18392575	+	18318101	18394575	13	18318486;18322877;18323402;18366540;18369136;18371180;18376372;18377643;18386700;18390948;18392475;18393103;18393686	2.6e-09;4.6e-09;3.5e-10;4.6e-09;4.0e-10;3.5e-10;4.0e-10;4.0e-10;2.6e-09;5.9e-09;4.0e-10;3.5e-10;4.6e-09	2	18335803;18355645	2.5e-11;8.0e-12	3	18336404;18352886;18375866	3.2e-11;3.2e-11;1.6e-10
FBgn0000639	Fbp1	3L	14087686	14091156	-	14085686	14093156	3	14085988;14086594;14092446	4.6e-09;4.6e-09;2.6e-09	1	14087566	1.7e-11	0			1			1	1				1					1
FBgn0000640	Fbp2	2L	9426860	9427835	+	9424860	9429835	0			0			1	9428037	1.6e-10	1			1	1				1			1		1
FBgn0000644	Fcp3C	X	3067409	3069631	-	3065409	3071631	2	3071005;3071061	3.5e-10;4.6e-09	0			0
FBgn0000658	fj	2R	14120268	14123816	+	14118268	14125816	2	14119828;14124720	1.5e-10;1.5e-10	0			0
FBgn0000659	fkh	3R	24406805	24410834	-	24404805	24412834	0			0			0
FBgn0000662	fl(2)d	2R	9707129	9712059	-	9705129	9714059	1	9706068	3.5e-10	0			0
FBgn0000667	Actn	X	1919149	1936344	-	1917149	1938344	3	1918910;1932938;1936588	4.6e-09;2.6e-09;4.6e-09	0			0
FBgn0000709	fliI	X	21210823	21216117	+	21208823	21218117	0			0			0
FBgn0000711	flw	X	10279966	10302119	+	10277966	10304119	6	10288831;10289769;10290118;10290467;10292234;10298541	4.6e-09;2.6e-09;2.6e-09;2.6e-09;2.6e-09;2.6e-09	2	10286271;10297124	8.0e-12;2.5e-11	0
FBgn0000715	Fmrf	2R	5793796	5797969	+	5791796	5799969	1	5792292	3.5e-10	0			0
FBgn0000719	fog	X	22227998	22257020	-	22225998	22259020	4	22231666;22245437;22250421;22255567	3.5e-10;4.6e-09;3.5e-10;4.6e-09	2	22229438;22244799	8.0e-12;1.7e-11	0
FBgn0000721	for	2L	3622071	3656951	-	3620071	3658951	7	3623266;3631469;3649513;3652667;3655241;3656188;3657863	1.5e-10;4.0e-10;3.5e-10;4.6e-09;4.6e-09;3.5e-10;3.5e-10	2	3623137;3639233	1.7e-11;2.5e-11	2	3648250;3657528	3.2e-11;3.2e-11
FBgn0000723	Fps85D	3R	5193321	5220265	-	5191321	5222265	5	5196202;5204961;5206192;5214147;5219840	2.6e-09;2.6e-09;4.6e-09;4.6e-09;4.0e-10	2	5208088;5213984	8.0e-12;1.7e-11	0											1
FBgn0000808	gd	X	11879567	11881780	-	11877567	11883780	2	11878333;11882934	2.6e-09;3.5e-10	0			0
FBgn0000810	fs(1)K10	X	2136137	2140079	+	2134137	2142079	2	2135971;2139900	3.5e-10;2.6e-09	2	2135333;2139957	8.0e-12;2.5e-11	0
FBgn0000826	png	X	1250521	1251646	-	1248521	1253646	0			0			0
FBgn0000927	fs(1)Ya	X	2618319	2620614	+	2616319	2622614	0			0			0
FBgn0000928	fs(1)Yb	X	2614501	2618192	+	2612501	2620192	0			0			0
FBgn0000964	tj	2L	19464580	19467758	+	19462580	19469758	0			1	19468760	8e-12	0
FBgn0000986	Fs(2)Ket	2L	20734915	20739779	+	20732915	20741779	0			1	20738241	1.7e-11	0			1				1				1				1
FBgn0000996	dup	2R	11264124	11268465	-	11262124	11270465	2	11263172;11263955	4.6e-09;4.6e-09	0			0
FBgn0001075	ft	2L	4198402	4217852	-	4196402	4219852	2	4198334;4216289	4.6e-09;4.6e-09	0			1	4205931	1.6e-10									1
FBgn0001077	ftz	3R	2690046	2691950	+	2688046	2693950	0			0			0
FBgn0001078	ftz-f1	3L	18745014	18791831	-	18743014	18793831	12	18749865;18750206;18753411;18754303;18757887;18759410;18761814;18779979;18782360;18783609;18786440;18792621	3.5e-10;1.5e-10;3.5e-10;4.6e-09;4.6e-09;3.5e-10;4.6e-09;2.6e-09;4.6e-09;4.6e-09;4.0e-10;4.6e-09	2	18744097;18772731	8.0e-12;1.7e-11	3	18749457;18783042;18785556	1.6e-10;1.6e-10;1.6e-10													1
FBgn0001079	fu	X	18551787	18555263	+	18549787	18557263	0			1	18553716	2.5e-11	0
FBgn0001083	fw	X	11886948	11897943	-	11884948	11899943	2	11892124;11895385	2.6e-09;4.6e-09	0			1	11886023	3.2e-11
FBgn0001084	fy	2L	8401446	8403442	-	8399446	8405442	1	8400036	3.5e-10	1	8401411	6.6e-11	0
FBgn0001085	fz	3L	14267447	14361748	+	14265447	14363748	12	14271671;14289127;14290383;14290682;14292521;14304487;14305324;14308009;14331729;14352291;14362154;14363525	4.6e-09;4.0e-10;3.5e-10;4.6e-09;2.6e-09;4.6e-09;4.6e-09;5.9e-09;1.5e-10;5.9e-09;2.6e-09;2.6e-09	5	14286642;14297242;14298788;14304327;14362649	1.7e-11;1.7e-11;2.5e-11;8.0e-12;6.6e-11	1	14347324	1.6e-10	1								1
FBgn0001086	fzy	2L	16310929	16313097	+	16308929	16315097	0			0			1	16309596	1.6e-10
FBgn0001087	g	X	13621236	13630311	-	13619236	13632311	1	13625832	2.6e-09	0			0
FBgn0001089	Gal	2L	6003574	6006791	-	6001574	6008791	2	6001989;6008712	1.5e-10;2.6e-09	0			0			1								1		1			1
FBgn0001090	bnb	X	18688541	18691712	-	18686541	18693712	0			0			0
FBgn0001091	Gapdh1	2R	3679403	3680885	-	3677403	3682885	1	3679455	4e-10	1	3681077	6.6e-11	0
FBgn0001092	Gapdh2	X	15762178	15763694	+	15760178	15765694	1	15763786	4.6e-09	0			0
FBgn0001098	Gdh	3R	19761680	19768824	-	19759680	19770824	2	19762571;19769127	4.6e-09;4.6e-09	0			1	19768001	1.6e-10
FBgn0001099	gdl	3L	15502545	15503937	+	15500545	15505937	2	15504272;15504493	2.6e-09;2.6e-09	0			1	15500546	1.6e-10
FBgn0001104	G-ialpha65A	3L	6965844	6973153	-	6963844	6975153	3	6968389;6970361;6975072	2.6e-09;4.6e-09;2.6e-09	2	6970379;6973446	1.7e-11;2.5e-11	0
FBgn0001105	Gbeta13F	X	15754159	15756919	+	15752159	15758919	1	15755221	4.6e-09	0			0
FBgn0001108	Gl	3L	13922489	13927756	+	13920489	13929756	2	13922243;13927895	5.9e-09;3.5e-10	0			0
FBgn0001112	Gld	3R	3077771	3091423	-	3075771	3093423	6	3080682;3084377;3086006;3088516;3088620;3090760	4.6e-09;2.6e-09;2.6e-09;3.5e-10;4.0e-10;3.5e-10	0			0																1
FBgn0001114	Glt	2L	8672043	8676811	+	8670043	8678811	2	8677993;8678062	4.6e-09;1.5e-10	0			0
FBgn0001120	gnu	3L	14795480	14796457	-	14793480	14798457	1	14797375	4.6e-09	0			0
FBgn0001122	G-oalpha47A	2R	6325466	6351297	+	6323466	6353297	5	6327665;6330959;6336721;6351722;6352128	2.6e-09;2.6e-09;2.6e-09;4.6e-09;4.6e-09	2	6323520;6347749	2.5e-11;8.0e-12	1	6347953	1.6e-10					1				1				1
FBgn0001123	G-salpha60A	2R	19830064	19834459	+	19828064	19836459	3	19830006;19830146;19834003	4.0e-10;2.6e-09;4.6e-09	0			0
FBgn0001124	Got1	2R	12025857	12029439	+	12023857	12031439	2	12026110;12027969	4.6e-09;2.6e-09	0			0
FBgn0001125	Got2	2L	1984512	1987761	-	1982512	1989761	0			0			0
FBgn0001128	Gpdh	2L	5943682	5949092	+	5941682	5951092	2	5946003;5948992	4.6e-09;4.6e-09	0			1	5947759	3.2e-11
FBgn0001133	grau	2R	16897274	16899424	-	16895274	16901424	0			0			0
FBgn0001134	Grd	3L	17822058	17831993	+	17820058	17833993	2	17832534;17833892	4.6e-09;1.5e-10	0			0										1
FBgn0001137	grk	2L	8431086	8433598	-	8429086	8435598	1	8433494	2.6e-09	2	8433782;8434779	8.0e-12;8.0e-12	1	8430352	3.2e-11										1
FBgn0001138	grn	3R	3973072	4007164	-	3971072	4009164	2	3976219;3991684	4.0e-10;2.6e-09	2	3974253;3981789	8.0e-12;2.5e-11	1	3986221	1.6e-10	1
FBgn0001139	gro	3R	21867432	21874621	+	21865432	21876621	1	21873044	2.6e-09	0			1	21873181	1.6e-10
FBgn0001142	Gs1	2L	132060	134472	+	130060	136472	0			1	134072	1.7e-11	0
FBgn0001145	Gs2	X	11316888	11324228	+	11314888	11326228	3	11319762;11322295;11325916	3.5e-10;1.5e-10;3.5e-10	0			0
FBgn0001147	gsb-n	2R	20927905	20939850	-	20925905	20941850	2	20926747;20927125	1.5e-10;1.5e-10	0			0
FBgn0001148	gsb	2R	20949502	20952166	+	20947502	20954166	1	20948630	4.6e-09	0			0
FBgn0001149	GstD1	3R	8193269	8194987	-	8191269	8196987	2	8196054;8196860	2.6e-09;4.6e-09	0			0
FBgn0001150	gt	X	2321140	2322996	-	2319140	2324996	1	2323706	1.5e-10	0			0
FBgn0001168	h	3L	8668859	8672339	+	8666859	8674339	1	8672752	4.6e-09	0			0
FBgn0001169	H	3R	16447665	16454637	+	16445665	16456637	4	16448374;16448386;16453901;16455791	3.5e-10;4.0e-10;1.5e-10;4.6e-09	0			0							1				1
FBgn0001170	H2.0	2L	6013057	6019398	-	6011057	6021398	2	6012611;6019641	2.6e-09;4.6e-09	0			0
FBgn0001174	halo	2L	1517532	1518184	-	1515532	1520184	0			0			1	1517343	1.6e-10
FBgn0001179	hay	3L	10624227	10627069	+	10622227	10629069	1	10622672	3.5e-10	0			0
FBgn0001180	hb	3R	4517038	4523540	-	4515038	4525540	0			0			0
FBgn0001185	her	2L	16677210	16679383	+	16675210	16681383	1	16675742	2.6e-09	0			0
FBgn0001186	Hex-A	X	9479918	9482434	+	9477918	9484434	0			1	9483189	1.7e-11	0
FBgn0001187	Hex-C	2R	11106342	11107917	-	11104342	11109917	1	11105563	4.6e-09	0			0
FBgn0001189	hfw	X	1563626	1567144	+	1561626	1569144	0			1	1564822	2.5e-11	0
FBgn0001197	His2Av	3R	22692653	22694630	+	22690653	22696630	1	22694582	2.6e-09	0			0
FBgn0001202	hk	2L	19030838	19033495	-	19028838	19035495	1	19033678	4e-10	0			0
FBgn0001203	Hk	X	10132277	10148337	-	10130277	10150337	5	10130289;10135997;10142577;10142770;10144904	3.5e-10;4.0e-10;4.6e-09;3.5e-10;2.6e-09	0			0
FBgn0001205	Hmgcr	3R	19559046	19576868	+	19557046	19578868	2	19563570;19569760	1.5e-10;2.6e-09	1	19557824	1.7e-11	0
FBgn0001206	Hmr	X	10484952	10489849	-	10482952	10491849	0			0			0
FBgn0001208	Hn	3L	7753577	7756268	+	7751577	7758268	0			0			0
FBgn0001215	Hrb98DE	3R	24425529	24431499	+	24423529	24433499	2	24424277;24430241	4.0e-10;3.5e-10	1	24431916	2.5e-11	0
FBgn0001216	Hsc70-1	3L	13967277	13970879	+	13965277	13972879	1	13971319	1.5e-10	0			0
FBgn0001217	Hsc70-2	3R	8870481	8873112	+	8868481	8875112	0			0			0
FBgn0001218	Hsc70-3	X	11695729	11701212	-	11693729	11703212	1	11699034	5.9e-09	0			0
FBgn0001219	Hsc70-4	3R	11068370	11072336	+	11066370	11074336	3	11067250;11068183;11072070	1.5e-10;3.5e-10;4.0e-10	0			0
FBgn0001220	Hsc70-5	2R	10140103	10143697	-	10138103	10145697	0			0			0
FBgn0001222	Hsf	2R	14017808	14022136	-	14015808	14024136	0			0			0
FBgn0001223	Hsp22	3L	9366031	9368064	+	9364031	9370064	1	9366879	4.6e-09	0			0
FBgn0001224	Hsp23	3L	9374984	9375867	+	9372984	9377867	1	9374068	2.6e-09	0			1	9373449	1.6e-10
FBgn0001225	Hsp26	3L	9369518	9370527	-	9367518	9372527	0			0			0
FBgn0001226	Hsp27	3L	9377165	9378384	+	9375165	9380384	0			0			0
FBgn0001227	Hsp67Ba	3L	9370902	9372634	-	9368902	9374634	1	9374068	2.6e-09	0			1	9373449	1.6e-10
FBgn0001228	Hsp67Bb	3L	9365822	9368064	+	9363822	9370064	1	9366879	4.6e-09	0			0
FBgn0001229	Hsp67Bc	3L	9364611	9365583	-	9362611	9367583	1	9366879	4.6e-09	0			0
FBgn0001230	Hsp68	3R	19880802	19883029	-	19878802	19885029	0			0			0
FBgn0001233	Hsp83	3L	3193027	3197061	+	3191027	3199061	1	3196907	2.6e-09	0			0															1
FBgn0001234	Hsromega	3R	17122345	17136428	+	17120345	17138428	2	17121139;17122004	1.5e-10;4.6e-09	1	17124340	8e-12	0
FBgn0001235	hth	3R	6335569	6464386	-	6333569	6466386	15	6347526;6353762;6363049;6379686;6380697;6393494;6406539;6406671;6409611;6423061;6431197;6435288;6441785;6451089;6462851	1.5e-10;3.5e-10;2.6e-09;2.6e-09;2.6e-09;2.6e-09;4.6e-09;4.6e-09;2.6e-09;3.5e-10;4.6e-09;4.6e-09;2.6e-09;2.6e-09;4.6e-09	5	6375211;6380227;6383894;6389854;6452783	1.7e-11;2.5e-11;2.5e-11;2.5e-11;8.0e-12	0															1
FBgn0001247	Ide	3L	20364767	20368995	-	20362767	20370995	1	20370634	3.5e-10	0			0
FBgn0001248	Idh	3L	8349503	8354628	-	8347503	8356628	0			0			0																1
FBgn0001250	if	X	16646222	16677467	-	16644222	16679467	5	16651569;16653161;16654248;16662359;16672269	4.0e-10;2.6e-09;1.5e-10;5.9e-09;4.6e-09	1	16651955	8e-12	1	16671187	1.6e-10	1								1
FBgn0001253	ImpE1	3L	8365509	8384281	+	8363509	8386281	2	8369492;8385883	2.6e-09;5.9e-09	0			0
FBgn0001254	ImpE2	3L	3510974	3512677	-	3508974	3514677	1	3510429	1.5e-10	0			0
FBgn0001255	ImpE3	3R	3853932	3856167	-	3851932	3858167	0			1	3857111	8e-12	0
FBgn0001256	ImpL1	3L	13375857	13377099	+	13373857	13379099	0			0			0
FBgn0001257	ImpL2	3L	4224699	4236147	-	4222699	4238147	1	4231354	4.6e-09	1	4224370	1.7e-11	0
FBgn0001258	ImpL3	3L	6252592	6255793	-	6250592	6257793	0			0			0
FBgn0001259	in	3L	20360300	20363359	+	20358300	20365359	0			1	20361231	2.5e-11	0
FBgn0001263	inaD	2R	18743211	18746317	-	18741211	18748317	1	18742661	4.6e-09	0			0
FBgn0001269	inv	2R	7361970	7394688	+	7359970	7396688	9	7367928;7371380;7382222;7383826;7388078;7388909;7391415;7391528;7395753	2.6e-09;3.5e-10;2.6e-09;2.6e-09;2.6e-09;1.5e-10;5.9e-09;3.5e-10;4.6e-09	0			0
FBgn0001276	ix	2R	7246942	7247668	-	7244942	7249668	1	7246153	4.6e-09	0			0
FBgn0001280	janA	3R	25864339	25865259	-	25862339	25867259	0			1	25864675	1.7e-11	0
FBgn0001281	janB	3R	25863702	25864460	-	25861702	25866460	0			1	25864675	1.7e-11	0
FBgn0001285	Jon44E	2R	4578955	4579856	+	4576955	4581856	1	4580972	4e-10	0			0
FBgn0001291	Jra	2R	5983985	5986061	+	5981985	5988061	1	5983282	1.5e-10	1	5982152	1.7e-11	0
FBgn0001296	kar	3R	8507908	8515089	-	8505908	8517089	3	8506576;8510249;8512374	1.5e-10;2.6e-09;1.5e-10	0			0
FBgn0001297	kay	3R	25592497	25619838	+	25590497	25621838	3	25590770;25596517;25610471	1.5e-10;3.5e-10;3.5e-10	1	25595433	2.5e-11	0
FBgn0001301	kel	2L	18129330	18138210	-	18127330	18140210	1	18139094	4e-10	0			0							1
FBgn0001308	Khc	2R	12154465	12159483	-	12152465	12161483	0			0			0
FBgn0001311	kkv	3R	1203815	1218587	-	1201815	1220587	3	1202685;1219467;1219718	4.6e-09;2.6e-09;3.5e-10	1	1211719	6.6e-11	0			1								1					1
FBgn0001313	kl-2	YHet	81209	148249	+	79209	150249	25	79329;80168;81971;83716;87999;88461;93018;93480;96409;96623;97104;97290;104431;108714;109176;123001;133512;136694;140833;143109;143604;148056;148249;148959;149128	1.5e-10;4.6e-09;2.6e-09;1.5e-10;1.5e-10;2.6e-09;1.5e-10;2.6e-09;2.6e-09;4.6e-09;4.6e-09;2.6e-09;1.5e-10;1.5e-10;2.6e-09;4.6e-09;2.6e-09;4.6e-09;2.6e-09;1.5e-10;4.6e-09;5.9e-09;3.5e-10;3.5e-10;2.6e-09	1	135798	1.7e-11	0
FBgn0001314	kl-3	YHet	34290	65839	+	32290	67839	9	32390;40111;41849;55517;59337;59490;59826;60135;63970	2.6e-09;5.9e-09;1.5e-10;3.5e-10;5.9e-09;4.6e-09;4.6e-09;3.5e-10;3.5e-10	1	62762	1.7e-11	1	65304	3.2e-11
FBgn0001315	kl-5	YHet	311	33413	+	-1689	35413	4	2165;14059;20409;32390	2.6e-09;4.6e-09;4.0e-10;2.6e-09	1	25403	1.7e-11	0
FBgn0001316	klar	3L	434258	540589	-	432258	542589	14	439285;448562;451840;454029;457617;466087;466184;470948;484188;503966;506914;515054;532026;532254	4.6e-09;4.6e-09;4.0e-10;3.5e-10;4.0e-10;4.6e-09;4.0e-10;4.0e-10;1.5e-10;2.6e-09;4.6e-09;5.9e-09;3.5e-10;2.6e-09	4	433105;435544;449748;488023	8.0e-12;2.5e-11;8.0e-12;2.5e-11	2	469138;501145	1.6e-10;1.6e-10	1				1				1
FBgn0001319	kn	2R	10660152	10694566	-	10658152	10696566	3	10675255;10675957;10679743	3.5e-10;4.6e-09;1.5e-10	3	10682641;10683374;10688206	2.5e-11;8.0e-12;2.5e-11	0
FBgn0001320	kni	3L	20685430	20688463	-	20683430	20690463	1	20685868	3.5e-10	0			0											1					1
FBgn0001321	knk	3R	5948087	5951383	-	5946087	5953383	1	5950888	5.9e-09	0			0
FBgn0001323	knrl	3L	20590241	20613636	-	20588241	20615636	4	20590590;20608312;20609112;20613852	4.6e-09;4.6e-09;3.5e-10;4.0e-10	0			0														1	1
FBgn0001324	kto	3L	19829714	19838044	+	19827714	19840044	1	19839888	4.6e-09	0			0
FBgn0001325	Kr	2R	21114138	21117057	+	21112138	21119057	0			0			0
FBgn0001330	kz	X	2131956	2136071	-	2129956	2138071	2	2132464;2135971	1.5e-10;3.5e-10	1	2135333	8e-12	0
FBgn0001332	L	2R	10368708	10384817	+	10366708	10386817	3	10369721;10370309;10385506	2.6e-09;2.6e-09;4.6e-09	2	10374929;10377793	8.0e-12;8.0e-12	0
FBgn0001337	Exp6	X	365085	370625	-	363085	372625	1	369410	4.6e-09	0			0
FBgn0001341	l(1)1Bi	X	523816	527666	+	521816	529666	1	527875	3.5e-10	0			0										1
FBgn0001404	egh	X	2482534	2492638	+	2480534	2494638	2	2485442;2486647	3.5e-10;3.5e-10	0			0
FBgn0001491	l(1)10Bb	X	11218331	11219332	-	11216331	11221332	0			0			0
FBgn0001565	Hlc	X	21256545	21258967	-	21254545	21260967	0			0			1	21259702	1.6e-10
FBgn0001612	l(1)dd4	X	13630603	13638688	-	13628603	13640688	0			0			0					1
FBgn0001624	dlg1	X	11263670	11301784	+	11261670	11303784	5	11265908;11283813;11286512;11297652;11300345	2.6e-09;2.6e-09;5.9e-09;4.0e-10;4.0e-10	2	11285513;11292491	1.7e-11;8.0e-12	0															1
FBgn0001941	ifc	2L	5986324	5988858	+	5984324	5990858	2	5985412;5985608	4.0e-10;4.6e-09	0			0
FBgn0001942	eIF-4a	2L	5981759	5985572	+	5979759	5987572	3	5983939;5985412;5985608	2.6e-09;4.0e-10;4.6e-09	0			0
FBgn0001961	Sop2	2L	13827932	13829739	-	13825932	13831739	0			1	13830519	2.5e-11	0
FBgn0001965	Sos	2L	13813828	13819826	+	13811828	13821826	0			0			0
FBgn0001967	nimC3	2L	14018734	14020208	-	14016734	14022208	3	14017748;14020664;14021269	2.6e-09;4.6e-09;4.6e-09	0			0
FBgn0001970	Pgant35A	2L	14359218	14361443	+	14357218	14363443	1	14362200	5.9e-09	0			0																1
FBgn0001974	l(2)35Bd	2L	15009941	15011764	+	15007941	15013764	0			0			0
FBgn0001977	l(2)35Bg	2L	15036293	15038857	-	15034293	15040857	1	15035179	4.6e-09	0			1	15039084	1.6e-10
FBgn0001978	stc	2L	15113482	15118070	+	15111482	15120070	3	15111793;15117625;15118268	3.5e-10;4.0e-10;2.6e-09	0			0
FBgn0001981	esg	2L	15333864	15336150	+	15331864	15338150	2	15334192;15336085	4.0e-10;2.6e-09	0			0
FBgn0001983	wor	2L	15423293	15425585	-	15421293	15427585	1	15423238	4.6e-09	0			0
FBgn0001986	l(2)35Df	2L	15752253	15755905	+	15750253	15757905	0			0			0
FBgn0001987	Gli	2L	15756001	15762755	-	15754001	15764755	1	15763435	4.6e-09	0			0							1			1	1
FBgn0001989	l(2)35Di	2L	15749609	15751054	-	15747609	15753054	2	15748094;15748912	3.5e-10;5.9e-09	0			0																1
FBgn0001990	wek	2L	15766475	15768317	-	15764475	15770317	1	15765836	2.6e-09	0			0
FBgn0001991	Ca-alpha1D	2L	16170657	16190086	+	16168657	16192086	6	16171635;16176516;16181236;16183743;16186225;16187408	2.6e-09;1.5e-10;4.0e-10;5.9e-09;4.6e-09;2.6e-09	0			0			1				1				1				1	1
FBgn0001992	Cyp303a1	2L	16294207	16295997	+	16292207	16297997	1	16295857	5.9e-09	0			0
FBgn0001994	crp	2L	16264061	16287728	-	16262061	16289728	4	16268199;16272550;16274367;16280870	4.6e-09;5.9e-09;2.6e-09;4.6e-09	0			0
FBgn0001995	mRpL4	2L	16328053	16329128	-	16326053	16331128	2	16330535;16330666	2.6e-09;3.5e-10	0			0																1
FBgn0002021	l(2)37Bb	2L	19049843	19051606	-	19047843	19053606	0			0			0
FBgn0002022	Catsup	2L	19041714	19043614	+	19039714	19045614	0			1	19039887	1.7e-11	0
FBgn0002023	Lim3	2L	19079234	19108108	-	19077234	19110108	3	19077398;19086259;19089030	4.6e-09;1.5e-10;1.5e-10	2	19084278;19099507	1.7e-11;2.5e-11	0					1								1
FBgn0002031	l(2)37Cc	2L	19122040	19123866	-	19120040	19125866	1	19120496	3.5e-10	0			0
FBgn0002036	CG10561	2L	19114401	19116571	+	19112401	19118571	0			0			0						1
FBgn0002044	swm	2L	19493258	19497987	+	19491258	19499987	0			0			0
FBgn0002069	Aats-asp	2R	8767824	8770675	+	8765824	8772675	0			0			0								1
FBgn0002121	l(2)gl	2L	9836	21372	-	7836	23372	7	8036;10777;11680;15532;18234;21039;22567	2.6e-09;2.6e-09;1.5e-10;2.6e-09;5.9e-09;5.9e-09;4.6e-09	2	18252;21057	8.0e-12;8.0e-12	1	13480	3.2e-11
FBgn0002174	l(2)tid	2R	19594385	19596561	+	19592385	19598561	2	19592912;19596738	1.5e-10;1.5e-10	0			1	19597714	1.6e-10
FBgn0002183	dre4	3L	1871574	1876336	-	1869574	1878336	0			0			0
FBgn0002283	l(3)73Ah	3L	16581017	16583234	+	16579017	16585234	3	16580137;16582658;16583045	3.5e-10;3.5e-10;1.5e-10	0			0
FBgn0002284	Pros26	3L	16602497	16603521	-	16600497	16605521	0			0			0
FBgn0002306	sas	3R	2988551	3009424	+	2986551	3011424	4	2987700;2992343;3009510;3010007	2.6e-09;4.6e-09;3.5e-10;2.6e-09	2	2991720;3010952	1.7e-11;8.0e-12	2	2994443;2995851	3.2e-11;3.2e-11									1
FBgn0002354	l(3)87Df	3R	8856664	8857317	+	8854664	8859317	0			1	8857118	8e-12	0
FBgn0002413	dco	3R	26880905	26886931	-	26878905	26888931	0			0			1	26881367	1.6e-10
FBgn0002431	hyd	3R	5540344	5551333	-	5538344	5553333	0			1	5538577	8e-12	0							1				1				1
FBgn0002440	l(3)mbn	3L	6116986	6121719	-	6114986	6123719	2	6117461;6122178	5.9e-09;2.6e-09	0			0						1				1				1
FBgn0002441	l(3)mbt	3R	23091952	23098995	-	23089952	23100995	1	23100240	2.6e-09	0			0
FBgn0002466	sti	3L	12501090	12507889	-	12499090	12509889	6	12499747;12499867;12501257;12504466;12508889;12509315	2.6e-09;4.6e-09;2.6e-09;3.5e-10;4.6e-09;2.6e-09	0			0
FBgn0002521	pho	4	1193094	1202271	-	1191094	1204271	7	1193988;1194310;1196215;1198352;1202191;1203084;1203811	4.6e-09;5.9e-09;5.9e-09;1.5e-10;2.6e-09;4.6e-09;4.6e-09	0			1	1194379	1.6e-10
FBgn0002522	lab	3R	2487140	2504312	-	2485140	2506312	5	2490350;2491646;2497529;2498310;2501554	4.0e-10;2.6e-09;2.6e-09;3.5e-10;3.5e-10	1	2502302	6.6e-11	0												1
FBgn0002524	lace	2L	15499110	15505018	+	15497110	15507018	5	15497650;15497791;15500056;15500713;15505218	4.6e-09;4.6e-09;1.5e-10;4.6e-09;3.5e-10	0			0
FBgn0002525	Lam	2L	5542527	5546642	+	5540527	5548642	1	5547362	4.6e-09	0			0
FBgn0002526	LanA	3L	6196931	6211084	-	6194931	6213084	3	6196157;6196177;6212403	2.6e-09;2.6e-09;2.6e-09	1	6197371	1.7e-11	1	6198875	1.6e-10	1								1					1
FBgn0002528	LanB2	3L	9608019	9617080	+	9606019	9619080	0			0			0
FBgn0002531	Lcp1	2R	4318139	4318737	-	4316139	4320737	2	4316525;4317654	4.6e-09;4.6e-09	0			0
FBgn0002533	Lcp2	2R	4321472	4322080	-	4319472	4324080	1	4323830	2.6e-09	0			0
FBgn0002534	Lcp3	2R	4322949	4323523	+	4320949	4325523	1	4323830	2.6e-09	0			0
FBgn0002535	Lcp4	2R	4325162	4325908	+	4323162	4327908	2	4323830;4327779	2.6e-09;4.6e-09	0			0
FBgn0002542	lds	3R	3746156	3750211	+	3744156	3752211	2	3746323;3750409	2.6e-09;4.6e-09	1	3748660	2.5e-11	0
FBgn0002543	lea	2L	1380086	1420449	-	1378086	1422449	6	1380761;1391663;1398174;1401383;1401888;1408657	3.5e-10;2.6e-09;3.5e-10;4.0e-10;1.5e-10;3.5e-10	1	1383238	1.7e-11	0			1		1		1		1		1		1
FBgn0002552	lin	2R	4802033	4805739	+	4800033	4807739	1	4806500	5.9e-09	0			0
FBgn0002561	l(1)sc	X	303756	304850	+	301756	306850	2	303882;306142	4.0e-10;1.5e-10	0			0
FBgn0002562	Lsp1alpha	X	12384416	12386933	+	12382416	12388933	0			0			0				1		1				1				1
FBgn0002563	Lsp1beta	2L	898647	901320	+	896647	903320	1	896857	2.6e-09	0			0
FBgn0002564	Lsp1gamma	3L	66439	69003	+	64439	71003	2	70141;70526	1.5e-10;4.6e-09	0			0						1				1				1
FBgn0002565	Lsp2	3L	12122493	12124796	+	12120493	12126796	1	12126202	3.5e-10	0			0									1
FBgn0002566	lt	2L	22817519	22833492	+	22815519	22835492	4	22819275;22822576;22830650;22835242	4.6e-09;4.6e-09;3.5e-10;1.5e-10	0			1	22831394	3.2e-11		1
FBgn0002567	ltd	2R	5065369	5073866	-	5063369	5075866	8	5064738;5069523;5070884;5071574;5072556;5073823;5074922;5075108	4.0e-10;4.6e-09;2.6e-09;4.6e-09;4.6e-09;4.6e-09;2.6e-09;3.5e-10	0			0																1
FBgn0002569	LvpD	2R	4341137	4343291	+	4339137	4345291	3	4339357;4340290;4340307	5.9e-09;3.5e-10;3.5e-10	0			0
FBgn0002570	LvpH	2R	4337166	4339404	-	4335166	4341404	3	4339357;4340290;4340307	5.9e-09;3.5e-10;3.5e-10	1	4336835	8e-12	0
FBgn0002571	LvpL	2R	4343414	4345390	-	4341414	4347390	1	4345970	4.6e-09	0			0
FBgn0002573	sens	3L	13389329	13394225	-	13387329	13396225	0			0			0
FBgn0002576	lz	X	9178682	9197670	+	9176682	9199670	4	9181729;9185286;9191140;9197721	4.6e-09;4.6e-09;2.6e-09;3.5e-10	0			0
FBgn0002577	m	X	11648306	11663548	+	11646306	11665548	2	11648466;11659497	3.5e-10;3.5e-10	0			0
FBgn0002578	m1	3R	21840446	21841174	+	21838446	21843174	0			0			0
FBgn0002579	RpL36	X	522350	523495	-	520350	525495	0			1	521365	8e-12	0
FBgn0002590	RpS5a	X	17037620	17042287	-	17035620	17044287	1	17038780	1.5e-10	3	17039288;17039634;17039980	1.7e-11;1.7e-11;1.7e-11	0
FBgn0002592	m2	3R	21842236	21843192	-	21840236	21845192	0			0			0
FBgn0002593	RpLP1	2L	419931	420706	+	417931	422706	0			1	418638	1.7e-11	0
FBgn0002607	RpL19	2R	20855968	20857070	-	20853968	20859070	0			0			0
FBgn0002609	HLHm3	3R	21847437	21848849	+	21845437	21850849	0			0			0
FBgn0002622	RpS3	3R	19184525	19185697	+	19182525	19187697	2	19184405;19185694	2.6e-09;4.6e-09	0			0
FBgn0002626	RpL32	3R	25870951	25871880	-	25868951	25873880	1	25870520	2.6e-09	0			0
FBgn0002629	m4	3R	21849548	21850280	-	21847548	21852280	0			0			0
FBgn0002631	HLHm5	3R	21854576	21855457	-	21852576	21857457	1	21856058	2.6e-09	0			0
FBgn0002632	m6	3R	21858633	21859769	+	21856633	21861769	2	21859672;21859965	5.9e-09;2.6e-09	2	21858267;21860386	2.5e-11;2.5e-11	0
FBgn0002633	HLHm7	3R	21862760	21863741	+	21860760	21865741	2	21862420;21864169	2.6e-09;3.5e-10	0			0
FBgn0002638	Bj1	3L	5923362	5925873	-	5921362	5927873	1	5927819	2.6e-09	1	5924483	2.5e-11	0										1
FBgn0002641	mal	X	20300708	20304237	+	20298708	20306237	3	20304049;20304727;20305010	2.6e-09;4.0e-10;4.6e-09	1	20298715	6.6e-11	0
FBgn0002643	mam	2R	9878686	9947861	+	9876686	9949861	16	9879531;9889285;9892856;9894034;9894871;9897573;9898906;9905724;9907770;9917382;9917394;9919269;9935512;9935832;9945341;9949602	5.9e-09;1.5e-10;4.6e-09;4.6e-09;3.5e-10;4.6e-09;5.9e-09;3.5e-10;4.0e-10;4.6e-09;4.6e-09;4.0e-10;2.6e-09;2.6e-09;3.5e-10;1.5e-10	0			1	9923309	1.6e-10	1				1				1				1
FBgn0002645	Map205	3R	27882314	27894162	-	27880314	27896162	3	27881099;27883002;27888289	4.6e-09;2.6e-09;2.6e-09	0			1	27883830	1.6e-10
FBgn0002652	squ	2L	16680056	16681653	+	16678056	16683653	1	16683599	3.5e-10	0			0
FBgn0002673	twe	2L	16259416	16261875	-	16257416	16263875	1	16259464	4e-10	0			0
FBgn0002707	mei-9	X	4208263	4212834	-	4206263	4214834	0			1	4214106	2.5e-11	0
FBgn0002709	mei-218	X	17030018	17037029	-	17028018	17039029	4	17029681;17030110;17033398;17038780	1.5e-10;2.6e-09;3.5e-10;1.5e-10	0			0
FBgn0002715	mei-S332	2R	18009606	18012071	+	18007606	18014071	1	18008468	4.6e-09	0			0
FBgn0002716	mei-W68	2R	15343700	15347029	+	15341700	15349029	0			0			1	15344353	3.2e-11
FBgn0002719	Men	3R	8538819	8548267	-	8536819	8550267	0			2	8539836;8546075	2.5e-11;1.7e-11	0
FBgn0002723	Met	X	11510159	11513981	+	11508159	11515981	5	11510705;11510868;11512442;11513609;11515294	4.6e-09;3.5e-10;5.9e-09;5.9e-09;4.0e-10	0			0
FBgn0002732	malpha	3R	21836615	21837290	+	21834615	21839290	0			0			0
FBgn0002733	HLHmbeta	3R	21830648	21831745	-	21828648	21833745	1	21833370	2.6e-09	0			0
FBgn0002734	HLHmdelta	3R	21823343	21824358	+	21821343	21826358	0			0			0
FBgn0002735	HLHmgamma	3R	21825580	21826421	+	21823580	21828421	0			0			0
FBgn0002736	mago	2R	17016084	17017245	+	17014084	17019245	2	17015026;17017162	1.5e-10;3.5e-10	0			0
FBgn0002772	Mlc1	3R	23483285	23485921	-	23481285	23487921	1	23483481	2.6e-09	0			0
FBgn0002773	Mlc2	3R	25997160	26000273	-	25995160	26002273	0			0			0
FBgn0002774	mle	2R	1862243	1868277	-	1860243	1870277	4	1863673;1865102;1868947;1869833	3.5e-10;2.6e-09;4.6e-09;3.5e-10	0			0															1
FBgn0002775	msl-3	3L	7116310	7118623	-	7114310	7120623	3	7118782;7118904;7119366	4.6e-09;3.5e-10;4.6e-09	1	7120118	6.6e-11	0
FBgn0002778	mnd	3L	14978215	14984770	+	14976215	14986770	4	14978608;14984652;14984675;14984820	3.5e-10;2.6e-09;4.6e-09;1.5e-10	0			0
FBgn0002780	mod	3R	27877794	27880696	+	27875794	27882696	2	27879281;27881099	1.5e-10;4.6e-09	0			0
FBgn0002781	mod(mdg4)	3R	17177331	17203121	-	17175331	17205121	3	17175556;17192432;17193525	4.6e-09;3.5e-10;2.6e-09	0			0
FBgn0002783	mor	3R	11793856	11798636	-	11791856	11800636	1	11800169	2.6e-09	0			0
FBgn0002787	Mov34	2R	20290494	20292050	+	20288494	20294050	0			0			0															1
FBgn0002789	Mp20	2R	9134157	9135278	+	9132157	9137278	1	9135247	2.6e-09	0			0
FBgn0002791	mr	2R	19859956	19862935	+	19857956	19864935	3	19858225;19860115;19861013	4.6e-09;5.9e-09;1.5e-10	0			0								1						1
FBgn0002838	ms(3)K81	3R	22701574	22702284	+	22699574	22704284	0			0			0
FBgn0002842	sa	3L	21398525	21399875	-	21396525	21401875	3	21396782;21396859;21397306	4.6e-09;4.6e-09;4.0e-10	1	21398145	8e-12	0
FBgn0002855	Acp26Aa	2L	5892883	5893896	-	5890883	5895896	1	5892438	1.5e-10	0			0
FBgn0002856	Acp26Ab	2L	5892298	5892862	-	5890298	5894862	1	5892438	1.5e-10	0			0
FBgn0002862	Mst87F	3R	9652867	9653432	-	9650867	9655432	0			0			0
FBgn0002863	Acp95EF	3R	20054697	20055001	+	20052697	20057001	0			0			0
FBgn0002865	Mst98Ca	3R	24117060	24118378	+	24115060	24120378	0			0			0
FBgn0002868	MtnA	3R	5609487	5610093	-	5607487	5612093	0			0			0
FBgn0002869	MtnB	3R	16328960	16329321	-	16326960	16331321	2	16328929;16330406	4.0e-10;2.6e-09	0			0				1
FBgn0002872	mu2	3L	1942734	1947513	-	1940734	1949513	1	1942777	3.5e-10	0			0							1					1
FBgn0002873	mud	X	14141876	14152633	+	14139876	14154633	3	14143195;14151909;14154348	2.6e-09;5.9e-09;1.5e-10	0			0											1
FBgn0002878	mus101	X	13616322	13621145	+	13614322	13623145	0			0			0
FBgn0002887	mus201	2L	8437411	8442352	+	8435411	8444352	1	8438195	4.6e-09	0			0
FBgn0002891	mus205	2R	3680757	3688549	+	3678757	3690549	1	3679455	4e-10	2	3681077;3686714	6.6e-11;2.5e-11	1	3687297	1.6e-10										1
FBgn0002899	mus301	3L	8130914	8135114	+	8128914	8137114	0			0			0								1			1
FBgn0002901	mus304	3L	18102897	18105947	+	18100897	18107947	0			2	18103573;18105741	1.7e-11;1.7e-11	0
FBgn0002905	mus308	3R	8531245	8538021	-	8529245	8540021	1	8535091	4e-10	1	8539836	2.5e-11	0
FBgn0002906	mus309	3R	7562053	7567505	-	7560053	7569505	2	7564872;7569432	2.6e-09;5.9e-09	0			0
FBgn0002909	mus312	3L	7322231	7326571	+	7320231	7328571	1	7327577	4.6e-09	1	7320901	1.7e-11	0
FBgn0002914	Myb	X	15748865	15751854	-	15746865	15753854	0			0			0
FBgn0002917	na	X	14160400	14171207	+	14158400	14173207	2	14161606;14166998	1.5e-10;1.5e-10	1	14171732	2.5e-11	0											1
FBgn0002921	Atpalpha	3R	16774436	16801022	+	16772436	16803022	6	16774066;16784440;16791834;16799818;16800119;16800135	4.6e-09;4.6e-09;4.6e-09;5.9e-09;3.5e-10;4.0e-10	1	16797605	6.6e-11	1	16785225	3.2e-11													1
FBgn0002922	nau	3R	19538536	19544079	-	19536536	19546079	0			0			0
FBgn0002924	ncd	3R	25630009	25632849	-	25628009	25634849	0			0			0
FBgn0002926	ndl	3L	6587038	6596466	-	6585038	6598466	5	6588943;6590946;6595562;6596167;6597287	3.5e-10;2.6e-09;2.6e-09;3.5e-10;3.5e-10	0			1	6594674	1.6e-10
FBgn0002930	nec	2R	3043981	3045733	-	3041981	3047733	1	3046969	4.6e-09	0			0								1
FBgn0002931	net	2L	82456	87382	-	80456	89382	1	84732	2.6e-09	1	87539	6.6e-11	1	84604	1.6e-10
FBgn0002932	neur	3R	4846068	4865189	-	4844068	4867189	1	4864569	3.5e-10	0			1	4845850	3.2e-11
FBgn0002933	ng1	X	3136445	3136967	+	3134445	3138967	1	3135356	1.5e-10	1	3135336	8e-12	0
FBgn0002936	ninaA	2L	877293	878270	+	875293	880270	0			0			0																1
FBgn0002937	ninaB	3R	9526308	9528844	+	9524308	9530844	1	9530024	4.6e-09	0			0													1
FBgn0002938	ninaC	2L	7377718	7384344	+	7375718	7386344	2	7378166;7380646	1.5e-10;4.6e-09	0			0							1								1
FBgn0002939	ninaD	2L	18081630	18083608	+	18079630	18085608	0			0			0
FBgn0002940	ninaE	3R	15711968	15713928	-	15709968	15715928	0			0			0																1
FBgn0002941	slou	3R	17374375	17383004	-	17372375	17385004	1	17374574	3.5e-10	0			0														1
FBgn0002945	nkd	3L	18996832	19038431	-	18994832	19040431	7	19005474;19005487;19007785;19010485;19013043;19022722;19023196	4.6e-09;3.5e-10;3.5e-10;4.6e-09;4.6e-09;1.5e-10;3.5e-10	3	19008253;19013203;19021778	2.5e-11;8.0e-12;2.5e-11	1	19021202	1.6e-10	1
FBgn0002948	nod	X	11474851	11479787	+	11472851	11481787	0			0			0
FBgn0002962	nos	3R	14982962	14985924	+	14980962	14987924	2	14981525;14984647	3.5e-10;4.0e-10	0			0
FBgn0002968	Nrg	X	8411406	8446152	+	8409406	8448152	8	8413754;8417054;8424346;8425742;8435160;8435868;8437674;8445453	3.5e-10;1.5e-10;4.6e-09;4.6e-09;2.6e-09;5.9e-09;2.6e-09;2.6e-09	2	8439126;8444224	8.0e-12;1.7e-11	1	8436381	1.6e-10
FBgn0002973	numb	2L	9437513	9463293	+	9435513	9465293	5	9443037;9450414;9450765;9456881;9464268	3.5e-10;4.0e-10;4.6e-09;3.5e-10;2.6e-09	0			0
FBgn0002985	odd	2L	3604222	3606748	-	3602222	3608748	1	3607825	4.6e-09	0			0
FBgn0002989	okr	2L	2989594	2992761	-	2987594	2994761	0			0			1	2988344	1.6e-10
FBgn0003002	opa	3R	678535	695709	+	676535	697709	3	678908;684517;697085	4.0e-10;2.6e-09;4.6e-09	0			0
FBgn0003008	or	2R	19855467	19856467	+	19853467	19858467	1	19858225	4.6e-09	0			0
FBgn0003009	ord	2R	19158778	19161798	-	19156778	19163798	0			0			0
FBgn0003011	ort	3R	15485470	15489401	+	15483470	15491401	0			0			0												1
FBgn0003015	osk	3R	4760853	4764123	+	4758853	4766123	1	4764154	1.5e-10	1	4763652	1.7e-11	0
FBgn0003016	osp	2L	14599776	14689325	-	14597776	14691325	17	14599508;14606992;14609830;14614569;14615978;14622460;14622552;14629317;14630612;14635230;14640710;14656511;14668218;14668699;14679094;14683584;14689431	5.9e-09;3.5e-10;3.5e-10;2.6e-09;4.6e-09;4.6e-09;2.6e-09;2.6e-09;2.6e-09;4.6e-09;4.0e-10;4.6e-09;1.5e-10;2.6e-09;4.6e-09;4.6e-09;1.5e-10	1	14650197	1.7e-11	2	14654013;14671629	1.6e-10;1.6e-10
FBgn0003022	Ote	2R	14163112	14164698	-	14161112	14166698	1	14161166	5.9e-09	1	14165272	2.5e-11	0							1				1
FBgn0003023	otu	X	8379026	8383553	-	8377026	8385553	1	8381327	4.6e-09	0			0
FBgn0003028	ovo	X	4942330	4964962	+	4940330	4966962	5	4950146;4957668;4957681;4958434;4962441	4.6e-09;3.5e-10;4.0e-10;1.5e-10;4.0e-10	3	4944401;4953699;4962490	2.5e-11;6.6e-11;2.5e-11	0
FBgn0003034	Acp70A	3L	13294735	13295022	+	13292735	13297022	0			0			1	13293624	1.6e-10
FBgn0003041	pbl	3L	7889214	7905051	-	7887214	7907051	3	7891769;7895176;7902045	2.6e-09;4.6e-09;4.6e-09	0			0			1				1				1		1
FBgn0003042	Pc	3L	21299236	21311076	-	21297236	21313076	1	21312652	3.5e-10	1	21307962	2.5e-11	1	21302820	3.2e-11
FBgn0003044	Pcl	2R	14022934	14026947	+	14020934	14028947	0			1	14026633	2.5e-11	0
FBgn0003046	Pcp	2L	7021682	7022473	+	7019682	7024473	2	7020900;7022021	2.6e-09;2.6e-09	0			0															1
FBgn0003048	pcx	X	2119744	2132089	+	2117744	2134089	3	2122624;2125458;2132464	4.6e-09;4.0e-10;1.5e-10	1	2118997	1.7e-11	0			1				1				1
FBgn0003053	peb	X	4511602	4520256	+	4509602	4522256	1	4513811	4.6e-09	0			0			1
FBgn0003057	CG10598	X	17119744	17120474	-	17117744	17122474	0			0			0
FBgn0003060	CG9757	3R	9437588	9438151	-	9435588	9440151	2	9439566;9439957	3.5e-10;4.6e-09	0			0
FBgn0003062	Fib	2R	18960414	18962243	-	18958414	18964243	1	18959372	2.6e-09	0			0										1		1
FBgn0003065	CG2150	3R	27589026	27590488	-	27587026	27592488	0			0			0			1				1				1
FBgn0003067	Pepck	2R	14424272	14426924	+	14422272	14428924	0			0			0
FBgn0003068	per	X	2579613	2586813	+	2577613	2588813	6	2577727;2578543;2580493;2584500;2586875;2588174	2.6e-09;4.6e-09;4.6e-09;4.0e-10;4.6e-09;1.5e-10	0			0
FBgn0003071	Pfk	2R	5997245	6004696	+	5995245	6006696	1	6002613	2.6e-09	0			0
FBgn0003074	Pgi	2R	4798407	4801631	-	4796407	4803631	0			0			0															1	1
FBgn0003076	Pgm	3L	16119155	16121696	-	16117155	16123696	1	16120942	2.6e-09	0			0
FBgn0003079	phl	X	2227994	2237904	+	2225994	2239904	1	2232660	1.5e-10	0			0
FBgn0003082	phr	2R	3712997	3714824	+	3710997	3716824	0			0			1	3715568	1.6e-10			1				1				1
FBgn0003086	Pig1	X	3142628	3143322	-	3140628	3145322	1	3143546	4.6e-09	1	3141542	2.5e-11	0
FBgn0003087	pim	2L	10362989	10364046	+	10360989	10366046	1	10365427	1.5e-10	0			0
FBgn0003089	pip	3L	19291630	19330699	-	19289630	19332699	8	19290327;19298839;19301158;19315190;19317328;19318052;19319648;19328803	4.6e-09;5.9e-09;4.6e-09;2.6e-09;5.9e-09;2.6e-09;1.5e-10;4.6e-09	0			0
FBgn0003090	pk	2R	3038207	3110885	+	3036207	3112885	6	3039152;3046969;3053544;3053625;3094246;3098636	3.5e-10;4.6e-09;4.6e-09;3.5e-10;2.6e-09;3.5e-10	2	3072913;3103558	8.0e-12;1.7e-11	0
FBgn0003091	Pkc53E	2R	12812459	12830668	+	12810459	12832668	1	12826917	2.6e-09	0			0															1
FBgn0003093	Pkc98E	3R	24864896	24872756	+	24862896	24874756	3	24866451;24868422;24874495	4.0e-10;4.6e-09;4.6e-09	0			1	24870934	3.2e-11									1
FBgn0003114	plu	2R	16150463	16151224	-	16148463	16153224	0			0			0
FBgn0003116	pn	X	2075127	2076972	+	2073127	2078972	0			0			0										1
FBgn0003117	pnr	3R	11851819	11866639	+	11849819	11868639	0			0			1	11854702	1.6e-10
FBgn0003118	pnt	3R	19116826	19171884	-	19114826	19173884	5	19124209;19140575;19154811;19162931;19165867	5.9e-09;2.6e-09;2.6e-09;4.0e-10;2.6e-09	2	19115275;19157771	6.6e-11;2.5e-11	0			1
FBgn0003124	polo	3L	20303105	20306566	+	20301105	20308566	3	20301719;20306216;20306379	3.5e-10;2.6e-09;4.6e-09	0			0							1
FBgn0003129	Poxm	3R	4143895	4159514	-	4141895	4161514	3	4143950;4147222;4159894	4.6e-09;2.6e-09;3.5e-10	0			0
FBgn0003130	Poxn	2R	11714198	11722280	-	11712198	11724280	1	11718397	5.9e-09	0			0
FBgn0003132	Pp1-13C	X	15253132	15255094	-	15251132	15257094	0			0			0
FBgn0003134	Pp1alpha-96A	3R	20343979	20347065	+	20341979	20349065	1	20347367	4.6e-09	0			0
FBgn0003137	Ppn	3R	24346387	24366053	-	24344387	24368053	3	24348151;24351389;24365540	4.6e-09;3.5e-10;4.6e-09	3	24353129;24355900;24360181	6.6e-11;6.6e-11;2.5e-11	0								1				1			1
FBgn0003138	Ptp61F	3L	1342490	1424979	-	1340490	1426979	9	1346716;1348273;1349122;1360864;1370764;1382138;1382741;1395848;1403933	5.9e-09;4.0e-10;4.6e-09;4.6e-09;3.5e-10;4.6e-09;4.6e-09;4.0e-10;4.6e-09	2	1349654;1400126	2.5e-11;1.7e-11	1	1397515	1.6e-10
FBgn0003139	PpV	X	6265092	6266874	-	6263092	6268874	0			0			0
FBgn0003140	PpY-55A	2R	13842900	13844075	-	13840900	13846075	0			0			0
FBgn0003141	pr	2L	20073719	20075467	-	20071719	20077467	1	20077181	2.6e-09	0			0																1
FBgn0003145	prd	2L	12082997	12085792	-	12080997	12087792	0			0			2	12081975;12086212	1.6e-10;3.2e-11
FBgn0003149	Prm	3L	8725958	8738447	-	8723958	8740447	4	8729862;8732259;8734012;8736645	4.0e-10;3.5e-10;4.6e-09;2.6e-09	0			0
FBgn0003159	ptr	X	2239166	2248298	-	2237166	2250298	0			0			0											1
FBgn0003162	Pu	2R	17062822	17070121	+	17060822	17072121	0			0			0																1
FBgn0003165	pum	3R	4895479	5063417	-	4893479	5065417	42	4900064;4904139;4914438;4927680;4929037;4937979;4938326;4942384;4948221;4950708;4951086;4956876;4959759;4962516;4963251;4969076;4972073;4973460;4976845;4978271;4981419;4984846;4985629;4992027;4999689;5004929;5012180;5019359;5022454;5027419;5043135;5050813;5050931;5052000;5053337;5054501;5054886;5054956;5054974;5056097;5061971;5064964	1.5e-10;4.6e-09;3.5e-10;4.6e-09;5.9e-09;2.6e-09;4.6e-09;4.6e-09;4.6e-09;4.6e-09;2.6e-09;4.6e-09;3.5e-10;3.5e-10;1.5e-10;4.6e-09;4.6e-09;1.5e-10;3.5e-10;4.6e-09;3.5e-10;2.6e-09;4.6e-09;2.6e-09;2.6e-09;4.6e-09;1.5e-10;4.6e-09;1.5e-10;1.5e-10;4.6e-09;4.0e-10;5.9e-09;4.6e-09;2.6e-09;3.5e-10;4.6e-09;4.6e-09;5.9e-09;4.6e-09;2.6e-09;4.6e-09	8	4917829;4934163;4940508;4957864;4963453;5010142;5013437;5057031	8.0e-12;1.7e-11;2.5e-11;6.6e-11;2.5e-11;8.0e-12;2.5e-11;1.7e-11	4	4930796;4948433;4968233;5061274	1.6e-10;3.2e-11;3.2e-11;1.6e-10	1				1				1
FBgn0003169	put	3R	10446052	10451421	-	10444052	10453421	2	10444552;10450725	5.9e-09;4.6e-09	0			0
FBgn0003174	pwn	2R	3182813	3187907	+	3180813	3189907	0			0			0
FBgn0003175	px	2R	18384003	18449569	-	18382003	18451569	10	18392281;18397873;18422753;18430401;18430681;18432045;18434636;18437492;18445254;18451042	4.6e-09;2.6e-09;4.6e-09;4.0e-10;3.5e-10;1.5e-10;1.5e-10;4.0e-10;4.6e-09;1.5e-10	1	18411040	1.7e-11	0			1				1				1
FBgn0003177	pyd	3R	4653200	4756978	-	4651200	4758978	11	4651622;4666404;4667632;4668356;4678403;4692946;4719859;4721199;4739146;4750659;4752752	4.0e-10;2.6e-09;4.6e-09;3.5e-10;1.5e-10;4.6e-09;2.6e-09;4.6e-09;3.5e-10;5.9e-09;4.6e-09	2	4668838;4704028	2.5e-11;8.0e-12	1	4714667	3.2e-11									1					1
FBgn0003178	PyK	3R	18193234	18198464	+	18191234	18200464	0			0			1	18195214	1.6e-10
FBgn0003187	qua	2L	17486806	17497203	-	17484806	17499203	0			2	17495685;17498217	1.7e-11;1.7e-11	0											1
FBgn0003189	r	X	16549412	16563110	+	16547412	16565110	1	16547604	3.5e-10	1	16556033	1.7e-11	0
FBgn0003200	rap	X	4561315	4573619	-	4559315	4575619	0			0			0
FBgn0003204	ras	X	10638539	10642839	+	10636539	10644839	2	10636604;10637617	4.0e-10;4.6e-09	0			0
FBgn0003205	Ras85D	3R	5336273	5338786	-	5334273	5340786	1	5338057	4e-10	0			0
FBgn0003206	Ras64B	3L	4139078	4141398	+	4137078	4143398	0			0			0											1
FBgn0003209	raw	2L	8709880	8740660	-	8707880	8742660	3	8708459;8726234;8734354	3.5e-10;4.6e-09;4.6e-09	2	8716943;8722885	8.0e-12;8.0e-12	1	8721362	1.6e-10
FBgn0003210	rb	X	4429668	4434669	-	4427668	4436669	2	4429485;4436234	3.5e-10;2.6e-09	0			0															1
FBgn0003218	rdgB	X	13656803	13670782	+	13654803	13672782	3	13659136;13660885;13668919	2.6e-09;3.5e-10;3.5e-10	1	13661282	2.5e-11	0			1				1				1				1
FBgn0003227	rec	3R	11648709	11658354	-	11646709	11660354	0			0			0
FBgn0003231	ref(2)P	2L	19542446	19545548	+	19540446	19547548	1	19547307	4.6e-09	0			0
FBgn0003248	Rh2	3R	14725145	14726741	+	14723145	14728741	0			2	14724949;14726473	8.0e-12;8.0e-12	0															1
FBgn0003249	Rh3	3R	15906772	15908172	-	15904772	15910172	0			0			0																1
FBgn0003250	Rh4	3L	16845621	16856124	-	16843621	16858124	2	16848708;16851404	2.6e-09;4.6e-09	0			0																1
FBgn0003254	rib	2R	15163231	15168901	+	15161231	15170901	0			0			0
FBgn0003255	rk	2L	13982726	14001252	-	13980726	14003252	2	13991217;13997633	2.6e-09;2.6e-09	1	14002985	1.7e-11	0					1		1				1
FBgn0003256	rl	2RHet	198176	247809	+	196176	249809	13	196867;199285;199323;203182;210607;213441;213560;216346;219323;232659;236053;237742;240513	4.6e-09;5.9e-09;4.6e-09;4.6e-09;3.5e-10;3.5e-10;4.6e-09;3.5e-10;4.6e-09;2.6e-09;1.5e-10;4.0e-10;1.5e-10	1	203400	2.5e-11	2	206225;237617	3.2e-11;3.2e-11													1
FBgn0003257	r-l	3R	16896275	16899039	-	16894275	16901039	0			0			0
FBgn0003261	Rm62	3R	1826153	1834301	-	1824153	1836301	4	1826353;1831203;1835006;1835696	2.6e-09;2.6e-09;4.6e-09;4.6e-09	2	1824699;1827358	8.0e-12;2.5e-11	1	1833110	1.6e-10
FBgn0003267	ro	3R	22702493	22706893	-	22700493	22708893	0			0			0												1
FBgn0003268	rod	3R	27406394	27413861	+	27404394	27415861	2	27406500;27406547	4.6e-09;4.6e-09	1	27408838	8e-12	0												1
FBgn0003270	amos	2L	18596047	18597200	-	18594047	18599200	0			0			0
FBgn0003274	RpLP2	2R	12473599	12474237	+	12471599	12476237	0			0			0																1
FBgn0003275	RpII18	3R	1197488	1198119	+	1195488	1200119	1	1199912	4.6e-09	1	1198715	1.7e-11	0
FBgn0003276	RpII140	3R	9951515	9955548	+	9949515	9957548	1	9950183	1.5e-10	0			0
FBgn0003277	RpII215	X	11456806	11464355	-	11454806	11466355	3	11456746;11456950;11463335	2.6e-09;3.5e-10;3.5e-10	0			0
FBgn0003278	RpI135	2L	404286	408049	+	402286	410049	1	403536	2.6e-09	0			1	405835	3.2e-11
FBgn0003279	RpL4	3R	23748515	23750644	+	23746515	23752644	0			0			0
FBgn0003285	rst	X	2846240	2867865	-	2844240	2869865	3	2859114;2867301;2869283	5.9e-09;4.0e-10;2.6e-09	1	2856266	6.6e-11	0
FBgn0003292	rt	3L	11577217	11580868	-	11575217	11582868	3	11575339;11577637;11577662	4.6e-09;1.5e-10;2.6e-09	0			0
FBgn0003295	ru	3L	1370620	1387435	+	1368620	1389435	3	1370764;1382138;1382741	3.5e-10;4.6e-09;4.6e-09	0			0
FBgn0003300	run	X	20565468	20568353	+	20563468	20570353	1	20565105	3.5e-10	0			0
FBgn0003301	rut	X	14683284	14719938	-	14681284	14721938	7	14682993;14690988;14695501;14704715;14714054;14716078;14721009	4.6e-09;4.0e-10;4.6e-09;2.6e-09;2.6e-09;1.5e-10;4.6e-09	0			0			1				1				1
FBgn0003302	rux	X	5929778	5931209	-	5927778	5933209	1	5929470	1.5e-10	0			0			1
FBgn0003308	ry	3R	8858259	8863748	+	8856259	8865748	0			1	8857118	8e-12	0															1
FBgn0003310	S	2L	1050877	1077811	-	1048877	1079811	6	1050318;1051930;1054019;1064456;1070048;1075394	2.6e-09;3.5e-10;1.5e-10;4.6e-09;4.6e-09;1.5e-10	2	1059901;1066229	6.6e-11;6.6e-11	1	1050882	3.2e-11	1								1
FBgn0003312	sad	3R	7702957	7705476	+	7700957	7707476	0			1	7702974	2.5e-11	0
FBgn0003313	sala	2L	11486189	11486955	+	11484189	11488955	0			1	11488838	6.6e-11	0
FBgn0003317	sax	2R	3693983	3697575	+	3691983	3699575	0			0			0
FBgn0003319	Sb	3R	11954451	11971006	+	11952451	11973006	4	11953631;11958147;11960895;11963033	5.9e-09;4.0e-10;4.0e-10;1.5e-10	0			1	11969041	1.6e-10								1					1
FBgn0003321	sbr	X	10726785	10741125	-	10724785	10743125	1	10735163	2.6e-09	1	10739311	1.7e-11	1	10734940	3.2e-11													1
FBgn0003326	sca	2R	8668049	8689515	+	8666049	8691515	4	8670846;8674758;8678099;8689421	2.6e-09;4.6e-09;3.5e-10;3.5e-10	3	8683624;8685909;8689470	1.7e-11;2.5e-11;6.6e-11	0
FBgn0003328	scb	2R	11136290	11146003	+	11134290	11148003	2	11134619;11144205	4.0e-10;3.5e-10	0			0			1
FBgn0003330	Sce	3R	23506126	23507746	-	23504126	23509746	1	23505261	4e-10	0			0												1
FBgn0003334	Scm	3R	5459081	5463329	-	5457081	5465329	0			0			0
FBgn0003339	Scr	3R	2648842	2675886	-	2646842	2677886	8	2647777;2650302;2653216;2657409;2662917;2664442;2665159;2674944	3.5e-10;4.6e-09;4.6e-09;2.6e-09;4.6e-09;4.0e-10;2.6e-09;2.6e-09	2	2653330;2664670	8.0e-12;8.0e-12	0											1
FBgn0003345	sd	X	15700276	15719755	+	15698276	15721755	3	15705448;15719393;15720447	4.6e-09;4.0e-10;2.6e-09	0			0							1				1
FBgn0003346	RanGap	2L	19442041	19447322	+	19440041	19449322	2	19442298;19443973	3.5e-10;4.6e-09	2	19445362;19448539	1.7e-11;6.6e-11	0														1
FBgn0003353	sei	2R	19936728	19940562	+	19934728	19942562	0			1	19937969	8e-12	0															1
FBgn0003356	Jon99Cii	3R	25749476	25750333	-	25747476	25752333	0			0			0
FBgn0003357	Jon99Ciii	3R	25747931	25748823	+	25745931	25750823	0			2	25746569;25746956	1.7e-11;2.5e-11	0
FBgn0003358	Jon99Ci	3R	25750948	25751907	-	25748948	25753907	2	25752505;25753518	5.9e-09;2.6e-09	0			0
FBgn0003360	sesB	X	10675019	10680978	-	10673019	10682978	0			0			0
FBgn0003366	sev	X	10965474	10980332	-	10963474	10982332	1	10974714	2.6e-09	0			0											1
FBgn0003371	sgg	X	2527983	2571879	+	2525983	2573879	9	2528129;2528903;2534198;2537389;2543687;2544191;2551172;2559012;2570796	3.5e-10;3.5e-10;3.5e-10;3.5e-10;2.6e-09;3.5e-10;4.6e-09;4.6e-09;2.6e-09	2	2534063;2537883	2.5e-11;2.5e-11	0			1								1
FBgn0003372	Sgs1	2L	4937409	4941424	+	4935409	4943424	0			0			0
FBgn0003373	Sgs3	3L	11505321	11506503	+	11503321	11508503	1	11504860	3.5e-10	0			0
FBgn0003374	Sgs4	X	3143534	3145073	+	3141534	3147073	1	3143546	4.6e-09	1	3141542	2.5e-11	0
FBgn0003375	Sgs5	3R	13421084	13421834	+	13419084	13423834	2	13419527;13422757	2.6e-09;2.6e-09	0			0
FBgn0003377	Sgs7	3L	11502961	11503347	+	11500961	11505347	1	11504860	3.5e-10	1	11502630	2.5e-11	0
FBgn0003378	Sgs8	3L	11502067	11502494	-	11500067	11504494	0			1	11502630	2.5e-11	0
FBgn0003380	Sh	X	17823080	17957278	-	17821080	17959278	18	17821367;17824705;17829705;17847477;17848747;17850635;17852584;17870092;17885811;17891051;17903194;17909590;17910131;17911116;17928789;17945487;17945805;17952202	1.5e-10;2.6e-09;4.6e-09;4.6e-09;2.6e-09;4.0e-10;3.5e-10;2.6e-09;4.6e-09;1.5e-10;2.6e-09;4.6e-09;4.6e-09;5.9e-09;1.5e-10;1.5e-10;4.6e-09;4.6e-09	7	17823013;17831742;17875997;17895721;17897450;17948097;17950710	6.6e-11;2.5e-11;1.7e-11;2.5e-11;1.7e-11;6.6e-11;1.7e-11	3	17838572;17881521;17887228	3.2e-11;3.2e-11;1.6e-10	1												1
FBgn0003382	sha	2R	7216767	7223482	+	7214767	7225482	0			0			0
FBgn0003383	Shab	3L	2895214	2959579	+	2893214	2961579	12	2894039;2897215;2901368;2901387;2901406;2909240;2913357;2915707;2930958;2943170;2951590;2957170	4.6e-09;4.6e-09;1.5e-10;2.6e-09;2.6e-09;5.9e-09;3.5e-10;4.0e-10;4.6e-09;4.0e-10;4.6e-09;4.6e-09	2	2927607;2955399	2.5e-11;6.6e-11	0			1				1				1				1
FBgn0003386	Shaw	2L	3718187	3727587	+	3716187	3729587	3	3717947;3722192;3726368	2.6e-09;2.6e-09;5.9e-09	0			0			1				1								1
FBgn0003388	shd	3L	14607558	14615305	+	14605558	14617305	2	14608033;14610404	2.6e-09;4.6e-09	0			1	14610822	1.6e-10				1
FBgn0003390	shf	X	6665477	6673692	-	6663477	6675692	4	6666793;6670359;6671889;6671985	3.5e-10;2.6e-09;4.0e-10;3.5e-10	0			0								1				1
FBgn0003391	shg	2R	16938107	16944664	-	16936107	16946664	1	16942622	2.6e-09	1	16945788	1.7e-11	0
FBgn0003392	shi	X	15786149	15800285	+	15784149	15802285	2	15795035;15795819	4.6e-09;4.6e-09	0			0															1
FBgn0003396	shn	2R	7061325	7104918	+	7059325	7106918	15	7060580;7061648;7063748;7063856;7068040;7084618;7084628;7089768;7091579;7095432;7095930;7096294;7096942;7099805;7100155	4.6e-09;4.6e-09;4.6e-09;4.6e-09;2.6e-09;4.6e-09;2.6e-09;4.6e-09;3.5e-10;4.0e-10;4.0e-10;4.6e-09;4.0e-10;5.9e-09;4.0e-10	1	7104404	2.5e-11	0			1				1				1
FBgn0003401	shu	2R	19728984	19730802	-	19726984	19732802	2	19727122;19727957	3.5e-10;2.6e-09	0			0
FBgn0003410	sina	3L	16845845	16852050	+	16843845	16854050	2	16848708;16851404	2.6e-09;4.6e-09	0			0
FBgn0003411	sisA	X	11215612	11216379	-	11213612	11218379	0			0			0
FBgn0003415	skd	3L	20987228	21020524	-	20985228	21022524	7	20990110;21003028;21005652;21006679;21011346;21012735;21015800	4.6e-09;3.5e-10;4.6e-09;4.0e-10;3.5e-10;2.6e-09;1.5e-10	1	20986197	8e-12	1	21015613	1.6e-10	1				1				1				1
FBgn0003416	sl	X	16244342	16250520	+	16242342	16252520	1	16249636	4.6e-09	0			1	16245018	3.2e-11
FBgn0003423	slgA	X	21245368	21256188	+	21243368	21258188	3	21244499;21244637;21251221	4.6e-09;3.5e-10;4.6e-09	0			1	21246320	1.6e-10													1
FBgn0003425	sli	2R	11760176	11809623	-	11758176	11811623	8	11763846;11769693;11781165;11789470;11791581;11793475;11807362;11808051	2.6e-09;4.6e-09;4.6e-09;4.6e-09;2.6e-09;2.6e-09;2.6e-09;3.5e-10	3	11762176;11799093;11801018	1.7e-11;8.0e-12;6.6e-11	1	11789393	3.2e-11	1				1				1
FBgn0003429	slo	3R	20490086	20534111	+	20488086	20536111	11	20498207;20503641;20510520;20511876;20512300;20516974;20517833;20518909;20526043;20530093;20535122	4.6e-09;4.6e-09;4.6e-09;2.6e-09;2.6e-09;4.0e-10;2.6e-09;4.0e-10;2.6e-09;3.5e-10;1.5e-10	2	20491549;20502042	2.5e-11;2.5e-11	0			1				1				1				1
FBgn0003430	slp1	2L	3825680	3827137	+	3823680	3829137	0			0			0
FBgn0003435	sm	2R	15417414	15519007	-	15415414	15521007	12	15420964;15446849;15455608;15469651;15469922;15477980;15479206;15497992;15498216;15502527;15502751;15514376	2.6e-09;1.5e-10;4.6e-09;3.5e-10;2.6e-09;3.5e-10;4.6e-09;5.9e-09;2.6e-09;5.9e-09;2.6e-09;4.6e-09	4	15427200;15476480;15511346;15514604	1.7e-11;1.7e-11;2.5e-11;1.7e-11	1	15450556	1.6e-10	1				1				1				1
FBgn0003444	smo	2L	277588	282167	+	275588	284167	2	278490;279076	4.6e-09;4.6e-09	0			0
FBgn0003447	sn	X	7858057	7880118	+	7856057	7882118	2	7873710;7876316	4.6e-09;3.5e-10	1	7861779	2.5e-11	0
FBgn0003448	sna	2L	15476593	15478269	-	15474593	15480269	2	15478668;15479714	2.6e-09;2.6e-09	0			0
FBgn0003449	snf	X	5203280	5204534	+	5201280	5206534	0			0			0
FBgn0003450	snk	3R	8865887	8868492	-	8863887	8870492	0			0			0
FBgn0003459	stwl	3L	14396610	14403023	-	14394610	14405023	1	14398263	2.6e-09	0			0
FBgn0003460	so	2R	3306537	3322377	+	3304537	3324377	4	3305881;3307178;3320209;3323205	4.6e-09;2.6e-09;3.5e-10;1.5e-10	1	3319394	2.5e-11	2	3305446;3316285	3.2e-11;1.6e-10
FBgn0003462	Sod	3L	11105381	11106838	-	11103381	11108838	1	11105162	2.6e-09	1	11104133	8e-12	0
FBgn0003463	sog	X	15498603	15520573	-	15496603	15522573	2	15506813;15521071	2.6e-09;1.5e-10	1	15503105	2.5e-11	0											1				1
FBgn0003464	sol	X	21221357	21228939	+	21219357	21230939	0			1	21229618	2.5e-11	0
FBgn0003475	spir	2L	20311219	20348386	+	20309219	20350386	3	20315996;20316076;20337601	1.5e-10;5.9e-09;5.9e-09	2	20313859;20318283	1.7e-11;2.5e-11	1	20314584	1.6e-10
FBgn0003479	spn-A	3R	25880418	25881767	-	25878418	25883767	1	25879149	3.5e-10	0			0
FBgn0003480	spn-B	3R	10153786	10155330	+	10151786	10157330	1	10155805	4.6e-09	1	10156208	2.5e-11	0
FBgn0003482	spn-D	3R	22991440	22992844	+	22989440	22994844	1	22993872	1.5e-10	0			0
FBgn0003483	spn-E	3R	11663159	11670138	+	11661159	11672138	2	11661499;11671198	1.5e-10;2.6e-09	0			1	11669833	1.6e-10
FBgn0003486	spo	3L	5583183	5585677	-	5581183	5587677	2	5583515;5585680	2.6e-09;1.5e-10	1	5586724	1.7e-11	0
FBgn0003495	spz	3R	22890792	22895790	-	22888792	22897790	1	22889886	2.6e-09	0			0
FBgn0003499	sr	3R	13916525	13959471	+	13914525	13961471	8	13933394;13934554;13934814;13946737;13952373;13952611;13956250;13959419	3.5e-10;1.5e-10;4.6e-09;1.5e-10;2.6e-09;3.5e-10;4.6e-09;2.6e-09	2	13919245;13957918	1.7e-11;8.0e-12	0			1				1				1
FBgn0003501	Src64B	3L	4594516	4626196	-	4592516	4628196	6	4603658;4605443;4608631;4610707;4614822;4625550	2.6e-09;5.9e-09;4.0e-10;2.6e-09;2.6e-09;3.5e-10	2	4615349;4617832	1.7e-11;6.6e-11	0											1
FBgn0003502	Btk29A	2L	8259504	8301072	-	8257504	8303072	15	8261208;8265310;8266322;8267584;8267822;8277832;8283574;8286216;8288841;8290592;8291938;8293845;8299685;8302390;8302400	2.6e-09;4.6e-09;4.6e-09;1.5e-10;5.9e-09;1.5e-10;4.6e-09;4.6e-09;2.6e-09;4.6e-09;2.6e-09;1.5e-10;4.6e-09;1.5e-10;3.5e-10	3	8275537;8290096;8296008	2.5e-11;2.5e-11;1.7e-11	0											1
FBgn0003507	srp	3R	11811923	11829807	+	11809923	11831807	2	11824775;11831269	4.0e-10;4.6e-09	0			0
FBgn0003510	Sry-alpha	3R	25866937	25868808	+	25864937	25870808	1	25870520	2.6e-09	0			0
FBgn0003511	Sry-beta	3R	25865454	25866753	+	25863454	25868753	0			1	25864675	1.7e-11	0
FBgn0003512	Sry-delta	3R	25869068	25870613	+	25867068	25872613	1	25870520	2.6e-09	0			0
FBgn0003513	ss	3R	12200148	12229405	-	12198148	12231405	4	12222111;12227413;12228202;12230244	4.0e-10;5.9e-09;2.6e-09;2.6e-09	1	12211270	8e-12	0
FBgn0003514	sqh	X	6117094	6119196	-	6115094	6121196	0			1	6118966	2.5e-11	0
FBgn0003515	st	3L	16490755	16493563	+	16488755	16495563	2	16493837;16494491	3.5e-10;4.6e-09	1	16489948	8e-12	0
FBgn0003517	sta	X	1375830	1377446	-	1373830	1379446	0			0			0
FBgn0003520	stau	2R	14005401	14013337	-	14003401	14015337	1	14006057	2.6e-09	0			0
FBgn0003525	stg	3R	25077540	25081502	-	25075540	25083502	0			1	25078807	1.7e-11	0
FBgn0003527	stil	2R	8457861	8459388	+	8455861	8461388	2	8457656;8457669	2.6e-09;4.6e-09	1	8456653	1.7e-11	0
FBgn0003545	sub	2R	13633000	13635616	-	13631000	13637616	1	13631706	5.9e-09	0			0
FBgn0003557	Su(dx)	2L	2037802	2044373	+	2035802	2046373	1	2040371	5.9e-09	0			1	2038248	3.2e-11
FBgn0003559	su(f)	XHet	69195	80010	+	67195	82010	2	70217;76932	4.6e-09;1.5e-10	1	67702	8e-12	0															1
FBgn0003567	su(Hw)	3R	10130177	10134309	-	10128177	10136309	1	10134638	2.6e-09	0			0									1
FBgn0003575	su(s)	X	529920	537793	+	527920	539793	1	539609	5.9e-09	0			0
FBgn0003598	Su(var)3-7	3R	9090077	9095760	+	9088077	9097760	0			0			0
FBgn0003600	Su(var)3-9	3R	11083656	11089196	-	11081656	11091196	0			2	11082635;11084759	6.6e-11;1.7e-11	0
FBgn0003607	Su(var)205	2L	8209626	8211133	-	8207626	8213133	2	8209270;8210125	2.6e-09;2.6e-09	0			0
FBgn0003612	Su(var)2-10	2R	5003631	5009507	+	5001631	5011507	1	5007697	1.5e-10	0			0											1
FBgn0003638	su(w[a])	X	907367	940075	+	905367	942075	5	915814;922006;926761;931243;933943	4.6e-09;4.0e-10;4.6e-09;4.6e-09;2.6e-09	1	931641	2.5e-11	0
FBgn0003651	svp	3R	8084471	8128509	+	8082471	8130509	5	8083492;8100733;8103916;8105371;8123919	2.6e-09;2.6e-09;2.6e-09;3.5e-10;3.5e-10	3	8087429;8105161;8114788	8.0e-12;2.5e-11;2.5e-11	0
FBgn0003654	sw	X	20099034	20107456	-	20097034	20109456	2	20103775;20104791	4.6e-09;4.6e-09	0			0
FBgn0003655	swa	X	6257451	6259742	-	6255451	6261742	0			0			2	6259726;6260017	3.2e-11;3.2e-11
FBgn0003656	sws	X	7850853	7862269	-	7848853	7864269	0			1	7861779	2.5e-11	0
FBgn0003659	Sxl	X	6969698	6992086	-	6967698	6994086	5	6974153;6974612;6988824;6990670;6991292	3.5e-10;4.6e-09;4.6e-09;4.6e-09;3.5e-10	1	6992599	2.5e-11	3	6968820;6982845;6984468	3.2e-11;3.2e-11;3.2e-11
FBgn0003660	Syb	2R	6136940	6139914	-	6134940	6141914	1	6134964	4e-10	0			0
FBgn0003676	T-cp1	3R	18314807	18317153	-	18312807	18319153	0			0			0
FBgn0003683	term	3L	18585403	18586865	-	18583403	18588865	2	18588624;18588743	3.5e-10;4.6e-09	1	18583545	6.6e-11	0
FBgn0003687	Tbp	2R	17573705	17575145	-	17571705	17577145	0			0			0
FBgn0003701	thr	2R	13748998	13753397	-	13746998	13755397	1	13751654	1.5e-10	0			0
FBgn0003710	tipE	3L	4188530	4193788	+	4186530	4195788	0			1	4188496	1.7e-11	2	4187441;4189566	1.6e-10;1.6e-10	1
FBgn0003714	tko	X	2336346	2338009	-	2334346	2340009	0			0			0
FBgn0003715	CG16778	2R	20973303	21027064	-	20971303	21029064	9	20972838;20973049;20977418;20997812;21001598;21004205;21019485;21019566;21023131	4.6e-09;3.5e-10;4.6e-09;1.5e-10;2.6e-09;4.6e-09;4.0e-10;2.6e-09;2.6e-09	5	20996254;21008381;21009811;21019037;21025896	8.0e-12;2.5e-11;2.5e-11;1.7e-11;2.5e-11	1	21006479	1.6e-10
FBgn0003716	tkv	2L	5218996	5271353	-	5216996	5273353	8	5219083;5224425;5225038;5241053;5242621;5251094;5258560;5267566	5.9e-09;4.6e-09;2.6e-09;3.5e-10;5.9e-09;2.6e-09;4.0e-10;4.0e-10	2	5227377;5257600	2.5e-11;2.5e-11	2	5218738;5219188	1.6e-10;1.6e-10
FBgn0003717	Tl	3R	22624765	22668125	+	22622765	22670125	5	22637757;22649840;22651870;22655765;22661399	4.6e-09;2.6e-09;3.5e-10;4.6e-09;2.6e-09	3	22651915;22658618;22658929	1.7e-11;2.5e-11;2.5e-11	4	22637515;22639400;22660746;22664983	3.2e-11;3.2e-11;3.2e-11;1.6e-10													1
FBgn0003719	tld	3R	20575456	20579234	+	20573456	20581234	1	20575932	4.6e-09	1	20579545	2.5e-11	0
FBgn0003720	tll	3R	26678037	26680095	+	26676037	26682095	0			1	26681218	8e-12	0
FBgn0003721	Tm1	3R	11107254	11133702	+	11105254	11135702	6	11108026;11108182;11111214;11122484;11122689;11123042	1.5e-10;4.6e-09;2.6e-09;4.0e-10;1.5e-10;2.6e-09	2	11116800;11124340	8.0e-12;1.7e-11	0
FBgn0003731	Egfr	2R	17410510	17446932	+	17408510	17448932	10	17409758;17414979;17416660;17416697;17418403;17421739;17427612;17429364;17435832;17437809	2.6e-09;1.5e-10;2.6e-09;2.6e-09;2.6e-09;4.6e-09;4.6e-09;5.9e-09;4.6e-09;4.6e-09	3	17412729;17413101;17431993	1.7e-11;2.5e-11;1.7e-11	1	17424472	3.2e-11
FBgn0003732	Top2	2L	19447362	19453507	-	19445362	19455507	0			2	19445362;19448539	1.7e-11;6.6e-11	0
FBgn0003733	tor	2R	3590680	3597042	-	3588680	3599042	1	3594188	4.6e-09	1	3590573	1.7e-11	0
FBgn0003741	tra	3L	16583032	16584413	-	16581032	16586413	2	16582658;16583045	3.5e-10;1.5e-10	0			0
FBgn0003742	tra2	2R	10489509	10491857	-	10487509	10493857	0			0			0
FBgn0003744	trc	3L	19824491	19827400	-	19822491	19829400	0			0			0
FBgn0003747	Tre	X	5574760	5576521	+	5572760	5578521	1	5573810	4e-10	0			0
FBgn0003748	Treh	2R	16961530	16975734	+	16959530	16977734	2	16961616;16968375	4.6e-09;2.6e-09	0			0
FBgn0003751	trk	2L	10271443	10272223	-	10269443	10274223	3	10269945;10271740;10272309	3.5e-10;2.6e-09;4.6e-09	0			0
FBgn0003861	trp	3R	25740242	25746011	-	25738242	25748011	3	25739423;25742563;25743481	1.5e-10;4.6e-09;3.5e-10	2	25746569;25746956	1.7e-11;2.5e-11	0															1	1
FBgn0003862	trx	3R	10089080	10112623	-	10087080	10114623	3	10089806;10106062;10113638	2.6e-09;4.6e-09;4.6e-09	1	10087270	2.5e-11	0															1
FBgn0003863	alphaTry	2R	7231756	7232620	-	7229756	7234620	0			0			0
FBgn0003865	tsg	X	11882196	11882946	-	11880196	11884946	1	11882934	3.5e-10	0			0
FBgn0003866	tsh	2L	21828595	21837013	+	21826595	21839013	1	21833063	4.6e-09	1	21836619	6.6e-11	0												1
FBgn0003867	tsl	3R	17603836	17608256	-	17601836	17610256	0			1	17601980	1.7e-11	0																1
FBgn0003870	ttk	3R	27539591	27561114	+	27537591	27563114	6	27545815;27549180;27555257;27557592;27557686;27561825	3.5e-10;1.5e-10;4.6e-09;4.0e-10;2.6e-09;1.5e-10	1	27559019	1.7e-11	0															1
FBgn0003882	tub	3R	212967	215535	+	210967	217535	0			0			1	213251	1.6e-10
FBgn0003884	alphaTub84B	3R	2912260	2914582	+	2910260	2916582	1	2915048	2.6e-09	1	2913691	1.7e-11	0
FBgn0003885	alphaTub84D	3R	3356377	3358873	+	3354377	3360873	0			0			0
FBgn0003886	alphaTub85E	3R	5556938	5558970	-	5554938	5560970	1	5559772	4.6e-09	0			0
FBgn0003887	betaTub56D	2R	15334824	15339122	-	15332824	15341122	2	15336618;15340789	2.6e-09;2.6e-09	0			0
FBgn0003888	betaTub60D	2R	20193405	20200626	+	20191405	20202626	5	20192942;20193098;20194325;20200822;20200999	4.6e-09;1.5e-10;1.5e-10;3.5e-10;4.6e-09	0			0
FBgn0003889	betaTub85D	3R	5234105	5236004	-	5232105	5238004	0			0			0																1
FBgn0003890	betaTub97EF	3R	23792730	23814089	-	23790730	23816089	2	23809364;23810247	2.6e-09;2.6e-09	0			0
FBgn0003891	tud	2R	17070937	17079903	+	17068937	17081903	3	17072552;17073447;17081804	2.6e-09;2.6e-09;4.6e-09	0			0											1				1
FBgn0003892	ptc	2R	4537140	4552728	+	4535140	4554728	1	4536738	5.9e-09	1	4551193	2.5e-11	0
FBgn0003896	tup	2L	18859500	18881256	-	18857500	18883256	5	18858616;18860131;18863942;18870908;18876850	1.5e-10;1.5e-10;3.5e-10;1.5e-10;4.6e-09	1	18860676	2.5e-11	0
FBgn0003900	twi	2R	18933631	18935849	+	18931631	18937849	1	18931897	4.6e-09	0			0
FBgn0003916	snRNA:U1:21D	2L	901491	901662	-	899491	903662	0			0			0
FBgn0003920	snRNA:U2:14B	X	16148705	16148896	+	16146705	16150896	0			0			0
FBgn0003922	snRNA:U2:38ABa	2L	19815614	19815805	-	19813614	19817805	3	19815277;19815990;19817248	5.9e-09;4.6e-09;4.6e-09	1	19816601	2.5e-11	0
FBgn0003923	snRNA:U2:38ABb	2L	19812646	19812836	+	19810646	19814836	0			0			0
FBgn0003926	snRNA:U3:22A	2L	1432711	1432921	+	1430711	1434921	1	1434404	1.5e-10	0			0
FBgn0003930	snRNA:U4:39B	2L	21215036	21215178	-	21213036	21217178	0			0			0
FBgn0003931	snRNA:U4:38AB	2L	19810734	19810875	+	19808734	19812875	0			0			0
FBgn0003933	snRNA:U5:14B	X	16148041	16148150	-	16146041	16150150	0			0			0
FBgn0003934	snRNA:U5:23D	2L	3048701	3048831	+	3046701	3050831	1	3046702	2.6e-09	1	3047330	1.7e-11	0
FBgn0003935	snRNA:U5:34A	2L	13244848	13244974	+	13242848	13246974	0			1	13245936	1.7e-11	0
FBgn0003936	snRNA:U5:35D	2L	15751557	15751682	-	15749557	15753682	0			0			0
FBgn0003938	snRNA:U5:63BC	3L	3090801	3090923	+	3088801	3092923	0			0			0
FBgn0003941	RpL40	2L	4227642	4228563	+	4225642	4230563	2	4226526;4230247	2.6e-09;2.6e-09	0			0								1
FBgn0003942	RpS27A	2L	10408351	10410467	+	10406351	10412467	1	10410385	2.6e-09	0			0
FBgn0003943	Ubi-p63E	3L	3899259	3903138	-	3897259	3905138	2	3903130;3905108	2.6e-09;5.9e-09	0			1	3899184	1.6e-10
FBgn0003944	Ubx	3R	12482098	12560348	-	12480098	12562348	11	12480711;12486565;12489259;12489588;12492703;12532875;12533684;12538831;12544129;12555558;12557024	1.5e-10;2.6e-09;4.6e-09;4.0e-10;2.6e-09;4.6e-09;2.6e-09;5.9e-09;4.0e-10;3.5e-10;4.6e-09	1	12493833	2.5e-11	0					1
FBgn0003950	unc	X	20982441	20987534	-	20980441	20989534	1	20987729	2.6e-09	0			0
FBgn0003961	Uro	2L	7780085	7781415	+	7778085	7783415	1	7783223	5.9e-09	0			0
FBgn0003963	ush	2L	523467	540541	+	521467	542541	4	525718;529079;531061;540516	4.6e-09;4.6e-09;4.0e-10;2.6e-09	3	530536;534772;536451	2.5e-11;8.0e-12;1.7e-11	0
FBgn0003964	usp	X	1932831	1935343	-	1930831	1937343	2	1932938;1936588	2.6e-09;4.6e-09	0			0
FBgn0003965	v	X	10818023	10819671	+	10816023	10821671	3	10817273;10821022;10821066	2.6e-09;3.5e-10;4.0e-10	0			0
FBgn0003969	vap	X	15894167	15899877	-	15892167	15901877	1	15898805	5.9e-09	0			0
FBgn0003970	vas	2L	15061656	15074311	+	15059656	15076311	3	15072814;15074202;15074865	5.9e-09;4.6e-09;4.6e-09	3	15061366;15067892;15069842	1.7e-11;2.5e-11;1.7e-11	0
FBgn0003975	vg	2R	8771794	8786900	+	8769794	8788900	3	8773538;8775305;8783645	2.6e-09;4.6e-09;4.6e-09	0			0
FBgn0003977	vir	2R	19247786	19253777	-	19245786	19255777	2	19246008;19254230	2.6e-09;4.6e-09	0			0
FBgn0003978	vls	2L	20064255	20065675	-	20062255	20067675	2	20062697;20064295	2.6e-09;3.5e-10	1	20063276	1.7e-11	0
FBgn0003979	Vm26Aa	2L	5959700	5960340	-	5957700	5962340	0			0			0
FBgn0003980	Vm26Ab	2L	5957004	5957628	+	5955004	5959628	0			0			0
FBgn0003983	Vm34Ca	2L	13411177	13411631	-	13409177	13413631	2	13410029;13410148	3.5e-10;4.6e-09	0			0
FBgn0003984	vn	3L	5806438	5838764	-	5804438	5840764	5	5806512;5808269;5809699;5837805;5839630	2.6e-09;4.6e-09;5.9e-09;2.6e-09;2.6e-09	2	5823208;5823309	2.5e-11;2.5e-11	0
FBgn0003996	w	X	2684632	2690499	-	2682632	2692499	1	2692183	1.5e-10	0			0
FBgn0003997	W	3L	18160842	18178737	-	18158842	18180737	8	18159770;18162569;18163854;18167180;18175227;18176110;18176947;18179090	2.6e-09;2.6e-09;3.5e-10;4.6e-09;4.6e-09;3.5e-10;4.6e-09;3.5e-10	0			0			1				1				1
FBgn0004003	wbl	2R	15137266	15138419	+	15135266	15140419	0			0			0
FBgn0004009	wg	2L	7307161	7316255	+	7305161	7318255	0			1	7309861	8e-12	1	7311733	3.2e-11
FBgn0004028	wupA	X	17999586	18010855	-	17997586	18012855	4	18003039;18009263;18011935;18012361	3.5e-10;1.5e-10;2.6e-09;2.6e-09	0			0
FBgn0004034	y	X	250542	255278	+	248542	257278	0			1	256747	8e-12	1	249235	1.6e-10
FBgn0004045	Yp1	X	9947885	9949531	+	9945885	9951531	0			0			0
FBgn0004047	Yp3	X	13653578	13655200	+	13651578	13657200	0			0			0
FBgn0004049	yrt	3R	9254589	9260704	-	9252589	9262704	0			0			1	9262343	1.6e-10	1		1		1		1		1		1
FBgn0004050	z	X	2341802	2344583	+	2339802	2346583	0			0			0
FBgn0004052	Z600	3L	15502161	15502613	+	15500161	15504613	2	15504272;15504493	2.6e-09;2.6e-09	0			1	15500546	1.6e-10
FBgn0004053	zen	3R	2578586	2582059	-	2576586	2584059	1	2577593	2.6e-09	0			0
FBgn0004054	zen2	3R	2568854	2569862	-	2566854	2571862	2	2568871;2569716	4.6e-09;4.6e-09	0			0
FBgn0004055	uzip	2R	20899573	20917609	+	20897573	20919609	2	20898397;20912805	2.6e-09;2.6e-09	2	20900868;20917480	1.7e-11;2.5e-11	0
FBgn0004057	Zw	X	19561266	19566385	+	19559266	19568385	0			0			0																1
FBgn0004066	Pros28.1	X	16170305	16171621	+	16168305	16173621	4	16170004;16170233;16171337;16171768	3.5e-10;3.5e-10;3.5e-10;2.6e-09	0			0
FBgn0004087	Dhfr	3R	12306921	12307601	+	12304921	12309601	0			0			0												1
FBgn0004101	bs	2R	20231236	20263998	+	20229236	20265998	3	20233455;20235122;20254927	1.5e-10;4.0e-10;2.6e-09	2	20248869;20261436	2.5e-11;1.7e-11	1	20244521	3.2e-11
FBgn0004102	oc	X	8524192	8544710	-	8522192	8546710	7	8523012;8529798;8534178;8534703;8536945;8538458;8546621	3.5e-10;4.0e-10;2.6e-09;5.9e-09;4.6e-09;4.6e-09;1.5e-10	1	8538343	1.7e-11	1	8523373	1.6e-10	1												1
FBgn0004103	Pp1-87B	3R	8249335	8251639	-	8247335	8253639	0			0			0
FBgn0004106	cdc2	2L	10384739	10386263	-	10382739	10388263	1	10383017	2.6e-09	0			0
FBgn0004107	cdc2c	3R	16561342	16563260	+	16559342	16565260	0			0			0
FBgn0004108	Nrt	3L	16759174	16770565	+	16757174	16772565	1	16769631	4.6e-09	1	16757967	8e-12	0
FBgn0004110	tin	3R	17204701	17207692	+	17202701	17209692	1	17209128	3.5e-10	0			0
FBgn0004117	Tm2	3R	11135915	11140920	+	11133915	11142920	0			0			0
FBgn0004118	nAcRbeta-96A	3R	20334937	20340823	-	20332937	20342823	2	20339083;20340981	2.6e-09;2.6e-09	0			0
FBgn0004132	boca	2R	3453375	3454240	-	3451375	3456240	0			0			0
FBgn0004133	blow	2R	3467993	3474581	-	3465993	3476581	2	3470916;3475354	4.6e-09;1.5e-10	3	3466923;3470987;3473598	8.0e-12;1.7e-11;8.0e-12	0
FBgn0004143	nullo	X	6943511	6944354	+	6941511	6946354	1	6945745	4.6e-09	0			0
FBgn0004145	Vha16	2R	2512747	2520633	-	2510747	2522633	2	2518070;2519043	1.5e-10;3.5e-10	0			0
FBgn0004167	kst	3L	3336843	3368133	+	3334843	3370133	9	3335082;3339138;3340614;3340861;3341312;3343330;3348744;3350591;3350627	4.6e-09;2.6e-09;2.6e-09;4.0e-10;4.6e-09;2.6e-09;2.6e-09;3.5e-10;2.6e-09	0			0			1				1				1
FBgn0004168	5-HT1A	2R	14954664	15009463	+	14952664	15011463	10	14968213;14972656;14984017;14986548;14988987;14992643;15000005;15002987;15006526;15006848	3.5e-10;2.6e-09;2.6e-09;4.6e-09;4.6e-09;4.6e-09;3.5e-10;4.6e-09;1.5e-10;2.6e-09	3	14960553;14965317;15002110	8.0e-12;1.7e-11;2.5e-11	1	15005111	3.2e-11	1				1		1		1
FBgn0004169	up	X	13487610	13496536	-	13485610	13498536	0			0			0
FBgn0004170	sc	X	290093	291530	+	288093	293530	0			0			0
FBgn0004171	Mst98Cb	3R	24118520	24119585	+	24116520	24121585	2	24120882;24121032	3.5e-10;1.5e-10	0			0
FBgn0004172	Mst84Da	3R	3191572	3191985	+	3189572	3193985	1	3190211	5.9e-09	0			0
FBgn0004173	Mst84Db	3R	3190880	3191349	-	3188880	3193349	1	3190211	5.9e-09	0			0
FBgn0004174	Mst84Dc	3R	3189975	3190395	-	3187975	3192395	1	3190211	5.9e-09	0			0
FBgn0004175	Mst84Dd	3R	3189017	3189495	-	3187017	3191495	1	3190211	5.9e-09	0			0
FBgn0004177	mts	2L	7827743	7832745	+	7825743	7834745	1	7826604	4.6e-09	0			0
FBgn0004179	Csp	3L	22260361	22266846	+	22258361	22268846	1	22266513	4.6e-09	0			0							1				1				1
FBgn0004181	Peb	2R	21062864	21064238	-	21060864	21066238	0			0			0
FBgn0004183	snRNA:U1:82Eb	3R	773632	773886	-	771632	775886	0			0			0
FBgn0004185	snRNA:U1:95Ca	3R	19685189	19685352	-	19683189	19687352	2	19684593;19686831	2.6e-09;4.6e-09	0			0
FBgn0004186	snRNA:U1:95Cb	3R	19653592	19653755	+	19651592	19655755	0			0			0
FBgn0004187	snRNA:U1:95Cc	3R	19652056	19652219	+	19650056	19654219	0			1	19650894	2.5e-11	0
FBgn0004188	snRNA:U6:96Aa	3R	20381810	20381916	+	20379810	20383916	1	20380129	2.6e-09	0			0
FBgn0004189	snRNA:U6:96Ab	3R	20382414	20382520	+	20380414	20384520	1	20384079	1.5e-10	0			0
FBgn0004190	snRNA:U6:96Ac	3R	20382937	20383043	+	20380937	20385043	1	20384079	1.5e-10	0			0
FBgn0004191	snRNA:U2:34ABa	2L	13211925	13212116	-	13209925	13214116	0			0			0
FBgn0004192	snRNA:U2:34ABb	2L	13215839	13216030	+	13213839	13218030	0			0			0
FBgn0004197	Ser	3R	22997818	23019716	-	22995818	23021716	3	22997793;23006587;23018347	4.6e-09;2.6e-09;2.6e-09	1	23004055	1.7e-11	1	23012611	1.6e-10
FBgn0004198	ct	X	7503181	7570056	+	7501181	7572056	9	7504362;7507299;7508077;7531297;7531309;7534247;7558400;7570603;7571785	4.6e-09;1.5e-10;4.6e-09;5.9e-09;4.6e-09;4.0e-10;3.5e-10;4.6e-09;4.6e-09	1	7523716	8e-12	0			1				1				1				1
FBgn0004227	nonA	X	16255566	16265580	+	16253566	16267580	2	16261429;16262654	4.6e-09;2.6e-09	0			0
FBgn0004228	mex1	3L	15510524	15512692	-	15508524	15514692	1	15512220	4.6e-09	0			0
FBgn0004237	Hrb87F	3R	9483046	9486241	-	9481046	9488241	0			1	9481691	2.5e-11	0
FBgn0004240	Dpt	2R	14753270	14753765	+	14751270	14755765	3	14751986;14752333;14754346	4.0e-10;1.5e-10;3.5e-10	0			0			1							1	1
FBgn0004242	Syt1	2L	2780741	2799970	-	2778741	2801970	5	2779204;2780887;2782229;2787630;2796692	5.9e-09;4.6e-09;5.9e-09;3.5e-10;3.5e-10	2	2791738;2798013	1.7e-11;1.7e-11	1	2782804	1.6e-10	1												1
FBgn0004244	Rdl	3L	9143695	9170704	-	9141695	9172704	4	9145529;9147911;9154339;9161558	3.5e-10;5.9e-09;4.6e-09;2.6e-09	0			1	9172424	3.2e-11
FBgn0004359	T48	3R	22707456	22736719	+	22705456	22738719	7	22709542;22719970;22721837;22722517;22724463;22727304;22733107	3.5e-10;3.5e-10;2.6e-09;3.5e-10;2.6e-09;4.6e-09;2.6e-09	0			1	22721183	3.2e-11
FBgn0004360	Wnt2	2R	5381674	5390695	+	5379674	5392695	0			0			0
FBgn0004362	HmgD	2R	17600836	17604230	+	17598836	17606230	0			1	17602098	2.5e-11	0																1
FBgn0004363	porin	2L	10847227	10850868	-	10845227	10852868	0			1	10852637	2.5e-11	0
FBgn0004364	18w	2R	15999016	16004437	+	15997016	16006437	2	15997094;16005909	3.5e-10;4.6e-09	0			0
FBgn0004366	rdgC	3L	20252967	20258654	+	20250967	20260654	3	20252476;20253198;20258202	3.5e-10;2.6e-09;3.5e-10	0			0															1
FBgn0004367	mei-41	X	16285794	16293601	+	16283794	16295601	0			0			1	16284410	3.2e-11	1
FBgn0004368	Ptp4E	X	4833165	4849458	+	4831165	4851458	5	4831637;4833310;4834483;4839215;4839273	4.6e-09;4.0e-10;4.6e-09;5.9e-09;2.6e-09	1	4841723	2.5e-11	0											1
FBgn0004369	Ptp99A	3R	25202987	25312426	+	25200987	25314426	22	25201767;25212941;25216753;25231068;25231515;25235203;25252283;25253303;25256782;25257862;25258588;25262067;25267378;25276962;25277048;25286442;25290203;25295995;25299547;25300861;25311473;25312283	3.5e-10;2.6e-09;2.6e-09;3.5e-10;4.6e-09;2.6e-09;2.6e-09;2.6e-09;2.6e-09;1.5e-10;4.6e-09;5.9e-09;2.6e-09;4.6e-09;2.6e-09;4.6e-09;4.6e-09;4.6e-09;5.9e-09;1.5e-10;2.6e-09;2.6e-09	1	25293255	1.7e-11	0			1				1				1				1
FBgn0004370	Ptp10D	X	11516061	11571371	+	11514061	11573371	13	11515294;11519026;11520334;11530846;11532129;11535839;11542789;11543840;11550612;11553402;11557623;11557741;11558739	4.0e-10;2.6e-09;3.5e-10;2.6e-09;2.6e-09;2.6e-09;3.5e-10;4.6e-09;2.6e-09;2.6e-09;2.6e-09;4.6e-09;4.6e-09	1	11532435	2.5e-11	0			1								1
FBgn0004372	aly	3L	3024129	3026521	-	3022129	3028521	2	3022563;3026606	3.5e-10;3.5e-10	2	3022286;3024236	1.7e-11;8.0e-12	0
FBgn0004373	fwd	3L	306207	319880	-	304207	321880	3	304307;312843;318356	2.6e-09;2.6e-09;1.5e-10	1	310598	8e-12	0							1				1
FBgn0004374	neb	2L	20075757	20089698	+	20073757	20091698	3	20077181;20077611;20091438	2.6e-09;4.6e-09;4.0e-10	2	20089126;20090143	1.7e-11;8.0e-12	0
FBgn0004377	Klp54D	2R	13444412	13451490	+	13442412	13453490	0			0			0																1
FBgn0004378	Klp61F	3L	1241568	1245935	-	1239568	1247935	0			0			2	1245541;1246534	1.6e-10;1.6e-10
FBgn0004379	Klp67A	3L	9355731	9360040	-	9353731	9362040	0			0			1	9360164	1.6e-10
FBgn0004380	Klp64D	3L	5350321	5352354	-	5348321	5354354	1	5349521	1.5e-10	1	5351971	2.5e-11	0
FBgn0004381	Klp68D	3L	11788710	11791980	+	11786710	11793980	1	11788775	2.6e-09	0			0				1
FBgn0004387	Klp98A	3R	23373496	23384836	-	23371496	23386836	2	23381913;23383343	3.5e-10;1.5e-10	0			0															1
FBgn0004389	bnk	3R	27018946	27020517	+	27016946	27022517	0			0			0
FBgn0004390	Gap1	3L	9832195	9848379	-	9830195	9850379	2	9835912;9848266	2.6e-09;2.6e-09	0			1	9843684	1.6e-10	1
FBgn0004391	shtd	X	15349572	15356368	-	15347572	15358368	2	15349819;15353273	5.9e-09;4.6e-09	0			1	15350350	3.2e-11	1								1
FBgn0004394	pdm2	2L	12657829	12686313	+	12655829	12688313	4	12659846;12662584;12670665;12672112	3.5e-10;3.5e-10;3.5e-10;3.5e-10	0			1	12669880	3.2e-11
FBgn0004395	unk	3R	18977275	18983592	-	18975275	18985592	1	18976867	2.6e-09	0			1	18979230	1.6e-10	1
FBgn0004396	CrebA	3L	15528514	15546314	+	15526514	15548314	2	15535318;15541340	4.6e-09;4.0e-10	2	15537209;15538549	6.6e-11;2.5e-11	0
FBgn0004397	Vinc	X	2108319	2116492	-	2106319	2118492	0			0			1	2117274	1.6e-10														1
FBgn0004399	psq	2R	6445409	6503753	+	6443409	6505753	9	6443738;6447266;6448409;6448638;6459428;6476182;6485231;6503552;6505333	1.5e-10;4.0e-10;2.6e-09;2.6e-09;2.6e-09;4.6e-09;2.6e-09;2.6e-09;2.6e-09	3	6467299;6468253;6502454	2.5e-11;2.5e-11;2.5e-11	1	6502256	1.6e-10	1
FBgn0004400	rhi	2R	13515994	13521018	-	13513994	13523018	1	13516666	2.6e-09	0			0
FBgn0004401	Pep	3L	17631217	17638131	-	17629217	17640131	3	17637564;17638178;17639525	2.6e-09;2.6e-09;1.5e-10	0			1	17630004	1.6e-10
FBgn0004403	RpS14a	X	7827779	7828713	+	7825779	7830713	1	7828884	1.5e-10	0			0
FBgn0004404	RpS14b	X	7828937	7829832	+	7826937	7831832	1	7828884	1.5e-10	0			0
FBgn0004406	tam	2L	13823980	13827793	-	13821980	13829793	0			1	13824910	2.5e-11	0
FBgn0004407	DNApol-gamma35	2L	13831480	13833167	-	13829480	13835167	0			2	13830519;13834138	2.5e-11;1.7e-11	0
FBgn0004414	msopa	3L	22075908	22076284	+	22073908	22078284	0			0			0
FBgn0004419	me31B	2L	10239326	10242172	+	10237326	10244172	1	10242377	2.6e-09	1	10241950	8e-12	0
FBgn0004425	LysB	3L	1207371	1207868	+	1205371	1209868	0			0			0
FBgn0004426	LysC	3L	1210485	1210971	+	1208485	1212971	0			0			0
FBgn0004427	LysD	3L	1210717	1211196	-	1208717	1213196	0			0			0
FBgn0004428	LysE	3L	1212827	1213406	+	1210827	1215406	1	1215194	4.6e-09	0			0
FBgn0004429	LysP	3L	1218082	1218696	-	1216082	1220696	0			0			0
FBgn0004430	LysS	3L	1227747	1228238	+	1225747	1230238	1	1226200	2.6e-09	0			0
FBgn0004431	LysX	3L	1194739	1195302	-	1192739	1197302	1	1193750	3.5e-10	0			0
FBgn0004432	Cyp1	X	16211706	16214445	-	16209706	16216445	2	16212112;16213847	4.6e-09;2.6e-09	1	16212888	2.5e-11	0
FBgn0004435	Galpha49B	2R	8500246	8507806	+	8498246	8509806	3	8499256;8500051;8501853	3.5e-10;4.6e-09;4.6e-09	0			0											1				1
FBgn0004436	UbcD6	3R	774477	778406	-	772477	780406	0			0			0
FBgn0004449	Ten-m	3L	22286132	22400987	-	22284132	22402987	19	22308198;22310549;22310562;22313464;22314927;22329335;22338190;22339352;22339429;22347647;22348426;22351859;22359267;22372181;22375785;22386965;22388543;22396608;22398966	2.6e-09;2.6e-09;2.6e-09;2.6e-09;4.6e-09;2.6e-09;2.6e-09;4.6e-09;4.6e-09;2.6e-09;4.6e-09;4.6e-09;4.6e-09;2.6e-09;4.0e-10;2.6e-09;2.6e-09;4.6e-09;1.5e-10	2	22286798;22309556	8.0e-12;1.7e-11	1	22340475	3.2e-11	1				1				1
FBgn0004456	mew	X	13108442	13152523	-	13106442	13154523	10	13107987;13114362;13114668;13114988;13117422;13121016;13128327;13135315;13141112;13145577	2.6e-09;4.0e-10;3.5e-10;3.5e-10;3.5e-10;4.6e-09;2.6e-09;2.6e-09;4.6e-09;3.5e-10	2	13133741;13138895	2.5e-11;2.5e-11	0							1
FBgn0004462	Pk17E	X	18682499	18700217	+	18680499	18702217	2	18685613;18700171	1.5e-10;2.6e-09	0			0							1				1
FBgn0004463	RpIII128	2R	7926595	7930138	+	7924595	7932138	0			1	7929440	8e-12	1	7928373	3.2e-11
FBgn0004465	Su(P)	3L	16603762	16605297	-	16601762	16607297	0			0			0			1				1
FBgn0004507	GlyP	2L	2130815	2137296	+	2128815	2139296	1	2129844	4.6e-09	1	2129896	2.5e-11	0
FBgn0004509	Fur1	3R	21173090	21298778	-	21171090	21300778	19	21174703;21175951;21180427;21188859;21193666;21199016;21233638;21238912;21256575;21260613;21265617;21265637;21269602;21273791;21280914;21288461;21290846;21290915;21297210	2.6e-09;2.6e-09;3.5e-10;4.6e-09;1.5e-10;1.5e-10;4.6e-09;2.6e-09;2.6e-09;2.6e-09;2.6e-09;4.6e-09;2.6e-09;4.6e-09;2.6e-09;2.6e-09;4.6e-09;3.5e-10;5.9e-09	6	21190620;21191697;21232137;21244566;21248656;21266697	1.7e-11;2.5e-11;2.5e-11;8.0e-12;2.5e-11;1.7e-11	2	21175789;21228503	3.2e-11;3.2e-11	1				1				1				1
FBgn0004510	Ets97D	3R	22736497	22738608	-	22734497	22740608	0			0			0
FBgn0004511	dy	X	11663806	11672709	-	11661806	11674709	0			0			0
FBgn0004512	Mdr49	2R	8827828	8833850	-	8825828	8835850	2	8832598;8835162	1.5e-10;4.6e-09	0			0
FBgn0004513	Mdr65	3L	6233600	6238836	-	6231600	6240836	2	6232310;6238541	4.6e-09;3.5e-10	0			0															1
FBgn0004514	TyrR	3L	22028103	22058381	+	22026103	22060381	5	22026975;22028729;22029279;22030308;22041488	4.6e-09;1.5e-10;3.5e-10;4.6e-09;2.6e-09	1	22033251	1.7e-11	0
FBgn0004516	Gad1	3L	4074069	4088744	-	4072069	4090744	1	4087741	4e-10	0			0															1
FBgn0004551	Ca-P60A	2R	19814479	19823408	-	19812479	19825408	2	19814568;19821328	3.5e-10;5.9e-09	2	19823931;19825228	2.5e-11;1.7e-11	0
FBgn0004552	Akh	3L	4141467	4142070	+	4139467	4144070	0			0			0
FBgn0004554	Edg91	3R	13436578	13437233	-	13434578	13439233	2	13436166;13438383	4.6e-09;4.6e-09	0			1	13434716	1.6e-10
FBgn0004556	Dbp73D	3L	16721596	16723910	-	16719596	16725910	0			1	16725752	1.7e-11	0
FBgn0004567	slp2	2L	3836842	3839201	+	3834842	3841201	1	3836138	4.6e-09	0			0
FBgn0004569	argos	3L	16463479	16476801	-	16461479	16478801	2	16469372;16470445	3.5e-10;2.6e-09	0			0
FBgn0004572	5-HT1B	2R	14909830	14920128	-	14907830	14922128	0			1	14908150	1.7e-11	1	14910833	1.6e-10													1
FBgn0004573	5-HT7	3R	26794864	26842569	-	26792864	26844569	10	26803277;26814692;26819910;26821353;26833084;26835283;26836225;26838908;26839866;26843350	2.6e-09;3.5e-10;4.0e-10;2.6e-09;2.6e-09;2.6e-09;2.6e-09;4.6e-09;2.6e-09;4.6e-09	3	26806452;26813484;26825676	1.7e-11;1.7e-11;2.5e-11	2	26801200;26818333	1.6e-10;1.6e-10
FBgn0004574	Rop	3L	4136785	4139201	-	4134785	4141201	0			0			0
FBgn0004575	Syn	3R	6016411	6047805	+	6014411	6049805	6	6014737;6015657;6025437;6026268;6026924;6048128	5.9e-09;3.5e-10;2.6e-09;1.5e-10;2.6e-09;3.5e-10	0			1	6042074	1.6e-10	1				1				1
FBgn0004577	Pxd	3R	12840340	12853760	+	12838340	12855760	9	12838636;12841272;12841655;12843874;12847237;12847552;12848891;12851560;12853493	4.6e-09;4.6e-09;3.5e-10;4.0e-10;3.5e-10;2.6e-09;5.9e-09;2.6e-09;1.5e-10	0			0
FBgn0004580	Cbp53E	2R	12861465	12883566	+	12859465	12885566	3	12864787;12879740;12880943	4.6e-09;3.5e-10;2.6e-09	0			1	12873606	1.6e-10													1
FBgn0004581	bgcn	2R	19740801	19746314	-	19738801	19748314	1	19741810	4.6e-09	0			0
FBgn0004583	ex	2L	431253	448701	+	429253	450701	4	431906;439136;442890;443179	3.5e-10;4.6e-09;2.6e-09;2.6e-09	0			0			1								1
FBgn0004584	Rrp1	2L	2969773	2972676	-	2967773	2974676	1	2969939	4.6e-09	0			0
FBgn0004587	B52	3R	9487022	9492613	+	9485022	9494613	1	9492983	2.6e-09	0			0			1										1
FBgn0004588	Eig71Ea	3L	15642220	15642755	-	15640220	15644755	0			1	15641825	6.6e-11	0
FBgn0004589	Eig71Eb	3L	15643036	15643641	+	15641036	15645641	0			2	15641825;15645433	6.6e-11;8.0e-12	0
FBgn0004590	Eig71Ec	3L	15644579	15645352	-	15642579	15647352	0			1	15645433	8e-12	0
FBgn0004591	Eig71Ed	3L	15645644	15646196	+	15643644	15648196	0			1	15645433	8e-12	0
FBgn0004592	Eig71Ee	3L	15647572	15649110	-	15645572	15651110	1	15651106	3.5e-10	0			0
FBgn0004593	Eig71Ef	3L	15649755	15650501	-	15647755	15652501	1	15651106	3.5e-10	0			0
FBgn0004594	Eig71Eg	3L	15650728	15651258	+	15648728	15653258	1	15651106	3.5e-10	0			0
FBgn0004595	pros	3R	7197709	7219326	+	7195709	7221326	6	7198736;7206247;7214599;7220495;7220786;7220810	5.9e-09;3.5e-10;3.5e-10;1.5e-10;5.9e-09;2.6e-09	1	7212573	1.7e-11	0			1				1				1
FBgn0004597	CycC	3R	10714726	10715915	-	10712726	10717915	0			0			0
FBgn0004598	Fur2	X	16267121	16275816	+	16265121	16277816	2	16272926;16273818	4.6e-09;3.5e-10	1	16270042	1.7e-11	0															1
FBgn0004603	Src42A	2R	1868785	1900039	+	1866785	1902039	7	1868947;1869833;1880132;1890124;1893849;1895339;1896344	4.6e-09;3.5e-10;4.0e-10;4.6e-09;3.5e-10;2.6e-09;1.5e-10	0			0															1
FBgn0004606	zfh1	3R	26591648	26612899	+	26589648	26614899	3	26595295;26599670;26614820	1.5e-10;4.6e-09;1.5e-10	0			1	26607491	1.6e-10	1				1				1
FBgn0004607	zfh2	4	524477	560418	+	522477	562418	11	524590;525754;540800;545761;545900;553772;555660;559143;560006;561412;561620	2.6e-09;4.6e-09;1.5e-10;1.5e-10;4.6e-09;4.0e-10;3.5e-10;3.5e-10;2.6e-09;2.6e-09;4.6e-09	1	537292	2.5e-11	1	545400	3.2e-11	1												1
FBgn0004611	Plc21C	2L	305941	346549	+	303941	348549	4	324106;324267;335262;335547	3.5e-10;4.6e-09;1.5e-10;2.6e-09	2	332276;338918	8.0e-12;8.0e-12	0			1				1				1
FBgn0004618	gl	3R	14193649	14198460	-	14191649	14200460	1	14199511	2.6e-09	0			0
FBgn0004619	Glu-RI	3L	6617134	6628166	+	6615134	6630166	1	6617048	3.5e-10	0			1	6625495	1.6e-10
FBgn0004620	GluRIIA	2L	5555074	5558994	+	5553074	5560994	0			0			0
FBgn0004622	Takr99D	3R	25776518	25795169	-	25774518	25797169	2	25781164;25785803	2.6e-09;2.6e-09	1	25785872	2.5e-11	0					1											1
FBgn0004623	Gbeta76C	3L	19680728	19683092	+	19678728	19685092	3	19680967;19682860;19683094	3.5e-10;4.6e-09;3.5e-10	0			0																1
FBgn0004624	CaMKII	4	1056643	1074329	-	1054643	1076329	6	1057181;1057352;1058890;1062163;1063877;1074522	2.6e-09;4.6e-09;1.5e-10;3.5e-10;1.5e-10;4.6e-09	0			2	1056700;1073398	1.6e-10;1.6e-10													1
FBgn0004625	norpA	X	4216659	4256487	+	4214659	4258487	8	4222297;4222902;4228200;4232601;4247735;4250125;4255764;4257107	5.9e-09;4.6e-09;5.9e-09;4.6e-09;4.6e-09;5.9e-09;2.6e-09;4.6e-09	4	4230823;4234533;4236798;4237634	2.5e-11;8.0e-12;2.5e-11;2.5e-11	1	4257755	1.6e-10													1
FBgn0004629	Cys	3R	10394753	10395363	-	10392753	10397363	0			0			2	10394306;10396138	1.6e-10;1.6e-10														1
FBgn0004635	rho	3L	1463792	1468483	+	1461792	1470483	3	1465845;1468461;1469714	3.5e-10;5.9e-09;4.6e-09	0			0
FBgn0004636	R	3L	1859115	1862256	-	1857115	1864256	1	1858680	5.9e-09	0			0															1
FBgn0004638	drk	2R	9382727	9390342	-	9380727	9392342	1	9389954	2.6e-09	0			1	9386830	1.6e-10
FBgn0004643	mit(1)15	X	2498224	2500860	+	2496224	2502860	2	2500706;2500762	4.6e-09;2.6e-09	1	2502186	2.5e-11	0
FBgn0004644	hh	3R	18953425	18967881	-	18951425	18969881	5	18952828;18954093;18962347;18964962;18966606	3.5e-10;4.0e-10;2.6e-09;3.5e-10;2.6e-09	0			0
FBgn0004646	ogre	X	6868049	6875731	-	6866049	6877731	2	6869569;6872966	2.6e-09;2.6e-09	1	6867105	6.6e-11	0																1
FBgn0004647	N	X	3028905	3066295	+	3026905	3068295	4	3027363;3028144;3033090;3049308	3.5e-10;2.6e-09;3.5e-10;3.5e-10	1	3041708	1.7e-11	0											1
FBgn0004648	svr	X	390504	403113	+	388504	405113	1	394970	2.6e-09	0			0
FBgn0004649	yl	X	14087252	14093996	+	14085252	14095996	1	14086464	4.6e-09	0			0
FBgn0004650	fs(1)N	X	1216558	1223487	+	1214558	1225487	0			1	1219389	2.5e-11	0
FBgn0004652	fru	3R	14242315	14371308	-	14240315	14373308	32	14240742;14243873;14254978;14256946;14263454;14264864;14277127;14280411;14280724;14284015;14286266;14298419;14302918;14307909;14311645;14314779;14316890;14319550;14324456;14325166;14336546;14340010;14343340;14344780;14345274;14351137;14354023;14355748;14358216;14361666;14364126;14370781	2.6e-09;2.6e-09;2.6e-09;4.6e-09;2.6e-09;5.9e-09;3.5e-10;4.6e-09;4.0e-10;5.9e-09;4.0e-10;2.6e-09;4.6e-09;4.6e-09;3.5e-10;4.6e-09;4.0e-10;4.6e-09;4.6e-09;2.6e-09;3.5e-10;5.9e-09;3.5e-10;2.6e-09;3.5e-10;1.5e-10;2.6e-09;4.6e-09;1.5e-10;4.6e-09;4.6e-09;1.5e-10	8	14242495;14275234;14295513;14328089;14349349;14356830;14368278;14370697	1.7e-11;2.5e-11;1.7e-11;8.0e-12;8.0e-12;8.0e-12;2.5e-11;1.7e-11	2	14289269;14332518	1.6e-10;1.6e-10	1		1		1		1		1		1		1
FBgn0004654	Pgd	X	2039169	2042599	+	2037169	2044599	1	2039216	4.6e-09	1	2037521	8e-12	0																1
FBgn0004655	wapl	X	2044135	2053016	-	2042135	2055016	0			0			1	2048641	1.6e-10	1				1				1
FBgn0004656	fs(1)h	X	7933976	7955469	-	7931976	7957469	3	7944324;7945646;7955906	2.6e-09;4.6e-09;2.6e-09	1	7946071	2.5e-11	1	7950275	1.6e-10	1				1				1				1
FBgn0004657	mys	X	7955680	7964270	+	7953680	7966270	2	7955906;7964082	2.6e-09;4.6e-09	1	7960815	6.6e-11	1	7960475	1.6e-10
FBgn0004666	sim	3R	8883481	8903950	+	8881481	8905950	4	8882723;8882876;8887812;8892175	2.6e-09;5.9e-09;5.9e-09;2.6e-09	0			0
FBgn0004687	Mlc-c	X	5513167	5516591	-	5511167	5518591	0			0			0
FBgn0004698	mus210	2R	11198991	11205347	+	11196991	11207347	5	11198840;11198853;11201444;11204157;11206008	2.6e-09;4.6e-09;5.9e-09;4.6e-09;3.5e-10	0			1	11205814	1.6e-10													1
FBgn0004777	Ccp84Ag	3R	2512450	2513761	+	2510450	2515761	1	2510989	2.6e-09	1	2515007	1.7e-11	0			1				1									1
FBgn0004778	Ccp84Af	3R	2515324	2515961	-	2513324	2517961	0			1	2515007	1.7e-11	0
FBgn0004779	Ccp84Ae	3R	2516609	2517480	-	2514609	2519480	0			1	2515007	1.7e-11	0
FBgn0004780	Ccp84Ad	3R	2518454	2519239	+	2516454	2521239	2	2520291;2520891	2.6e-09;3.5e-10	0			0
FBgn0004781	Ccp84Ac	3R	2520870	2521993	-	2518870	2523993	2	2520291;2520891	2.6e-09;3.5e-10	0			0
FBgn0004782	Ccp84Ab	3R	2527689	2528599	-	2525689	2530599	0			0			0							1				1					1
FBgn0004783	Ccp84Aa	3R	2529804	2530625	+	2527804	2532625	2	2531302;2532323	1.5e-10;3.5e-10	0			0															1
FBgn0004784	inaC	2R	12786088	12789083	+	12784088	12791083	0			1	12790544	2.5e-11	0												1				1
FBgn0004795	retn	2R	19520135	19542343	+	19518135	19544343	7	19519654;19520934;19530214;19542067;19542131;19543972;19544266	1.5e-10;4.6e-09;2.6e-09;5.9e-09;4.6e-09;5.9e-09;1.5e-10	1	19525225	2.5e-11	0			1								1
FBgn0004797	mdy	2L	16816665	16826991	+	16814665	16828991	6	16818144;16819809;16820658;16823673;16827138;16827173	4.6e-09;4.6e-09;1.5e-10;3.5e-10;3.5e-10;4.6e-09	0			0				1				1				1
FBgn0004811	fs(2)ltoPP43	2L	19792902	19795849	-	19790902	19797849	3	19792861;19794009;19796185	4.6e-09;4.0e-10;1.5e-10	1	19797441	2.5e-11	0
FBgn0004828	His3.3B	X	9047271	9050721	-	9045271	9052721	0			1	9046181	1.7e-11	0															1
FBgn0004832	Xpac	X	3997047	3998230	-	3995047	4000230	0			0			0
FBgn0004837	Su(H)	2L	15039496	15043335	+	15037496	15045335	0			0			2	15039084;15041650	1.6e-10;1.6e-10	1								1
FBgn0004838	Hrb27C	2L	6920693	6926046	+	6918693	6928046	2	6922843;6927512	2.6e-09;2.6e-09	0			0															1
FBgn0004839	otk	2R	7888983	7907329	-	7886983	7909329	1	7903678	4.6e-09	4	7894123;7901145;7905003;7908655	2.5e-11;1.7e-11;1.7e-11;2.5e-11	0			1				1				1
FBgn0004841	Takr86C	3R	6563314	6576950	-	6561314	6578950	5	6566461;6567318;6572335;6575539;6577079	2.6e-09;2.6e-09;2.6e-09;1.5e-10;4.6e-09	1	6576286	2.5e-11	1	6565952	3.2e-11					1							1
FBgn0004842	NepYr	3R	22853640	22883661	+	22851640	22885661	6	22858319;22863923;22869379;22869796;22879267;22883646	4.6e-09;4.6e-09;1.5e-10;4.6e-09;4.6e-09;2.6e-09	2	22867396;22881547	1.7e-11;2.5e-11	0
FBgn0004852	Ac76E	3L	19932386	19971065	+	19930386	19973065	13	19931089;19931971;19939637;19940857;19941712;19943563;19943614;19955928;19959291;19960427;19966274;19969926;19971165	2.6e-09;5.9e-09;4.6e-09;4.6e-09;1.5e-10;1.5e-10;2.6e-09;4.6e-09;4.6e-09;2.6e-09;2.6e-09;5.9e-09;4.6e-09	0			1	19962299	3.2e-11
FBgn0004854	B-H2	X	17208614	17218195	+	17206614	17220195	5	17207098;17209760;17210197;17211361;17217957	5.9e-09;4.0e-10;4.6e-09;5.9e-09;2.6e-09	0			0
FBgn0004855	RpII15	3R	10134816	10135566	+	10132816	10137566	1	10134638	2.6e-09	0			0
FBgn0004856	Bx42	X	8998351	9000635	-	8996351	9002635	0			0			0
FBgn0004858	elB	2L	14387122	14409547	-	14385122	14411547	2	14403560;14410859	2.6e-09;4.6e-09	1	14392924	2.5e-11	0
FBgn0004859	ci	4	68334	77667	-	66334	79667	5	72739;74832;75162;76811;77072	4.0e-10;4.6e-09;1.5e-10;4.6e-09;4.0e-10	0			0															1
FBgn0004860	ph-d	X	2010899	2017164	-	2008899	2019164	0			1	2012144	2.5e-11	1	2010828	3.2e-11
FBgn0004861	ph-p	X	2020243	2030888	-	2018243	2032888	3	2020582;2022365;2031712	2.6e-09;3.5e-10;4.0e-10	2	2022087;2026077	2.5e-11;1.7e-11	0
FBgn0004862	bap	3R	17214605	17216171	+	17212605	17218171	0			0			0
FBgn0004863	C15	3R	17325977	17338054	+	17323977	17340054	2	17324649;17334767	4.0e-10;4.6e-09	2	17329265;17330096	2.5e-11;6.6e-11	0
FBgn0004864	hop	X	11254932	11262130	-	11252932	11264130	1	11259027	1.5e-10	0			0											1
FBgn0004865	Eip78C	3L	21220019	21257721	+	21218019	21259721	8	21227539;21229737;21231281;21235042;21240668;21243368;21244517;21247411	4.0e-10;3.5e-10;4.6e-09;4.0e-10;4.6e-09;2.6e-09;3.5e-10;4.0e-10	1	21241066	2.5e-11	0			1				1				1
FBgn0004867	sop	2L	9896265	9897542	-	9894265	9899542	0			0			0
FBgn0004868	Gdi	2L	9491918	9494927	-	9489918	9496927	1	9494648	4.6e-09	0			0
FBgn0004870	bab1	3L	1036369	1101089	-	1034369	1103089	13	1036634;1038051;1040966;1045400;1045599;1048799;1049152;1062000;1063625;1076806;1081675;1087253;1091788	2.6e-09;1.5e-10;3.5e-10;2.6e-09;4.6e-09;4.6e-09;5.9e-09;2.6e-09;3.5e-10;1.5e-10;1.5e-10;4.6e-09;4.6e-09	8	1039883;1044434;1049757;1072645;1075934;1079476;1090883;1093968	1.7e-11;6.6e-11;8.0e-12;8.0e-12;1.7e-11;2.5e-11;2.5e-11;2.5e-11	1	1102965	1.6e-10					1
FBgn0004872	piwi	2L	10982205	10987416	-	10980205	10989416	3	10981431;10981717;10982376	2.6e-09;2.6e-09;2.6e-09	0			0
FBgn0004873	hts	2R	15284840	15312454	-	15282840	15314454	7	15294832;15295276;15295586;15304459;15311706;15313273;15313869	2.6e-09;2.6e-09;1.5e-10;3.5e-10;1.5e-10;2.6e-09;4.6e-09	0			0
FBgn0004875	enc	3L	3818687	3841208	+	3816687	3843208	2	3828503;3833431	3.5e-10;1.5e-10	1	3827764	1.7e-11	0			1				1				1
FBgn0004876	cdi	3R	14870604	14920076	-	14868604	14922076	7	14892654;14896461;14904676;14907261;14909277;14914250;14918959	4.6e-09;2.6e-09;4.0e-10;1.5e-10;1.5e-10;4.6e-09;3.5e-10	0			1	14890183	3.2e-11
FBgn0004878	cas	3R	1538664	1543022	-	1536664	1545022	0			0			0
FBgn0004880	scrt	3L	3983916	3988589	+	3981916	3990589	2	3985972;3989051	2.6e-09;4.6e-09	0			0
FBgn0004882	orb	3R	19090364	19106571	-	19088364	19108571	5	19090195;19091002;19091155;19093698;19098243	2.6e-09;5.9e-09;1.5e-10;2.6e-09;3.5e-10	0			0							1
FBgn0004885	tok	3R	20545419	20574855	+	20543419	20576855	3	20565279;20567918;20575932	3.5e-10;3.5e-10;4.6e-09	3	20550168;20558685;20559900	2.5e-11;2.5e-11;1.7e-11	0
FBgn0004888	Scsalpha	3L	3814190	3818383	+	3812190	3820383	0			1	3814843	6.6e-11	0
FBgn0004889	tws	3R	5952523	5965492	-	5950523	5967492	2	5950888;5954338	5.9e-09;4.6e-09	1	5954577	6.6e-11	1	5954874	3.2e-11
FBgn0004892	sob	2L	3578010	3580766	-	3576010	3582766	1	3581320	3.5e-10	0			0
FBgn0004893	bowl	2L	3771706	3784129	+	3769706	3786129	2	3769787;3783623	2.6e-09;4.6e-09	0			1	3773342	3.2e-11					1
FBgn0004895	fd64A	3L	4019094	4021179	+	4017094	4023179	2	4018949;4019989	3.5e-10;2.6e-09	0			0
FBgn0004896	fd59A	2R	18754044	18758229	+	18752044	18760229	1	18753649	4.6e-09	0			1	18757356	1.6e-10								1
FBgn0004897	fd96Ca	3R	20909274	20910392	+	20907274	20912392	2	20908577;20911167	4.6e-09;3.5e-10	0			0
FBgn0004898	fd96Cb	3R	20920831	20921655	+	20918831	20923655	0			0			0
FBgn0004901	Prat	3R	3735310	3737501	-	3733310	3739501	2	3734433;3735564	5.9e-09;4.6e-09	0			0
FBgn0004903	Rb97D	3R	22698305	22701464	-	22696305	22703464	0			0			0
FBgn0004907	14-3-3zeta	2R	5987184	5997192	+	5985184	5999192	3	5988605;5990762;5995175	3.5e-10;2.6e-09;5.9e-09	2	5993538;5993886	1.7e-11;1.7e-11	0															1
FBgn0004908	Arf84F	3R	4166822	4167608	+	4164822	4169608	0			1	4165479	2.5e-11	0
FBgn0004910	Eip63F-1	3L	3909973	3935617	-	3907973	3937617	4	3912666;3914107;3920034;3921333	3.5e-10;4.6e-09;4.6e-09;4.6e-09	0			0
FBgn0004911	Eip63F-2	3L	3934718	3935992	+	3932718	3937992	0			0			0
FBgn0004913	Gnf1	3R	732348	735803	+	730348	737803	0			0			0
FBgn0004914	Hnf4	2L	8687281	8709038	-	8685281	8711038	2	8697379;8708459	5.9e-09;3.5e-10	2	8705102;8707246	8.0e-12;1.7e-11	0
FBgn0004915	TfIIB	2L	10431344	10432999	+	10429344	10434999	1	10432896	2.6e-09	0			0
FBgn0004919	gol	2R	20960150	20971843	-	20958150	20973843	6	20959161;20961766;20965844;20967900;20972838;20973049	3.5e-10;2.6e-09;3.5e-10;1.5e-10;4.6e-09;3.5e-10	1	20970473	8e-12	3	20960258;20963697;20964140	3.2e-11;3.2e-11;3.2e-11													1
FBgn0004921	Ggamma1	2R	4788908	4792296	+	4786908	4794296	0			0			0
FBgn0004924	Top1	X	15213525	15222062	+	15211525	15224062	3	15213184;15215693;15223433	4.6e-09;2.6e-09;4.6e-09	1	15218921	8e-12	0
FBgn0004926	eIF-2beta	3L	12518193	12519837	-	12516193	12521837	0			0			0										1
FBgn0004956	os	X	18199377	18203021	-	18197377	18205021	1	18202579	3.5e-10	0			0
FBgn0004957	por	X	18271554	18273884	-	18269554	18275884	0			0			0
FBgn0004959	phm	X	18579802	18582257	+	18577802	18584257	0			0			0
FBgn0005198	gig	3L	20122282	20132450	+	20120282	20134450	1	20130469	1.5e-10	0			1	20123675	1.6e-10
FBgn0005278	Sam-S	2L	106903	114433	+	104903	116433	0			0			0
FBgn0005322	nmd	2L	10302592	10303945	-	10300592	10305945	0			0			0
FBgn0005355	Su(fu)	3R	8515595	8517434	-	8513595	8519434	1	8518665	2.6e-09	0			0
FBgn0005386	ash1	3L	19583873	19591848	-	19581873	19593848	1	19591997	5.9e-09	0			2	19584289;19584391	3.2e-11;3.2e-11
FBgn0005390	fs(1)M3	X	5852244	5858190	-	5850244	5860190	0			0			0
FBgn0005391	Yp2	X	9945049	9946669	-	9943049	9948669	0			0			0							1				1
FBgn0005410	sno	X	13089532	13105699	-	13087532	13107699	4	13100081;13101219;13104383;13106230	2.6e-09;4.6e-09;4.6e-09;2.6e-09	0			0			1				1				1
FBgn0005411	U2af50	X	16250713	16253072	-	16248713	16255072	1	16249636	4.6e-09	1	16252813	8e-12	0
FBgn0005427	ewg	X	162554	173667	-	160554	175667	0			0			2	162634;175116	1.6e-10;3.2e-11
FBgn0005533	RpS17	3L	9421789	9422917	-	9419789	9424917	0			0			0
FBgn0005536	Mbs	3L	16045068	16075126	+	16043068	16077126	5	16044369;16054021;16062597;16065391;16073660	4.0e-10;2.6e-09;2.6e-09;4.6e-09;2.6e-09	2	16060780;16072437	2.5e-11;2.5e-11	0			1				1				1
FBgn0005558	ey	4	718315	741787	+	716315	743787	5	716465;717691;719794;724201;726927	3.5e-10;1.5e-10;3.5e-10;4.6e-09;4.6e-09	1	718815	2.5e-11	1	738639	3.2e-11					1
FBgn0005561	sv	4	1109444	1133943	+	1107444	1135943	11	1113211;1116621;1117012;1125272;1126278;1129484;1129512;1130162;1130445;1131163;1131513	3.5e-10;1.5e-10;3.5e-10;3.5e-10;4.6e-09;3.5e-10;3.5e-10;4.6e-09;4.6e-09;4.6e-09;2.6e-09	1	1110191	8e-12	1	1130776	1.6e-10
FBgn0005563	cac	X	11827719	11875209	-	11825719	11877209	8	11833188;11848252;11848717;11856176;11856186;11857898;11863990;11868643	4.6e-09;2.6e-09;4.6e-09;3.5e-10;4.6e-09;5.9e-09;4.6e-09;3.5e-10	1	11856691	2.5e-11	1	11845698	1.6e-10					1								1
FBgn0005564	Shal	3L	19561538	19577680	-	19559538	19579680	0			0			0
FBgn0005585	Crc	3R	5454660	5456607	-	5452660	5458607	1	5453630	2.6e-09	1	5454102	1.7e-11	0
FBgn0005586	Rab3	2R	6608833	6616695	-	6606833	6618695	2	6610055;6615852	1.5e-10;3.5e-10	0			0
FBgn0005590	scw	2L	19699627	19701035	-	19697627	19703035	1	19698458	4e-10	0			0
FBgn0005592	btl	3L	14068872	14075985	+	14066872	14077985	1	14076497	4.6e-09	0			0
FBgn0005593	RpL7	2L	10201101	10202145	+	10199101	10204145	1	10203948	2.6e-09	1	10202371	2.5e-11	0
FBgn0005596	yemalpha	3R	24944048	24948597	-	24942048	24950597	0			0			0
FBgn0005612	Sox14	2R	19866744	19872700	+	19864744	19874700	0			1	19869760	2.5e-11	1	19867149	3.2e-11
FBgn0005613	Sox15	2R	10088888	10099914	-	10086888	10101914	3	10092541;10094237;10099680	2.6e-09;4.6e-09;1.5e-10	1	10086943	1.7e-11	0
FBgn0005614	trpl	2R	5641202	5653023	+	5639202	5655023	6	5639605;5642706;5648660;5648726;5648783;5649946	4.6e-09;4.0e-10;2.6e-09;4.6e-09;4.6e-09;2.6e-09	1	5649732	8e-12	0											1				1	1
FBgn0005616	msl-2	2L	3462213	3466111	-	3460213	3468111	1	3466619	2.6e-09	1	3466669	1.7e-11	0
FBgn0005617	msl-1	2L	18683720	18688796	-	18681720	18690796	4	18682229;18684685;18685702;18690408	2.6e-09;2.6e-09;4.6e-09;4.0e-10	0			0
FBgn0005619	Hdc	2R	6128374	6133588	+	6126374	6135588	3	6130593;6133583;6134964	2.6e-09;4.6e-09;4.0e-10	0			1	6129990	3.2e-11														1
FBgn0005624	Psc	2R	8853815	8868494	-	8851815	8870494	2	8858879;8864428	1.5e-10;2.6e-09	2	8861420;8864167	2.5e-11;6.6e-11	0
FBgn0005626	ple	3L	6706455	6712624	-	6704455	6714624	1	6706218	4.6e-09	0			1	6708773	3.2e-11
FBgn0005629	nrm	3L	22991541	23031258	+	22989541	23033258	14	22991069;22991096;22997715;22997777;23004361;23004754;23007495;23010103;23017319;23018809;23019009;23021690;23025982;23029864	4.6e-09;4.6e-09;3.5e-10;1.5e-10;4.6e-09;4.6e-09;4.6e-09;4.0e-10;5.9e-09;4.0e-10;3.5e-10;4.6e-09;4.6e-09;3.5e-10	3	22997550;23008216;23019679	6.6e-11;8.0e-12;1.7e-11	0			1				1				1
FBgn0005630	lola	2R	6369712	6430767	-	6367712	6432767	8	6375291;6379260;6384237;6399057;6403050;6403706;6406216;6418919	1.5e-10;2.6e-09;2.6e-09;4.0e-10;4.6e-09;3.5e-10;2.6e-09;4.6e-09	0			3	6395220;6399298;6407317	1.6e-10;1.6e-10;3.2e-11													1
FBgn0005631	robo	2R	18580029	18588467	-	18578029	18590467	1	18588596	1.5e-10	0			0			1				1				1
FBgn0005632	faf	3R	27602756	27615753	+	27600756	27617753	0			1	27606121	1.7e-11	2	27607474;27616568	1.6e-10;3.2e-11									1				1
FBgn0005633	fln	3L	19982651	19984279	-	19980651	19986279	0			0			0													1
FBgn0005634	zip	2R	20878471	20899488	-	20876471	20901488	4	20884934;20886332;20897560;20898397	4.0e-10;3.5e-10;4.6e-09;2.6e-09	1	20900868	1.7e-11	0			1								1
FBgn0005636	nvy	2R	20163260	20178611	+	20161260	20180611	1	20180411	1.5e-10	1	20162715	8e-12	0
FBgn0005638	slbo	2R	20219045	20221829	-	20217045	20223829	1	20218087	4.6e-09	1	20223791	2.5e-11	0
FBgn0005640	Eip63E	3L	3515685	3610521	+	3513685	3612521	17	3518013;3520252;3533476;3533495;3536536;3537603;3548106;3560092;3573214;3586561;3586584;3594016;3594393;3600228;3600790;3604285;3607180	4.6e-09;1.5e-10;2.6e-09;5.9e-09;2.6e-09;4.0e-10;2.6e-09;3.5e-10;3.5e-10;2.6e-09;4.6e-09;3.5e-10;2.6e-09;2.6e-09;4.6e-09;4.6e-09;4.6e-09	3	3536755;3564852;3584750	2.5e-11;2.5e-11;1.7e-11	1	3583975	1.6e-10									1
FBgn0005642	wdn	3R	24633705	24637049	-	24631705	24639049	3	24632027;24633121;24635779	4.6e-09;4.6e-09;4.0e-10	2	24633649;24638486	2.5e-11;8.0e-12	0
FBgn0005648	Pabp2	2R	4018938	4021879	+	4016938	4023879	0			0			1	4020789	1.6e-10
FBgn0005649	Rox8	3R	19868924	19873987	-	19866924	19875987	1	19874942	2.6e-09	1	19867468	1.7e-11	0
FBgn0005654	lat	2R	9090248	9094027	-	9088248	9096027	2	9094079;9094526	5.9e-09;3.5e-10	0			0
FBgn0005655	mus209	2R	16149257	16150362	-	16147257	16152362	0			0			0
FBgn0005658	Ets65A	3L	6091222	6117030	+	6089222	6119030	2	6105348;6117461	2.6e-09;5.9e-09	0			1	6095236	1.6e-10									1
FBgn0005659	Ets98B	3R	23562262	23574089	+	23560262	23576089	1	23561673	1.5e-10	0			0
FBgn0005660	Ets21C	2L	547414	552454	-	545414	554454	1	547135	3.5e-10	0			0				1		1				1
FBgn0005664	Cry	2L	11944141	11946805	+	11942141	11948805	1	11942674	4.6e-09	0			0							1
FBgn0005666	bt	4	745030	796707	+	743030	798707	17	745029;751520;751934;753344;761787;764472;764923;767685;770817;772713;775900;777724;780997;781189;785701;785788;796886	5.9e-09;3.5e-10;3.5e-10;2.6e-09;4.6e-09;2.6e-09;3.5e-10;2.6e-09;4.0e-10;5.9e-09;3.5e-10;4.6e-09;3.5e-10;3.5e-10;4.6e-09;2.6e-09;4.6e-09	4	763767;764901;765379;791194	1.7e-11;2.5e-11;2.5e-11;2.5e-11	3	744207;773504;786651	3.2e-11;1.6e-10;1.6e-10	1								1				1
FBgn0005670	Cyp4d1	X	2053175	2056160	-	2051175	2058160	0			0			0
FBgn0005671	Vha55	3R	8449484	8453551	-	8447484	8455551	2	8448029;8449997	4.6e-09;3.5e-10	0			0																1
FBgn0005672	spi	2L	19567899	19577324	-	19565899	19579324	1	19568019	5.9e-09	0			0												1
FBgn0005674	Aats-glupro	3R	19777852	19784117	-	19775852	19786117	0			0			0
FBgn0005677	dac	2L	16466510	16485984	-	16464510	16487984	5	16465033;16469865;16476245;16477392;16485453	2.6e-09;2.6e-09;2.6e-09;1.5e-10;2.6e-09	0			0
FBgn0005683	pie	2L	10420711	10422781	-	10418711	10424781	2	10419333;10422038	4.6e-09;4.6e-09	0			0
FBgn0005694	Aef1	3L	21426528	21430973	+	21424528	21432973	4	21424691;21426486;21427256;21428373	4.6e-09;4.0e-10;3.5e-10;3.5e-10	1	21430993	8e-12	0
FBgn0005695	gcl	2R	4611765	4616509	+	4609765	4618509	2	4616344;4616458	3.5e-10;3.5e-10	0			1	4613396	1.6e-10
FBgn0005696	DNApol-alpha73	3R	23064903	23066950	+	23062903	23068950	2	23067968;23068308	2.6e-09;1.5e-10	0			0
FBgn0005771	noc	2L	14490862	14494019	+	14488862	14496019	1	14489798	4.6e-09	0			0
FBgn0005775	Con	3L	4938048	4976172	-	4936048	4978172	1	4963738	4.6e-09	2	4942856;4955488	8.0e-12;1.7e-11	0															1
FBgn0005777	PpD3	3R	5573597	5576822	+	5571597	5578822	0			1	5574555	2.5e-11	0
FBgn0005778	PpD5	2R	17929172	17930387	-	17927172	17932387	0			0			0
FBgn0005779	PpD6	2L	3109672	3110998	+	3107672	3112998	1	3110883	3.5e-10	0			0
FBgn0008635	betaCop	X	18275580	18279228	-	18273580	18281228	0			0			0
FBgn0008636	hbn	2R	16842169	16848414	-	16840169	16850414	1	16841337	2.6e-09	0			0
FBgn0008646	E5	3R	9693067	9700638	-	9691067	9702638	2	9692207;9694182	2.6e-09;3.5e-10	1	9691496	1.7e-11	0
FBgn0008649	dei	3R	22267049	22274716	+	22265049	22276716	0			0			0
FBgn0008651	lbl	3R	17235701	17259845	-	17233701	17261845	6	17243290;17245499;17252016;17257138;17258716;17260619	1.5e-10;4.0e-10;2.6e-09;4.6e-09;2.6e-09;4.6e-09	2	17261062;17261149	2.5e-11;2.5e-11	0
FBgn0008654	Su(z)2	2R	8884030	8895307	+	8882030	8897307	3	8884294;8891161;8896522	3.5e-10;3.5e-10;3.5e-10	1	8895735	2.5e-11	0			1												1
FBgn0010014	CanB	X	5226778	5228568	+	5224778	5230568	0			0			0
FBgn0010015	CanA1	3R	26865098	26872546	+	26863098	26874546	1	26871678	4.6e-09	0			0			1
FBgn0010019	Cyp4g1	X	361090	363366	-	359090	365366	1	362536	4.6e-09	0			0
FBgn0010038	GstD2	3R	8197693	8198426	+	8195693	8200426	2	8196054;8196860	2.6e-09;4.6e-09	0			0
FBgn0010039	GstD3	3R	8198790	8199535	+	8196790	8201535	2	8196860;8200517	4.6e-09;1.5e-10	0			0																1
FBgn0010040	GstD4	3R	8199824	8200546	+	8197824	8202546	1	8200517	1.5e-10	0			0
FBgn0010041	GstD5	3R	8201486	8202136	+	8199486	8204136	1	8200517	1.5e-10	0			0										1
FBgn0010042	GstD6	3R	8202894	8203629	+	8200894	8205629	2	8204842;8205479	1.5e-10;2.6e-09	0			0
FBgn0010043	GstD7	3R	8204261	8204977	+	8202261	8206977	2	8204842;8205479	1.5e-10;2.6e-09	0			0
FBgn0010044	GstD8	3R	8205745	8206537	+	8203745	8208537	2	8204842;8205479	1.5e-10;2.6e-09	0			0						1								1
FBgn0010051	Itp-r83A	3R	1342862	1364584	+	1340862	1366584	4	1341477;1344187;1356172;1365678	4.6e-09;3.5e-10;4.6e-09;4.6e-09	0			0			1				1				1				1
FBgn0010052	Jhe	2R	12007311	12010278	+	12005311	12012278	0			0			1	12010335	1.6e-10		1				1
FBgn0010053	Jheh1	2R	14740939	14742614	-	14738939	14744614	1	14743076	4.6e-09	0			0
FBgn0010078	RpL23	2R	18741901	18743219	+	18739901	18745219	1	18742661	4.6e-09	0			0
FBgn0010083	SmB	2L	10425483	10426791	-	10423483	10428791	1	10424972	2.6e-09	0			0
FBgn0010097	gammaTub37C	2L	19183970	19185724	-	19181970	19187724	0			0			0
FBgn0010100	Acon	2L	21168356	21173017	+	21166356	21175017	1	21173004	4.6e-09	0			0															1
FBgn0010105	comm	3L	15715428	15721654	-	15713428	15723654	1	15715098	3.5e-10	1	15719593	2.5e-11	0
FBgn0010109	dpn	2R	4116476	4119832	-	4114476	4121832	1	4115537	3.5e-10	0			0														1
FBgn0010113	hdc	3R	26103656	26187891	+	26101656	26189891	7	26102446;26108950;26123158;26124894;26161851;26166787;26185399	5.9e-09;3.5e-10;4.6e-09;5.9e-09;4.6e-09;2.6e-09;1.5e-10	3	26123975;26150194;26185005	6.6e-11;2.5e-11;2.5e-11	2	26146604;26162957	3.2e-11;1.6e-10	1				1				1
FBgn0010114	hig	2R	5115286	5134752	-	5113286	5136752	0			0			0															1
FBgn0010173	RpA-70	3R	4087842	4090171	-	4085842	4092171	1	4086569	5.9e-09	0			1	4088513	3.2e-11
FBgn0010194	Wnt5	X	18395589	18399436	-	18393589	18401436	2	18395381;18395406	5.9e-09;5.9e-09	0			0
FBgn0010197	Gyc32E	2L	11138801	11148875	-	11136801	11150875	5	11138750;11141288;11146717;11147318;11150231	4.6e-09;4.6e-09;2.6e-09;4.6e-09;2.6e-09	0			0										1		1
FBgn0010198	RpS15Aa	X	13229806	13231687	-	13227806	13233687	5	13228135;13228177;13229432;13229678;13232421	4.6e-09;2.6e-09;4.6e-09;1.5e-10;2.6e-09	0			0
FBgn0010213	Sod2	2R	12660421	12661413	-	12658421	12663413	1	12660329	4.6e-09	0			0
FBgn0010215	alpha-Cat	3L	23311774	23331205	-	23309774	23333205	5	23316693;23317322;23323527;23329687;23329705	3.5e-10;4.0e-10;2.6e-09;4.6e-09;3.5e-10	1	23311726	8e-12	1	23318113	1.6e-10													1
FBgn0010217	ATPsyn-beta	4	1052440	1055175	+	1050440	1057175	1	1051670	4.6e-09	0			1	1056700	1.6e-10
FBgn0010220	Dbp45A	2R	4975358	4977304	+	4973358	4979304	1	4975521	2.6e-09	0			0
FBgn0010222	Nmdmc	3R	4868226	4876271	-	4866226	4878271	2	4868290;4869527	3.5e-10;4.6e-09	0			0										1				1
FBgn0010223	Galpha73B	3L	16655657	16661014	-	16653657	16663014	3	16657089;16658753;16661895	3.5e-10;4.6e-09;4.0e-10	1	16655568	2.5e-11	0
FBgn0010225	Gel	3R	60868	66780	+	58868	68780	0			0			1	59286	3.2e-11
FBgn0010226	GstS1	2R	12980758	12984935	-	12978758	12986935	1	12985358	5.9e-09	0			0
FBgn0010228	HmgZ	2R	17585056	17591993	-	17583056	17593993	1	17592828	3.5e-10	1	17591363	2.5e-11	0															1
FBgn0010235	Klc	3L	12739716	12743156	-	12737716	12745156	1	12743364	4.6e-09	0			0
FBgn0010238	Lac	2R	8340696	8353154	+	8338696	8355154	3	8342558;8345351;8346748	2.6e-09;4.6e-09;1.5e-10	1	8345325	2.5e-11	1	8342797	3.2e-11
FBgn0010240	Lcch3	X	15819089	15822562	+	15817089	15824562	1	15823804	3.5e-10	0			2	15819808;15823660	3.2e-11;1.6e-10						1				1
FBgn0010241	Mdr50	2R	10134471	10140102	+	10132471	10142102	1	10134847	2.6e-09	0			0
FBgn0010246	Myo61F	3L	1318482	1329623	+	1316482	1331623	0			1	1317777	1.7e-11	0								1							1
FBgn0010247	Parp	3RHet	1935205	2026815	+	1933205	2028815	25	1939285;1948861;1955755;1961965;1965491;1968187;1977094;1979394;1983130;1987491;1990699;1995532;2001569;2004201;2004384;2005786;2005886;2006603;2009797;2011282;2012174;2013774;2015634;2019156;2019362	2.6e-09;1.5e-10;2.6e-09;4.6e-09;3.5e-10;2.6e-09;4.6e-09;2.6e-09;4.6e-09;2.6e-09;4.6e-09;4.6e-09;2.6e-09;2.6e-09;4.6e-09;2.6e-09;2.6e-09;4.6e-09;5.9e-09;5.9e-09;3.5e-10;4.0e-10;5.9e-09;4.0e-10;4.6e-09	3	1940358;1962199;1981494	8.0e-12;8.0e-12;2.5e-11	1	1980686	3.2e-11													1
FBgn0010256	Rbp2	X	16342710	16347648	+	16340710	16349648	0			0			0
FBgn0010258	Rbp4	3R	9480275	9482116	-	9478275	9484116	0			1	9481691	2.5e-11	0
FBgn0010263	Rbp9	2L	2954762	2968434	+	2952762	2970434	2	2962348;2969939	3.5e-10;4.6e-09	1	2958236	2.5e-11	0							1								1
FBgn0010265	RpS13	2L	8363692	8364609	-	8361692	8366609	0			0			0
FBgn0010269	Dsor1	X	9141828	9144070	+	9139828	9146070	1	9143217	1.5e-10	0			1	9140666	1.6e-10
FBgn0010278	Ssrp	2R	19693884	19696518	-	19691884	19698518	1	19696405	4e-10	0			0
FBgn0010280	Taf4	3L	16106323	16114468	+	16104323	16116468	0			0			0			1				1				1
FBgn0010282	TfIIFalpha	3R	2206181	2208326	+	2204181	2210326	0			0			0
FBgn0010287	Trf	2L	8072897	8073949	+	8070897	8075949	1	8074000	2.6e-09	0			0
FBgn0010288	Uch	2L	2212738	2214179	-	2210738	2216179	1	2215250	4.6e-09	0			0															1
FBgn0010292	bys	X	7795935	7797679	+	7793935	7799679	0			0			0
FBgn0010294	ng2	X	3134058	3134604	-	3132058	3136604	1	3135356	1.5e-10	1	3135336	8e-12	0
FBgn0010295	ng3	X	3135524	3136117	-	3133524	3138117	1	3135356	1.5e-10	1	3135336	8e-12	0
FBgn0010296	ng4	X	3137984	3138221	-	3135984	3140221	0			0			0
FBgn0010300	brat	2L	19133806	19177972	+	19131806	19179972	17	19132282;19135825;19136746;19139402;19141015;19143445;19144771;19150134;19150965;19151621;19162844;19166804;19172678;19175047;19178301;19178310;19179571	1.5e-10;4.6e-09;1.5e-10;3.5e-10;4.6e-09;4.6e-09;5.9e-09;2.6e-09;1.5e-10;2.6e-09;2.6e-09;4.6e-09;3.5e-10;1.5e-10;4.6e-09;4.6e-09;2.6e-09	1	19156870	2.5e-11	1	19169742	1.6e-10										1
FBgn0010303	hep	X	12973240	12984466	-	12971240	12986466	1	12977948	4.6e-09	2	12982612;12985539	2.5e-11;8.0e-12	0							1				1
FBgn0010309	pigeon	2L	19186036	19189938	+	19184036	19191938	0			1	19188185	8e-12	0
FBgn0010313	corto	3R	909343	912408	-	907343	914408	0			0			0
FBgn0010314	Cks30A	2L	9330767	9331981	+	9328767	9333981	1	9333278	3.5e-10	1	9330539	1.7e-11	0										1
FBgn0010315	CycD	X	15800855	15803708	-	15798855	15805708	1	15802310	5.9e-09	0			0
FBgn0010316	dap	2R	5599828	5603607	+	5597828	5605607	1	5602754	4.6e-09	1	5600742	8e-12	0
FBgn0010317	CycJ	3L	3466414	3468105	+	3464414	3470105	2	3466284;3469361	3.5e-10;4.6e-09	0			0
FBgn0010323	Gsc	2L	583540	594810	-	581540	596810	0			0			0																1
FBgn0010328	woc	3R	23082315	23089758	-	23080315	23091758	0			0			0
FBgn0010329	Tbh	X	7889730	7920567	+	7887730	7922567	11	7893779;7896192;7902952;7906729;7907808;7911298;7911941;7915239;7916020;7919296;7920186	2.6e-09;1.5e-10;2.6e-09;4.6e-09;4.6e-09;4.6e-09;4.0e-10;2.6e-09;2.6e-09;4.6e-09;3.5e-10	2	7889032;7920519	2.5e-11;2.5e-11	0
FBgn0010333	Rac1	3L	1300879	1302683	-	1298879	1304683	0			1	1299921	1.7e-11	1	1301683	1.6e-10
FBgn0010339	128up	2R	7924811	7926357	+	7922811	7928357	0			1	7923189	8e-12	0
FBgn0010340	140up	3R	9949940	9951252	-	9947940	9953252	1	9950183	1.5e-10	0			0
FBgn0010341	Cdc42	X	19591117	19593285	+	19589117	19595285	1	19591565	5.9e-09	0			0
FBgn0010342	Map60	2R	5478331	5480249	+	5476331	5482249	1	5480703	3.5e-10	0			0
FBgn0010348	Arf79F	3L	22861479	22865331	-	22859479	22867331	0			1	22861958	8e-12	0															1
FBgn0010350	CdsA	3L	8121152	8124775	+	8119152	8126775	1	8123500	5.9e-09	0			0
FBgn0010352	Nc73EF	3L	16948605	16961180	+	16946605	16963180	3	16953902;16960783;16961937	1.5e-10;3.5e-10;3.5e-10	1	16947535	2.5e-11	0
FBgn0010355	Taf1	3R	2472611	2481770	+	2470611	2483770	1	2474606	2.6e-09	0			0															1
FBgn0010356	Taf5	2R	6764808	6767175	-	6762808	6769175	1	6767549	1.5e-10	0			0
FBgn0010357	betaTry	2R	7233844	7234641	+	7231844	7236641	2	7236527;7236562	5.9e-09;4.6e-09	0			0
FBgn0010358	deltaTry	2R	7242838	7243633	+	7240838	7245633	1	7244125	5.9e-09	0			0
FBgn0010359	gammaTry	2R	7236566	7237374	-	7234566	7239374	2	7236527;7236562	5.9e-09;4.6e-09	0			0
FBgn0010379	Akt1	3R	11924938	11930239	+	11922938	11932239	1	11923520	4e-10	1	11923224	6.6e-11	1	11926947	3.2e-11
FBgn0010380	Bap	X	19625036	19628620	+	19623036	19630620	1	19623327	3.5e-10	0			0
FBgn0010381	Drs	3L	3369569	3369942	+	3367569	3371942	1	3370367	4.6e-09	0			0										1
FBgn0010382	CycE	2L	15727762	15748155	-	15725762	15750155	3	15729178;15748094;15748912	1.5e-10;3.5e-10;5.9e-09	1	15733770	1.7e-11	0				1				1				1
FBgn0010383	Cyp18a1	X	18582570	18586778	-	18580570	18588778	0			0			0
FBgn0010385	Def	2R	5941683	5942081	-	5939683	5944081	1	5941646	2.6e-09	1	5942574	8e-12	0															1
FBgn0010387	Dbi	3L	7124965	7126563	+	7122965	7128563	3	7123167;7125997;7127819	4.0e-10;4.6e-09;4.0e-10	0			0								1								1
FBgn0010388	Dro	2R	10633461	10633821	+	10631461	10635821	0			0			0
FBgn0010389	htl	3R	13870936	13878706	-	13868936	13880706	0			1	13869647	6.6e-11	0
FBgn0010391	Gtp-bp	X	11020908	11023136	-	11018908	11025136	0			0			0
FBgn0010395	betaInt-nu	2L	21052832	21058044	+	21050832	21060044	1	21052246	4.6e-09	0			0						1
FBgn0010397	LamC	2R	10458309	10463307	-	10456309	10465307	0			0			0
FBgn0010398	Lrr47	2L	10517337	10518991	+	10515337	10520991	0			2	10518281;10520363	2.5e-11;1.7e-11	0
FBgn0010399	Nmdar1	3R	1334544	1349046	-	1332544	1351046	4	1332950;1333506;1341477;1344187	4.0e-10;4.6e-09;4.6e-09;3.5e-10	0			0
FBgn0010401	Os-C	3R	3804681	3805546	+	3802681	3807546	0			0			1	3805449	1.6e-10
FBgn0010403	Os-E	3R	1801897	1802539	-	1799897	1804539	1	1800232	3.5e-10	0			0
FBgn0010406	RNaseX25	3L	7963693	7965549	+	7961693	7967549	0			0			0
FBgn0010407	Ror	2L	10251838	10254686	+	10249838	10256686	0			0			0								1				1	1
FBgn0010408	RpS9	3L	9502990	9504642	-	9500990	9506642	0			0			0
FBgn0010409	RpL18A	2R	13433895	13434999	-	13431895	13436999	1	13432495	5.9e-09	0			0
FBgn0010411	RpS18	2R	16151477	16152399	+	16149477	16154399	0			0			0																1
FBgn0010412	RpS19a	X	16531912	16532953	+	16529912	16534953	1	16531736	4.6e-09	1	16533217	6.6e-11	0
FBgn0010414	SerT	2R	20292118	20298070	-	20290118	20300070	2	20299119;20299249	5.9e-09;3.5e-10	0			2	20296422;20296430	1.6e-10;1.6e-10
FBgn0010415	Sdc	2R	17281122	17368680	-	17279122	17370680	13	17279274;17292282;17305295;17324567;17337417;17346590;17347650;17349601;17349611;17352592;17352939;17360252;17369312	4.6e-09;2.6e-09;3.5e-10;4.6e-09;4.6e-09;1.5e-10;3.5e-10;2.6e-09;4.6e-09;4.6e-09;2.6e-09;3.5e-10;4.0e-10	7	17282474;17284739;17303309;17314686;17328691;17352734;17366077	2.5e-11;2.5e-11;2.5e-11;2.5e-11;1.7e-11;2.5e-11;2.5e-11	4	17307660;17321916;17339919;17358200	1.6e-10;1.6e-10;3.2e-11;1.6e-10
FBgn0010416	TH1	X	16282853	16285443	-	16280853	16287443	0			0			1	16284410	3.2e-11										1
FBgn0010417	Taf6	3L	19592187	19594482	+	19590187	19596482	1	19591997	5.9e-09	0			0
FBgn0010421	TfIIFbeta	3R	6592344	6593668	-	6590344	6595668	1	6595652	1.5e-10	0			0
FBgn0010422	TfIIS	2L	15058919	15060753	-	15056919	15062753	1	15058229	4.6e-09	1	15061366	1.7e-11	1	15057645	1.6e-10
FBgn0010423	TpnC47D	2R	7161540	7162796	-	7159540	7164796	3	7161210;7162869;7164159	4.6e-09;3.5e-10;4.6e-09	0			0
FBgn0010424	TpnC73F	3L	17039264	17041490	+	17037264	17043490	2	17040239;17042252	4.6e-09;3.5e-10	0			0										1
FBgn0010425	epsilonTry	2R	7232734	7233567	-	7230734	7235567	0			0			0
FBgn0010426	Vha14	2R	11566931	11567585	-	11564931	11569585	0			0			0
FBgn0010431	mtrm	3L	8406115	8407203	+	8404115	8409203	0			0			0
FBgn0010433	ato	3R	4103514	4104996	+	4101514	4106996	2	4101587;4101925	3.5e-10;1.5e-10	0			0
FBgn0010434	cora	2R	15116570	15131256	+	15114570	15133256	3	15116681;15125167;15133212	2.6e-09;4.6e-09;2.6e-09	0			0
FBgn0010435	emp	2R	20864127	20872321	-	20862127	20874321	2	20870714;20872477	1.5e-10;1.5e-10	0			0
FBgn0010438	mtSSB	3R	12029912	12030973	-	12027912	12032973	1	12028590	1.5e-10	0			0
FBgn0010441	pll	3R	23076853	23078902	-	23074853	23080902	1	23079737	5.9e-09	1	23080065	8e-12	0
FBgn0010452	trn	3L	13107373	13111188	+	13105373	13113188	0			0			0
FBgn0010453	Wnt4	2L	7255460	7277168	-	7253460	7279168	2	7255859;7264587	5.9e-09;1.5e-10	0			0
FBgn0010470	Fkbp13	2R	17374670	17385431	-	17372670	17387431	1	17380168	3.5e-10	1	17379023	1.7e-11	0
FBgn0010473	tutl	2L	4283147	4321233	+	4281147	4323233	5	4288446;4310822;4317890;4318052;4321736	2.6e-09;4.0e-10;3.5e-10;3.5e-10;2.6e-09	0			0			1				1				1
FBgn0010482	l(2)01289	2R	2608606	2628149	-	2606606	2630149	1	2615125	2.6e-09	1	2627791	1.7e-11	0
FBgn0010488	NAT1	2R	8803502	8810745	+	8801502	8812745	1	8805009	1.5e-10	1	8802127	2.5e-11	0
FBgn0010497	l(2)01810	2L	12027440	12034123	+	12025440	12036123	0			0			1	12032194	1.6e-10
FBgn0010501	Dcp-1	2R	19438838	19441079	+	19436838	19443079	1	19442325	2.6e-09	0			0
FBgn0010504	kermit	2R	4034423	4044126	-	4032423	4046126	2	4037983;4041497	3.5e-10;5.9e-09	1	4040760	8e-12	0
FBgn0010516	wal	2R	7576432	7578380	-	7574432	7580380	0			0			0
FBgn0010520	Bka	2L	9895289	9896104	+	9893289	9898104	0			0			0														1
FBgn0010531	CCS	2R	6008692	6010067	-	6006692	6012067	0			0			0
FBgn0010548	Aldh-III	2R	3354384	3364667	-	3352384	3366667	4	3355487;3357355;3365909;3366035	1.5e-10;3.5e-10;1.5e-10;2.6e-09	0			1	3359826	1.6e-10						1
FBgn0010549	l(2)03659	2R	5277963	5282705	+	5275963	5284705	1	5280572	1.5e-10	0			0
FBgn0010551	l(2)03709	2R	14706972	14709755	+	14704972	14711755	1	14707615	2.6e-09	0			0
FBgn0010575	sbb	2R	14166570	14244766	-	14164570	14246766	8	14182779;14185405;14194096;14194638;14206146;14213362;14229745;14242062	4.6e-09;4.0e-10;3.5e-10;4.6e-09;4.6e-09;5.9e-09;4.6e-09;4.6e-09	2	14165272;14216755	2.5e-11;1.7e-11	1	14188521	1.6e-10									1
FBgn0010583	dock	2L	825964	833245	+	823964	835245	1	833003	2.6e-09	1	827232	2.5e-11	0
FBgn0010590	Prosbeta1	2R	11901309	11902285	-	11899309	11904285	1	11901834	4.6e-09	0			0
FBgn0010591	Sply	2R	12975939	12979462	-	12973939	12981462	2	12974760;12975740	2.6e-09;4.6e-09	0			0											1
FBgn0010602	lwr	2L	541235	542572	-	539235	544572	1	540516	2.6e-09	0			1	542739	3.2e-11
FBgn0010607	l(2)05714	2L	4970135	4971453	-	4968135	4973453	0			0			0
FBgn0010609	Acsl	2R	4553360	4570296	+	4551360	4572296	3	4556056;4556808;4565401	5.9e-09;4.6e-09;3.5e-10	1	4564918	6.6e-11	0															1
FBgn0010611	Hmgs	2R	12223595	12228760	+	12221595	12230760	2	12225137;12225360	4.6e-09;2.6e-09	0			0
FBgn0010612	l(2)06225	2L	10975535	10977006	-	10973535	10979006	1	10976491	4.6e-09	0			0
FBgn0010620	Sip1	2R	13282101	13292678	+	13280101	13294678	1	13290155	4.6e-09	0			0
FBgn0010621	Cct5	2R	8062281	8065039	+	8060281	8067039	1	8066581	4.6e-09	0			0
FBgn0010622	l(2)06496	2R	18948943	18950125	-	18946943	18952125	0			1	18949659	8e-12	1	18949333	1.6e-10
FBgn0010638	Sec61beta	2R	10506232	10507189	+	10504232	10509189	0			0			0																1
FBgn0010651	l(2)08717	2R	14684769	14691232	-	14682769	14693232	2	14687920;14692506	4.6e-09;4.6e-09	0			1	14684498	3.2e-11
FBgn0010660	Nup214	2R	18806459	18812255	-	18804459	18814255	1	18805144	5.9e-09	0			0						1									1
FBgn0010704	l(2)s5379	2L	2226523	2231096	+	2224523	2233096	3	2224973;2230314;2231607	3.5e-10;5.9e-09;2.6e-09	1	2227761	2.5e-11	0
FBgn0010709	Atg6	3R	19874893	19876735	-	19872893	19878735	1	19874942	2.6e-09	0			0
FBgn0010741	l(3)01239	3L	11066566	11067490	-	11064566	11069490	1	11068427	1.5e-10	0			0
FBgn0010747	Srp54k	3L	5145669	5147877	+	5143669	5149877	0			0			0
FBgn0010750	atms	3R	601323	603213	+	599323	605213	2	599406;604676	4.6e-09;3.5e-10	0			0
FBgn0010762	simj	3L	10657843	10682480	+	10655843	10684480	9	10658874;10661413;10666164;10668495;10677279;10678347;10678410;10681968;10682276	4.6e-09;3.5e-10;1.5e-10;4.6e-09;1.5e-10;4.0e-10;4.0e-10;2.6e-09;4.0e-10	0			0			1				1				1
FBgn0010768	sqz	3R	14989943	14996296	+	14987943	14998296	2	14992949;14995883	2.6e-09;4.6e-09	1	14992711	1.7e-11	0
FBgn0010770	ppan	3R	16941958	16943621	+	16939958	16945621	0			1	16942187	8e-12	0
FBgn0010772	Xe7	3R	1490861	1495051	-	1488861	1497051	2	1494617;1495898	4.6e-09;4.6e-09	0			0
FBgn0010774	Aly	3R	2903618	2906126	-	2901618	2908126	3	2903282;2903322;2904357	3.5e-10;1.5e-10;3.5e-10	0			0
FBgn0010786	l(3)02640	3L	1334877	1339407	+	1332877	1341407	1	1334746	2.6e-09	1	1334469	8e-12	0																1
FBgn0010803	Aats-trp	3R	5089539	5092670	-	5087539	5094670	1	5091786	4.6e-09	0			0
FBgn0010808	l(3)03670	3R	26878333	26879634	-	26876333	26881634	0			0			1	26881367	1.6e-10
FBgn0010812	Tom34	3R	3859027	3862381	+	3857027	3864381	0			2	3857111;3860916	8.0e-12;1.7e-11	0
FBgn0010825	Gug	3L	8443416	8465769	+	8441416	8467769	3	8447797;8450156;8452385	3.5e-10;4.6e-09;5.9e-09	0			0			1				1				1
FBgn0010830	l(3)04053	3L	22731702	22734484	-	22729702	22736484	1	22731242	1.5e-10	1	22734633	8e-12	0
FBgn0010877	l(3)05822	3R	14114579	14124606	-	14112579	14126606	0			0			0
FBgn0010894	sinu	3L	5552570	5554697	-	5550570	5556697	0			0			0
FBgn0010905	Spn	3L	2508120	2554277	-	2506120	2556277	7	2506574;2511848;2513503;2514572;2528344;2528428;2544230	4.6e-09;4.6e-09;5.9e-09;4.6e-09;3.5e-10;4.6e-09;2.6e-09	2	2514918;2525030	8.0e-12;8.0e-12	1	2520978	1.6e-10	1				1				1				1
FBgn0010909	msn	3L	2555775	2586540	-	2553775	2588540	1	2584272	4.6e-09	3	2562605;2583176;2586156	2.5e-11;2.5e-11;1.7e-11	1	2557949	3.2e-11	1				1				1					1
FBgn0010926	l(3)07882	3R	13362649	13365698	-	13360649	13367698	0			1	13360674	8e-12	0
FBgn0011016	SsRbeta	3L	16122740	16124086	+	16120740	16126086	2	16120942;16125257	2.6e-09;4.6e-09	0			0
FBgn0011020	Sas-4	3R	2977076	2979886	+	2975076	2981886	0			0			0
FBgn0011202	dia	2L	20758147	20767523	+	20756147	20769523	2	20759965;20761832	5.9e-09;4.6e-09	0			0
FBgn0011204	cue	3L	1503226	1517238	-	1501226	1519238	2	1509180;1515615	4.6e-09;4.6e-09	0			0
FBgn0011205	fbl	3L	20377531	20385013	+	20375531	20387013	0			2	20375704;20384154	6.6e-11;1.7e-11	1	20383941	3.2e-11
FBgn0011206	bol	3L	9094741	9123452	-	9092741	9125452	7	9100805;9111969;9119079;9120571;9122200;9125001;9125354	3.5e-10;3.5e-10;2.6e-09;4.6e-09;1.5e-10;4.6e-09;5.9e-09	1	9106123	8e-12	0			1								1				1
FBgn0011207	pelo	2L	9700796	9708883	+	9698796	9710883	4	9702168;9708079;9708817;9709569	2.6e-09;4.6e-09;2.6e-09;4.6e-09	0			0
FBgn0011211	blw	2R	18686561	18689685	+	18684561	18691685	1	18690720	1.5e-10	1	18687647	1.7e-11	1	18687022	1.6e-10
FBgn0011217	eff	3R	10558412	10566933	-	10556412	10568933	5	10558604;10562785;10565181;10567388;10567765	4.6e-09;3.5e-10;3.5e-10;4.6e-09;4.6e-09	1	10567493	2.5e-11	0
FBgn0011224	heph	3R	27676704	27819000	-	27674704	27821000	24	27675094;27678543;27683752;27690497;27693232;27693375;27706168;27711476;27715851;27724414;27724825;27733404;27733453;27734710;27758617;27763729;27770154;27771120;27779418;27780317;27781353;27785931;27792991;27798564	4.6e-09;3.5e-10;2.6e-09;4.0e-10;4.6e-09;3.5e-10;4.6e-09;2.6e-09;3.5e-10;2.6e-09;2.6e-09;5.9e-09;3.5e-10;1.5e-10;4.0e-10;4.0e-10;4.6e-09;4.6e-09;4.6e-09;4.6e-09;4.6e-09;4.6e-09;4.6e-09;4.6e-09	4	27691781;27705674;27720843;27816613	6.6e-11;6.6e-11;1.7e-11;1.7e-11	1	27724952	3.2e-11	1				1				1
FBgn0011225	jar	3R	20078548	20096953	-	20076548	20098953	1	20089719	5.9e-09	2	20082910;20091122	1.7e-11;8.0e-12	1	20091317	3.2e-11
FBgn0011227	ox	2R	8644644	8645028	-	8642644	8647028	0			0			0
FBgn0011230	poe	2L	8054322	8071591	-	8052322	8073591	2	8056295;8063098	3.5e-10;4.0e-10	0			1	8064227	1.6e-10	1				1				1				1
FBgn0011232	scat	2L	9431403	9435341	+	9429403	9437341	0			0			0
FBgn0011236	ken	2R	19757798	19764965	+	19755798	19766965	3	19762321;19763196;19766786	4.6e-09;4.0e-10;4.0e-10	0			0
FBgn0011239	ms(2)35Ci	2L	15292545	15293774	+	15290545	15295774	1	15290990	5.9e-09	0			0
FBgn0011241	cbx	2R	5752015	5762577	-	5750015	5764577	1	5761662	4.6e-09	0			1	5756821	1.6e-10
FBgn0011244	Hsp60B	2L	728412	730564	+	726412	732564	2	727274;730989	2.6e-09;2.6e-09	0			1	730903	3.2e-11
FBgn0011259	Sema-1a	2L	8542009	8671276	+	8540009	8673276	24	8570138;8571892;8580851;8581338;8582756;8583363;8586443;8586805;8597861;8599145;8602789;8611815;8619299;8633421;8636675;8642746;8653231;8657238;8660201;8661827;8664429;8666033;8669140;8669289	4.6e-09;2.6e-09;2.6e-09;2.6e-09;4.6e-09;1.5e-10;2.6e-09;4.6e-09;2.6e-09;2.6e-09;3.5e-10;2.6e-09;1.5e-10;4.6e-09;3.5e-10;2.6e-09;2.6e-09;2.6e-09;2.6e-09;4.6e-09;2.6e-09;3.5e-10;4.0e-10;4.6e-09	4	8557713;8558571;8599451;8658993	1.7e-11;2.5e-11;2.5e-11;2.5e-11	2	8565543;8633128	1.6e-10;3.2e-11	1				1				1				1
FBgn0011260	Sema-2a	2R	12387701	12420934	+	12385701	12422934	6	12388407;12390787;12401921;12408079;12415501;12415758	1.5e-10;2.6e-09;4.6e-09;1.5e-10;3.5e-10;4.6e-09	2	12391960;12412121	2.5e-11;2.5e-11	0			1				1							1
FBgn0011270	Pglym87	3R	8057049	8058475	-	8055049	8060475	1	8055827	4.6e-09	0			0
FBgn0011272	RpL13	2L	9967312	9968495	+	9965312	9970495	2	9968899;9969683	5.9e-09;2.6e-09	0			0
FBgn0011273	And	3R	21637633	21638924	+	21635633	21640924	1	21636001	4.6e-09	0			0
FBgn0011274	Dif	2L	17413248	17439923	-	17411248	17441923	5	17424703;17425895;17427422;17430769;17432648	2.6e-09;2.6e-09;2.6e-09;5.9e-09;1.5e-10	1	17435184	1.7e-11	2	17415026;17425000	3.2e-11;1.6e-10
FBgn0011276	HLH3B	X	2574232	2575756	-	2572232	2577756	3	2576076;2577025;2577727	3.5e-10;4.6e-09;2.6e-09	0			0
FBgn0011277	HLH4C	X	4539160	4541447	-	4537160	4543447	0			0			1	4543333	1.6e-10
FBgn0011278	lbe	3R	17267314	17272042	-	17265314	17274042	2	17269220;17269797	2.6e-09;5.9e-09	0			0
FBgn0011279	Pbprp1	3L	12389271	12390057	+	12387271	12392057	2	12387740;12390405	2.6e-09;2.6e-09	0			0						1
FBgn0011280	Pbprp2	X	20290640	20292009	+	20288640	20294009	1	20293092	4.6e-09	0			0
FBgn0011281	Pbprp3	3R	1797870	1800967	-	1795870	1802967	1	1800232	3.5e-10	0			0
FBgn0011282	Pbprp4	3R	3076531	3077679	-	3074531	3079679	0			0			0
FBgn0011283	Pbprp5	2L	7496785	7497360	-	7494785	7499360	2	7496464;7498404	4.0e-10;4.0e-10	0			0				1				1				1
FBgn0011284	RpS4	3L	13034856	13037012	+	13032856	13039012	4	13033648;13035844;13035980;13036584	4.0e-10;2.6e-09;3.5e-10;3.5e-10	0			0
FBgn0011285	S6kII	X	21931813	21935929	+	21929813	21937929	1	21932014	4.6e-09	0			0
FBgn0011286	Rya-r44F	2R	4747896	4775602	+	4745896	4777602	3	4766623;4766654;4775901	2.6e-09;2.6e-09;4.6e-09	1	4756715	8e-12	1	4773362	3.2e-11	1				1				1
FBgn0011288	Snap25	3L	24067329	24292305	+	24065329	24294305	37	24074095;24078490;24078707;24078921;24081287;24081864;24089101;24096607;24112418;24123907;24134432;24146679;24154634;24162516;24166624;24168096;24171537;24178316;24181442;24187041;24194621;24196971;24199516;24202112;24202967;24204406;24214003;24218832;24227048;24236819;24238842;24242860;24248274;24251868;24266846;24271364;24287383	2.6e-09;4.6e-09;4.6e-09;4.6e-09;2.6e-09;2.6e-09;4.6e-09;2.6e-09;2.6e-09;4.6e-09;4.6e-09;4.6e-09;4.0e-10;2.6e-09;2.6e-09;3.5e-10;2.6e-09;4.0e-10;4.6e-09;1.5e-10;4.6e-09;4.0e-10;5.9e-09;3.5e-10;2.6e-09;2.6e-09;4.6e-09;4.0e-10;2.6e-09;2.6e-09;1.5e-10;2.6e-09;2.6e-09;1.5e-10;4.6e-09;4.6e-09;4.6e-09	7	24070285;24075981;24126773;24129387;24130462;24169616;24245186	2.5e-11;1.7e-11;8.0e-12;2.5e-11;2.5e-11;2.5e-11;1.7e-11	7	24086573;24087570;24094962;24155666;24231165;24242488;24278435	3.2e-11;3.2e-11;3.2e-11;3.2e-11;3.2e-11;3.2e-11;3.2e-11													1
FBgn0011289	TfIIA-L	3R	23076834	23082186	+	23074834	23084186	1	23079737	5.9e-09	1	23080065	8e-12	0
FBgn0011290	Taf12	3R	7504099	7505408	-	7502099	7507408	1	7507149	4.6e-09	0			0
FBgn0011291	Taf11	2L	9762361	9763244	-	9760361	9765244	0			1	9760636	2.5e-11	0
FBgn0011293	a10	3L	17016222	17016841	-	17014222	17018841	0			0			0
FBgn0011294	a5	2L	1329161	1329904	+	1327161	1331904	2	1327183;1330970	1.5e-10;3.5e-10	0			0
FBgn0011296	l(2)efl	2R	19572174	19573063	-	19570174	19575063	2	19570601;19570870	3.5e-10;5.9e-09	0			0
FBgn0011297	l(2)not	2R	19592960	19599111	-	19590960	19601111	2	19592912;19596738	1.5e-10;1.5e-10	0			1	19597714	1.6e-10
FBgn0011300	babo	2R	4839846	4850301	+	4837846	4852301	3	4842020;4843378;4850960	2.6e-09;3.5e-10;2.6e-09	1	4846575	1.7e-11	0			1
FBgn0011305	Rsf1	2L	10262426	10263582	-	10260426	10265582	1	10260498	4.6e-09	0			0
FBgn0011327	Uch-L3	3L	9468819	9470073	-	9466819	9472073	2	9467729;9468326	3.5e-10;3.5e-10	0			0															1
FBgn0011335	l(3)j2D3	3L	12109236	12111156	+	12107236	12113156	0			0			0
FBgn0011336	OstStt3	3R	20892434	20895372	-	20890434	20897372	1	20895291	3.5e-10	0			0
FBgn0011361	mtacp1	3L	1329806	1331633	+	1327806	1333633	0			0			0
FBgn0011455	l(3)neo18	3L	12130593	12131684	-	12128593	12133684	2	12129563;12133453	4.6e-09;1.5e-10	0			0
FBgn0011474	pr-set7	3R	10141710	10145597	+	10139710	10147597	2	10141055;10142286	4.6e-09;1.5e-10	1	10144123	8e-12	0															1
FBgn0011476	l(3)neo43	3R	11103870	11104351	-	11101870	11106351	0			0			0
FBgn0011481	Ssdp	3R	14020582	14025317	-	14018582	14027317	1	14023271	2.6e-09	0			1	14020168	3.2e-11
FBgn0011509	SrpRbeta	3L	8712198	8713317	-	8710198	8715317	0			0			0
FBgn0011554	etaTry	2R	7228018	7228928	-	7226018	7230928	0			0			0
FBgn0011555	thetaTry	2R	7229219	7230261	-	7227219	7232261	0			0			0
FBgn0011556	zetaTry	2R	7226691	7227633	-	7224691	7229633	0			0			0
FBgn0011559	Acp36DE	2L	18356113	18359026	-	18354113	18361026	0			1	18355645	8e-12	0
FBgn0011566	Bzd	X	2500712	2502700	-	2498712	2504700	3	2500706;2500762;2503053	4.6e-09;2.6e-09;3.5e-10	1	2502186	2.5e-11	1	2504462	3.2e-11
FBgn0011569	can	3L	10257007	10260211	-	10255007	10262211	3	10257424;10258635;10259398	2.6e-09;1.5e-10;1.5e-10	1	10255259	2.5e-11	0
FBgn0011570	cpb	2L	1704904	1706962	+	1702904	1708962	1	1704783	1.5e-10	0			0
FBgn0011571	caz	X	16182879	16187553	+	16180879	16189553	3	16181301;16183903;16183913	4.6e-09;4.6e-09;4.6e-09	0			0
FBgn0011573	Cdc37	3L	1795426	1797307	+	1793426	1799307	1	1798952	3.5e-10	0			0
FBgn0011576	Cyp4d2	X	2070924	2072761	+	2068924	2074761	0			0			0
FBgn0011577	dally	3L	8820606	8883269	+	8818606	8885269	9	8825912;8829088;8832965;8836400;8845602;8861648;8865166;8875195;8882597	2.6e-09;2.6e-09;4.6e-09;4.6e-09;4.6e-09;2.6e-09;3.5e-10;4.6e-09;2.6e-09	1	8879931	8e-12	1	8843461	1.6e-10
FBgn0011581	Dms	3R	20167275	20169407	+	20165275	20171407	1	20170880	5.9e-09	0			0
FBgn0011582	DopR	3R	10003005	10040517	-	10001005	10042517	4	10006511;10008128;10032501;10036152	1.5e-10;2.6e-09;4.6e-09;3.5e-10	1	10028855	2.5e-11	2	10023711;10037443	3.2e-11;3.2e-11	1				1				1
FBgn0011584	Trp1	2L	10009386	10013171	+	10007386	10015171	2	10007884;10013853	5.9e-09;5.9e-09	0			0
FBgn0011586	e(r)	X	8798761	8800277	-	8796761	8802277	0			0			0
FBgn0011589	elk	2R	13761452	13813097	+	13759452	13815097	10	13767681;13774580;13780544;13796218;13796319;13802048;13807504;13809592;13811938;13813729	4.6e-09;4.6e-09;5.9e-09;2.6e-09;4.6e-09;4.6e-09;4.6e-09;4.6e-09;5.9e-09;2.6e-09	3	13783613;13796706;13803410	2.5e-11;2.5e-11;1.7e-11	0			1				1
FBgn0011591	fng	3L	20918983	20942609	-	20916983	20944609	2	20934793;20943415	4.6e-09;2.6e-09	2	20917247;20944018	1.7e-11;8.0e-12	1	20928423	1.6e-10
FBgn0011592	fra	2R	8416561	8451691	+	8414561	8453691	4	8417727;8422295;8422755;8428274	4.6e-09;2.6e-09;4.6e-09;4.6e-09	2	8429173;8437299	1.7e-11;6.6e-11	0				1							1
FBgn0011596	fzo	3R	19027358	19029756	-	19025358	19031756	3	19025488;19027356;19027429	2.6e-09;1.5e-10;3.5e-10	0			0
FBgn0011603	ine	2L	4468000	4477024	-	4466000	4479024	2	4470306;4471638	4.6e-09;1.5e-10	0			0															1
FBgn0011604	Iswi	2R	8524123	8528133	+	8522123	8530133	1	8523798	2.6e-09	0			0
FBgn0011606	Klp3A	X	2493190	2498085	-	2491190	2500085	0			0			0
FBgn0011638	La	2L	20348393	20350328	-	20346393	20352328	0			0			0
FBgn0011640	lark	3L	7332366	7334996	+	7330366	7336996	0			0			0
FBgn0011642	Zyx102EF	4	1077991	1081542	-	1075991	1083542	1	1076466	2.6e-09	0			0
FBgn0011648	Mad	2L	3146484	3159630	-	3144484	3161630	4	3150150;3151142;3159830;3160752	5.9e-09;3.5e-10;2.6e-09;4.6e-09	0			0
FBgn0011653	mas	3L	4161654	4167461	-	4159654	4169461	1	4160268	5.9e-09	0			1	4159764	3.2e-11
FBgn0011655	Med	3R	27436787	27440927	+	27434787	27442927	2	27437698;27441932	4.6e-09;4.6e-09	0			0
FBgn0011656	Mef2	2R	5801001	5846313	-	5799001	5848313	5	5822612;5828202;5828275;5838846;5839589	5.9e-09;5.9e-09;4.6e-09;4.6e-09;4.6e-09	0			2	5820986;5847473	1.6e-10;1.6e-10	1				1				1				1
FBgn0011659	Mlh1	2R	4057541	4059907	+	4055541	4061907	1	4060121	5.9e-09	0			0
FBgn0011660	Pms2	2R	11255577	11259021	-	11253577	11261021	1	11254909	3.5e-10	1	11254644	2.5e-11	0								1				1
FBgn0011661	Moe	X	8767636	8792343	-	8765636	8794343	3	8778807;8779110;8787382	4.6e-09;2.6e-09;3.5e-10	1	8772017	2.5e-11	0
FBgn0011666	msi	3R	21344045	21428143	+	21342045	21430143	14	21342070;21342533;21347088;21352049;21356882;21357146;21375819;21388545;21401940;21409419;21424312;21427553;21428028;21428118	2.6e-09;4.6e-09;5.9e-09;3.5e-10;3.5e-10;2.6e-09;2.6e-09;3.5e-10;1.5e-10;2.6e-09;5.9e-09;1.5e-10;4.6e-09;2.6e-09	4	21345661;21393131;21403505;21406413	6.6e-11;2.5e-11;1.7e-11;2.5e-11	0			1				1				1
FBgn0011668	Mst57Da	3R	21657297	21658017	-	21655297	21660017	0			0			0
FBgn0011669	Mst57Db	3R	21656444	21657014	-	21654444	21659014	0			0			0
FBgn0011670	Mst57Dc	3R	21655113	21655857	-	21653113	21657857	1	21654338	3.5e-10	0			0
FBgn0011672	Mvl	3R	16877105	16886517	-	16875105	16888517	5	16879696;16884485;16884658;16885579;16885656	2.6e-09;4.0e-10;4.6e-09;4.6e-09;4.6e-09	0			2	16876757;16880754	1.6e-10;1.6e-10									1
FBgn0011674	insc	2R	16708771	16723569	-	16706771	16725569	3	16709423;16718105;16718236	4.6e-09;4.0e-10;2.6e-09	0			1	16720248	3.2e-11
FBgn0011676	Nos	2L	10804269	10838448	-	10802269	10840448	3	10810924;10829482;10830335	4.6e-09;4.6e-09;4.0e-10	2	10815393;10833497	2.5e-11;2.5e-11	0								1		1				1
FBgn0011692	pav	3L	4242736	4246236	+	4240736	4248236	0			0			0
FBgn0011693	Pdh	3L	16346327	16347397	-	16344327	16349397	1	16349210	5.9e-09	1	16346241	2.5e-11	0
FBgn0011694	PebII	2R	21061320	21061729	-	21059320	21063729	0			0			0
FBgn0011695	PebIII	2R	19914056	19915040	+	19912056	19917040	1	19915371	1.5e-10	0			0
FBgn0011701	repo	3R	14061916	14065326	+	14059916	14067326	1	14060376	1.5e-10	0			0
FBgn0011703	RnrL	2L	10325018	10327986	-	10323018	10329986	0			1	10326728	2.5e-11	0
FBgn0011704	RnrS	2R	7870646	7872948	-	7868646	7874948	1	7870598	4.6e-09	0			0												1
FBgn0011705	rost	2L	8985932	8989287	-	8983932	8991287	0			1	8988985	2.5e-11	0
FBgn0011706	rpr	3L	18390653	18391503	-	18388653	18393503	0			0			0																1
FBgn0011708	Syx5	2L	16307359	16309273	+	16305359	16311273	0			0			1	16309596	1.6e-10
FBgn0011710	2012-09-01	X	21229303	21232715	+	21227303	21234715	0			1	21229618	2.5e-11	0			1								1
FBgn0011715	Snr1	3R	1296639	1298476	+	1294639	1300476	0			1	1297919	2.5e-11	0
FBgn0011722	Tig	2L	6415257	6423308	-	6413257	6425308	0			1	6415041	6.6e-11	0			1				1				1					1
FBgn0011723	byn	3L	11924481	11928831	+	11922481	11930831	0			0			0
FBgn0011725	twin	3R	20023310	20047687	-	20021310	20049687	2	20030493;20033995	5.9e-09;2.6e-09	4	20024368;20032806;20035574;20048011	1.7e-11;2.5e-11;2.5e-11;1.7e-11	0															1
FBgn0011726	tsr	2R	19931971	19934359	-	19929971	19936359	0			0			0
FBgn0011737	wee	2L	6911338	6914137	-	6909338	6916137	1	6914150	1.5e-10	0			0
FBgn0011739	wts	3R	26615379	26632341	-	26613379	26634341	2	26614820;26621194	1.5e-10;4.6e-09	1	26615114	8e-12	0							1				1				1
FBgn0011740	alpha-Man-II	3R	5238271	5242986	+	5236271	5244986	0			0			1	5244170	1.6e-10
FBgn0011741	Actr13E	X	15629806	15631109	-	15627806	15633109	1	15628533	3.5e-10	0			0
FBgn0011742	Arp14D	X	16442247	16448001	-	16440247	16450001	2	16441732;16443934	2.6e-09;3.5e-10	0			0
FBgn0011743	Arp53D	2R	12661811	12663179	+	12659811	12665179	1	12660329	4.6e-09	0			0
FBgn0011744	Arp66B	3L	8106588	8109000	-	8104588	8111000	0			3	8108571;8109822;8110028	2.5e-11;8.0e-12;2.5e-11	0											1
FBgn0011745	Arp87C	3R	8517458	8519954	+	8515458	8521954	1	8518665	2.6e-09	0			0																1
FBgn0011746	ana	2R	4956606	4965059	+	4954606	4967059	1	4964638	4.6e-09	0			0
FBgn0011747	Ank	4	137015	150378	-	135015	152378	7	137097;138535;142207;142306;143172;143401;143599	4.6e-09;4.0e-10;4.0e-10;5.9e-09;3.5e-10;5.9e-09;4.6e-09	1	145518	1.7e-11	0
FBgn0011754	PhKgamma	X	11589145	11598427	+	11587145	11600427	2	11591627;11596922	2.6e-09;1.5e-10	0			0
FBgn0011758	B-H1	X	17291534	17297312	+	17289534	17299312	1	17293160	2.6e-09	1	17295449	6.6e-11	0
FBgn0011760	ctp	X	4581834	4593918	+	4579834	4595918	3	4594771;4594906;4594947	5.9e-09;4.0e-10;5.9e-09	0			1	4583356	3.2e-11
FBgn0011761	dhd	X	5206406	5207155	+	5204406	5209155	0			0			0
FBgn0011762	DNApol-alpha50	3L	8333420	8337504	+	8331420	8339504	1	8333345	4.6e-09	0			0
FBgn0011763	Dp	2R	9109902	9115714	+	9107902	9117714	2	9110884;9115672	4.6e-09;2.6e-09	0			0
FBgn0011764	Dsp1	X	16227645	16232927	+	16225645	16234927	3	16227053;16227430;16232774	4.6e-09;3.5e-10;4.6e-09	1	16230807	6.6e-11	1	16229285	1.6e-10
FBgn0011766	E2f	3R	17446026	17486127	-	17444026	17488127	8	17453004;17460268;17467117;17469593;17481337;17482028;17483187;17484865	5.9e-09;3.5e-10;3.5e-10;5.9e-09;3.5e-10;2.6e-09;4.6e-09;4.6e-09	0			0															1
FBgn0011768	Fdh	3R	6696627	6698102	-	6694627	6700102	1	6694699	4.6e-09	0			0													1
FBgn0011769	Fdxh	3L	9363295	9364338	-	9361295	9366338	0			0			0										1
FBgn0011770	Gip	X	10222910	10223882	-	10220910	10225882	1	10222351	1.5e-10	1	10222220	8e-12	0
FBgn0011771	Hem	3L	22277454	22281292	-	22275454	22283292	3	22275623;22277243;22281448	4.6e-09;3.5e-10;4.6e-09	2	22280877;22282125	2.5e-11;2.5e-11	0
FBgn0011774	Irbp	3R	7235771	7238162	+	7233771	7240162	2	7234901;7237995	1.5e-10;2.6e-09	1	7240068	2.5e-11	0
FBgn0011785	BRWD3	3R	20144741	20154341	+	20142741	20156341	0			0			0							1
FBgn0011787	mRpL12	3L	8949892	8950684	+	8947892	8952684	0			0			1	8951207	3.2e-11
FBgn0011802	Gem3	3L	10452721	10456199	-	10450721	10458199	0			0			0
FBgn0011812	Lcp1Psi	2R	4320391	4320889	-	4318391	4322889	0			0			0
FBgn0011817	nmo	3L	7972149	8043433	+	7970149	8045433	15	7984055;7988759;7993445;7993526;7995537;8000254;8001210;8012371;8017873;8019335;8021598;8023401;8037233;8037782;8043477	1.5e-10;2.6e-09;4.6e-09;2.6e-09;1.5e-10;5.9e-09;2.6e-09;2.6e-09;5.9e-09;2.6e-09;4.6e-09;4.0e-10;4.6e-09;3.5e-10;5.9e-09	3	7990424;8005758;8036398	8.0e-12;1.7e-11;2.5e-11	1	8007889	3.2e-11
FBgn0011818	oaf	2L	2492955	2498846	+	2490955	2500846	2	2491497;2495954	2.6e-09;2.6e-09	0			0			1				1
FBgn0011822	pcl	X	330172	331475	-	328172	333475	1	328604	4e-10	0			0
FBgn0011823	Pen	2L	10056906	10060095	+	10054906	10062095	0			0			0
FBgn0011824	CG4038	2R	16983447	16984808	-	16981447	16986808	0			0			0												1
FBgn0011826	Pp2B-14D	X	16450797	16454052	-	16448797	16456052	1	16450396	4.6e-09	0			0
FBgn0011828	Pxn	3L	2601450	2630072	-	2599450	2632072	6	2605459;2605698;2611164;2619902;2627112;2627855	1.5e-10;4.0e-10;2.6e-09;4.6e-09;5.9e-09;4.6e-09	1	2615493	2.5e-11	1	2618595	1.6e-10
FBgn0011829	Ret	2L	21182394	21198745	-	21180394	21200745	9	21182954;21182964;21186500;21188229;21190871;21193513;21194256;21195508;21196651	4.6e-09;4.6e-09;4.0e-10;3.5e-10;2.6e-09;4.6e-09;4.6e-09;3.5e-10;2.6e-09	2	21184632;21189666	8.0e-12;2.5e-11	1	21180444	1.6e-10
FBgn0011832	Ser12	2L	2250431	2251275	-	2248431	2253275	1	2252838	2.6e-09	0			0
FBgn0011834	Ser6	X	20833630	20834528	-	20831630	20836528	0			0			0
FBgn0011836	Taf2	3L	9877505	9881781	-	9875505	9883781	1	9879497	4e-10	0			0										1
FBgn0011837	Tis11	X	12553395	12573736	+	12551395	12575736	6	12551533;12553580;12558565;12563478;12565565;12572338	2.6e-09;4.6e-09;4.6e-09;2.6e-09;4.6e-09;2.6e-09	0			0
FBgn0011840	tRNA:A:90C	3R	13445866	13445938	-	13443866	13447938	0			0			0
FBgn0011844	tRNA:D2:69F	3L	13242647	13242718	+	13240647	13244718	0			0			0
FBgn0011845	tRNA:D:96A	3R	20381024	20381095	+	20379024	20383095	1	20380129	2.6e-09	0			0
FBgn0011848	tRNA:E4:56Fa	2R	15615486	15615557	-	15613486	15617557	0			1	15616048	1.7e-11	0
FBgn0011849	tRNA:E4:56Fb	2R	15614965	15615036	-	15612965	15617036	0			1	15616048	1.7e-11	0
FBgn0011850	tRNA:E4:56Fc	2R	15613647	15613718	-	15611647	15615718	1	15611719	4.6e-09	0			0
FBgn0011851	tRNA:E4:62Aa	3L	1397695	1397766	+	1395695	1399766	1	1395848	4e-10	0			1	1397515	1.6e-10
FBgn0011852	tRNA:E4:62Ab	3L	1397932	1398003	+	1395932	1400003	0			0			1	1397515	1.6e-10
FBgn0011853	tRNA:E4:62Ac	3L	1398169	1398240	+	1396169	1400240	0			1	1400126	1.7e-11	1	1397515	1.6e-10
FBgn0011854	tRNA:E4:62Ad	3L	1401440	1401511	+	1399440	1403511	0			1	1400126	1.7e-11	0
FBgn0011855	tRNA:E4:62Ae	3L	1401781	1401852	+	1399781	1403852	0			1	1400126	1.7e-11	0
FBgn0011858	tRNA:F2:89BC	3R	12147125	12147197	+	12145125	12149197	0			0			0
FBgn0011859	tRNA:G3:22BCa	2L	1938089	1938159	-	1936089	1940159	0			0			0
FBgn0011860	tRNA:G3:22BCb	2L	2031692	2031762	+	2029692	2033762	2	2030757;2032584	4.6e-09;1.5e-10	0			0
FBgn0011861	tRNA:G3:28D	2L	7872849	7872919	+	7870849	7874919	3	7871018;7873217;7874296	5.9e-09;1.5e-10;1.5e-10	0			0
FBgn0011862	tRNA:G3:35Ba	2L	14518091	14518161	+	14516091	14520161	1	14516634	4.6e-09	0			0
FBgn0011863	tRNA:G3:35Bb	2L	14518307	14518377	-	14516307	14520377	1	14516634	4.6e-09	0			0
FBgn0011864	tRNA:G3:35Bc	2L	14518621	14518691	-	14516621	14520691	2	14516634;14520424	4.6e-09;4.0e-10	0			0
FBgn0011865	tRNA:G3:35Bd	2L	14530546	14530616	-	14528546	14532616	2	14528886;14530439	3.5e-10;4.6e-09	0			0
FBgn0011866	tRNA:G3:35Be	2L	14530854	14530924	-	14528854	14532924	2	14528886;14530439	3.5e-10;4.6e-09	0			0
FBgn0011867	tRNA:G3:53E	2R	12855513	12855583	+	12853513	12857583	1	12853554	3.5e-10	0			0
FBgn0011868	tRNA:G3:55E	2R	14527231	14527301	-	14525231	14529301	0			0			0
FBgn0011869	tRNA:G3:56EFa	2R	16116986	16117056	+	16114986	16119056	0			0			0
FBgn0011870	tRNA:G3:56EFb	2R	16120302	16120372	+	16118302	16122372	0			0			0
FBgn0011871	tRNA:G3:57BCa	2R	17048861	17048931	-	17046861	17050931	1	17048283	4.6e-09	0			0
FBgn0011872	tRNA:G3:57BCb	2R	17070361	17070431	+	17068361	17072431	0			0			0
FBgn0011877	tRNA:HPsi	2R	8224238	8224309	+	8222238	8226309	2	8222241;8222642	3.5e-10;2.6e-09	0			0
FBgn0011878	tRNA:H:48F	2R	8223923	8223994	+	8221923	8225994	3	8221976;8222241;8222642	2.6e-09;3.5e-10;2.6e-09	0			0
FBgn0011879	tRNA:H:56E	2R	13279720	13279791	+	13277720	13281791	0			0			0
FBgn0011880	tRNA:I:42A	2R	2053656	2053729	+	2051656	2055729	2	2053817;2053839	4.0e-10;4.6e-09	0			0
FBgn0011881	tRNA:I:49Fa	2R	9317787	9317860	-	9315787	9319860	0			1	9317591	2.5e-11	0
FBgn0011882	tRNA:I:49Fb	2R	9318489	9318562	+	9316489	9320562	0			1	9317591	2.5e-11	0
FBgn0011883	tRNA:I:49Fc	2R	9318790	9318863	+	9316790	9320863	0			1	9317591	2.5e-11	0
FBgn0011884	tRNA:I:49Fd	2R	9319282	9319355	+	9317282	9321355	0			1	9317591	2.5e-11	0
FBgn0011885	tRNA:I:49Fe	2R	9319598	9319671	+	9317598	9321671	0			0			0
FBgn0011887	tRNA:K2:42Aa	2R	2053489	2053561	+	2051489	2055561	2	2053817;2053839	4.0e-10;4.6e-09	0			0
FBgn0011888	tRNA:K2:42Ab	2R	2052381	2052453	-	2050381	2054453	2	2053817;2053839	4.0e-10;4.6e-09	0			0
FBgn0011889	tRNA:K2:42Ac	2R	2050186	2050258	-	2048186	2052258	1	2048963	4e-10	0			0
FBgn0011890	tRNA:K2:42Ad	2R	2059001	2059073	-	2057001	2061073	0			0			1	2058848	1.6e-10
FBgn0011891	tRNA:K2:42Ae	2R	2029877	2029949	-	2027877	2031949	2	2029799;2030056	4.6e-09;1.5e-10	0			0
FBgn0011892	tRNA:K2:42Ea	2R	2834313	2834385	-	2832313	2836385	1	2833653	2.6e-09	0			0
FBgn0011893	tRNA:K2:42Eb	2R	2835243	2835315	-	2833243	2837315	1	2833653	2.6e-09	0			0
FBgn0011894	tRNA:K2:42Ec	2R	2835789	2835861	-	2833789	2837861	0			0			0
FBgn0011895	tRNA:K2:42Ed	2R	2836638	2836710	-	2834638	2838710	0			0			0
FBgn0011896	tRNA:K2:50C	2R	9423550	9423622	-	9421550	9425622	1	9422986	4.6e-09	0			1	9424605	3.2e-11
FBgn0011897	tRNA:K2:56EF	2R	15690096	15690168	+	15688096	15692168	0			0			0
FBgn0011902	tRNA:K5:29A	2L	8290727	8290799	+	8288727	8292799	3	8288841;8290592;8291938	2.6e-09;4.6e-09;2.6e-09	1	8290096	2.5e-11	0
FBgn0011904	tRNA:K5:84ABa	3R	2648685	2648757	-	2646685	2650757	2	2647777;2650302	3.5e-10;4.6e-09	0			0
FBgn0011905	tRNA:K5:87BC	3R	7957078	7957149	+	7955078	7959149	0			1	7958313	8e-12	0
FBgn0011906	tRNA:L2:44EF	2R	4570720	4570802	+	4568720	4572802	0			0			1	4572576	1.6e-10
FBgn0011909	tRNA:L3:49Fa	2R	9318200	9318320	-	9316200	9320320	0			1	9317591	2.5e-11	0
FBgn0011910	tRNA:L3:49Fb	2R	9320173	9320299	+	9318173	9322299	0			0			0
FBgn0011915	tRNA:M2:48Ba	2R	7540154	7540226	+	7538154	7542226	1	7540385	4.6e-09	0			0
FBgn0011916	tRNA:M2:48Bb	2R	7548068	7548140	-	7546068	7550140	2	7547909;7549178	1.5e-10;4.6e-09	0			0
FBgn0011919	tRNA:M2:83F	3R	2321761	2321833	-	2319761	2323833	0			0			0
FBgn0011921	tRNA:M3:46A	2R	5548730	5548801	+	5546730	5550801	2	5547066;5550533	3.5e-10;5.9e-09	0			0
FBgn0011927	tRNA:M3:70Fa	3L	14667042	14667113	-	14665042	14669113	1	14666705	2.6e-09	0			1	14668837	3.2e-11
FBgn0011928	tRNA:M3:70Fb	3L	14667444	14667515	+	14665444	14669515	1	14666705	2.6e-09	0			1	14668837	3.2e-11
FBgn0011931	tRNA:N5:42Aa	2R	2050024	2050097	+	2048024	2052097	1	2048963	4e-10	0			0
FBgn0011932	tRNA:N5:42Ab	2R	2049702	2049775	+	2047702	2051775	1	2048963	4e-10	0			0
FBgn0011933	tRNA:N5:42Ac	2R	2049528	2049601	-	2047528	2051601	1	2048963	4e-10	0			0
FBgn0011934	tRNA:N5:42Ad	2R	2077877	2077950	+	2075877	2079950	0			0			0
FBgn0011935	tRNA:N5:42Ae	2R	2077634	2077707	-	2075634	2079707	0			0			0
FBgn0011936	tRNA:N5:42Af	2R	2041011	2041084	-	2039011	2043084	2	2041190;2042907	2.6e-09;1.5e-10	1	2041247	2.5e-11	0
FBgn0011937	tRNA:N5:42Ag	2R	2040691	2040764	+	2038691	2042764	1	2041190	2.6e-09	1	2041247	2.5e-11	0
FBgn0011938	tRNA:N5:42Ah	2R	2040108	2040181	-	2038108	2042181	1	2041190	2.6e-09	1	2041247	2.5e-11	0
FBgn0011944	tRNA:P:90Ca	3R	13443832	13443903	-	13441832	13445903	0			1	13442774	1.7e-11	0
FBgn0011945	tRNA:P:90Cb	3R	13445683	13445754	+	13443683	13447754	0			0			0
FBgn0011948	tRNA:R:12Ea	X	13910236	13910308	+	13908236	13912308	0			0			0
FBgn0011949	tRNA:R:12Eb	X	13910841	13910913	+	13908841	13912913	0			0			0
FBgn0011950	tRNA:R:12Ec	X	13911043	13911115	+	13909043	13913115	0			0			0
FBgn0011951	tRNA:R:12Ed	X	13911245	13911317	+	13909245	13913317	0			0			0
FBgn0011952	tRNA:R:12Ee	X	13908847	13908919	+	13906847	13910919	0			0			0
FBgn0011953	tRNA:R:12Ef	X	13997752	13997824	-	13995752	13999824	2	13996641;13998856	2.6e-09;2.6e-09	0			0
FBgn0011954	tRNA:R:19F	X	21103118	21103190	+	21101118	21105190	1	21101243	4.6e-09	0			0
FBgn0011955	tRNA:R2:42Aa	2R	2066089	2066161	-	2064089	2068161	1	2064332	4.6e-09	0			0
FBgn0011956	tRNA:R2:42Ab	2R	2057112	2057184	+	2055112	2059184	1	2056406	1.5e-10	0			1	2058848	1.6e-10
FBgn0011957	tRNA:R2:42Ac	2R	2049040	2049112	+	2047040	2051112	1	2048963	4e-10	0			0
FBgn0011958	tRNA:R2:42Ad	2R	2029670	2029742	+	2027670	2031742	2	2029799;2030056	4.6e-09;1.5e-10	0			0
FBgn0011959	tRNA:R2:84Fa	3R	3966692	3966764	-	3964692	3968764	1	3964986	1.5e-10	1	3966596	6.6e-11	0
FBgn0011960	tRNA:R2:84Fb	3R	3966449	3966521	-	3964449	3968521	1	3964986	1.5e-10	1	3966596	6.6e-11	0
FBgn0011961	tRNA:R2:84Fc	3R	3966198	3966270	-	3964198	3968270	1	3964986	1.5e-10	1	3966596	6.6e-11	0
FBgn0011962	tRNA:R2:84Fd	3R	3965945	3966017	-	3963945	3968017	1	3964986	1.5e-10	1	3966596	6.6e-11	0
FBgn0011963	tRNA:R2:84Fe	3R	3965673	3965745	-	3963673	3967745	1	3964986	1.5e-10	1	3966596	6.6e-11	1	3963866	1.6e-10
FBgn0011965	tRNA:R:83AB	3R	1213950	1214022	+	1211950	1216022	0			0			0
FBgn0011966	tRNA:R:85Ca	3R	4687602	4687674	+	4685602	4689674	0			0			0
FBgn0011970	tRNA:S2b:86A	3R	6103776	6103857	-	6101776	6105857	0			0			0
FBgn0011971	tRNA:S2b:88A	3R	9870247	9870328	-	9868247	9872328	2	9868340;9870184	2.6e-09;2.6e-09	0			0
FBgn0011974	tRNA:S474:12Eh	X	13964674	13964755	+	13962674	13966755	0			0			0
FBgn0011975	tRNA:S4:12Ea	X	13909078	13909159	+	13907078	13911159	0			0			0
FBgn0011976	tRNA:S4:12Eb	X	13909478	13909559	+	13907478	13911559	0			0			0
FBgn0011977	tRNA:S4:12Ee	X	13997396	13997477	-	13995396	13999477	2	13996641;13998856	2.6e-09;2.6e-09	0			0
FBgn0011980	tRNA:S774:12Ec	X	13919142	13919223	-	13917142	13921223	2	13917259;13919444	5.9e-09;3.5e-10	0			1	13919932	3.2e-11
FBgn0011981	tRNA:S774:12Ef	X	13998682	13998763	+	13996682	14000763	1	13998856	2.6e-09	0			0
FBgn0011982	tRNA:S7:12Ed	X	13919599	13919680	-	13917599	13921680	1	13919444	3.5e-10	0			1	13919932	3.2e-11
FBgn0011983	tRNA:S7:12Eg	X	14011762	14011843	-	14009762	14013843	3	14010529;14011409;14012301	3.5e-10;3.5e-10;4.0e-10	1	14010230	2.5e-11	0
FBgn0011984	tRNA:S7:23Ea	2L	3173003	3173084	-	3171003	3175084	1	3174652	3.5e-10	0			0
FBgn0011985	tRNA:S7:23Eb	2L	3169582	3169663	+	3167582	3171663	2	3168669;3169145	4.6e-09;4.6e-09	0			0
FBgn0011986	tRNA:S7:64D	3L	5335184	5335265	+	5333184	5337265	3	5333228;5335766;5336236	2.6e-09;2.6e-09;1.5e-10	0			0
FBgn0011987	tRNA:SeC	2R	7245069	7245155	-	7243069	7247155	2	7244125;7246153	5.9e-09;4.6e-09	0			0
FBgn0011993	tRNA:T:90Ca	3R	13450287	13450360	-	13448287	13452360	1	13450703	2.6e-09	0			0
FBgn0011994	tRNA:T:90Cb	3R	13450528	13450601	-	13448528	13452601	1	13450703	2.6e-09	0			0
FBgn0011998	tRNA:V3b:84Da	3R	3277782	3277854	+	3275782	3279854	1	3276633	2.6e-09	0			0
FBgn0011999	tRNA:V3b:84Db	3R	3277019	3277091	+	3275019	3279091	1	3276633	2.6e-09	0			0
FBgn0012000	tRNA:V3b:84Dc	3R	3297782	3297854	-	3295782	3299854	0			1	3296555	2.5e-11	0
FBgn0012001	tRNA:V3b:84Dd	3R	3301625	3301697	-	3299625	3303697	0			0			0
FBgn0012002	tRNA:V3b:90BC	3R	13443483	13443555	+	13441483	13445555	0			1	13442774	1.7e-11	0
FBgn0012003	tRNA:V3b:92Ba	3R	15497999	15498071	-	15495999	15500071	1	15496373	3.5e-10	0			0
FBgn0012004	tRNA:V3b:92Bb	3R	15615844	15615916	+	15613844	15617916	0			0			0
FBgn0012009	tRNA:V4:70BCa	3L	13426746	13426818	-	13424746	13428818	1	13425814	2.6e-09	0			0
FBgn0012010	tRNA:V4:70BCb	3L	13426148	13426220	+	13424148	13428220	1	13425814	2.6e-09	0			0
FBgn0012011	tRNA:V4:89BC	3R	12147412	12147484	+	12145412	12149484	0			0			0
FBgn0012016	tRNA:Y1:22Fa	2L	2462593	2462686	+	2460593	2464686	0			0			0
FBgn0012017	tRNA:Y1:22Fb	2L	2459924	2460044	-	2457924	2462044	0			0			0
FBgn0012018	tRNA:Y1:28C	2L	7711476	7711661	+	7709476	7713661	0			0			0
FBgn0012024	tRNA:Y1:85Aa	3R	4494803	4494896	-	4492803	4496896	1	4493320	1.5e-10	0			0
FBgn0012025	tRNA:Y1:85Ab	3R	4494334	4494427	-	4492334	4496427	1	4493320	1.5e-10	0			0
FBgn0012026	tRNA:Y1:85Ac	3R	4493838	4493930	-	4491838	4495930	1	4493320	1.5e-10	0			0
FBgn0012027	tRNA:Y1:85Ad	3R	4468423	4468515	-	4466423	4470515	4	4466530;4467909;4468379;4470444	3.5e-10;2.6e-09;2.6e-09;2.6e-09	0			0
FBgn0012028	tRNA:Y1:85Ae	3R	4468055	4468147	-	4466055	4470147	3	4466530;4467909;4468379	3.5e-10;2.6e-09;2.6e-09	0			0
FBgn0012034	AcCoAS	3L	21264306	21273343	-	21262306	21275343	4	21264010;21265989;21267644;21269773	3.5e-10;4.6e-09;5.9e-09;5.9e-09	0			0
FBgn0012036	Aldh	2L	9387389	9391679	+	9385389	9393679	2	9385807;9393366	2.6e-09;3.5e-10	0			0
FBgn0012037	Ance	2L	13905645	13909172	+	13903645	13911172	0			0			0																1
FBgn0012042	AttA	2R	10634867	10635699	+	10632867	10637699	0			0			0
FBgn0012049	BtbVII	3L	3148675	3154817	+	3146675	3156817	1	3152402	4e-10	0			1	3153414	3.2e-11						1
FBgn0012051	CalpA	2R	15312578	15318068	+	15310578	15320068	4	15311706;15313273;15313869;15316531	1.5e-10;2.6e-09;4.6e-09;4.6e-09	0			0																1
FBgn0012058	Cdc27	3L	7238856	7242439	-	7236856	7244439	1	7240155	4.6e-09	0			0
FBgn0012066	DNApol-delta	3L	15977416	15980911	-	15975416	15982911	0			0			0
FBgn0012344	Dh	3R	5463904	5475982	+	5461904	5477982	2	5474347;5474358	1.5e-10;2.6e-09	2	5467094;5472520	2.5e-11;1.7e-11	1	5469139	3.2e-11
FBgn0013263	Trl	3L	14741029	14754149	-	14739029	14756149	4	14739507;14743581;14751941;14752228	2.6e-09;4.6e-09;4.6e-09;4.6e-09	0			0
FBgn0013269	FK506-bp1	3R	11157306	11158864	-	11155306	11160864	0			0			0
FBgn0013272	Gp150	2R	18205167	18216933	+	18203167	18218933	1	18216760	3.5e-10	2	18208105;18218130	1.7e-11;2.5e-11	0
FBgn0013275	Hsp70Aa	3R	7779885	7782514	-	7777885	7784514	2	7784392;7784434	2.6e-09;2.6e-09	0			0
FBgn0013276	Hsp70Ab	3R	7784275	7786673	+	7782275	7788673	2	7784392;7784434	2.6e-09;2.6e-09	0			0
FBgn0013277	Hsp70Ba	3R	8291026	8293500	-	8289026	8295500	0			0			0
FBgn0013278	Hsp70Bb	3R	8331515	8334105	+	8329515	8336105	2	8331683;8334966	2.6e-09;2.6e-09	0			0			1		1								1
FBgn0013279	Hsp70Bc	3R	8334798	8337183	+	8332798	8339183	1	8334966	2.6e-09	0			1	8337765	1.6e-10			1
FBgn0013300	Mst35Ba	2L	14879045	14881652	-	14877045	14883652	2	14880871;14883515	4.6e-09;2.6e-09	0			0
FBgn0013301	Mst35Bb	2L	14882101	14883715	-	14880101	14885715	2	14880871;14883515	4.6e-09;2.6e-09	0			0
FBgn0013303	Nca	3L	19985023	19990798	+	19983023	19992798	1	19986819	2.6e-09	0			0
FBgn0013305	Nmda1	2R	8764596	8767328	-	8762596	8769328	0			0			0
FBgn0013307	Odc1	2R	3892308	3894178	+	3890308	3896178	0			1	3890507	8e-12	0
FBgn0013308	Odc2	2R	3894769	3896569	+	3892769	3898569	2	3896208;3896494	4.6e-09;1.5e-10	0			0
FBgn0013323	Ptth	2L	575711	576896	-	573711	578896	0			1	574868	2.5e-11	0
FBgn0013325	RpL11	2R	15329854	15331014	+	15327854	15333014	1	15329597	2.6e-09	0			2	15328856;15329546	1.6e-10;3.2e-11
FBgn0013334	Sap47	3R	11760822	11787847	+	11758822	11789847	10	11770962;11773075;11776320;11780314;11780766;11782625;11785269;11785911;11786325;11787834	3.5e-10;2.6e-09;3.5e-10;3.5e-10;4.0e-10;4.6e-09;2.6e-09;4.6e-09;3.5e-10;4.6e-09	1	11769799	2.5e-11	1	11783732	1.6e-10									1
FBgn0013342	n-syb	3L	1631910	1637767	-	1629910	1639767	0			0			1	1631204	3.2e-11
FBgn0013343	Syx1A	3R	19927322	19931465	-	19925322	19933465	3	19926140;19929271;19932199	3.5e-10;2.6e-09;3.5e-10	0			0
FBgn0013347	TfIIA-S	3R	19716110	19716778	-	19714110	19718778	0			0			2	19716244;19716266	1.6e-10;1.6e-10
FBgn0013348	TpnC41C	2R	953796	957715	-	951796	959715	2	953753;956400	1.5e-10;3.5e-10	0			1	958057	1.6e-10								1		1		1
FBgn0013432	bcn92	X	2042480	2043633	-	2040480	2045633	0			0			0
FBgn0013433	beat-Ia	2L	16049995	16081688	+	16047995	16083688	4	16059979;16064998;16066317;16081083	5.9e-09;2.6e-09;3.5e-10;1.5e-10	0			1	16060183	3.2e-11								1				1
FBgn0013435	cdc2rk	2R	5954722	5956206	-	5952722	5958206	1	5956893	4.6e-09	0			0
FBgn0013442	fos28F	2L	8180222	8181331	+	8178222	8183331	0			0			0
FBgn0013467	igl	2R	11042944	11077797	+	11040944	11079797	4	11049789;11058076;11063834;11065641	4.6e-09;2.6e-09;4.6e-09;2.6e-09	2	11058368;11067477	2.5e-11;2.5e-11	0
FBgn0013469	klu	3L	10974826	11001924	-	10972826	11003924	2	10978221;10978365	2.6e-09;2.6e-09	1	10995480	2.5e-11	0
FBgn0013531	MED20	2L	8071809	8072844	-	8069809	8074844	1	8074000	2.6e-09	0			0
FBgn0013548	l(2)dtl	2R	19590002	19592926	+	19588002	19594926	1	19592912	1.5e-10	0			0														1
FBgn0013563	pex1	3L	14064992	14069224	+	14062992	14071224	0			0			0												1		1
FBgn0013576	l(3)82Fd	3R	1098665	1176165	-	1096665	1178165	16	1101039;1104946;1109434;1125693;1134291;1134472;1134688;1137326;1139605;1140577;1143289;1144929;1150017;1159614;1171076;1177174	4.6e-09;4.6e-09;4.6e-09;2.6e-09;5.9e-09;1.5e-10;2.6e-09;4.6e-09;1.5e-10;1.5e-10;5.9e-09;4.6e-09;4.6e-09;4.6e-09;4.0e-10;1.5e-10	3	1103702;1168520;1170419	8.0e-12;2.5e-11;1.7e-11	1	1152559	1.6e-10	1				1				1				1
FBgn0013591	Mi-2	3L	19875151	19903309	-	19873151	19905309	4	19891043;19891369;19893042;19900670	4.0e-10;4.6e-09;1.5e-10;3.5e-10	1	19887607	2.5e-11	0
FBgn0013672	mt:ATPase6	dmel_mitochondrion_genome	4062	4736	+	2062	6736	2	2909;4959	2.6e-09;3.5e-10	0			0
FBgn0013673	mt:ATPase8	dmel_mitochondrion_genome	3907	4068	+	1907	6068	2	2909;4959	2.6e-09;3.5e-10	0			0
FBgn0013674	mt:CoI	dmel_mitochondrion_genome	1474	3009	+	-526	5009	2	2909;4959	2.6e-09;3.5e-10	0			0				1		1
FBgn0013675	mt:CoII	dmel_mitochondrion_genome	3083	3767	+	1083	5767	2	2909;4959	2.6e-09;3.5e-10	0			0
FBgn0013676	mt:CoIII	dmel_mitochondrion_genome	4736	5524	+	2736	7524	2	2909;4959	2.6e-09;3.5e-10	0			0
FBgn0013678	mt:Cyt-b	dmel_mitochondrion_genome	10498	11634	+	8498	13634	2	11465;12990	4.6e-09;1.5e-10	0			0
FBgn0013679	mt:ND1	dmel_mitochondrion_genome	11720	12658	-	9720	14658	2	11465;12990	4.6e-09;1.5e-10	0			0				1				1				1
FBgn0013680	mt:ND2	dmel_mitochondrion_genome	240	1265	+	-1760	3265	1	2909	2.6e-09	0			0
FBgn0013681	mt:ND3	dmel_mitochondrion_genome	5608	5961	+	3608	7961	1	4959	3.5e-10	0			0
FBgn0013682	mt:ND4	dmel_mitochondrion_genome	8204	9544	-	6204	11544	1	11465	4.6e-09	0			0
FBgn0013683	mt:ND4L	dmel_mitochondrion_genome	9544	9834	-	7544	11834	1	11465	4.6e-09	0			0
FBgn0013684	mt:ND5	dmel_mitochondrion_genome	6402	8124	-	4402	10124	1	4959	3.5e-10	0			0
FBgn0013685	mt:ND6	dmel_mitochondrion_genome	9970	10494	+	7970	12494	1	11465	4.6e-09	0			0
FBgn0013686	mt:lrRNA	dmel_mitochondrion_genome	12734	14058	-	10734	16058	3	11465;12990;15511	4.6e-09;1.5e-10;4.6e-09	0			0
FBgn0013687	mt:ori	dmel_mitochondrion_genome	14917	19517	+	12917	21517	2	12990;15511	1.5e-10;4.6e-09	0			0
FBgn0013688	mt:srRNA	dmel_mitochondrion_genome	14131	14916	-	12131	16916	2	12990;15511	1.5e-10;4.6e-09	0			0
FBgn0013689	mt:tRNA:A	dmel_mitochondrion_genome	5981	6045	+	3981	8045	1	4959	3.5e-10	0			0
FBgn0013690	mt:tRNA:C	dmel_mitochondrion_genome	1322	1383	-	-678	3383	1	2909	2.6e-09	0			0
FBgn0013691	mt:tRNA:D	dmel_mitochondrion_genome	3840	3906	+	1840	5906	2	2909;4959	2.6e-09;3.5e-10	0			0
FBgn0013692	mt:tRNA:E	dmel_mitochondrion_genome	6252	6318	+	4252	8318	1	4959	3.5e-10	0			0
FBgn0013693	mt:tRNA:F	dmel_mitochondrion_genome	6337	6401	-	4337	8401	1	4959	3.5e-10	0			0
FBgn0013694	mt:tRNA:G	dmel_mitochondrion_genome	5543	5607	+	3543	7607	1	4959	3.5e-10	0			0
FBgn0013695	mt:tRNA:H	dmel_mitochondrion_genome	8140	8205	-	6140	10205	0			0			0
FBgn0013696	mt:tRNA:I	dmel_mitochondrion_genome	1	65	+	-1999	2065	0			0			0
FBgn0013697	mt:tRNA:K	dmel_mitochondrion_genome	3768	3838	+	1768	5838	2	2909;4959	2.6e-09;3.5e-10	0			0
FBgn0013698	mt:tRNA:L:CUN	dmel_mitochondrion_genome	12669	12733	-	10669	14733	2	11465;12990	4.6e-09;1.5e-10	0			0
FBgn0013699	mt:tRNA:L:UUR	dmel_mitochondrion_genome	3012	3077	+	1012	5077	2	2909;4959	2.6e-09;3.5e-10	0			0
FBgn0013700	mt:tRNA:M	dmel_mitochondrion_genome	171	239	+	-1829	2239	0			0			0
FBgn0013701	mt:tRNA:N	dmel_mitochondrion_genome	6119	6183	+	4119	8183	1	4959	3.5e-10	0			0
FBgn0013702	mt:tRNA:P	dmel_mitochondrion_genome	9903	9963	-	7903	11963	1	11465	4.6e-09	0			0
FBgn0013703	mt:tRNA:Q	dmel_mitochondrion_genome	97	165	-	-1903	2165	0			0			0
FBgn0013704	mt:tRNA:R	dmel_mitochondrion_genome	6055	6118	+	4055	8118	1	4959	3.5e-10	0			0
FBgn0013705	mt:tRNA:S:AGY	dmel_mitochondrion_genome	6184	6251	+	4184	8251	1	4959	3.5e-10	0			0
FBgn0013706	mt:tRNA:S:UCN	dmel_mitochondrion_genome	11637	11702	+	9637	13702	2	11465;12990	4.6e-09;1.5e-10	0			0
FBgn0013707	mt:tRNA:T	dmel_mitochondrion_genome	9837	9902	+	7837	11902	1	11465	4.6e-09	0			0
FBgn0013708	mt:tRNA:V	dmel_mitochondrion_genome	14058	14130	-	12058	16130	2	12990;15511	1.5e-10;4.6e-09	0			0
FBgn0013709	mt:tRNA:W	dmel_mitochondrion_genome	1264	1329	+	-736	3329	1	2909	2.6e-09	0			0
FBgn0013710	mt:tRNA:Y	dmel_mitochondrion_genome	1403	1468	-	-597	3468	1	2909	2.6e-09	0			0
FBgn0013717	not	3L	18611901	18615231	-	18609901	18617231	1	18610773	2.6e-09	1	18614751	2.5e-11	0
FBgn0013718	nuf	3L	14183977	14226350	+	14181977	14228350	10	14190930;14195990;14199625;14201617;14203211;14211946;14212395;14216395;14220424;14227865	3.5e-10;2.6e-09;2.6e-09;4.0e-10;4.6e-09;2.6e-09;5.9e-09;1.5e-10;3.5e-10;2.6e-09	2	14192462;14221141	6.6e-11;1.7e-11	1	14210243	3.2e-11									1
FBgn0013720	pck	X	1364699	1366350	+	1362699	1368350	1	1364807	4.6e-09	0			0
FBgn0013725	phyl	2R	10314841	10319840	-	10312841	10321840	1	10316916	4e-10	0			1	10316483	1.6e-10
FBgn0013726	pnut	2R	4124774	4127835	+	4122774	4129835	2	4127304;4127536	2.6e-09;4.0e-10	0			0
FBgn0013732	sced	2R	2544833	2548129	+	2542833	2550129	0			0			0
FBgn0013733	shot	2R	9751742	9829615	-	9749742	9831615	13	9763685;9771513;9773335;9782982;9789089;9793024;9796622;9799220;9801730;9811073;9815236;9824410;9826393	4.0e-10;4.6e-09;3.5e-10;1.5e-10;3.5e-10;4.6e-09;4.6e-09;2.6e-09;2.6e-09;1.5e-10;2.6e-09;4.6e-09;4.6e-09	5	9774378;9777777;9783069;9790349;9830428	8.0e-12;2.5e-11;1.7e-11;1.7e-11;2.5e-11	2	9780009;9819548	3.2e-11;3.2e-11	1				1				1				1
FBgn0013745	Acp98AB	3R	23520623	23520778	+	23518623	23522778	2	23518924;23522158	3.5e-10;1.5e-10	0			0
FBgn0013746	alien	2L	8994669	8997375	-	8992669	8999375	0			1	8992780	8e-12	0
FBgn0013749	Arf102F	4	1144800	1145807	+	1142800	1147807	1	1147553	5.9e-09	0			0
FBgn0013750	Arf51F	2R	11209979	11212399	+	11207979	11214399	2	11209879;11211322	4.6e-09;4.6e-09	0			0															1
FBgn0013751	Awh	3L	3846153	3861697	+	3844153	3863697	3	3845352;3845424;3845670	4.0e-10;4.0e-10;4.0e-10	1	3856218	2.5e-11	0
FBgn0013753	Bgb	3L	1639687	1640952	+	1637687	1642952	0			0			0
FBgn0013755	Bro	3L	1647869	1648613	+	1645869	1650613	2	1645932;1648572	5.9e-09;3.5e-10	0			0
FBgn0013756	Mtor	2R	7740124	7748364	+	7738124	7750364	3	7741784;7742822;7749497	2.6e-09;3.5e-10;2.6e-09	1	7747244	1.7e-11	0
FBgn0013759	Caki	3R	17611484	17648364	-	17609484	17650364	7	17610590;17612951;17615324;17637129;17638532;17646122;17649916	1.5e-10;4.6e-09;4.6e-09;4.6e-09;2.6e-09;1.5e-10;2.6e-09	1	17620703	8e-12	0			1				1				1
FBgn0013762	Cdk5	2R	11457035	11458918	-	11455035	11460918	0			1	11459172	2.5e-11	1	11457073	1.6e-10
FBgn0013763	Chit	2R	12579203	12581260	+	12577203	12583260	2	12577537;12578129	4.6e-09;1.5e-10	0			0																1
FBgn0013764	Chi	2R	19919062	19921459	-	19917062	19923459	0			0			0
FBgn0013765	cnn	2R	9326819	9337990	-	9324819	9339990	1	9334160	3.5e-10	2	9325140;9339285	8.0e-12;1.7e-11	0							1				1
FBgn0013767	Crz	3R	10140658	10141439	+	10138658	10143439	2	10141055;10142286	4.6e-09;1.5e-10	0			0
FBgn0013770	Cp1	2R	9848164	9855486	+	9846164	9857486	3	9847960;9853189;9853459	3.5e-10;2.6e-09;5.9e-09	0			0
FBgn0013771	Cyp6a9	2R	10766861	10768877	-	10764861	10770877	1	10768772	5.9e-09	0			0
FBgn0013772	Cyp6a8	2R	10774676	10776514	-	10772676	10778514	0			1	10778463	8e-12	0															1
FBgn0013773	Cyp6a22	2R	10759178	10760970	+	10757178	10762970	1	10757838	2.6e-09	1	10760664	2.5e-11	0
FBgn0013799	Deaf1	3L	19811280	19822623	+	19809280	19824623	5	19810991;19813309;19814707;19815060;19821535	4.6e-09;2.6e-09;4.6e-09;5.9e-09;4.0e-10	1	19815665	8e-12	0															1
FBgn0013809	Dhc16F	X	17958635	17972505	+	17956635	17974505	2	17967628;17969300	1.5e-10;4.6e-09	0			0
FBgn0013810	Dhc36C	2L	17501467	17525517	+	17499467	17527517	3	17505311;17514540;17524272	3.5e-10;2.6e-09;4.6e-09	2	17502947;17509306	2.5e-11;6.6e-11	0
FBgn0013811	Dhc62B	3L	1759172	1771650	-	1757172	1773650	1	1765875	5.9e-09	0			0
FBgn0013812	Dhc93AB	3R	16850741	16868141	-	16848741	16870141	1	16854979	2.6e-09	1	16867105	6.6e-11	2	16856187;16859190	1.6e-10;1.6e-10
FBgn0013813	Dhc98D	3R	24312675	24345120	+	24310675	24347120	4	24319740;24321214;24331112;24342368	4.0e-10;2.6e-09;5.9e-09;4.6e-09	0			1	24334578	1.6e-10	1		1		1		1		1		1
FBgn0013948	Eip93F	3R	17774836	17837910	+	17772836	17839910	11	17776260;17777896;17799816;17804738;17810859;17817356;17820926;17826685;17833137;17834882;17838102	4.6e-09;1.5e-10;5.9e-09;3.5e-10;4.6e-09;4.6e-09;2.6e-09;4.6e-09;4.0e-10;3.5e-10;2.6e-09	1	17822905	8e-12	2	17790101;17824675	1.6e-10;1.6e-10	1				1				1
FBgn0013949	Ela	3R	20691073	20692425	+	20689073	20694425	0			0			0
FBgn0013953	Esp	3R	20667765	20676134	+	20665765	20678134	4	20665820;20666676;20668585;20673256	1.5e-10;4.6e-09;4.6e-09;4.6e-09	1	20675183	6.6e-11	0
FBgn0013954	FK506-bp2	2R	15177610	15178467	+	15175610	15180467	1	15176250	4.6e-09	0			0												1
FBgn0013955	PR2	2R	9030337	9040161	-	9028337	9042161	0			0			1	9031420	1.6e-10
FBgn0013972	Gycalpha99B	3R	25508224	25511502	+	25506224	25513502	0			0			0																1
FBgn0013973	Gycbeta100B	3R	26960114	26997242	+	26958114	26999242	6	26962309;26969200;26983247;26983716;26986509;26987902	4.6e-09;2.6e-09;4.6e-09;2.6e-09;2.6e-09;3.5e-10	2	26966696;26970924	2.5e-11;1.7e-11	0
FBgn0013981	His4r	3R	10451461	10452336	+	10449461	10454336	1	10450725	4.6e-09	0			0																1
FBgn0013983	imd	2R	14297296	14299024	-	14295296	14301024	1	14297420	5.9e-09	0			0
FBgn0013984	InR	3R	17398221	17445043	-	17396221	17447043	6	17396871;17410797;17415007;17417488;17438129;17443932	2.6e-09;4.0e-10;2.6e-09;2.6e-09;4.6e-09;2.6e-09	2	17400879;17432611	8.0e-12;2.5e-11	0			1				1				1				1
FBgn0013987	MAPk-Ak2	X	5653941	5658231	-	5651941	5660231	1	5655949	2.6e-09	0			0
FBgn0013988	Strn-Mlck	2R	11834431	11873458	-	11832431	11875458	6	11833909;11835416;11847007;11860148;11860538;11870378	5.9e-09;1.5e-10;2.6e-09;5.9e-09;5.9e-09;4.0e-10	0			5	11833949;11834438;11852186;11852516;11872915	3.2e-11;3.2e-11;1.6e-10;3.2e-11;1.6e-10	1				1			1	1				1
FBgn0013995	Calx	3R	16803998	16840182	+	16801998	16842182	5	16806817;16824400;16835553;16835875;16836548	4.0e-10;4.6e-09;4.6e-09;4.6e-09;1.5e-10	2	16805070;16828296	2.5e-11;8.0e-12	1	16805340	3.2e-11									1
FBgn0013997	Nrx-IV	3L	12139675	12150106	+	12137675	12152106	1	12148262	4.6e-09	0			0			1				1				1
FBgn0013998	Nsf2	3R	9660195	9663708	-	9658195	9665708	0			0			0															1
FBgn0014000	Hf	2L	19966727	19967683	-	19964727	19969683	0			0			0
FBgn0014001	Pak	3R	2176620	2185974	+	2174620	2187974	1	2176334	1.5e-10	0			0
FBgn0014002	Pdi	3L	15130430	15135745	-	15128430	15137745	1	15137388	4e-10	0			0																1
FBgn0014006	Pk92B	3R	15705441	15711758	+	15703441	15713758	1	15707066	2.6e-09	0			0
FBgn0014007	Ptp69D	3L	12728049	12734668	+	12726049	12736668	7	12726375;12727795;12727849;12731195;12733142;12734324;12736022	3.5e-10;4.6e-09;3.5e-10;2.6e-09;4.6e-09;3.5e-10;4.6e-09	0			0
FBgn0014009	Rab2	2R	2584227	2587441	+	2582227	2589441	1	2584782	4.6e-09	0			1	2587727	3.2e-11
FBgn0014010	Rab5	2L	2359546	2365362	-	2357546	2367362	1	2365389	4.6e-09	0			0
FBgn0014011	Rac2	3L	7426992	7428279	-	7424992	7430279	0			0			1	7428979	3.2e-11
FBgn0014018	Rel	3R	4869900	4873699	-	4867900	4875699	2	4868290;4869527	3.5e-10;4.6e-09	0			0
FBgn0014019	Rh5	2L	12008376	12009846	+	12006376	12011846	0			1	12006998	2.5e-11	1	12007750	3.2e-11														1
FBgn0014020	Rho1	2R	11990191	11994734	+	11988191	11996734	1	11993895	5.9e-09	1	11994812	8e-12	0
FBgn0014022	Rlb1	3R	5339068	5340550	+	5337068	5342550	1	5338057	4e-10	0			0
FBgn0014023	Rlc1	3R	5340538	5341829	-	5338538	5343829	0			0			0
FBgn0014024	Rnp4F	X	5212961	5216759	-	5210961	5218759	4	5217206;5217277;5217475;5217534	4.6e-09;5.9e-09;4.6e-09;4.6e-09	0			0
FBgn0014026	RpL7A	X	6425049	6427318	-	6423049	6429318	0			0			0
FBgn0014028	SdhB	2R	2695117	2696677	+	2693117	2698677	0			1	2696077	2.5e-11	0
FBgn0014029	2012-09-02	3R	16411851	16414085	-	16409851	16416085	0			0			0
FBgn0014031	Spat	X	6422981	6424759	+	6420981	6426759	0			0			0																1
FBgn0014032	Sptr	X	8357338	8359030	-	8355338	8361030	0			0			0
FBgn0014033	Sr-CI	2L	4121721	4124002	+	4119721	4126002	0			0			0
FBgn0014037	Su(Tpl)	3L	19884505	19902500	-	19882505	19904500	4	19891043;19891369;19893042;19900670	4.0e-10;4.6e-09;1.5e-10;3.5e-10	1	19887607	2.5e-11	0
FBgn0014073	Tie	3L	4510698	4524519	-	4508698	4526519	2	4518986;4526372	2.6e-09;5.9e-09	0			0
FBgn0014075	Ugt	3L	18865847	18871352	+	18863847	18873352	2	18867471;18871622	5.9e-09;2.6e-09	0			1	18866872	3.2e-11
FBgn0014076	Vm32E	2L	11171229	11171665	-	11169229	11173665	0			1	11169317	2.5e-11	0
FBgn0014092	CG4278	2L	16327071	16328131	+	16325071	16330131	0			0			0
FBgn0014127	barr	2L	20058164	20060975	-	20056164	20062975	1	20062697	2.6e-09	0			0
FBgn0014133	bif	X	11573028	11588774	+	11571028	11590774	3	11575925;11583579;11585929	4.0e-10;4.6e-09;4.6e-09	0			1	11581760	3.2e-11									1
FBgn0014135	bnl	3R	15619795	15662539	-	15617795	15664539	9	15618482;15620242;15625794;15628131;15642548;15646981;15647860;15651093;15653333	2.6e-09;5.9e-09;4.6e-09;2.6e-09;2.6e-09;4.6e-09;5.9e-09;1.5e-10;2.6e-09	1	15652641	6.6e-11	2	15655135;15663220	1.6e-10;1.6e-10
FBgn0014141	cher	3R	12917255	12948404	-	12915255	12950404	4	12917115;12940381;12948558;12949856	2.6e-09;4.6e-09;1.5e-10;2.6e-09	0			1	12924203	3.2e-11									1
FBgn0014143	croc	3L	21467135	21469656	-	21465135	21471656	0			0			0							1
FBgn0014163	fax	3L	16396387	16404939	-	16394387	16406939	4	16397151;16402792;16405129;16405654	4.6e-09;2.6e-09;1.5e-10;4.6e-09	0			1	16406609	1.6e-10	1
FBgn0014179	gcm	2L	9579449	9581742	-	9577449	9583742	2	9579963;9582424	5.9e-09;2.6e-09	0			0
FBgn0014184	Oda	2R	8054077	8061767	-	8052077	8063767	0			1	8059811	6.6e-11	0
FBgn0014189	Hel25E	2L	5539326	5542310	-	5537326	5544310	2	5537367;5537406	2.6e-09;1.5e-10	0			0
FBgn0014269	prod	2R	14856910	14858656	-	14854910	14860656	2	14855644;14860397	2.6e-09;2.6e-09	0			0
FBgn0014340	mof	X	5767868	5770884	-	5765868	5772884	0			0			0
FBgn0014342	mia	3R	1374047	1376889	-	1372047	1378889	1	1374111	2.6e-09	1	1376905	8e-12	0
FBgn0014343	mirr	3L	12686848	12703243	+	12684848	12705243	0			1	12690801	2.5e-11	0			1								1
FBgn0014362	mub	3L	21872710	21919801	+	21870710	21921801	6	21872982;21881455;21895812;21896126;21897496;21913310	3.5e-10;1.5e-10;2.6e-09;2.6e-09;4.0e-10;4.6e-09	2	21892685;21905213	8.0e-12;2.5e-11	2	21899554;21902595	3.2e-11;3.2e-11	1				1				1				1
FBgn0014366	noi	3R	1415323	1417180	-	1413323	1419180	1	1417551	1.5e-10	0			0
FBgn0014368	nol	3L	11123935	11124506	+	11121935	11126506	1	11124968	4.6e-09	0			0
FBgn0014380	RhoL	3R	5322917	5328299	-	5320917	5330299	1	5325297	4.6e-09	0			0
FBgn0014388	sty	3L	3401137	3424935	-	3399137	3426935	3	3409650;3412649;3412671	5.9e-09;2.6e-09;4.6e-09	0			0
FBgn0014391	sun	X	15741454	15743273	-	15739454	15745273	2	15741639;15743898	3.5e-10;2.6e-09	0			1	15744664	1.6e-10
FBgn0014395	tilB	X	21851573	21853299	+	21849573	21855299	1	21850955	5.9e-09	1	21852643	8e-12	0
FBgn0014396	tim	2L	3493986	3507754	-	3491986	3509754	2	3500401;3508742	5.9e-09;2.6e-09	0			0			1				1				1		1		1
FBgn0014411	Vps26	X	1767896	1770514	+	1765896	1772514	0			0			0
FBgn0014417	CG13397	2L	8409051	8411868	-	8407051	8413868	1	8413010	3.5e-10	0			0
FBgn0014427	CG11899	3R	25026174	25027492	+	25024174	25029492	2	25025332;25026513	2.6e-09;3.5e-10	1	25029205	2.5e-11	0
FBgn0014454	Acp1	2L	7740552	7741542	-	7738552	7743542	1	7739109	4.6e-09	0			0
FBgn0014455	Ahcy13	X	15344295	15346683	+	15342295	15348683	0			0			0
FBgn0014464	Cp7Fa	X	8364921	8367120	+	8362921	8369120	0			0			0
FBgn0014465	Cp7Fb	X	8367238	8370104	+	8365238	8372104	1	8370605	4.6e-09	0			0
FBgn0014466	Cp7Fc	X	8371150	8372353	+	8369150	8374353	1	8370605	4.6e-09	0			0
FBgn0014467	CrebB-17A	X	18260960	18270084	+	18258960	18272084	4	18264358;18264526;18267773;18269418	2.6e-09;2.6e-09;3.5e-10;5.9e-09	0			0
FBgn0014469	Cyp4e2	2R	4332217	4334676	+	4330217	4336676	1	4331113	2.6e-09	0			0
FBgn0014848	Eig71Eh	3L	15652033	15652552	-	15650033	15654552	2	15651106;15653349	3.5e-10;4.6e-09	0			0
FBgn0014849	Eig71Ei	3L	15652807	15653314	+	15650807	15655314	4	15651106;15653349;15654900;15655270	3.5e-10;4.6e-09;2.6e-09;2.6e-09	0			0
FBgn0014850	Eig71Ej	3L	15653649	15654115	-	15651649	15656115	3	15653349;15654900;15655270	4.6e-09;2.6e-09;2.6e-09	0			0
FBgn0014851	Eig71Ek	3L	15654348	15654903	+	15652348	15656903	3	15653349;15654900;15655270	4.6e-09;2.6e-09;2.6e-09	0			0
FBgn0014857	His3.3A	2L	5055058	5055995	+	5053058	5057995	0			0			0
FBgn0014859	Hr38	2L	20683462	20714589	-	20681462	20716589	9	20681609;20681657;20682303;20683306;20690155;20694873;20700699;20701275;20709814	4.6e-09;3.5e-10;2.6e-09;2.6e-09;3.5e-10;4.6e-09;4.6e-09;4.0e-10;3.5e-10	0			1	20684115	3.2e-11
FBgn0014861	Mcm2	3R	4090565	4093653	+	4088565	4095653	1	4095405	4e-10	0			0
FBgn0014863	Mlp84B	3R	2939244	2943453	-	2937244	2945453	3	2939625;2944947;2945116	4.6e-09;4.0e-10;1.5e-10	0			0
FBgn0014865	Mtk	2R	11296351	11296621	+	11294351	11298621	0			0			0										1
FBgn0014868	Ost48	X	9050955	9052544	-	9048955	9054544	0			0			0
FBgn0014869	Pglym78	3R	24973970	24975623	+	24971970	24977623	1	24975572	4.6e-09	0			0
FBgn0014870	Psi	2R	12750470	12755218	-	12748470	12757218	2	12748586;12750389	5.9e-09;5.9e-09	1	12753267	6.6e-11	0
FBgn0014877	Roe1	2R	9441587	9443111	+	9439587	9445111	2	9444786;9444962	4.6e-09;2.6e-09	0			0
FBgn0014879	Set	3R	11089257	11090975	+	11087257	11092975	0			1	11092084	1.7e-11	0
FBgn0014903	CG14630	X	925538	927198	+	923538	929198	1	926761	4.6e-09	0			0
FBgn0014906	Hydr2	2L	3163647	3168999	+	3161647	3170999	4	3164589;3164600;3168669;3169145	3.5e-10;3.5e-10;4.6e-09;4.6e-09	0			0
FBgn0014930	CG2846	3R	3737739	3738999	-	3735739	3740999	0			0			0
FBgn0014931	CG2678	3R	3739579	3742178	+	3737579	3744178	1	3741393	4.6e-09	0			0
FBgn0014949	btn	3R	18411871	18412347	-	18409871	18414347	0			0			0
FBgn0015000	betaggt-I	2L	4945598	4948321	+	4943598	4950321	0			0			0
FBgn0015001	iotaTry	2R	7244227	7245041	+	7242227	7247041	2	7244125;7246153	5.9e-09;4.6e-09	0			0
FBgn0015008	Actn3	3R	12801607	12803517	-	12799607	12805517	0			2	12802814;12805294	2.5e-11;2.5e-11	0
FBgn0015010	Ag5r	X	14679126	14680266	-	14677126	14682266	0			0			0
FBgn0015011	Ahcy89E	3R	12804161	12807905	-	12802161	12809905	0			2	12802814;12805294	2.5e-11;2.5e-11	0															1
FBgn0015014	tgo	3R	4842492	4845739	-	4840492	4847739	1	4842472	3.5e-10	0			1	4845850	3.2e-11
FBgn0015019	Cctgamma	3R	12473311	12475700	+	12471311	12477700	1	12473462	1.5e-10	0			0
FBgn0015024	CkIalpha	X	12547816	12551354	+	12545816	12553354	1	12551533	2.6e-09	0			0															1
FBgn0015025	CkIIalpha-i1	3L	15810093	15811714	+	15808093	15813714	1	15813693	4.6e-09	1	15812228	8e-12	0
FBgn0015031	cype	2L	5327241	5328000	+	5325241	5330000	2	5327349;5328476	2.6e-09;1.5e-10	0			0								1						1
FBgn0015032	Cyp4c3	3R	26719683	26726410	+	26717683	26728410	2	26718350;26722570	5.9e-09;2.6e-09	0			2	26718567;26722786	1.6e-10;1.6e-10
FBgn0015033	Cyp4d8	3L	7486649	7489279	-	7484649	7491279	3	7485602;7488235;7489585	4.6e-09;2.6e-09;2.6e-09	0			0			1		1				1
FBgn0015034	Cyp4e1	2R	4334974	4337250	+	4332974	4339250	0			1	4336835	8e-12	0
FBgn0015035	Cyp4e3	2L	9747839	9750071	-	9745839	9752071	0			0			0
FBgn0015036	Cyp4ae1	X	2072917	2075034	+	2070917	2077034	0			0			0
FBgn0015037	Cyp4p1	2R	5127548	5129642	+	5125548	5131642	0			0			0				1		1		1		1				1	1
FBgn0015038	Cyp9b1	2R	3015343	3017312	-	3013343	3019312	0			0			0
FBgn0015039	Cyp9b2	2R	3017782	3019640	-	3015782	3021640	0			0			0															1	1
FBgn0015040	Cyp9c1	2R	20518598	20520455	+	20516598	20522455	1	20521240	5.9e-09	1	20520191	2.5e-11	0
FBgn0015075	Ddx1	3L	22256469	22259124	+	22254469	22261124	1	22256271	3.5e-10	0			0
FBgn0015129	DopR2	3R	25456026	25485706	-	25454026	25487706	2	25459538;25464477	4.0e-10;4.0e-10	0			0							1				1
FBgn0015218	eIF-4E	3L	9392716	9395565	-	9390716	9397565	3	9392641;9394934;9397134	2.6e-09;4.6e-09;2.6e-09	0			0
FBgn0015221	Fer2LCH	3R	26213554	26216306	+	26211554	26218306	0			1	26212254	8e-12	0															1	1
FBgn0015222	Fer1HCH	3R	26211290	26213851	-	26209290	26215851	0			1	26212254	8e-12	1	26211299	3.2e-11														1
FBgn0015229	glec	3R	17676627	17681984	-	17674627	17683984	1	17678363	2.6e-09	0			0
FBgn0015230	Glut3	3R	12614033	12615745	+	12612033	12617745	0			0			0
FBgn0015239	Hr78	3L	21487119	21490585	-	21485119	21492585	1	21487714	4e-10	0			0
FBgn0015240	Hr96	3R	20850961	20855075	+	20848961	20857075	2	20850994;20856024	4.6e-09;5.9e-09	2	20852038;20855822	8.0e-12;2.5e-11	0
FBgn0015245	Hsp60	X	11002506	11006341	+	11000506	11008341	1	11003284	5.9e-09	0			1	11003140	1.6e-10
FBgn0015247	Iap2	2R	11819675	11822330	-	11817675	11824330	3	11817910;11818138;11822461	3.5e-10;3.5e-10;4.0e-10	0			0
FBgn0015268	Nap1	2R	19792696	19794837	-	19790696	19796837	3	19792161;19795042;19795721	4.6e-09;4.6e-09;4.6e-09	1	19792891	2.5e-11	1	19795852	3.2e-11
FBgn0015269	Nf1	3R	21808735	21820876	+	21806735	21822876	2	21807728;21817253	4.6e-09;3.5e-10	1	21808778	6.6e-11	1	21817825	3.2e-11	1				1				1				1
FBgn0015270	Orc2	3R	9790639	9792803	+	9788639	9794803	1	9789609	3.5e-10	0			0
FBgn0015271	Orc5	2L	13829691	13831576	+	13827691	13833576	0			1	13830519	2.5e-11	0
FBgn0015277	Pi3K59F	2R	19447961	19451558	+	19445961	19453558	1	19452277	2.6e-09	1	19449330	2.5e-11	0
FBgn0015278	Pi3K68D	3L	11767750	11783108	-	11765750	11785108	4	11768262;11775714;11778923;11783315	2.6e-09;1.5e-10;2.6e-09;4.6e-09	0			0											1
FBgn0015279	Pi3K92E	3R	16454694	16460430	-	16452694	16462430	4	16453901;16455791;16460707;16460788	1.5e-10;4.6e-09;3.5e-10;3.5e-10	1	16459655	8e-12	1	16461883	1.6e-10
FBgn0015282	Pros26.4	3R	19755595	19757247	-	19753595	19759247	2	19756052;19758766	3.5e-10;4.6e-09	0			1	19754033	3.2e-11
FBgn0015283	Pros54	3L	21530100	21531683	+	21528100	21533683	1	21529365	4.6e-09	0			1	21529659	3.2e-11													1
FBgn0015286	Rala	X	3599017	3613665	-	3597017	3615665	4	3597163;3600877;3609118;3613913	3.5e-10;1.5e-10;3.5e-10;3.5e-10	1	3614167	1.7e-11	0
FBgn0015288	RpL22	X	656593	659172	-	654593	661172	0			1	654998	8e-12	0
FBgn0015295	shark	2R	12086928	12090388	-	12084928	12092388	1	12091613	1.5e-10	1	12086626	1.7e-11	0
FBgn0015296	Shc	3L	9420100	9421779	+	9418100	9423779	1	9418980	2.6e-09	0			0
FBgn0015298	Srp19	3L	7340410	7341125	-	7338410	7343125	0			1	7341974	8e-12	0
FBgn0015299	Ssb-c31a	2L	8211347	8211938	+	8209347	8213938	2	8210125;8213401	2.6e-09;3.5e-10	0			0
FBgn0015300	Ssl	2R	20386766	20387754	-	20384766	20389754	1	20386389	4e-10	0			0
FBgn0015316	Try29F	2L	8998537	8999468	+	8996537	9001468	0			0			0
FBgn0015320	UbcD2	2L	10765562	10768005	-	10763562	10770005	1	10765006	2.6e-09	0			0
FBgn0015321	UbcD4	3L	9691442	9693581	+	9689442	9695581	1	9690506	3.5e-10	0			0
FBgn0015323	VAChT	3R	14531174	14544638	+	14529174	14546638	3	14539286;14540625;14543030	4.6e-09;3.5e-10;4.6e-09	2	14534402;14545502	2.5e-11;8.0e-12	1	14533729	1.6e-10													1
FBgn0015324	Vha26	3R	1417453	1420429	+	1415453	1422429	2	1417551;1420780	1.5e-10;4.6e-09	0			0
FBgn0015331	abs	3R	58765	60763	+	56765	62763	0			1	57452	1.7e-11	1	59286	3.2e-11
FBgn0015336	CG15865	X	16554926	16558488	-	16552926	16560488	0			1	16556033	1.7e-11	0
FBgn0015338	CG5861	2L	16305786	16307275	-	16303786	16309275	2	16303920;16304495	3.5e-10;1.5e-10	0			0
FBgn0015351	CG14906	3R	12475703	12478029	-	12473703	12480029	0			1	12478308	2.5e-11	0
FBgn0015359	CG2034	3L	2257669	2258922	+	2255669	2260922	0			1	2260847	1.7e-11	1	2258541	3.2e-11
FBgn0015360	oxt	3L	2258839	2262661	-	2256839	2264661	1	2261285	3.5e-10	1	2260847	1.7e-11	1	2258541	3.2e-11
FBgn0015371	chn	2R	11002762	11032288	+	11000762	11034288	6	11006348;11010154;11011543;11014608;11016051;11021891	4.0e-10;3.5e-10;2.6e-09;1.5e-10;2.6e-09;4.6e-09	0			1	11014421	1.6e-10													1
FBgn0015372	chrw	2R	19407362	19411096	-	19405362	19413096	0			1	19410953	2.5e-11	0
FBgn0015374	crl	X	16487712	16489453	+	16485712	16491453	1	16486153	3.5e-10	1	16488293	2.5e-11	0
FBgn0015376	cutlet	2L	3707230	3711722	-	3705230	3713722	1	3706347	1.5e-10	1	3708144	6.6e-11	0
FBgn0015379	dod	X	21216375	21217885	+	21214375	21219885	0			0			0
FBgn0015380	drl	2L	19190346	19208615	+	19188346	19210615	0			1	19206853	2.5e-11	0
FBgn0015381	dsf	2L	5925937	5938767	+	5923937	5940767	3	5924849;5926845;5931586	2.6e-09;2.6e-09;2.6e-09	0			0
FBgn0015391	glu	2L	16733617	16738372	-	16731617	16740372	1	16732889	3.5e-10	0			1	16738478	3.2e-11
FBgn0015393	hoip	2L	9699791	9700459	+	9697791	9702459	1	9702168	2.6e-09	0			0								1
FBgn0015396	jumu	3R	6175906	6187343	+	6173906	6189343	4	6178772;6182143;6186916;6188482	2.6e-09;3.5e-10;4.6e-09;4.6e-09	0			1	6188811	1.6e-10
FBgn0015399	kek1	2L	12818930	12822787	-	12816930	12824787	2	12818027;12822869	3.5e-10;1.5e-10	0			0
FBgn0015400	kek2	2L	11621819	11626136	+	11619819	11628136	1	11622880	3.5e-10	0			0															1
FBgn0015402	ksr	3R	1305871	1309607	-	1303871	1311607	0			1	1310686	1.7e-11	0
FBgn0015477	Rme-8	2R	5055261	5064685	-	5053261	5066685	2	5056150;5064738	2.6e-09;4.0e-10	1	5053580	8e-12	1	5062162	1.6e-10	1				1				1
FBgn0015509	lin19	2R	3804361	3808482	+	3802361	3810482	0			0			0
FBgn0015513	mbc	3R	19607508	19627396	+	19605508	19629396	4	19611939;19617363;19621132;19628444	2.6e-09;4.6e-09;1.5e-10;4.0e-10	0			0											1
FBgn0015519	nAcRalpha-7E	X	8176830	8223711	-	8174830	8225711	13	8174849;8178940;8182278;8183166;8189434;8191663;8192335;8203717;8208560;8214247;8215987;8224327;8225623	4.0e-10;4.0e-10;5.9e-09;2.6e-09;2.6e-09;4.6e-09;3.5e-10;2.6e-09;4.6e-09;2.6e-09;2.6e-09;4.6e-09;2.6e-09	0			0											1					1
FBgn0015520	nonA-l	3R	12465929	12468541	+	12463929	12470541	1	12464404	4e-10	0			0
FBgn0015521	oho23B	2L	2856070	2857041	+	2854070	2859041	0			0			0
FBgn0015522	olf186-M	2R	13734206	13735949	+	13732206	13737949	2	13733729;13734011	1.5e-10;2.6e-09	1	13735703	2.5e-11	0
FBgn0015524	otp	2R	16771116	16790900	-	16769116	16792900	4	16772512;16775566;16780488;16788742	4.6e-09;1.5e-10;1.5e-10;2.6e-09	1	16788635	1.7e-11	0
FBgn0015527	pen	X	21217530	21220866	-	21215530	21222866	0			0			0
FBgn0015541	sda	3R	22741455	22771035	+	22739455	22773035	5	22747522;22751563;22756855;22762527;22770878	2.6e-09;2.6e-09;2.6e-09;3.5e-10;4.6e-09	0			0
FBgn0015542	sima	3R	25884037	25947101	+	25882037	25949101	9	25884510;25890928;25901944;25902900;25927434;25930085;25932286;25942044;25945535	3.5e-10;4.6e-09;4.6e-09;2.6e-09;4.6e-09;3.5e-10;1.5e-10;1.5e-10;1.5e-10	0			1	25944883	1.6e-10	1				1				1				1
FBgn0015543	snoRNA:Me28S-A1322	2R	7780628	7780700	+	7778628	7782700	1	7779717	2.6e-09	0			0
FBgn0015544	spag	2R	20046888	20049021	+	20044888	20051021	1	20050981	4e-10	0			0
FBgn0015546	spel1	2L	14362068	14365568	+	14360068	14367568	2	14362200;14367133	5.9e-09;4.0e-10	0			0
FBgn0015550	tap	3L	17352750	17354921	+	17350750	17356921	1	17354226	1.5e-10	0			0
FBgn0015553	tos	2L	18679630	18682155	-	18677630	18684155	2	18677717;18682229	4.6e-09;2.6e-09	0			0
FBgn0015558	tty	X	21202369	21209988	-	21200369	21211988	1	21202572	4.6e-09	0			0			1				1				1
FBgn0015561	unpg	2R	5082719	5087377	+	5080719	5089377	1	5085910	2.6e-09	0			0
FBgn0015562	veg	2R	12842969	12844826	+	12840969	12846826	1	12844583	5.9e-09	0			0
FBgn0015565	yin	X	3756996	3762359	-	3754996	3764359	2	3756760;3758012	3.5e-10;1.5e-10	2	3759522;3760217	6.6e-11;1.7e-11	2	3755551;3759911	3.2e-11;1.6e-10
FBgn0015567	alpha-Adaptin	2L	408022	414775	-	406022	416775	3	411702;412263;415561	4.6e-09;4.0e-10;4.6e-09	0			0															1
FBgn0015568	alpha-Est1	3R	3371449	3374844	-	3369449	3376844	1	3373131	5.9e-09	0			1	3376333	1.6e-10
FBgn0015569	alpha-Est10	3R	3312305	3317278	-	3310305	3319278	0			0			0
FBgn0015570	alpha-Est2	3R	3368466	3370952	+	3366466	3372952	0			0			0
FBgn0015571	alpha-Est3	3R	3364694	3367349	-	3362694	3369349	0			1	3363814	1.7e-11	0
FBgn0015572	alpha-Est4	3R	3362409	3364333	-	3360409	3366333	1	3362417	4.6e-09	2	3361896;3363814	1.7e-11;1.7e-11	0
FBgn0015574	alpha-Est6	3R	3350286	3354499	-	3348286	3356499	1	3349269	4.6e-09	0			0
FBgn0015575	alpha-Est7	3R	3345285	3349476	-	3343285	3351476	3	3344166;3347425;3349269	4.6e-09;2.6e-09;4.6e-09	0			0
FBgn0015576	alpha-Est8	3R	3335065	3341391	-	3333065	3343391	2	3333829;3340134	4.6e-09;5.9e-09	1	3341129	1.7e-11	1	3343193	1.6e-10													1
FBgn0015577	alpha-Est9	3R	3319819	3330808	-	3317819	3332808	1	3332000	2.6e-09	1	3323982	6.6e-11	2	3321943;3328136	1.6e-10;1.6e-10													1
FBgn0015582	dare	2R	7178499	7180676	-	7176499	7182676	0			0			0
FBgn0015583	Acp29AB	2L	8392466	8393239	-	8390466	8395239	0			0			0
FBgn0015584	Acp53Ea	2R	12637308	12637827	-	12635308	12639827	1	12636856	2.6e-09	0			0
FBgn0015585	Acp63F	3L	3815923	3816354	-	3813923	3818354	0			1	3814843	6.6e-11	0
FBgn0015586	Acp76A	3L	19043857	19045126	-	19041857	19047126	1	19042724	4.6e-09	0			1	19046835	1.6e-10
FBgn0015589	Apc	3R	24658022	24670372	-	24656022	24672372	1	24670665	4.6e-09	1	24659324	2.5e-11	0							1
FBgn0015591	Ast	3R	20586252	20590780	-	20584252	20592780	1	20588484	4e-10	0			0
FBgn0015600	toc	2L	3068339	3144613	-	3066339	3146613	8	3075911;3096828;3110883;3131289;3132809;3140216;3141053;3143205	4.6e-09;5.9e-09;3.5e-10;3.5e-10;1.5e-10;2.6e-09;2.6e-09;2.6e-09	2	3086240;3133838	2.5e-11;8.0e-12	0							1				1
FBgn0015602	BEAF-32	2R	10657975	10660135	+	10655975	10662135	0			0			0
FBgn0015609	CadN	2L	17649866	17739521	-	17647866	17741521	15	17652007;17653203;17653824;17656246;17660927;17669946;17672914;17675714;17684344;17689099;17707215;17710237;17711010;17716429;17716652	2.6e-09;4.6e-09;4.6e-09;2.6e-09;2.6e-09;4.6e-09;4.6e-09;2.6e-09;2.6e-09;2.6e-09;2.6e-09;4.6e-09;2.6e-09;4.6e-09;4.0e-10	4	17693025;17694743;17710698;17712516	8.0e-12;8.0e-12;2.5e-11;1.7e-11	1	17687525	3.2e-11	1				1				1				1
FBgn0015610	Caf1	3R	11051289	11053286	+	11049289	11055286	1	11050139	2.6e-09	0			0
FBgn0015614	CanB2	2R	3673517	3675640	+	3671517	3677640	1	3676277	4e-10	0			1	3675008	1.6e-10
FBgn0015615	Cap	X	16483035	16487462	-	16481035	16489462	2	16481391;16486153	4.6e-09;3.5e-10	1	16488293	2.5e-11	1	16482020	3.2e-11
FBgn0015617	Cdk7	X	5201498	5202970	-	5199498	5204970	0			0			0
FBgn0015618	Cdk8	3L	9830185	9831750	-	9828185	9833750	0			0			0
FBgn0015621	Clp	2L	819964	821209	+	817964	823209	0			1	822111	2.5e-11	0
FBgn0015622	Cnx99A	3R	25140965	25145366	-	25138965	25147366	1	25144542	3.5e-10	0			0													1			1
FBgn0015623	Cpr	2L	6338772	6346282	+	6336772	6348282	2	6338837;6344982	4.6e-09;4.0e-10	0			0
FBgn0015625	CycB3	3R	20694075	20696617	-	20692075	20698617	1	20697695	4.6e-09	0			0
FBgn0015657	DnaJ-1	3L	5743122	5745330	-	5741122	5747330	2	5743135;5745973	2.6e-09;1.5e-10	0			0
FBgn0015663	Dot	2L	3619191	3621573	+	3617191	3623573	1	3623266	1.5e-10	1	3623137	1.7e-11	0								1
FBgn0015664	Dref	2L	9964147	9967455	-	9962147	9969455	3	9963679;9964494;9968899	5.9e-09;2.6e-09;5.9e-09	0			0
FBgn0015714	Cyp6a17	2R	10761459	10763063	+	10759459	10765063	0			1	10760664	2.5e-11	0
FBgn0015721	king-tubby	2R	16989435	17011220	+	16987435	17013220	4	16989123;16996085;16999955;17011069	4.0e-10;3.5e-10;4.6e-09;4.6e-09	2	16992183;17004735	2.5e-11;1.7e-11	1	16989470	1.6e-10
FBgn0015737	Hmu	3R	23114493	23117312	+	23112493	23119312	2	23117566;23118736	4.6e-09;3.5e-10	0			0
FBgn0015754	Lis-1	2R	12066309	12072612	+	12064309	12074612	0			1	12073730	8e-12	0
FBgn0015756	RpL9	2L	11002833	11004189	-	11000833	11006189	0			0			0																1
FBgn0015765	Mpk2	3R	19976138	19978023	-	19974138	19980023	1	19975768	2.6e-09	0			0
FBgn0015766	Msr-110	3L	5560001	5570448	-	5558001	5572448	2	5564765;5566145	4.6e-09;2.6e-09	0			1	5565901	1.6e-10														1
FBgn0015770	MstProx	3R	3191661	3195027	-	3189661	3197027	1	3190211	5.9e-09	0			0
FBgn0015772	Nak	2L	18957900	18968721	-	18955900	18970721	1	18966620	5.9e-09	0			0							1				1
FBgn0015773	NetA	X	14498045	14547864	-	14496045	14549864	10	14496170;14504142;14512605;14516441;14516978;14525148;14527083;14533460;14537230;14540169	4.6e-09;3.5e-10;2.6e-09;1.5e-10;4.6e-09;3.5e-10;2.6e-09;4.6e-09;4.6e-09;4.6e-09	2	14517478;14540603	2.5e-11;2.5e-11	2	14508491;14544305	3.2e-11;1.6e-10					1
FBgn0015774	NetB	X	14581645	14643407	-	14579645	14645407	18	14579808;14579957;14582371;14582383;14583299;14586084;14588480;14590717;14591063;14598229;14598686;14599419;14602517;14616090;14630463;14631453;14632081;14635684	5.9e-09;1.5e-10;4.0e-10;4.0e-10;4.6e-09;2.6e-09;4.6e-09;3.5e-10;4.6e-09;3.5e-10;4.6e-09;2.6e-09;3.5e-10;2.6e-09;2.6e-09;2.6e-09;5.9e-09;2.6e-09	3	14613384;14615169;14627105	1.7e-11;8.0e-12;2.5e-11	0			1				1				1
FBgn0015776	nrv1	2L	6778554	6786856	-	6776554	6788856	3	6777796;6780333;6788802	4.0e-10;4.6e-09;1.5e-10	0			1	6784260	1.6e-10
FBgn0015777	nrv2	2L	6789761	6798864	-	6787761	6800864	1	6788802	1.5e-10	1	6799702	8e-12	3	6790062;6792963;6799911	1.6e-10;3.2e-11;3.2e-11
FBgn0015778	rin	3R	9472687	9478761	+	9470687	9480761	0			0			0
FBgn0015781	P5cr	3R	14854659	14855881	+	14852659	14857881	0			0			0
FBgn0015789	Rab10	X	20122451	20125717	+	20120451	20127717	0			0			1	20126720	1.6e-10
FBgn0015790	Rab11	3R	16937129	16941877	+	16935129	16943877	1	16939699	2.6e-09	2	16937854;16942187	2.5e-11;8.0e-12	0
FBgn0015791	Rab14	2L	14355147	14358400	+	14353147	14360400	0			0			0
FBgn0015793	Rab-RP3	3L	8290272	8291605	+	8288272	8293605	0			0			0
FBgn0015794	Rab-RP4	X	5564855	5565842	-	5562855	5567842	1	5564952	4e-10	0			0
FBgn0015795	Rab7	3R	19818732	19821266	+	19816732	19823266	0			0			0															1
FBgn0015796	Rab8	3L	19860588	19864157	-	19858588	19866157	3	19859776;19860644;19866135	1.5e-10;2.6e-09;3.5e-10	0			0
FBgn0015797	Rab6	2L	12107287	12109124	-	12105287	12111124	1	12107919	4.6e-09	0			0
FBgn0015799	Rbf	X	691121	695490	-	689121	697490	1	690854	1.5e-10	1	689705	6.6e-11	0
FBgn0015801	Reg-5	2R	20675526	20680929	-	20673526	20682929	1	20676697	3.5e-10	0			1	20678467	1.6e-10
FBgn0015803	rtGEF	2L	20350436	20365254	+	20348436	20367254	1	20367010	3.5e-10	1	20364049	2.5e-11	0
FBgn0015805	Rpd3	3L	4626717	4629467	+	4624717	4631467	3	4625550;4629007;4629883	3.5e-10;4.0e-10;1.5e-10	0			0
FBgn0015806	S6k	3L	5792049	5804057	-	5790049	5806057	4	5801306;5802515;5802581;5803938	5.9e-09;2.6e-09;4.6e-09;4.6e-09	1	5803870	2.5e-11	0							1				1
FBgn0015808	ScpX	2L	18831185	18833630	+	18829185	18835630	1	18830102	4.6e-09	1	18834651	2.5e-11	0
FBgn0015816	Slh	2L	2490205	2492666	-	2488205	2494666	1	2491497	2.6e-09	0			0
FBgn0015818	Spx	X	6149841	6151629	+	6147841	6153629	0			0			0
FBgn0015828	TfIIEalpha	3L	11675126	11676905	+	11673126	11678905	0			0			0
FBgn0015829	TfIIEbeta	3L	4287038	4288349	+	4285038	4290349	0			0			0																1
FBgn0015831	Rtnl2	3R	3355004	3355478	-	3353004	3357478	0			0			0
FBgn0015834	Trip1	2L	4966367	4967778	-	4964367	4969778	1	4965350	1.5e-10	0			0
FBgn0015838	Vang	2R	4990749	4994301	+	4988749	4996301	1	4990191	4.6e-09	0			0
FBgn0015872	Drip	2R	7299447	7317146	-	7297447	7319146	4	7304677;7304785;7306690;7310225	4.6e-09;4.6e-09;2.6e-09;3.5e-10	1	7300698	2.5e-11	0															1
FBgn0015903	apt	2R	19452420	19487223	+	19450420	19489223	6	19452277;19466195;19468621;19474944;19474971;19484127	2.6e-09;1.5e-10;3.5e-10;3.5e-10;2.6e-09;3.5e-10	1	19468611	8e-12	0
FBgn0015904	ara	3L	12573774	12589118	+	12571774	12591118	3	12572902;12577890;12588854	1.5e-10;4.6e-09;1.5e-10	0			0
FBgn0015905	ast	2L	1077980	1080809	+	1075980	1082809	0			0			1	1079917	1.6e-10												1
FBgn0015907	bl	2R	16475010	16494359	+	16473010	16496359	2	16474081;16481221	5.9e-09;3.5e-10	2	16480752;16481325	1.7e-11;6.6e-11	0
FBgn0015919	caup	3L	12603226	12614908	+	12601226	12616908	4	12604149;12604982;12607848;12613642	3.5e-10;4.6e-09;5.9e-09;5.9e-09	0			0
FBgn0015924	crq	2L	448254	453023	-	446254	455023	0			0			0
FBgn0015925	csul	2R	12152180	12154464	+	12150180	12156464	0			0			0
FBgn0015926	dah	X	15222379	15225035	+	15220379	15227035	1	15223433	4.6e-09	0			0
FBgn0015929	dpa	2R	3384206	3387379	-	3382206	3389379	3	3385821;3387763;3389270	5.9e-09;2.6e-09;4.6e-09	1	3387611	2.5e-11	0										1
FBgn0015946	grim	3L	18295819	18297514	-	18293819	18299514	2	18296538;18299431	3.5e-10;4.6e-09	1	18295374	1.7e-11	0
FBgn0015949	hrg	2R	15551422	15557326	-	15549422	15559326	4	15549812;15554087;15557534;15557897	4.0e-10;4.6e-09;4.6e-09;3.5e-10	0			0
FBgn0016013	Faa	3L	4072032	4073949	-	4070032	4075949	0			0			0
FBgn0016031	lama	3L	5336715	5349023	-	5334715	5351023	3	5335766;5336236;5349521	2.6e-09;1.5e-10;1.5e-10	0			0
FBgn0016032	lbm	2R	2937301	2939470	+	2935301	2941470	0			0			0						1
FBgn0016034	mael	3L	22717334	22719334	+	22715334	22721334	0			0			0
FBgn0016036	mei-P22	3L	7237488	7238483	+	7235488	7240483	1	7240155	4.6e-09	0			0
FBgn0016038	mod(r)	X	515569	517081	+	513569	519081	1	516862	4.6e-09	0			0
FBgn0016041	Tom40	X	7630922	7633622	+	7628922	7635622	1	7635281	2.6e-09	0			0
FBgn0016047	nompA	2R	7197953	7206180	-	7195953	7208180	2	7200377;7205740	1.5e-10;2.6e-09	0			0								1
FBgn0016053	pgc	2R	18217658	18220320	+	18215658	18222320	1	18216760	3.5e-10	1	18218130	2.5e-11	0
FBgn0016054	phr6-4	2L	20643348	20645789	-	20641348	20647789	1	20647263	4.6e-09	0			0
FBgn0016059	Sema-1b	2R	13560344	13571000	-	13558344	13573000	3	13560430;13564292;13572979	5.9e-09;4.6e-09;3.5e-10	1	13559431	8e-12	1	13559896	1.6e-10
FBgn0016061	side	3R	23202304	23244247	-	23200304	23246247	10	23209794;23211632;23213334;23224515;23225265;23226207;23233328;23235940;23238235;23239576	4.6e-09;1.5e-10;2.6e-09;2.6e-09;4.6e-09;3.5e-10;4.6e-09;5.9e-09;1.5e-10;3.5e-10	1	23245473	1.7e-11	0			1		1		1		1		1
FBgn0016070	smg	3L	8983637	8991089	-	8981637	8993089	2	8981979;8987699	4.6e-09;1.5e-10	0			1	8991923	3.2e-11
FBgn0016075	vkg	2L	5012144	5027412	-	5010144	5029412	2	5013501;5026760	1.5e-10;1.5e-10	3	5014808;5016145;5016538	1.7e-11;1.7e-11;8.0e-12	0											1				1
FBgn0016076	vri	2L	5299647	5310996	+	5297647	5312996	2	5301799;5302800	4.0e-10;3.5e-10	0			1	5312058	3.2e-11
FBgn0016078	wun	2R	5288052	5300965	-	5286052	5302965	9	5287562;5292221;5294863;5297778;5298901;5299065;5300314;5301163;5301561	4.0e-10;2.6e-09;2.6e-09;4.6e-09;2.6e-09;2.6e-09;4.6e-09;5.9e-09;2.6e-09	0			0
FBgn0016080	xmas-1	X	17045264	17048625	-	17043264	17050625	0			0			0
FBgn0016081	fry	3L	9624934	9672203	-	9622934	9674203	3	9644028;9651630;9657401	1.5e-10;2.6e-09;4.6e-09	2	9624773;9671296	1.7e-11;1.7e-11	1	9624248	1.6e-10	1				1				1
FBgn0016119	ATPsyn-Cf6	3R	19180973	19181782	-	19178973	19183782	0			0			0
FBgn0016120	ATPsyn-d	3R	14920720	14921792	+	14918720	14923792	1	14918959	3.5e-10	0			0
FBgn0016122	Acer	2L	8521899	8524991	+	8519899	8526991	1	8524704	3.5e-10	0			0
FBgn0016123	Aph-4	3R	26874654	26878268	+	26872654	26880268	1	26875756	2.6e-09	0			0															1	1
FBgn0016126	CaMKI	4	466120	474566	+	464120	476566	3	466796;468696;474292	2.6e-09;5.9e-09;5.9e-09	0			0
FBgn0016131	Cdk4	2R	12466981	12472953	+	12464981	12474953	2	12468951;12471287	4.6e-09;2.6e-09	0			0
FBgn0016641	PTP-ER	2R	17506889	17511947	-	17504889	17513947	4	17506376;17506746;17510321;17512686	2.6e-09;1.5e-10;3.5e-10;4.6e-09	0			1	17506822	1.6e-10
FBgn0016650	Fsh	3R	13551248	13558952	+	13549248	13560952	2	13557156;13557741	5.9e-09;2.6e-09	0			1	13557181	3.2e-11
FBgn0016660	H15	2L	5404342	5415928	+	5402342	5417928	4	5405200;5408606;5413462;5417906	2.6e-09;2.6e-09;2.6e-09;5.9e-09	0			0
FBgn0016672	Ipp	3R	9784473	9786196	+	9782473	9788196	1	9786216	3.5e-10	0			0
FBgn0016675	Lectin-galC1	2L	19417447	19418274	+	19415447	19420274	0			0			0
FBgn0016684	NaPi-T	2R	10730216	10733379	-	10728216	10735379	1	10731513	4.6e-09	1	10732168	8e-12	0
FBgn0016685	Nlp	3R	25830507	25836074	+	25828507	25838074	0			0			0
FBgn0016687	Nurf-38	2R	20446490	20448610	-	20444490	20450610	0			0			0
FBgn0016691	Oscp	3R	11091298	11092412	+	11089298	11094412	0			1	11092084	1.7e-11	0
FBgn0016693	Past1	3R	8523044	8529871	+	8521044	8531871	1	8526870	3.5e-10	0			0
FBgn0016694	Pdp1	3L	7807437	7860472	-	7805437	7862472	12	7808120;7810359;7812211;7812275;7816470;7822506;7822676;7831936;7832313;7832562;7836061;7840373	3.5e-10;3.5e-10;4.6e-09;4.6e-09;4.6e-09;2.6e-09;4.6e-09;4.6e-09;2.6e-09;5.9e-09;4.6e-09;2.6e-09	0			0
FBgn0016696	Pitslre	3L	20764637	20770037	+	20762637	20772037	1	20763411	4.6e-09	1	20763044	6.6e-11	0
FBgn0016697	Prosalpha5	2R	13300269	13301274	+	13298269	13303274	2	13299817;13300214	4.6e-09;5.9e-09	0			1	13301318	1.6e-10													1
FBgn0016698	Ptpa	2L	3377008	3378586	+	3375008	3380586	2	3378083;3380097	5.9e-09;4.6e-09	0			1	3375499	1.6e-10
FBgn0016700	Rab1	3R	17091751	17094831	-	17089751	17096831	1	17092254	4.6e-09	1	17091648	1.7e-11	0
FBgn0016701	Rab4	2R	13460579	13462484	+	13458579	13464484	3	13459821;13460575;13463845	5.9e-09;2.6e-09;3.5e-10	1	13462806	2.5e-11	0
FBgn0016715	Reg-2	3L	605165	606569	-	603165	608569	2	604501;607067	4.6e-09;3.5e-10	0			0
FBgn0016726	RpL29	2R	17181275	17181909	+	17179275	17183909	0			0			0
FBgn0016754	sba	3R	19719889	19748695	-	19717889	19750695	3	19731875;19735074;19737626	2.6e-09;2.6e-09;1.5e-10	1	19747633	1.7e-11	0			1								1
FBgn0016756	Ubp64E	3L	5746086	5754602	+	5744086	5756602	2	5745973;5749101	1.5e-10;4.6e-09	1	5751021	2.5e-11	0
FBgn0016762	angel	2R	19581521	19582755	+	19579521	19584755	0			0			0
FBgn0016792	dmt	3R	5536862	5540397	+	5534862	5542397	1	5538016	4.6e-09	1	5538577	8e-12	0
FBgn0016794	dos	3L	2589402	2595590	+	2587402	2597590	0			0			0
FBgn0016797	fz2	3L	19135998	19228191	-	19133998	19230191	20	19135205;19139635;19146593;19153332;19163180;19164957;19170778;19179975;19188993;19198313;19204541;19208338;19208824;19209353;19209927;19213811;19218529;19219856;19221988;19228822	1.5e-10;1.5e-10;2.6e-09;1.5e-10;2.6e-09;2.6e-09;4.6e-09;2.6e-09;4.6e-09;2.6e-09;4.6e-09;1.5e-10;4.6e-09;1.5e-10;4.6e-09;4.6e-09;4.6e-09;5.9e-09;5.9e-09;2.6e-09	5	19144737;19147105;19173825;19184851;19211457	2.5e-11;2.5e-11;1.7e-11;2.5e-11;2.5e-11	3	19135526;19173672;19200430	1.6e-10;1.6e-10;1.6e-10
FBgn0016917	Stat92E	3R	16361405	16378034	-	16359405	16380034	4	16368114;16374185;16374548;16374690	4.0e-10;2.6e-09;4.6e-09;1.5e-10	1	16373501	6.6e-11	1	16361727	1.6e-10
FBgn0016919	nompB	2L	21578319	21589355	-	21576319	21591355	0			0			2	21576566;21586253	1.6e-10;1.6e-10		1				1
FBgn0016920	nompC	2L	5346237	5365039	+	5344237	5367039	4	5346834;5349150;5350088;5365694	3.5e-10;4.6e-09;4.6e-09;3.5e-10	0			0											1
FBgn0016926	Pino	2L	1114652	1128953	-	1112652	1130953	1	1122361	1.5e-10	0			0
FBgn0016930	smi35A	2L	14184478	14234108	-	14182478	14236108	11	14192397;14195746;14200125;14201651;14213458;14217634;14218863;14222424;14222651;14228284;14234464	4.6e-09;4.6e-09;2.6e-09;2.6e-09;2.6e-09;1.5e-10;3.5e-10;4.6e-09;3.5e-10;4.6e-09;5.9e-09	0			2	14208887;14214435	1.6e-10;3.2e-11
FBgn0016970	l(2)k10201	2R	5286594	5287404	+	5284594	5289404	1	5287562	4e-10	0			0
FBgn0016974	swaPsi	X	6255528	6256993	-	6253528	6258993	0			0			0
FBgn0016975	stnB	X	22382558	22406483	-	22380558	22408483	1	22407725	4.6e-09	2	22396867;22404933	2.5e-11;2.5e-11	2	22401698;22405579	3.2e-11;1.6e-10
FBgn0016976	stnA	X	22382558	22406483	-	22380558	22408483	1	22407725	4.6e-09	2	22396867;22404933	2.5e-11;2.5e-11	2	22401698;22405579	3.2e-11;1.6e-10
FBgn0016977	spen	2L	159034	203251	+	157034	205251	11	157084;160762;164277;170323;170881;172353;172373;176265;182085;199746;201552	2.6e-09;3.5e-10;4.6e-09;4.6e-09;4.6e-09;4.6e-09;4.6e-09;3.5e-10;2.6e-09;3.5e-10;2.6e-09	1	200891	1.7e-11	1	176913	3.2e-11	1				1				1
FBgn0016978	snRNP-U1-70K	2L	6969825	6971736	-	6967825	6973736	1	6971643	5.9e-09	0			0
FBgn0016983	smid	3L	7374953	7378742	+	7372953	7380742	0			0			1	7378094	1.6e-10
FBgn0016984	sktl	2R	16714916	16719919	-	16712916	16721919	2	16718105;16718236	4.0e-10;2.6e-09	0			1	16720248	3.2e-11
FBgn0017397	how	3R	17867914	17905043	+	17865914	17907043	4	17873818;17895238;17896138;17900327	5.9e-09;4.6e-09;4.6e-09;3.5e-10	2	17899081;17900448	1.7e-11;2.5e-11	0
FBgn0017414	cag	2R	6780528	6781865	-	6778528	6783865	2	6779505;6782695	5.9e-09;4.6e-09	0			0
FBgn0017418	ari-1	X	18026169	18031682	-	18024169	18033682	2	18025662;18027137	2.6e-09;4.6e-09	0			0			1				1				1				1
FBgn0017429	CG5989	3L	8595511	8597245	-	8593511	8599245	3	8593880;8593895;8595423	1.5e-10;2.6e-09;1.5e-10	0			0
FBgn0017430	Nelf-E	3L	8592542	8593974	-	8590542	8595974	3	8593880;8593895;8595423	1.5e-10;2.6e-09;1.5e-10	0			0										1		1
FBgn0017448	CG2187	3R	27581078	27584359	-	27579078	27586359	2	27579240;27582771	3.5e-10;3.5e-10	0			0
FBgn0017453	Zn72D	3L	16099696	16105488	-	16097696	16107488	0			0			0
FBgn0017456	Ubc84D	3R	3344542	3345178	-	3342542	3347178	1	3344166	4.6e-09	0			1	3343193	1.6e-10
FBgn0017457	U2af38	2L	293337	294679	-	291337	296679	0			1	291582	1.7e-11	0
FBgn0017482	T3dh	2R	18217231	18219562	-	18215231	18221562	1	18216760	3.5e-10	1	18218130	2.5e-11	0									1				1
FBgn0017545	RpS3A	4	86745	87863	-	84745	89863	1	87919	5.9e-09	0			0
FBgn0017549	Ric	2R	11994945	11997520	-	11992945	11999520	1	11993895	5.9e-09	1	11994812	8e-12	0
FBgn0017550	Rga	3R	1433065	1438830	-	1431065	1440830	1	1432668	4.6e-09	0			0
FBgn0017551	Rca1	2L	6852324	6853876	+	6850324	6855876	0			0			0
FBgn0017556	Pros28.1B	2R	20388387	20389757	-	20386387	20391757	1	20386389	4e-10	0			0
FBgn0017557	Pros28.1A	3R	16573851	16574796	-	16571851	16576796	1	16576659	3.5e-10	0			0
FBgn0017558	Pdk	2R	5313947	5321930	+	5311947	5323930	0			0			0
FBgn0017561	Ork1	X	10772087	10784957	-	10770087	10786957	2	10778819;10786837	4.6e-09;5.9e-09	0			2	10776234;10785166	1.6e-10;3.2e-11							1			1
FBgn0017566	ND75	X	8142684	8145699	-	8140684	8147699	1	8143143	5.9e-09	0			0
FBgn0017567	ND23	3R	11661770	11662819	-	11659770	11664819	1	11661499	1.5e-10	0			0																1
FBgn0017572	Mo25	3L	16606318	16608572	-	16604318	16610572	0			0			0
FBgn0017577	Mcm5	3R	6614250	6616898	+	6612250	6618898	2	6613104;6613604	3.5e-10;4.6e-09	0			0
FBgn0017578	Max	3L	19255617	19257291	-	19253617	19259291	1	19253815	5.9e-09	0			1	19255729	1.6e-10
FBgn0017579	RpL14	3L	8594102	8595492	+	8592102	8597492	3	8593880;8593895;8595423	1.5e-10;2.6e-09;1.5e-10	0			0
FBgn0017581	Lk6	3R	7578506	7590179	-	7576506	7592179	1	7591268	2.6e-09	0			1	7586653	3.2e-11
FBgn0017590	klg	3R	18725024	18787456	+	18723024	18789456	10	18725710;18727355;18729636;18736493;18748695;18753040;18755520;18763769;18764791;18781792	3.5e-10;2.6e-09;4.6e-09;4.6e-09;4.6e-09;2.6e-09;2.6e-09;2.6e-09;3.5e-10;3.5e-10	4	18759761;18761552;18781106;18781180	8.0e-12;8.0e-12;2.5e-11;2.5e-11	1	18728609	1.6e-10
FBgn0019624	CoVa	3R	7645081	7646021	+	7643081	7648021	0			0			0
FBgn0019637	Atu	3R	1439086	1441664	+	1437086	1443664	1	1441638	2.6e-09	0			0				1
FBgn0019643	Dat	2R	20027108	20045285	+	20025108	20047285	2	20035915;20036268	4.6e-09;5.9e-09	1	20036873	8e-12	0																1
FBgn0019644	ATPsyn-b	3L	9723077	9724324	+	9721077	9726324	0			0			0
FBgn0019650	toy	4	1010354	1026929	+	1008354	1028929	3	1016899;1024529;1027112	4.6e-09;2.6e-09;2.6e-09	0			1	1022155	3.2e-11
FBgn0019660	roX2	X	11473089	11474468	+	11471089	11476468	0			0			0
FBgn0019661	roX1	X	3752929	3756720	-	3750929	3758720	3	3751624;3756760;3758012	4.6e-09;3.5e-10;1.5e-10	0			1	3755551	3.2e-11
FBgn0019662	qm	3L	7341415	7346722	+	7339415	7348722	0			1	7341974	8e-12	0
FBgn0019686	lok	2L	20061477	20064381	+	20059477	20066381	2	20062697;20064295	2.6e-09;3.5e-10	1	20063276	1.7e-11	0
FBgn0019809	gcm2	2L	9608479	9612710	+	9606479	9614710	2	9608099;9613465	2.6e-09;1.5e-10	0			0
FBgn0019828	dj	3R	2885037	2886238	+	2883037	2888238	0			0			0
FBgn0019830	colt	2L	2768590	2770066	-	2766590	2772066	0			0			0
FBgn0019886	Letm1	2R	20397285	20402813	-	20395285	20404813	0			0			0
FBgn0019890	Smg5	2L	13899353	13904659	-	13897353	13906659	1	13900507	4.6e-09	0			0
FBgn0019925	Surf4	3R	11169375	11171905	-	11167375	11173905	0			0			0
FBgn0019928	Ser8	2R	9321712	9322539	+	9319712	9324539	0			0			0
FBgn0019929	Ser7	X	9759251	9761103	+	9757251	9763103	2	9758313;9761501	5.9e-09;3.5e-10	0			0
FBgn0019932	SamDC	2L	10339471	10341505	+	10337471	10343505	1	10341082	1.5e-10	0			0
FBgn0019936	RpS20	3R	16647901	16649078	+	16645901	16651078	0			0			0
FBgn0019938	RpI1	2R	10483112	10488702	-	10481112	10490702	1	10483424	4.6e-09	0			0
FBgn0019940	Rh6	3R	11308880	11310421	+	11306880	11312421	1	11310501	3.5e-10	0			0																1
FBgn0019947	Psn	3L	20425568	20428256	+	20423568	20430256	1	20427768	4e-10	0			0
FBgn0019948	Phm	2R	19872750	19875990	-	19870750	19877990	0			0			0
FBgn0019949	Cdk9	2R	18523568	18525228	-	18521568	18527228	1	18523518	2.6e-09	0			0
FBgn0019952	Orct	3R	20101982	20104515	+	20099982	20106515	2	20100850;20106147	4.6e-09;4.6e-09	1	20105361	2.5e-11	0
FBgn0019957	ND42	3R	17853427	17855115	+	17851427	17857115	0			0			0
FBgn0019960	CG6455	3R	17845227	17849203	-	17843227	17851203	0			0			0
FBgn0019968	Khc-73	2R	11403283	11419743	-	11401283	11421743	2	11406764;11409054	4.6e-09;3.5e-10	1	11411679	2.5e-11	0
FBgn0019972	Ice	3R	25625375	25627307	+	25623375	25629307	1	25625449	2.6e-09	0			0
FBgn0019982	Gs1l	2L	4455193	4456822	-	4453193	4458822	1	4454601	2.6e-09	0			0				1				1
FBgn0019985	mGluRA	4	957468	967451	+	955468	969451	0			0			0
FBgn0019990	Gcn2	3R	27221380	27227735	+	27219380	27229735	2	27222681;27223334	2.6e-09;2.6e-09	0			2	27223954;27226382	1.6e-10;3.2e-11
FBgn0020018	Ppox	3R	20485919	20487573	-	20483919	20489573	0			0			0
FBgn0020224	Cbl	3L	8418045	8424324	+	8416045	8426324	2	8416369;8419366	2.6e-09;2.6e-09	0			0
FBgn0020235	ATPsyn-gamma	3R	25573426	25574858	-	25571426	25576858	1	25575476	4e-10	1	25572188	2.5e-11	0
FBgn0020236	ATPCL	2R	11879931	11888765	-	11877931	11890765	1	11888447	4.6e-09	0			0															1
FBgn0020238	14-3-3epsilon	3R	14068253	14074388	+	14066253	14076388	1	14068280	4.6e-09	0			0
FBgn0020240	Mcr	2L	8074109	8082969	-	8072109	8084969	2	8074000;8084223	2.6e-09;3.5e-10	0			0			1
FBgn0020245	ttv	2R	10414076	10472826	+	10412076	10474826	10	10415662;10437917;10440691;10442982;10444850;10445282;10447545;10450062;10453986;10472452	4.6e-09;4.6e-09;2.6e-09;4.6e-09;4.6e-09;2.6e-09;2.6e-09;1.5e-10;1.5e-10;4.6e-09	5	10435286;10444138;10450338;10456107;10467593	2.5e-11;8.0e-12;1.7e-11;8.0e-12;8.0e-12	1	10452388	1.6e-10	1				1				1
FBgn0020248	stet	3L	1475429	1489547	-	1473429	1491547	3	1478567;1487950;1488516	4.6e-09;2.6e-09;2.6e-09	1	1489061	2.5e-11	0												1
FBgn0020249	stck	3R	4182689	4185745	+	4180689	4187745	1	4182765	2.6e-09	0			1	4181538	1.6e-10		1
FBgn0020251	sfl	3L	6488780	6542333	+	6486780	6544333	9	6489315;6505305;6509217;6514718;6524896;6527900;6533166;6533295;6534904	3.5e-10;4.6e-09;4.6e-09;4.6e-09;5.9e-09;1.5e-10;1.5e-10;1.5e-10;4.6e-09	1	6494417	8e-12	2	6487783;6530678	1.6e-10;3.2e-11													1
FBgn0020255	ran	X	11038895	11042622	-	11036895	11044622	1	11039140	1.5e-10	0			0
FBgn0020257	ppa	2R	18573030	18576478	-	18571030	18578478	1	18573970	2.6e-09	1	18572313	2.5e-11	1	18573222	3.2e-11
FBgn0020258	ppk	2L	14378218	14381170	-	14376218	14383170	1	14382878	2.6e-09	1	14382702	1.7e-11	0									1					1
FBgn0020261	pcm	X	19379913	19385984	-	19377913	19387984	0			1	19382012	6.6e-11	0							1				1
FBgn0020269	mspo	2R	10559440	10601126	-	10557440	10603126	2	10572834;10579901	2.6e-09;3.5e-10	3	10570673;10579118;10580945	8.0e-12;8.0e-12;1.7e-11	0
FBgn0020270	mre11	2L	11282093	11284337	+	11280093	11286337	0			0			0				1		1		1		1		1
[truncated: 12,905 more rows]
