# Supplementary material for: Male-specific Fruitless isoforms have different regulatory roles conferred by distinct zinc finger DNA binding domains
Source: BMC Genomics. 2013 Sep 27;14:659. doi: 10.1186/1471-2164-14-659 (PMC3852243; doi:10.1186/1471-2164-14-659)
Supplement: Additional file 5: Table S4 — Gene Ontology analyses. [file 1471-2164-14-659-S5.xlsx]

## Sheet: Male Ind. FruM_over-exp
Table S6: Gene Ontology enrichment for genes with induced expression in males downstream of FruM over-expression.
Implemented using Gorilla (Eden et. al., 2009) update Feb. 23, 2013. p-value is the enrichment p-value computed according to the hypergeometric distribution model. FDR q-value is the correction of the above p-value for multiple testing using the Benjamini and Hochberg method. Namely, for the ith term (ranked according to p-value) the FDR q-value is (p-value * number of GO terms) / i. Enrichment (…
Biological Process										Cellular Component										Molecular Function
GO Term	Description	p-value	q-value	Enrichment	N	B	n	b	Genes	GO Term	Description	p-value	q-value	Enrichment	N	B	n	b	Genes	GO Term	Description	p-value	q-value	Enrichment	N	B	n	b	Genes
GO:0065007	biological regulation	2.13e-47	1.1e-43	1.74	10615	2916	1002	479	[G9a - cg2995 gene product from transcript cg2995-ra, CCHa2 - cchamide-2, Sin3A - cg8815 gene product from transcript cg8815-rc, Galpha49B - g protein alpha49b, yrt - yurt, muskelin - cg8811 gene product from transcript cg8811-rb, NFAT - nfat homolog, Fhos - cg42610 gene product from transcript cg42610-rc, kni - knirps, Gug - grunge, sqd - squid, B52 - cg10851 gene product from transcript cg10851…	GO:0044459	plasma membrane part	4.35e-18	3.65e-15	2.77	10615	310	1002	81	[bib - big brain, N - notch, nAcRalpha-34E - nicotinic acetylcholine receptor alpha 34e, slo - slowpoke, Cad86C - cg42601 gene product from transcript cg42601-rc, aph-1 - anterior pharynx defective 1, Dl - delta, Galpha49B - g protein alpha49b, yrt - yurt, stj - straightjacket, Scgdelta - sarcoglycan delta, Dg - dystroglycan, Mvl - malvolio, Takr86C - tachykinin-like receptor at 86c, sdt - stardu…	GO:0005515	protein binding	3.28e-18	7.81e-15	1.72	10615	1392	1002	226	[csw - corkscrew, Dfd - deformed, CCHa2 - cchamide-2, Scr - sex combs reduced, Sin3A - cg8815 gene product from transcript cg8815-rc, poe - purity of essence, nuf - nuclear fallout, Galpha49B - g protein alpha49b, yrt - yurt, Rim - cg33547 gene product from transcript cg33547-rg, Fhos - cg42610 gene product from transcript cg42610-rc, kni - knirps, Gug - grunge, Task6 - cg9637 gene product from t…
GO:0044767	single-organism developmental process	5.17e-46	1.33e-42	2.09	10615	1671	1002	329	[csw - corkscrew, bbg - big bang, Dfd - deformed, bib - big brain, G9a - cg2995 gene product from transcript cg2995-ra, fra - frazzled, osm-1 - cg13809 gene product from transcript cg13809-ra, Scr - sex combs reduced, cv-2 - crossveinless 2, NnaD - drosophila nna1 ortholog, sr - stripe, e(y)3 - enhancer of yellow 3, poe - purity of essence, Sin3A - cg8815 gene product from transcript cg8815-rc, n…	GO:0005886	plasma membrane	3.96e-16	1.66e-13	2.45	10615	385	1002	89	[bbg - big bang, bib - big brain, Ptp99A - protein tyrosine phosphatase 99a, N - notch, fra - frazzled, slo - slowpoke, rk - rickets, aph-1 - anterior pharynx defective 1, Dl - delta, Galpha49B - g protein alpha49b, tinc - tincar, Nrx-1 - neurexin 1, Dg - dystroglycan, Lar - leukocyte-antigen-related-like, Mvl - malvolio, Takr86C - tachykinin-like receptor at 86c, LpR2 - lipophorin receptor 2, sd…	GO:0030695	GTPase regulator activity	1.41e-16	1.68e-13	3.77	10615	132	1002	47	[Epac - cg34392 gene product from transcript cg34392-rc, CG42629 - cg42629 gene product from transcript cg42629-rb, CG42533 - cg42533 gene product from transcript cg42533-rf, HERC2 - cg11734 gene product from transcript cg11734-rc, Crag - calmodulin-binding protein related to a rab3 gdp/gtp exchange protein, CG43102 - cg43102 gene product from transcript cg43102-ra, Unc-89 - cg33519 gene product …
GO:0048646	anatomical structure formation involved in morphogenesis	9.61e-46	1.65e-42	2.44	10615	1075	1002	248	[csw - corkscrew, fra - frazzled, osm-1 - cg13809 gene product from transcript cg13809-ra, cv-2 - crossveinless 2, Scr - sex combs reduced, e(y)3 - enhancer of yellow 3, Sin3A - cg8815 gene product from transcript cg8815-rc, poe - purity of essence, nuf - nuclear fallout, yrt - yurt, NFAT - nfat homolog, hdc - headcase, kni - knirps, Nckx30C - cg18660 gene product from transcript cg18660-rd, sqd …	GO:0044456	synapse part	4.43e-14	1.24e-11	3.59	10615	124	1002	42	[nAcRalpha-34E - nicotinic acetylcholine receptor alpha 34e, Mical - molecule interacting with casl, Grip - glutamate receptor binding protein, CanA1 - calcineurin a1, tomosyn - cg17762 gene product from transcript cg17762-ri, brp - bruchpilot, Vmat - vesicular monoamine transporter, stj - straightjacket, Rim - cg33547 gene product from transcript cg33547-rg, Syt1 - synaptotagmin 1, RhoGAP100F - …	GO:0060589	nucleoside-triphosphatase regulator activity	5.44e-16	4.31e-13	3.66	10615	136	1002	47	[CG42629 - cg42629 gene product from transcript cg42629-rb, Epac - cg34392 gene product from transcript cg34392-rc, CG42533 - cg42533 gene product from transcript cg42533-rf, HERC2 - cg11734 gene product from transcript cg11734-rc, Crag - calmodulin-binding protein related to a rab3 gdp/gtp exchange protein, CG43102 - cg43102 gene product from transcript cg43102-ra, CG5937 - cg5937 gene product f…
GO:0050789	regulation of biological process	1.13e-42	1.46e-39	1.74	10615	2692	1002	443	[G9a - cg2995 gene product from transcript cg2995-ra, CCHa2 - cchamide-2, Sin3A - cg8815 gene product from transcript cg8815-rc, Galpha49B - g protein alpha49b, muskelin - cg8811 gene product from transcript cg8811-rb, NFAT - nfat homolog, kni - knirps, sqd - squid, Gug - grunge, B52 - cg10851 gene product from transcript cg10851-rm, lkb1 - cg9374 gene product from transcript cg9374-rj, inaE - in…	GO:0045202	synapse	2.25e-13	4.72e-11	4.93	10615	58	1002	27	[dl - dorsal, Grip - glutamate receptor binding protein, Nlg1 - neuroligin 1, brp - bruchpilot, tomosyn - cg17762 gene product from transcript cg17762-ri, stj - straightjacket, Vmat - vesicular monoamine transporter, Nrx-1 - neurexin 1, Dg - dystroglycan, Syt1 - synaptotagmin 1, par-1 - cg8201 gene product from transcript cg8201-ru, Pdk1 - phosphoinositide-dependent kinase 1, bchs - blue cheese, …	GO:0005085	guanyl-nucleotide exchange factor activity	1.32e-13	7.85e-11	5.02	10615	57	1002	27	[Epac - cg34392 gene product from transcript cg34392-rc, CG42533 - cg42533 gene product from transcript cg42533-rf, HERC2 - cg11734 gene product from transcript cg11734-rc, Crag - calmodulin-binding protein related to a rab3 gdp/gtp exchange protein, CG43102 - cg43102 gene product from transcript cg43102-ra, Unc-89 - cg33519 gene product from transcript cg33519-rc, CG5937 - cg5937 gene product fr…
GO:0050794	regulation of cellular process	1.97e-42	2.03e-39	1.78	10615	2511	1002	422	[G9a - cg2995 gene product from transcript cg2995-ra, CCHa2 - cchamide-2, Sin3A - cg8815 gene product from transcript cg8815-rc, Galpha49B - g protein alpha49b, muskelin - cg8811 gene product from transcript cg8811-rb, NFAT - nfat homolog, kni - knirps, sqd - squid, Gug - grunge, B52 - cg10851 gene product from transcript cg10851-rm, lkb1 - cg9374 gene product from transcript cg9374-rj, inaE - in…	GO:0034702	ion channel complex	4.43e-12	7.42e-10	5.89	10615	36	1002	20	[nAcRalpha-7E - nicotinic acetylcholine receptor alpha 7e, Ca-alpha1T - cg15899 gene product from transcript cg15899-re, nAcRalpha-34E - nicotinic acetylcholine receptor alpha 34e, slo - slowpoke, nAcRalpha-96Aa - nicotinic acetylcholine receptor alpha 96aa, stj - straightjacket, gfA - giant fibre a, Shaw - shaker cognate w, Shawl - shaw-like, Cng - cyclic-nucleotide-gated ion channel protein, el…	GO:0005543	phospholipid binding	2.07e-13	9.85e-11	3.45	10615	129	1002	42	[CG42533 - cg42533 gene product from transcript cg42533-rf, CG3077 - cg3077 gene product from transcript cg3077-ra, rok - rho-kinase, CG42674 - cg42674 gene product from transcript cg42674-re, Syt1 - synaptotagmin 1, vav - cg7893 gene product from transcript cg7893-rb, CG5004 - cg5004 gene product from transcript cg5004-ra, CG33275 - cg33275 gene product from transcript cg33275-ra, Snx16 - sortin…
GO:0009653	anatomical structure morphogenesis	1.99e-42	1.71e-39	2.47	10615	972	1002	227	[csw - corkscrew, Dfd - deformed, fra - frazzled, cv-2 - crossveinless 2, sr - stripe, e(y)3 - enhancer of yellow 3, Sin3A - cg8815 gene product from transcript cg8815-rc, nuf - nuclear fallout, yrt - yurt, NFAT - nfat homolog, hdc - headcase, kni - knirps, Gug - grunge, Nckx30C - cg18660 gene product from transcript cg18660-rd, CG33275 - cg33275 gene product from transcript cg33275-ra, Dscam - d…	GO:0031594	neuromuscular junction	4.43e-12	6.18e-10	5.89	10615	36	1002	20	[dl - dorsal, sky - skywalker, Grip - glutamate receptor binding protein, Nlg1 - neuroligin 1, tomosyn - cg17762 gene product from transcript cg17762-ri, brp - bruchpilot, Vmat - vesicular monoamine transporter, Ten-a - tenascin accessory, Nrx-1 - neurexin 1, Dg - dystroglycan, Syt1 - synaptotagmin 1, par-1 - cg8201 gene product from transcript cg8201-ru, pod1 - cg4532 gene product from transcrip…	GO:0005083	small GTPase regulator activity	1.42e-12	5.62e-10	3.75	10615	99	1002	35	[Epac - cg34392 gene product from transcript cg34392-rc, CG43102 - cg43102 gene product from transcript cg43102-ra, Unc-89 - cg33519 gene product from transcript cg33519-rc, CG5937 - cg5937 gene product from transcript cg5937-rd, CG1695 - cg1695 gene product from transcript cg1695-rb, Rim - cg33547 gene product from transcript cg33547-rg, CG42674 - cg42674 gene product from transcript cg42674-re,…
GO:0032502	developmental process	5.78e-35	4.25e-32	1.73	10615	2384	1002	389	[G9a - cg2995 gene product from transcript cg2995-ra, fra - frazzled, NnaD - drosophila nna1 ortholog, Sin3A - cg8815 gene product from transcript cg8815-rc, poe - purity of essence, yrt - yurt, NFAT - nfat homolog, kni - knirps, sqd - squid, Gug - grunge, Ca-alpha1D - ca[2+]-channel protein alpha[[1]] subunit d, lkb1 - cg9374 gene product from transcript cg9374-rj, Atet - abc transporter express…	GO:0097458	neuron part	7.77e-12	9.3e-10	3.72	10615	94	1002	33	[rad - radish, Ptp99A - protein tyrosine phosphatase 99a, fra - frazzled, hep - hemipterous, slo - slowpoke, brp - bruchpilot, stj - straightjacket, robo - roundabout, Rim - cg33547 gene product from transcript cg33547-rg, Lar - leukocyte-antigen-related-like, Apc - apc-like, Mmp1 - matrix metalloproteinase 1, RhoGAP100F - cg1976 gene product from transcript cg1976-rd, bchs - blue cheese, Ank2 - …	GO:0005088	Ras guanyl-nucleotide exchange factor activity	6.45e-12	2.19e-09	6.1	10615	33	1002	19	[CG42377 - cg42377 gene product from transcript cg42377-ra, Epac - cg34392 gene product from transcript cg34392-rc, Msp-300 - muscle-specific protein 300, pbl - pebble, CG43102 - cg43102 gene product from transcript cg43102-ra, rab3-GEF - cg5627 gene product from transcript cg5627-rc, Unc-89 - cg33519 gene product from transcript cg33519-rc, Cdep - cg31536 gene product from transcript cg31536-re,…
GO:0040011	locomotion	1.15e-34	7.43e-32	3.1	10615	451	1002	132	[oys - oysgedart, csw - corkscrew, N - notch, fra - frazzled, sr - stripe, Galpha49B - g protein alpha49b, Lar - leukocyte-antigen-related-like, Mvl - malvolio, Br140 - cg1845 gene product from transcript cg1845-ra, kni - knirps, sqd - squid, CdGAPr - cg10538 gene product from transcript cg10538-ra, Dscam - down syndrome cell adhesion molecule, cdm - cadmus, CG33960 - cg33960 gene product from tr…	GO:0034703	cation channel complex	3.03e-11	3.17e-09	7.81	10615	19	1002	14	[Ca-alpha1T - cg15899 gene product from transcript cg15899-re, slo - slowpoke, stj - straightjacket, Cng - cyclic-nucleotide-gated ion channel protein, Shaw - shaker cognate w, Shawl - shaw-like, elk - eag-like k[+] channel, Ca-beta - ca2+-channel-protein-beta-subunit, KCNQ - kcnq potassium channel, qvr - quiver, Ca-alpha1D - ca[2+]-channel protein alpha[[1]] subunit d, eag - ether a go-go, Sh - …	GO:0005488	binding	1.02e-11	3.04e-09	1.23	10615	4660	1002	541	[G9a - cg2995 gene product from transcript cg2995-ra, CCHa2 - cchamide-2, NnaD - drosophila nna1 ortholog, poe - purity of essence, Sin3A - cg8815 gene product from transcript cg8815-rc, yrt - yurt, Galpha49B - g protein alpha49b, Fhos - cg42610 gene product from transcript cg42610-rc, CG11071 - cg11071 gene product from transcript cg11071-ra, kni - knirps, sba - six-banded, sqd - squid, Gug - gr…
GO:0048856	anatomical structure development	1.43e-34	8.21e-32	2.22	10615	1088	1002	228	[bbg - big bang, csw - corkscrew, bib - big brain, G9a - cg2995 gene product from transcript cg2995-ra, Dfd - deformed, NnaD - drosophila nna1 ortholog, Scr - sex combs reduced, sr - stripe, Sin3A - cg8815 gene product from transcript cg8815-rc, poe - purity of essence, yrt - yurt, hdc - headcase, kni - knirps, Gug - grunge, Nckx30C - cg18660 gene product from transcript cg18660-rd, Ca-alpha1D - …	GO:0030054	cell junction	2.04e-10	1.9e-08	3.27	10615	110	1002	34	[kug - kugelei, scb - scab, bib - big brain, Lasp - cg3849 gene product from transcript cg3849-rb, N - notch, cno - canoe, Dl - delta, yrt - yurt, rols - rolling pebbles, Lar - leukocyte-antigen-related-like, shakB - shaking b, crb - crumbs, Shroom - cg34379 gene product from transcript cg34379-rd, wech - cg42396 gene product from transcript cg42396-rc, sdt - stardust, ex - expanded, InR - insuli…	GO:0022843	voltage-gated cation channel activity	2.59e-11	6.85e-09	6.43	10615	28	1002	17	[tipE - temperature-induced paralytic e, Ca-alpha1T - cg15899 gene product from transcript cg15899-re, slo - slowpoke, Ir - inwardly rectifying potassium channel, stj - straightjacket, na - narrow abdomen, Shaw - shaker cognate w, Shawl - shaw-like, elk - eag-like k[+] channel, Ca-beta - ca2+-channel-protein-beta-subunit, KCNQ - kcnq potassium channel, Ca-alpha1D - ca[2+]-channel protein alpha[[1…
GO:0051239	regulation of multicellular organismal process	8.07e-33	4.16e-30	2.9	10615	504	1002	138	[csw - corkscrew, G9a - cg2995 gene product from transcript cg2995-ra, N - notch, brp - bruchpilot, Sin3A - cg8815 gene product from transcript cg8815-rc, W - wrinkled, Galpha49B - g protein alpha49b, rok - rho-kinase, tinc - tincar, Lar - leukocyte-antigen-related-like, NFAT - nfat homolog, hdc - headcase, KCNQ - kcnq potassium channel, cdm - cadmus, dlp - dally-like, nkd - naked cuticle, polo -…	GO:0005912	adherens junction	2.15e-10	1.8e-08	3.99	10615	69	1002	26	[bib - big brain, scb - scab, kug - kugelei, Lasp - cg3849 gene product from transcript cg3849-rb, N - notch, cno - canoe, Dl - delta, yrt - yurt, rols - rolling pebbles, Lar - leukocyte-antigen-related-like, crb - crumbs, wech - cg42396 gene product from transcript cg42396-rc, sdt - stardust, ex - expanded, Abl - abl tyrosine kinase, kst - karst, CG30372 - cg30372 gene product from transcript cg…	GO:0005089	Rho guanyl-nucleotide exchange factor activity	3.19e-11	7.59e-09	6.78	10615	25	1002	16	[CG42377 - cg42377 gene product from transcript cg42377-ra, Msp-300 - muscle-specific protein 300, pbl - pebble, CG43102 - cg43102 gene product from transcript cg43102-ra, Unc-89 - cg33519 gene product from transcript cg33519-rc, Cdep - cg31536 gene product from transcript cg31536-re, trio - cg18214 gene product from transcript cg18214-ra, RhoGAP1A - cg40494 gene product from transcript cg40494-r…
GO:0050896	response to stimulus	5.63e-32	2.64e-29	1.75	10615	2130	1002	352	[csw - corkscrew, bib - big brain, G9a - cg2995 gene product from transcript cg2995-ra, fra - frazzled, CCHa2 - cchamide-2, mu2 - mutator 2, Galpha49B - g protein alpha49b, NFAT - nfat homolog, Br140 - cg1845 gene product from transcript cg1845-ra, kni - knirps, Dscam - down syndrome cell adhesion molecule, CecC - cecropin c, cdm - cadmus, dlp - dally-like, CecA2 - cecropin a2, CG9588 - cg9588 ge…	GO:0016020	membrane	2.52e-10	1.92e-08	1.61	10615	1048	1002	159	[bbg - big bang, oys - oysgedart, bib - big brain, N - notch, fra - frazzled, brp - bruchpilot, Galpha49B - g protein alpha49b, tinc - tincar, Lar - leukocyte-antigen-related-like, Mvl - malvolio, Takr86C - tachykinin-like receptor at 86c, LpR2 - lipophorin receptor 2, sdt - stardust, Calx - na/ca-exchange protein, l(1)G0289 - lethal (1) g0289, CG33960 - cg33960 gene product from transcript cg339…	GO:0004672	protein kinase activity	1.12e-10	2.41e-08	2.42	10615	254	1002	58	[Eip63E - ecdysone-induced protein 63e, rok - rho-kinase, Tor - target of rapamycin, mnb - minibrain, Wnk - cg7177 gene product from transcript cg7177-ra, lkb1 - cg9374 gene product from transcript cg9374-rj, Nipped-A - cg33554 gene product from transcript cg33554-re, Atg1 - autophagy-specific gene 1, tlk - tousled-like kinase, polo - cg12306 gene product from transcript cg12306-ra, Nak - numb-as…
GO:0007411	axon guidance	9.34e-31	4.01e-28	4.24	10615	195	1002	78	[Dab - disabled, Ptp99A - protein tyrosine phosphatase 99a, N - notch, fra - frazzled, Fmr1 - cg6203 gene product from transcript cg6203-rc, pdm3 - pou domain motif 3, Dg - dystroglycan, Apc - apc-like, Lar - leukocyte-antigen-related-like, daw - dawdle, Tor - target of rapamycin, Br140 - cg1845 gene product from transcript cg1845-ra, Wnk - cg7177 gene product from transcript cg7177-ra, Dscam - d…	GO:0070161	anchoring junction	3.12e-10	2.18e-08	3.93	10615	70	1002	26	[bib - big brain, scb - scab, kug - kugelei, Lasp - cg3849 gene product from transcript cg3849-rb, N - notch, cno - canoe, Dl - delta, yrt - yurt, rols - rolling pebbles, Lar - leukocyte-antigen-related-like, crb - crumbs, wech - cg42396 gene product from transcript cg42396-rc, sdt - stardust, ex - expanded, Abl - abl tyrosine kinase, kst - karst, CG30372 - cg30372 gene product from transcript cg…	GO:0008289	lipid binding	3.8e-10	7.54e-08	2.59	10615	196	1002	48	[CG42533 - cg42533 gene product from transcript cg42533-rf, CG3077 - cg3077 gene product from transcript cg3077-ra, rok - rho-kinase, CG42674 - cg42674 gene product from transcript cg42674-re, Syt1 - synaptotagmin 1, rdgA - retinal degeneration a, vav - cg7893 gene product from transcript cg7893-rb, CG5004 - cg5004 gene product from transcript cg5004-ra, Snx16 - sorting nexin 16, CG33275 - cg3327…
GO:0050793	regulation of developmental process	1.11e-30	4.4e-28	2.87	10615	483	1002	131	[csw - corkscrew, G9a - cg2995 gene product from transcript cg2995-ra, N - notch, Cad86C - cg42601 gene product from transcript cg42601-rc, Sin3A - cg8815 gene product from transcript cg8815-rc, W - wrinkled, Galpha49B - g protein alpha49b, rok - rho-kinase, tinc - tincar, Lar - leukocyte-antigen-related-like, hdc - headcase, dlp - dally-like, nkd - naked cuticle, Hr46 - hormone receptor-like in …	GO:0044464	cell part	6.77e-10	4.36e-08	1.2	10615	4919	1002	556	[G9a - cg2995 gene product from transcript cg2995-ra, CG9799 - cg9799 gene product from transcript cg9799-ra, fra - frazzled, NnaD - drosophila nna1 ortholog, CG11164 - cg11164 gene product from transcript cg11164-ra, Sin3A - cg8815 gene product from transcript cg8815-rc, Galpha49B - g protein alpha49b, yrt - yurt, muskelin - cg8811 gene product from transcript cg8811-rb, NFAT - nfat homolog, CG1…	GO:0016773	phosphotransferase activity, alcohol group as acceptor	3.94e-10	7.2e-08	2.19	10615	324	1002	67	[Ipk1 - cg30295 gene product from transcript cg30295-rb, Eip63E - ecdysone-induced protein 63e, rok - rho-kinase, rdgA - retinal degeneration a, Tor - target of rapamycin, mnb - minibrain, Wnk - cg7177 gene product from transcript cg7177-ra, lkb1 - cg9374 gene product from transcript cg9374-rj, Nipped-A - cg33554 gene product from transcript cg33554-re, Atg1 - autophagy-specific gene 1, tlk - tou…
GO:0044763	single-organism cellular process	1.45e-30	5.33e-28	1.44	10615	4063	1002	554	[G9a - cg2995 gene product from transcript cg2995-ra, CCHa2 - cchamide-2, fra - frazzled, NnaD - drosophila nna1 ortholog, poe - purity of essence, Sin3A - cg8815 gene product from transcript cg8815-rc, yrt - yurt, Galpha49B - g protein alpha49b, Fhos - cg42610 gene product from transcript cg42610-rc, CG11071 - cg11071 gene product from transcript cg11071-ra, kni - knirps, sqd - squid, Task6 - cg…	GO:0042995	cell projection	1.29e-08	7.69e-07	2.89	10615	121	1002	33	[rad - radish, Ptp99A - protein tyrosine phosphatase 99a, hep - hemipterous, fra - frazzled, osm-1 - cg13809 gene product from transcript cg13809-ra, slo - slowpoke, Galpha49B - g protein alpha49b, robo - roundabout, Apc - apc-like, Lar - leukocyte-antigen-related-like, Mmp1 - matrix metalloproteinase 1, crb - crumbs, ck - crinkled, bchs - blue cheese, Dscam - down syndrome cell adhesion molecule…	GO:0008092	cytoskeletal protein binding	6.63e-10	1.13e-07	2.45	10615	225	1002	52	[Lasp - cg3849 gene product from transcript cg3849-rb, Grip128 - cg9201 gene product from transcript cg9201-rb, yrt - yurt, nuf - nuclear fallout, Fhos - cg42610 gene product from transcript cg42610-rc, Apc - apc-like, Ank2 - ankyrin 2, Dys - dystrophin, Atg1 - autophagy-specific gene 1, kst - karst, bif - bifocal, rhea - cg6831 gene product from transcript cg6831-rb, mwh - multiple wing hairs, C…
GO:0006935	chemotaxis	2.44e-30	8.39e-28	4.14	10615	202	1002	79	[Dab - disabled, Ptp99A - protein tyrosine phosphatase 99a, N - notch, fra - frazzled, Fmr1 - cg6203 gene product from transcript cg6203-rc, pdm3 - pou domain motif 3, Dg - dystroglycan, Apc - apc-like, Lar - leukocyte-antigen-related-like, daw - dawdle, Tor - target of rapamycin, Br140 - cg1845 gene product from transcript cg1845-ra, Wnk - cg7177 gene product from transcript cg7177-ra, Dscam - d…	GO:0043005	neuron projection	9.66e-08	5.4e-06	3.48	10615	67	1002	22	[rad - radish, Ptp99A - protein tyrosine phosphatase 99a, Ptp10D - protein tyrosine phosphatase 10d, Nak - numb-associated kinase, hep - hemipterous, fra - frazzled, slo - slowpoke, Gld2 - cg5732 gene product from transcript cg5732-rb, robo - roundabout, gfA - giant fibre a, Apc - apc-like, Lar - leukocyte-antigen-related-like, Mmp1 - matrix metalloproteinase 1, bchs - blue cheese, Dscam - down s…	GO:0003779	actin binding	4.03e-09	6.39e-07	3.01	10615	116	1002	33	[cher - cheerio, Lasp - cg3849 gene product from transcript cg3849-rb, Mical - molecule interacting with casl, f - forked, cno - canoe, Keap1 - cg3962 gene product from transcript cg3962-rc, sals - sarcomere length short, Fhos - cg42610 gene product from transcript cg42610-rc, qua - quail, Shroom - cg34379 gene product from transcript cg34379-rd, ck - crinkled, Dys - dystrophin, CG34347 - cg34347…
GO:0044699	single-organism process	3.24e-30	1.04e-27	1.35	10615	5110	1002	653	[G9a - cg2995 gene product from transcript cg2995-ra, fra - frazzled, CCHa2 - cchamide-2, NnaD - drosophila nna1 ortholog, Sin3A - cg8815 gene product from transcript cg8815-rc, poe - purity of essence, Galpha49B - g protein alpha49b, yrt - yurt, Fhos - cg42610 gene product from transcript cg42610-rc, NFAT - nfat homolog, CG11071 - cg11071 gene product from transcript cg11071-ra, kni - knirps, sq…	GO:0030424	axon	1.06e-07	5.56e-06	4.46	10615	38	1002	16	[rad - radish, Ptp10D - protein tyrosine phosphatase 10d, Ptp99A - protein tyrosine phosphatase 99a, Nak - numb-associated kinase, hep - hemipterous, fra - frazzled, robo - roundabout, Apc - apc-like, Lar - leukocyte-antigen-related-like, bchs - blue cheese, Dscam - down syndrome cell adhesion molecule, ena - enabled, Ptp4E - protein tyrosine phosphatase 4e, Abl - abl tyrosine kinase, gogo - gold…	GO:0016301	kinase activity	4.58e-09	6.8e-07	2.06	10615	350	1002	68	[Ipk1 - cg30295 gene product from transcript cg30295-rb, Eip63E - ecdysone-induced protein 63e, rok - rho-kinase, rdgA - retinal degeneration a, Tor - target of rapamycin, mnb - minibrain, sdt - stardust, Wnk - cg7177 gene product from transcript cg7177-ra, lkb1 - cg9374 gene product from transcript cg9374-rj, Nipped-A - cg33554 gene product from transcript cg33554-re, Atg1 - autophagy-specific g…
GO:0009886	post-embryonic morphogenesis	4.64e-30	1.41e-27	3.09	10615	394	1002	115	[N - notch, cv-2 - crossveinless 2, e(y)3 - enhancer of yellow 3, W - wrinkled, nuf - nuclear fallout, rok - rho-kinase, NFAT - nfat homolog, Mmp1 - matrix metalloproteinase 1, hdc - headcase, Gug - grunge, CG33275 - cg33275 gene product from transcript cg33275-ra, dlp - dally-like, mbl - muscleblind, S - star, pcm - pacman, rhea - cg6831 gene product from transcript cg6831-rb, trio - cg18214 gen…	GO:0031226	intrinsic to plasma membrane	2.13e-07	1.05e-05	2.48	10615	154	1002	36	[5-HT1A - serotonin receptor 1a, bib - big brain, kug - kugelei, N - notch, rut - rutabaga, Cad86C - cg42601 gene product from transcript cg42601-rc, PGRP-LB - peptidoglycan recognition protein lb, aph-1 - anterior pharynx defective 1, DopR - dopamine receptor, pcx - pecanex, robo - roundabout, Mvl - malvolio, Takr86C - tachykinin-like receptor at 86c, Dscam - down syndrome cell adhesion molecule…	GO:0005261	cation channel activity	6.76e-09	9.46e-07	3.15	10615	101	1002	30	[bib - big brain, Ca-alpha1T - cg15899 gene product from transcript cg15899-re, nAcRalpha-34E - nicotinic acetylcholine receptor alpha 34e, slo - slowpoke, brp - bruchpilot, stj - straightjacket, SK - small conductance calcium-activated potassium channel, CG42732 - cg42732 gene product from transcript cg42732-rh, Cng - cyclic-nucleotide-gated ion channel protein, Shawl - shaw-like, Ca-beta - ca2+…
GO:0042330	taxis	3.16e-29	9.05e-27	3.75	10615	243	1002	86	[Dab - disabled, Ptp99A - protein tyrosine phosphatase 99a, N - notch, fra - frazzled, Fmr1 - cg6203 gene product from transcript cg6203-rc, Galpha49B - g protein alpha49b, pdm3 - pou domain motif 3, Dg - dystroglycan, Apc - apc-like, Lar - leukocyte-antigen-related-like, daw - dawdle, rdgA - retinal degeneration a, Tor - target of rapamycin, Br140 - cg1845 gene product from transcript cg1845-ra,…	GO:0005887	integral to plasma membrane	2.32e-07	1.08e-05	2.51	10615	148	1002	35	[5-HT1A - serotonin receptor 1a, bib - big brain, kug - kugelei, N - notch, rut - rutabaga, Cad86C - cg42601 gene product from transcript cg42601-rc, PGRP-LB - peptidoglycan recognition protein lb, aph-1 - anterior pharynx defective 1, DopR - dopamine receptor, pcx - pecanex, robo - roundabout, Mvl - malvolio, Takr86C - tachykinin-like receptor at 86c, Dscam - down syndrome cell adhesion molecule…	GO:0022832	voltage-gated channel activity	8.43e-09	1.11e-06	4.87	10615	37	1002	17	[tipE - temperature-induced paralytic e, Ca-alpha1T - cg15899 gene product from transcript cg15899-re, slo - slowpoke, Ir - inwardly rectifying potassium channel, stj - straightjacket, na - narrow abdomen, Shaw - shaker cognate w, Shawl - shaw-like, elk - eag-like k[+] channel, Ca-beta - ca2+-channel-protein-beta-subunit, KCNQ - kcnq potassium channel, Ca-alpha1D - ca[2+]-channel protein alpha[[1…
GO:2000026	regulation of multicellular organismal development	7.55e-28	2.05e-25	3.23	10615	328	1002	100	[csw - corkscrew, G9a - cg2995 gene product from transcript cg2995-ra, N - notch, Galpha49B - g protein alpha49b, W - wrinkled, tinc - tincar, rok - rho-kinase, Lar - leukocyte-antigen-related-like, hdc - headcase, dlp - dally-like, nkd - naked cuticle, polo - cg12306 gene product from transcript cg12306-ra, sdk - sidekick, wts - warts, Eps-15 - epidermal growth factor receptor pathway substrate …	GO:0005622	intracellular	4.86e-07	2.14e-05	1.94	10615	316	1002	58	[N - notch, sr - stripe, CG43102 - cg43102 gene product from transcript cg43102-ra, CG42458 - cg42458 gene product from transcript cg42458-ra, CG10631 - cg10631 gene product from transcript cg10631-ra, CG16779 - cg16779 gene product from transcript cg16779-ra, RhoGAP100F - cg1976 gene product from transcript cg1976-rd, Br140 - cg1845 gene product from transcript cg1845-ra, wech - cg42396 gene pro…	GO:0005244	voltage-gated ion channel activity	8.43e-09	1.05e-06	4.87	10615	37	1002	17	[tipE - temperature-induced paralytic e, Ca-alpha1T - cg15899 gene product from transcript cg15899-re, slo - slowpoke, Ir - inwardly rectifying potassium channel, stj - straightjacket, na - narrow abdomen, Shaw - shaker cognate w, Shawl - shaw-like, elk - eag-like k[+] channel, Ca-beta - ca2+-channel-protein-beta-subunit, KCNQ - kcnq potassium channel, Ca-alpha1D - ca[2+]-channel protein alpha[[1…
GO:0009605	response to external stimulus	1.07e-27	2.75e-25	3.05	10615	375	1002	108	[N - notch, fra - frazzled, W - wrinkled, Galpha49B - g protein alpha49b, Lar - leukocyte-antigen-related-like, Br140 - cg1845 gene product from transcript cg1845-ra, Calx - na/ca-exchange protein, Dscam - down syndrome cell adhesion molecule, CdGAPr - cg10538 gene product from transcript cg10538-ra, cdm - cadmus, CG33960 - cg33960 gene product from transcript cg33960-rb, dlp - dally-like, inaE -…	GO:0005575	cellular_component	5.45e-07	2.28e-05	1.09	10615	7823	1002	802	[G9a - cg2995 gene product from transcript cg2995-ra, CG9799 - cg9799 gene product from transcript cg9799-ra, fra - frazzled, CCHa2 - cchamide-2, CG32655 - cg32655 gene product from transcript cg32655-ra, yellow-e2 - cg17044 gene product from transcript cg17044-rb, Sin3A - cg8815 gene product from transcript cg8815-rc, Galpha49B - g protein alpha49b, yrt - yurt, muskelin - cg8811 gene product fro…	GO:0015085	calcium ion transmembrane transporter activity	4.19e-08	4.98e-06	4.71	10615	36	1002	16	[CG4301 - cg4301 gene product from transcript cg4301-rc, Ca-alpha1T - cg15899 gene product from transcript cg15899-re, Itp-r83A - inositol 1,4,5,-tris-phosphate receptor, brp - bruchpilot, stj - straightjacket, na - narrow abdomen, SPoCk - secretory pathway calcium atpase, Ca-beta - ca2+-channel-protein-beta-subunit, Calx - na/ca-exchange protein, Nckx30C - cg18660 gene product from transcript cg…
GO:0010646	regulation of cell communication	1.81e-26	4.45e-24	2.74	10615	472	1002	122	[N - notch, Camta - calmodulin-binding transcription activator, e(y)3 - enhancer of yellow 3, brp - bruchpilot, Galpha49B - g protein alpha49b, rok - rho-kinase, chrb - charybde, NFAT - nfat homolog, Gug - grunge, CG33275 - cg33275 gene product from transcript cg33275-ra, lkb1 - cg9374 gene product from transcript cg9374-rj, cdm - cadmus, dlp - dally-like, rdgB - retinal degeneration b, S - star,…										cg2105 gene product from transcript cg2105-rb, pnt - pointed, mthl9 - methuselah-like 9, orb - oo18 rna-binding protein, dom - domino, X11L - cg5675 gene product from transcript cg5675-rb, klar - klarsicht, robo3 - cg5423 gene product from transcript cg5423-ra, Eip78C - ecdysone-induced protein 78c, unk - unkempt, MED14 - mediator complex subunit 14]	GO:0005096	GTPase activator activity	1.3e-07	1.47e-05	3.43	10615	68	1002	22	[CG30372 - cg30372 gene product from transcript cg30372-rc, Msp-300 - muscle-specific protein 300, CG42629 - cg42629 gene product from transcript cg42629-rb, pbl - pebble, CG32506 - cg32506 gene product from transcript cg32506-rc, sky - skywalker, CG42684 - cg42684 gene product from transcript cg42684-re, loco - locomotion defects, CG1695 - cg1695 gene product from transcript cg1695-rb, RhoGAP1A …
GO:0023051	regulation of signaling	1.31e-25	3.06e-23	2.71	10615	469	1002	120	[N - notch, Camta - calmodulin-binding transcription activator, e(y)3 - enhancer of yellow 3, brp - bruchpilot, Galpha49B - g protein alpha49b, rok - rho-kinase, chrb - charybde, NFAT - nfat homolog, Gug - grunge, CG33275 - cg33275 gene product from transcript cg33275-ra, lkb1 - cg9374 gene product from transcript cg9374-rj, cdm - cadmus, dlp - dally-like, rdgB - retinal degeneration b, S - star,…	GO:0044463	cell projection part	6.15e-07	2.45e-05	2.99	10615	85	1002	24	[Mical - molecule interacting with casl, sky - skywalker, Fak56D - focal adhesion kinase, Grip - glutamate receptor binding protein, Galpha49B - g protein alpha49b, robo - roundabout, gfA - giant fibre a, na - narrow abdomen, par-1 - cg8201 gene product from transcript cg8201-ru, pod1 - cg4532 gene product from transcript cg4532-ra, ninaC - neither inactivation nor afterpotential c, Syn - synapsi…	GO:0072509	divalent inorganic cation transmembrane transporter activity	1.92e-07	2.07e-05	4.09	10615	44	1002	17	[CG4301 - cg4301 gene product from transcript cg4301-rc, Ca-alpha1T - cg15899 gene product from transcript cg15899-re, Itp-r83A - inositol 1,4,5,-tris-phosphate receptor, brp - bruchpilot, stj - straightjacket, CG11163 - cg11163 gene product from transcript cg11163-rd, na - narrow abdomen, SPoCk - secretory pathway calcium atpase, Ca-beta - ca2+-channel-protein-beta-subunit, Calx - na/ca-exchange…
GO:0048583	regulation of response to stimulus	5.96e-25	1.34e-22	2.55	10615	541	1002	130	[N - notch, Camta - calmodulin-binding transcription activator, e(y)3 - enhancer of yellow 3, Galpha49B - g protein alpha49b, rok - rho-kinase, chrb - charybde, Lar - leukocyte-antigen-related-like, NFAT - nfat homolog, Gug - grunge, CG33275 - cg33275 gene product from transcript cg33275-ra, lkb1 - cg9374 gene product from transcript cg9374-rj, CG33960 - cg33960 gene product from transcript cg339…	GO:0034705	potassium channel complex	7.81e-07	2.98e-05	7.7	10615	11	1002	8	[Shawl - shaw-like, Shaw - shaker cognate w, elk - eag-like k[+] channel, slo - slowpoke, KCNQ - kcnq potassium channel, qvr - quiver, eag - ether a go-go, Sh - shaker]	GO:0004872	receptor activity	2.15e-07	2.22e-05	1.81	10615	439	1002	75	[Ptp99A - protein tyrosine phosphatase 99a, N - notch, fra - frazzled, rk - rickets, SK - small conductance calcium-activated potassium channel, Lar - leukocyte-antigen-related-like, Takr86C - tachykinin-like receptor at 86c, LpR2 - lipophorin receptor 2, kni - knirps, Cirl - cg8639 gene product from transcript cg8639-rh, verm - vermiform, Dscam - down syndrome cell adhesion molecule, IA-2 - ia-2…
GO:0009966	regulation of signal transduction	7.87e-24	1.69e-21	2.75	10615	420	1002	109	[N - notch, Camta - calmodulin-binding transcription activator, e(y)3 - enhancer of yellow 3, Galpha49B - g protein alpha49b, rok - rho-kinase, chrb - charybde, NFAT - nfat homolog, Gug - grunge, CG33275 - cg33275 gene product from transcript cg33275-ra, lkb1 - cg9374 gene product from transcript cg9374-rj, dlp - dally-like, rdgB - retinal degeneration b, S - star, Su(var)2-10 - suppressor of var…	GO:0008076	voltage-gated potassium channel complex	7.81e-07	2.85e-05	7.7	10615	11	1002	8	[Shaw - shaker cognate w, Shawl - shaw-like, elk - eag-like k[+] channel, KCNQ - kcnq potassium channel, slo - slowpoke, qvr - quiver, eag - ether a go-go, Sh - shaker]	GO:0004871	signal transducer activity	4.52e-07	4.48e-05	1.76	10615	463	1002	77	[csw - corkscrew, Ptp99A - protein tyrosine phosphatase 99a, N - notch, fra - frazzled, rk - rickets, Galpha49B - g protein alpha49b, SK - small conductance calcium-activated potassium channel, Lar - leukocyte-antigen-related-like, Takr86C - tachykinin-like receptor at 86c, kni - knirps, Cirl - cg8639 gene product from transcript cg8639-rh, Dscam - down syndrome cell adhesion molecule, IA-2 - ia-…
GO:0044707	single-multicellular organism process	2.37e-23	4.89e-21	1.89	10615	1257	1002	224	[csw - corkscrew, G9a - cg2995 gene product from transcript cg2995-ra, Dfd - deformed, fra - frazzled, NnaD - drosophila nna1 ortholog, Scr - sex combs reduced, cv-2 - crossveinless 2, Sin3A - cg8815 gene product from transcript cg8815-rc, nuf - nuclear fallout, Galpha49B - g protein alpha49b, Fhos - cg42610 gene product from transcript cg42610-rc, hdc - headcase, kni - knirps, sqd - squid, Gug -…	GO:0005856	cytoskeleton	1.83e-06	6.4e-05	2.99	10615	78	1002	22	[futsch - cg34387 gene product from transcript cg34387-rf, CG34417 - cg34417 gene product from transcript cg34417-ri, Lasp - cg3849 gene product from transcript cg3849-rb, Jupiter - cg31363 gene product from transcript cg31363-rd, Msp-300 - muscle-specific protein 300, pigs - pickled eggs, rhea - cg6831 gene product from transcript cg6831-rb, CG42788 - cg42788 gene product from transcript cg42788…	GO:0060089	molecular transducer activity	4.52e-07	4.3e-05	1.76	10615	463	1002	77	[csw - corkscrew, Ptp99A - protein tyrosine phosphatase 99a, N - notch, fra - frazzled, rk - rickets, Galpha49B - g protein alpha49b, SK - small conductance calcium-activated potassium channel, Lar - leukocyte-antigen-related-like, Takr86C - tachykinin-like receptor at 86c, kni - knirps, Cirl - cg8639 gene product from transcript cg8639-rh, Dscam - down syndrome cell adhesion molecule, IA-2 - ia-…
GO:0040008	regulation of growth	2.07e-22	4.11e-20	3.72	10615	188	1002	66	[N - notch, W - wrinkled, Fmr1 - cg6203 gene product from transcript cg6203-rc, stj - straightjacket, rok - rho-kinase, Trc8 - cg2304 gene product from transcript cg2304-rb, chrb - charybde, Lar - leukocyte-antigen-related-like, Tor - target of rapamycin, Cip4 - cg15015 gene product from transcript cg15015-rg, dlp - dally-like, Atg1 - autophagy-specific gene 1, mbc - myoblast city, bif - bifocal,…	GO:0008021	synaptic vesicle	3.54e-06	0.000119	3.29	10615	58	1002	18	[AP-1gamma - cg9113 gene product from transcript cg9113-rd, unc-13-4A - cg32381 gene product from transcript cg32381-rb, rab3-GEF - cg5627 gene product from transcript cg5627-rc, CanA1 - calcineurin a1, tomosyn - cg17762 gene product from transcript cg17762-ri, Eps-15 - epidermal growth factor receptor pathway substrate clone 15, Vmat - vesicular monoamine transporter, Rim - cg33547 gene product …	GO:0005245	voltage-gated calcium channel activity	4.81e-07	4.4e-05	9.27	10615	8	1002	7	[Ca-alpha1T - cg15899 gene product from transcript cg15899-re, Ca-beta - ca2+-channel-protein-beta-subunit, Ca-alpha1D - ca[2+]-channel protein alpha[[1]] subunit d, stj - straightjacket, CG4587 - cg4587 gene product from transcript cg4587-rd, trpl - trp-like, na - narrow abdomen]
GO:0060284	regulation of cell development	2.57e-22	4.9e-20	3.58	10615	204	1002	69	[csw - corkscrew, G9a - cg2995 gene product from transcript cg2995-ra, Lasp - cg3849 gene product from transcript cg3849-rb, N - notch, oc - ocelliless, Dl - delta, stj - straightjacket, Galpha49B - g protein alpha49b, W - wrinkled, Fmr1 - cg6203 gene product from transcript cg6203-rc, tinc - tincar, rok - rho-kinase, Apc - apc-like, Lar - leukocyte-antigen-related-like, Syt1 - synaptotagmin 1, h…	GO:0016324	apical plasma membrane	8.94e-06	0.000288	3.93	10615	35	1002	13	[Megalin - cg42611 gene product from transcript cg42611-ra, uif - uninflatable, aPKC - atypical protein kinase c, zye - cg5847 gene product from transcript cg5847-ra, crb - crumbs, hbs - hibris, sdt - stardust, ex - expanded, Ca-alpha1D - ca[2+]-channel protein alpha[[1]] subunit d, RhoGEF2 - cg9635 gene product from transcript cg9635-rf, Ptp4E - protein tyrosine phosphatase 4e, kst - karst, sas …	GO:0022839	ion gated channel activity	9.89e-07	8.71e-05	2.4	10615	150	1002	34	[Ca-alpha1T - cg15899 gene product from transcript cg15899-re, nAcRalpha-34E - nicotinic acetylcholine receptor alpha 34e, slo - slowpoke, stj - straightjacket, clumsy - cg8681 gene product from transcript cg8681-rb, SK - small conductance calcium-activated potassium channel, Shawl - shaw-like, CG42732 - cg42732 gene product from transcript cg42732-rh, Cng - cyclic-nucleotide-gated ion channel pr…
GO:0016043	cellular component organization	1.27e-21	2.34e-19	1.69	10615	1736	1002	277	[G9a - cg2995 gene product from transcript cg2995-ra, bib - big brain, CG33298 - cg33298 gene product from transcript cg33298-rc, fra - frazzled, osm-1 - cg13809 gene product from transcript cg13809-ra, NnaD - drosophila nna1 ortholog, sr - stripe, Sin3A - cg8815 gene product from transcript cg8815-rc, nuf - nuclear fallout, Rim - cg33547 gene product from transcript cg33547-rg, CG42863 - cg42863…	GO:0030136	clathrin-coated vesicle	1.29e-05	0.000401	3.03	10615	63	1002	18	[AP-1gamma - cg9113 gene product from transcript cg9113-rd, unc-13-4A - cg32381 gene product from transcript cg32381-rb, rab3-GEF - cg5627 gene product from transcript cg5627-rc, CanA1 - calcineurin a1, tomosyn - cg17762 gene product from transcript cg17762-ri, Eps-15 - epidermal growth factor receptor pathway substrate clone 15, Vmat - vesicular monoamine transporter, Rim - cg33547 gene product …	GO:0022836	gated channel activity	9.89e-07	8.4e-05	2.4	10615	150	1002	34	[Ca-alpha1T - cg15899 gene product from transcript cg15899-re, nAcRalpha-34E - nicotinic acetylcholine receptor alpha 34e, slo - slowpoke, stj - straightjacket, clumsy - cg8681 gene product from transcript cg8681-rb, SK - small conductance calcium-activated potassium channel, Shawl - shaw-like, CG42732 - cg42732 gene product from transcript cg42732-rh, Cng - cyclic-nucleotide-gated ion channel pr…
GO:0045595	regulation of cell differentiation	1.66e-21	2.94e-19	3.11	10615	276	1002	81	[csw - corkscrew, G9a - cg2995 gene product from transcript cg2995-ra, Lasp - cg3849 gene product from transcript cg3849-rb, N - notch, oc - ocelliless, Dl - delta, Fmr1 - cg6203 gene product from transcript cg6203-rc, stj - straightjacket, Galpha49B - g protein alpha49b, W - wrinkled, tinc - tincar, rok - rho-kinase, Apc - apc-like, Lar - leukocyte-antigen-related-like, Syt1 - synaptotagmin 1, h…	GO:0043235	receptor complex	1.77e-05	0.00053	3.97	10615	32	1002	12	[nAcRalpha-7E - nicotinic acetylcholine receptor alpha 7e, scb - scab, babo - baboon, Msp-300 - muscle-specific protein 300, mew - multiple edematous wings, tai - taiman, nAcRalpha-34E - nicotinic acetylcholine receptor alpha 34e, InR - insulin-like receptor, if - inflated, EcR - ecdysone receptor, nAcRalpha-96Aa - nicotinic acetylcholine receptor alpha 96aa, gfA - giant fibre a]	GO:0008047	enzyme activator activity	1.53e-06	0.000125	2.79	10615	95	1002	25	[CG42629 - cg42629 gene product from transcript cg42629-rb, CG1695 - cg1695 gene product from transcript cg1695-rb, cv-c - crossveinless c, RhoGAP100F - cg1976 gene product from transcript cg1976-rd, vav - cg7893 gene product from transcript cg7893-rb, CdGAPr - cg10538 gene product from transcript cg10538-ra, CG30372 - cg30372 gene product from transcript cg30372-rc, Msp-300 - muscle-specific pro…
GO:0035114	imaginal disc-derived appendage morphogenesis	1.71e-21	2.94e-19	3.25	10615	248	1002	76	[N - notch, cv-2 - crossveinless 2, e(y)3 - enhancer of yellow 3, CG42268 - cg42268 gene product from transcript cg42268-rd, Dl - delta, nuf - nuclear fallout, osa - cg7467 gene product from transcript cg7467-rd, NFAT - nfat homolog, hdc - headcase, mirr - mirror, Gug - grunge, CG33275 - cg33275 gene product from transcript cg33275-ra, Lim1 - cg11354 gene product from transcript cg11354-ra, mbl -…	GO:0043195	terminal bouton	1.95e-05	0.000564	4.61	10615	23	1002	10	[par-1 - cg8201 gene product from transcript cg8201-ru, Mical - molecule interacting with casl, Syn - synapsin, Ank2 - ankyrin 2, sky - skywalker, Grip - glutamate receptor binding protein, Fak56D - focal adhesion kinase, gukh - guk-holder, unc-13 - cg2999 gene product from transcript cg2999-rd, Csp - cysteine string protein]	GO:0043167	ion binding	1.92e-06	0.000152	1.27	10615	2306	1002	277	[G9a - cg2995 gene product from transcript cg2995-ra, CG33298 - cg33298 gene product from transcript cg33298-rc, NnaD - drosophila nna1 ortholog, sr - stripe, e(y)3 - enhancer of yellow 3, poe - purity of essence, CG42458 - cg42458 gene product from transcript cg42458-ra, Amy-p - amylase proximal, Galpha49B - g protein alpha49b, CG11071 - cg11071 gene product from transcript cg11071-ra, Br140 - c…
GO:0035107	appendage morphogenesis	2.95e-21	4.9e-19	3.22	10615	250	1002	76	[N - notch, cv-2 - crossveinless 2, e(y)3 - enhancer of yellow 3, CG42268 - cg42268 gene product from transcript cg42268-rd, Dl - delta, nuf - nuclear fallout, osa - cg7467 gene product from transcript cg7467-rd, NFAT - nfat homolog, hdc - headcase, mirr - mirror, Gug - grunge, CG33275 - cg33275 gene product from transcript cg33275-ra, Lim1 - cg11354 gene product from transcript cg11354-ra, mbl -…	GO:0033267	axon part	2.55e-05	0.000711	3.85	10615	33	1002	12	[par-1 - cg8201 gene product from transcript cg8201-ru, Mical - molecule interacting with casl, Syn - synapsin, sky - skywalker, Ank2 - ankyrin 2, Fak56D - focal adhesion kinase, Grip - glutamate receptor binding protein, gukh - guk-holder, unc-13 - cg2999 gene product from transcript cg2999-rd, robo - roundabout, na - narrow abdomen, Csp - cysteine string protein]	GO:0004674	protein serine/threonine kinase activity	2.03e-06	0.000155	2.19	10615	189	1002	39	[slpr - slipper, babo - baboon, CASK - cask ortholog, hep - hemipterous, bt - bent, Eip63E - ecdysone-induced protein 63e, rok - rho-kinase, aPKC - atypical protein kinase c, LIMK1 - lim-kinase1, par-1 - cg8201 gene product from transcript cg8201-ru, mnb - minibrain, Pdk1 - phosphoinositide-dependent kinase 1, Wnk - cg7177 gene product from transcript cg7177-ra, lkb1 - cg9374 gene product from tr…
GO:0035120	post-embryonic appendage morphogenesis	6.87e-21	1.11e-18	3.24	10615	242	1002	74	[N - notch, cv-2 - crossveinless 2, e(y)3 - enhancer of yellow 3, CG42268 - cg42268 gene product from transcript cg42268-rd, Dl - delta, nuf - nuclear fallout, osa - cg7467 gene product from transcript cg7467-rd, NFAT - nfat homolog, hdc - headcase, mirr - mirror, Gug - grunge, CG33275 - cg33275 gene product from transcript cg33275-ra, Lim1 - cg11354 gene product from transcript cg11354-ra, mbl -…	GO:0045179	apical cortex	3.07e-05	0.000829	4.41	10615	24	1002	10	[ck - crinkled, sdt - stardust, loco - locomotion defects, app - approximated, sano - serrano, RhoGEF2 - cg9635 gene product from transcript cg9635-rf, Mbs - myosin binding subunit, pros - prospero, Abl - abl tyrosine kinase, aPKC - atypical protein kinase c]	GO:0046872	metal ion binding	2.24e-06	0.000166	1.38	10615	1379	1002	179	[G9a - cg2995 gene product from transcript cg2995-ra, CG5890 - cg5890 gene product from transcript cg5890-rb, CG33298 - cg33298 gene product from transcript cg33298-rc, N - notch, CG6071 - cg6071 gene product from transcript cg6071-ra, Cad86C - cg42601 gene product from transcript cg42601-rc, NnaD - drosophila nna1 ortholog, CG9855 - cg9855 gene product from transcript cg9855-ra, sr - stripe, e(y…
GO:0071840	cellular component organization or biogenesis	8.09e-21	1.26e-18	1.67	10615	1757	1002	277	[G9a - cg2995 gene product from transcript cg2995-ra, bib - big brain, CG33298 - cg33298 gene product from transcript cg33298-rc, fra - frazzled, osm-1 - cg13809 gene product from transcript cg13809-ra, NnaD - drosophila nna1 ortholog, sr - stripe, Sin3A - cg8815 gene product from transcript cg8815-rc, nuf - nuclear fallout, Rim - cg33547 gene product from transcript cg33547-rg, CG42863 - cg42863…	GO:0048786	presynaptic active zone	3.39e-05	0.000887	6.18	10615	12	1002	7	[RhoGAP100F - cg1976 gene product from transcript cg1976-rd, S6k - rps6-p70-protein kinase, bchs - blue cheese, brp - bruchpilot, Liprin-alpha - cg11199 gene product from transcript cg11199-rb, stj - straightjacket, Rim - cg33547 gene product from transcript cg33547-rg]	GO:0043169	cation binding	3.35e-06	0.000241	1.36	10615	1434	1002	184	[G9a - cg2995 gene product from transcript cg2995-ra, CG5890 - cg5890 gene product from transcript cg5890-rb, CG33298 - cg33298 gene product from transcript cg33298-rc, N - notch, CG6071 - cg6071 gene product from transcript cg6071-ra, Cad86C - cg42601 gene product from transcript cg42601-rc, NnaD - drosophila nna1 ortholog, CG9855 - cg9855 gene product from transcript cg9855-ra, sr - stripe, e(y…
GO:0051128	regulation of cellular component organization	1.18e-20	1.79e-18	2.56	10615	438	1002	106	[G9a - cg2995 gene product from transcript cg2995-ra, N - notch, Cad86C - cg42601 gene product from transcript cg42601-rc, rok - rho-kinase, Lar - leukocyte-antigen-related-like, kni - knirps, tlk - tousled-like kinase, pcm - pacman, rhea - cg6831 gene product from transcript cg6831-rb, wts - warts, Eps-15 - epidermal growth factor receptor pathway substrate clone 15, trio - cg18214 gene product …	GO:0097060	synaptic membrane	4.66e-05	0.00118	3.44	10615	40	1002	13	[nAcRalpha-7E - nicotinic acetylcholine receptor alpha 7e, nAcRalpha-34E - nicotinic acetylcholine receptor alpha 34e, GluClalpha - cg7535 gene product from transcript cg7535-rg, brp - bruchpilot, nAcRalpha-96Aa - nicotinic acetylcholine receptor alpha 96aa, Ten-a - tenascin accessory, gfA - giant fibre a, Ank2 - ankyrin 2, CG12344 - cg12344 gene product from transcript cg12344-ra, gukh - guk-hol…	GO:0005509	calcium ion binding	4.29e-06	0.0003	2.08	10615	209	1002	41	[kug - kugelei, N - notch, CG5890 - cg5890 gene product from transcript cg5890-rb, Dgk - diacyl glycerol kinase, Cad86C - cg42601 gene product from transcript cg42601-rc, Reps - cg6192 gene product from transcript cg6192-rb, Dl - delta, Dg - dystroglycan, Syt1 - synaptotagmin 1, Mmp1 - matrix metalloproteinase 1, crb - crumbs, qua - quail, Duox - dual oxidase, LpR2 - lipophorin receptor 2, Calx -…
GO:0007610	behavior	1.7e-20	2.5e-18	2.58	10615	427	1002	104	[G9a - cg2995 gene product from transcript cg2995-ra, N - notch, brp - bruchpilot, Galpha49B - g protein alpha49b, mbl - muscleblind, Spn - spinophilin, S - star, para - paralytic, Sap47 - synapse-associated protein 47kd, gfA - giant fibre a, na - narrow abdomen, S6k - rps6-p70-protein kinase, Mef2 - myocyte enhancer factor 2, Pde1c - phosphodiesterase 1c, Pka-R2 - camp-dependent protein kinase r…	GO:0044448	cell cortex part	5.97e-05	0.00147	3.06	10615	52	1002	15	[scra - scraps, loco - locomotion defects, brp - bruchpilot, sano - serrano, Mbs - myosin binding subunit, aPKC - atypical protein kinase c, Shroom - cg34379 gene product from transcript cg34379-rd, sdt - stardust, ck - crinkled, app - approximated, Sep1 - septin-1, RhoGEF2 - cg9635 gene product from transcript cg9635-rf, pros - prospero, Abl - abl tyrosine kinase, kst - karst]	GO:0008270	zinc ion binding	4.82e-06	0.000328	1.48	10615	860	1002	120	[G9a - cg2995 gene product from transcript cg2995-ra, CG6071 - cg6071 gene product from transcript cg6071-ra, NnaD - drosophila nna1 ortholog, CG9855 - cg9855 gene product from transcript cg9855-ra, sr - stripe, jim - cg11352 gene product from transcript cg11352-rb, e(y)3 - enhancer of yellow 3, CG42458 - cg42458 gene product from transcript cg42458-ra, poe - purity of essence, CG10631 - cg10631 …
GO:0048513	organ development	2.16e-20	3.1e-18	2.35	10615	555	1002	123	[csw - corkscrew, bbg - big bang, G9a - cg2995 gene product from transcript cg2995-ra, Dfd - deformed, N - notch, Scr - sex combs reduced, sr - stripe, Sin3A - cg8815 gene product from transcript cg8815-rc, kni - knirps, Gug - grunge, Nckx30C - cg18660 gene product from transcript cg18660-rd, dlp - dally-like, mbl - muscleblind, mbc - myoblast city, msi - musashi, Mhc - myosin heavy chain, Su(var…	GO:0030135	coated vesicle	6.12e-05	0.00147	2.72	10615	70	1002	18	[AP-1gamma - cg9113 gene product from transcript cg9113-rd, unc-13-4A - cg32381 gene product from transcript cg32381-rb, rab3-GEF - cg5627 gene product from transcript cg5627-rc, CanA1 - calcineurin a1, tomosyn - cg17762 gene product from transcript cg17762-ri, Eps-15 - epidermal growth factor receptor pathway substrate clone 15, Vmat - vesicular monoamine transporter, Rim - cg33547 gene product …	GO:0005262	calcium channel activity	6.45e-06	0.000426	4.66	10615	25	1002	11	[Itp-r83A - inositol 1,4,5,-tris-phosphate receptor, Ca-alpha1T - cg15899 gene product from transcript cg15899-re, Ca-beta - ca2+-channel-protein-beta-subunit, nompC - no mechanoreceptor potential c, Ca-alpha1D - ca[2+]-channel protein alpha[[1]] subunit d, Rya-r44F - ryanodine receptor 44f, brp - bruchpilot, CG4587 - cg4587 gene product from transcript cg4587-rd, stj - straightjacket, trpl - trp…
GO:0007165	signal transduction	3.68e-20	5.13e-18	2	10615	900	1002	170	[csw - corkscrew, bib - big brain, G9a - cg2995 gene product from transcript cg2995-ra, N - notch, CCHa2 - cchamide-2, W - wrinkled, Galpha49B - g protein alpha49b, rok - rho-kinase, Takr86C - tachykinin-like receptor at 86c, CG32683 - cg32683 gene product from transcript cg32683-ra, kni - knirps, Calx - na/ca-exchange protein, CdGAPr - cg10538 gene product from transcript cg10538-ra, dlp - dally…	GO:0044425	membrane part	8.61e-05	0.00201	1.28	10615	1560	1002	189	[bib - big brain, CG33298 - cg33298 gene product from transcript cg33298-rc, N - notch, fra - frazzled, Cad86C - cg42601 gene product from transcript cg42601-rc, Galpha49B - g protein alpha49b, yrt - yurt, Lar - leukocyte-antigen-related-like, Mvl - malvolio, Takr86C - tachykinin-like receptor at 86c, sdt - stardust, Nckx30C - cg18660 gene product from transcript cg18660-rd, Calx - na/ca-exchange…	GO:0005267	potassium channel activity	6.45e-06	0.000415	4.66	10615	25	1002	11	[Shaw - shaker cognate w, CG42732 - cg42732 gene product from transcript cg42732-rh, Shawl - shaw-like, elk - eag-like k[+] channel, KCNQ - kcnq potassium channel, slo - slowpoke, Ir - inwardly rectifying potassium channel, Task6 - cg9637 gene product from transcript cg9637-rc, eag - ether a go-go, Sh - shaker, SK - small conductance calcium-activated potassium channel]
GO:0051960	regulation of nervous system development	3.72e-20	5.05e-18	3.77	10615	163	1002	58	[csw - corkscrew, G9a - cg2995 gene product from transcript cg2995-ra, N - notch, oc - ocelliless, Dl - delta, stj - straightjacket, Fmr1 - cg6203 gene product from transcript cg6203-rc, rok - rho-kinase, tinc - tincar, Lar - leukocyte-antigen-related-like, ham - hamlet, Cip4 - cg15015 gene product from transcript cg15015-rg, fry - furry, bif - bifocal, polo - cg12306 gene product from transcript…	GO:0005911	cell-cell junction	9.72e-05	0.0022	2.83	10615	60	1002	16	[ed - echinoid, cno - canoe, Mbs - myosin binding subunit, yrt - yurt, CadN - cadherin-n, shakB - shaking b, crb - crumbs, Shroom - cg34379 gene product from transcript cg34379-rd, sdt - stardust, ex - expanded, InR - insulin-like receptor, Nrx-IV - neurexin iv, ena - enabled, sns - sticks and stones, Abl - abl tyrosine kinase, Gli - gliotactin]	GO:0046873	metal ion transmembrane transporter activity	8.49e-06	0.000532	2.07	10615	200	1002	39	[Ca-alpha1T - cg15899 gene product from transcript cg15899-re, slo - slowpoke, brp - bruchpilot, mfrn - mitoferrin, stj - straightjacket, CG11163 - cg11163 gene product from transcript cg11163-rd, SK - small conductance calcium-activated potassium channel, Mvl - malvolio, Shawl - shaw-like, CG2003 - cg2003 gene product from transcript cg2003-ra, CG42732 - cg42732 gene product from transcript cg42…
GO:0042221	response to chemical stimulus	4.04e-20	5.34e-18	2.17	10615	693	1002	142	[csw - corkscrew, G9a - cg2995 gene product from transcript cg2995-ra, N - notch, fra - frazzled, W - wrinkled, Galpha49B - g protein alpha49b, Lar - leukocyte-antigen-related-like, Br140 - cg1845 gene product from transcript cg1845-ra, kni - knirps, CdGAPr - cg10538 gene product from transcript cg10538-ra, Dscam - down syndrome cell adhesion molecule, CG33960 - cg33960 gene product from transcri…	GO:0005924	cell-substrate adherens junction	0.000101	0.00224	3.92	10615	27	1002	10	[kug - kugelei, scb - scab, wech - cg42396 gene product from transcript cg42396-rc, Lasp - cg3849 gene product from transcript cg3849-rb, rhea - cg6831 gene product from transcript cg6831-rb, cno - canoe, Fak56D - focal adhesion kinase, Liprin-alpha - cg11199 gene product from transcript cg11199-rb, Abl - abl tyrosine kinase, Lar - leukocyte-antigen-related-like]	GO:0030234	enzyme regulator activity	3.49e-05	0.00213	1.71	10615	353	1002	57	[Crag - calmodulin-binding protein related to a rab3 gdp/gtp exchange protein, CG43102 - cg43102 gene product from transcript cg43102-ra, Rim - cg33547 gene product from transcript cg33547-rg, RhoGAP100F - cg1976 gene product from transcript cg1976-rd, CG33275 - cg33275 gene product from transcript cg33275-ra, CdGAPr - cg10538 gene product from transcript cg10538-ra, CG11376 - cg11376 gene produc…
GO:0044708	single-organism behavior	1.24e-19	1.6e-17	2.79	10615	330	1002	87	[yu - cg3249 gene product from transcript cg3249-rc, G9a - cg2995 gene product from transcript cg2995-ra, mura - murashka, N - notch, oc - ocelliless, slo - slowpoke, lilli - lilliputian, brp - bruchpilot, Fmr1 - cg6203 gene product from transcript cg6203-rc, Galpha49B - g protein alpha49b, Nrx-1 - neurexin 1, gp210 - cg7897 gene product from transcript cg7897-ra, Syt1 - synaptotagmin 1, mnb - mi…	GO:0031410	cytoplasmic vesicle	0.00013	0.00279	2.28	10615	107	1002	23	[bib - big brain, AP-1gamma - cg9113 gene product from transcript cg9113-rd, N - notch, unc-13-4A - cg32381 gene product from transcript cg32381-rb, rab3-GEF - cg5627 gene product from transcript cg5627-rc, Grip - glutamate receptor binding protein, CanA1 - calcineurin a1, tomosyn - cg17762 gene product from transcript cg17762-ri, Dl - delta, Vmat - vesicular monoamine transporter, Eps-15 - epide…	GO:0019198	transmembrane receptor protein phosphatase activity	4.11e-05	0.00244	8.83	10615	6	1002	5	[Ptp99A - protein tyrosine phosphatase 99a, Ptp10D - protein tyrosine phosphatase 10d, IA-2 - ia-2 ortholog, Ptp4E - protein tyrosine phosphatase 4e, Lar - leukocyte-antigen-related-like]
GO:0048523	negative regulation of cellular process	3.4e-19	4.27e-17	2.14	10615	694	1002	140	[Dfd - deformed, N - notch, e(y)3 - enhancer of yellow 3, Sin3A - cg8815 gene product from transcript cg8815-rc, Galpha49B - g protein alpha49b, chrb - charybde, NFAT - nfat homolog, hdc - headcase, kni - knirps, sqd - squid, Gug - grunge, lkb1 - cg9374 gene product from transcript cg9374-rj, dlp - dally-like, Hr46 - hormone receptor-like in 46, msi - musashi, SuUR - suppressor of under-replicati…	GO:0016023	cytoplasmic membrane-bounded vesicle	0.000142	0.00297	2.37	10615	94	1002	21	[AP-1gamma - cg9113 gene product from transcript cg9113-rd, unc-13-4A - cg32381 gene product from transcript cg32381-rb, rab3-GEF - cg5627 gene product from transcript cg5627-rc, Grip - glutamate receptor binding protein, CanA1 - calcineurin a1, tomosyn - cg17762 gene product from transcript cg17762-ri, Dl - delta, Eps-15 - epidermal growth factor receptor pathway substrate clone 15, Vmat - vesic…	GO:0005001	transmembrane receptor protein tyrosine phosphatase activity	4.11e-05	0.00238	8.83	10615	6	1002	5	[Ptp10D - protein tyrosine phosphatase 10d, Ptp99A - protein tyrosine phosphatase 99a, IA-2 - ia-2 ortholog, Ptp4E - protein tyrosine phosphatase 4e, Lar - leukocyte-antigen-related-like]
GO:0022603	regulation of anatomical structure morphogenesis	1.13e-18	1.39e-16	3.2	10615	222	1002	67	[csw - corkscrew, G9a - cg2995 gene product from transcript cg2995-ra, N - notch, oc - ocelliless, Cad86C - cg42601 gene product from transcript cg42601-rc, Fmr1 - cg6203 gene product from transcript cg6203-rc, Galpha49B - g protein alpha49b, W - wrinkled, tinc - tincar, rok - rho-kinase, Apc - apc-like, Lar - leukocyte-antigen-related-like, ham - hamlet, nkd - naked cuticle, tlk - tousled-like k…	GO:0030055	cell-substrate junction	0.000144	0.00295	3.78	10615	28	1002	10	[scb - scab, kug - kugelei, wech - cg42396 gene product from transcript cg42396-rc, Lasp - cg3849 gene product from transcript cg3849-rb, rhea - cg6831 gene product from transcript cg6831-rb, cno - canoe, Fak56D - focal adhesion kinase, Liprin-alpha - cg11199 gene product from transcript cg11199-rb, Abl - abl tyrosine kinase, Lar - leukocyte-antigen-related-like]	GO:0005216	ion channel activity	4.53e-05	0.00257	1.94	10615	207	1002	38	[bib - big brain, Ca-alpha1T - cg15899 gene product from transcript cg15899-re, nAcRalpha-34E - nicotinic acetylcholine receptor alpha 34e, slo - slowpoke, brp - bruchpilot, stj - straightjacket, clumsy - cg8681 gene product from transcript cg8681-rb, SK - small conductance calcium-activated potassium channel, Shawl - shaw-like, Cng - cyclic-nucleotide-gated ion channel protein, CG42732 - cg42732…
GO:0048519	negative regulation of biological process	2.22e-18	2.66e-16	2.02	10615	790	1002	151	[Dfd - deformed, Su(var)2-HP2 - cg12864 gene product from transcript cg12864-rb, N - notch, e(y)3 - enhancer of yellow 3, Sin3A - cg8815 gene product from transcript cg8815-rc, Galpha49B - g protein alpha49b, rok - rho-kinase, chrb - charybde, NFAT - nfat homolog, hdc - headcase, kni - knirps, sqd - squid, Gug - grunge, lkb1 - cg9374 gene product from transcript cg9374-rj, dlp - dally-like, Hr46 …	GO:0005737	cytoplasm	0.000154	0.00308	1.42	10615	737	1002	99	[csw - corkscrew, Inos - cg11143 gene product from transcript cg11143-ra, yrt - yurt, muskelin - cg8811 gene product from transcript cg8811-rb, chrb - charybde, CG11071 - cg11071 gene product from transcript cg11071-ra, hdc - headcase, sqd - squid, lkb1 - cg9374 gene product from transcript cg9374-rj, inaE - inactivation no afterpotential e, flfl - falafel, mbl - muscleblind, nkd - naked cuticle,…	GO:0016772	transferase activity, transferring phosphorus-containing groups	6.12e-05	0.00338	1.57	10615	485	1002	72	[Ipk1 - cg30295 gene product from transcript cg30295-rb, Eip63E - ecdysone-induced protein 63e, rok - rho-kinase, rdgA - retinal degeneration a, Tor - target of rapamycin, mnb - minibrain, sdt - stardust, CG31436 - cg31436 gene product from transcript cg31436-ra, Wnk - cg7177 gene product from transcript cg7177-ra, lkb1 - cg9374 gene product from transcript cg9374-rj, Nipped-A - cg33554 gene prod…
GO:0032501	multicellular organismal process	4.99e-18	5.84e-16	1.69	10615	1464	1002	234	[csw - corkscrew, G9a - cg2995 gene product from transcript cg2995-ra, Dfd - deformed, fra - frazzled, NnaD - drosophila nna1 ortholog, cv-2 - crossveinless 2, Scr - sex combs reduced, Sin3A - cg8815 gene product from transcript cg8815-rc, nuf - nuclear fallout, Galpha49B - g protein alpha49b, Fhos - cg42610 gene product from transcript cg42610-rc, hdc - headcase, kni - knirps, sqd - squid, Gug -…	GO:0031988	membrane-bounded vesicle	0.000166	0.00324	2.34	10615	95	1002	21	[AP-1gamma - cg9113 gene product from transcript cg9113-rd, unc-13-4A - cg32381 gene product from transcript cg32381-rb, rab3-GEF - cg5627 gene product from transcript cg5627-rc, Grip - glutamate receptor binding protein, CanA1 - calcineurin a1, tomosyn - cg17762 gene product from transcript cg17762-ri, Dl - delta, Eps-15 - epidermal growth factor receptor pathway substrate clone 15, Vmat - vesic…	GO:0022838	substrate-specific channel activity	7.73e-05	0.00418	1.9	10615	212	1002	38	[bib - big brain, Ca-alpha1T - cg15899 gene product from transcript cg15899-re, nAcRalpha-34E - nicotinic acetylcholine receptor alpha 34e, slo - slowpoke, brp - bruchpilot, stj - straightjacket, clumsy - cg8681 gene product from transcript cg8681-rb, SK - small conductance calcium-activated potassium channel, Shawl - shaw-like, Cng - cyclic-nucleotide-gated ion channel protein, CG42732 - cg42732…
GO:0048638	regulation of developmental growth	8.37e-18	9.59e-16	4.69	10615	88	1002	39	[scb - scab, kug - kugelei, spin - spinster, Fmr1 - cg6203 gene product from transcript cg6203-rc, stj - straightjacket, rok - rho-kinase, Lar - leukocyte-antigen-related-like, seq - sequoia, Snx16 - sorting nexin 16, ex - expanded, Cip4 - cg15015 gene product from transcript cg15015-rg, dlp - dally-like, hiw - highwire, Abl - abl tyrosine kinase, Fas2 - fasciclin 2, dsx - doublesex, bif - bifoca…	GO:0005634	nucleus	0.000229	0.00437	1.3	10615	1282	1002	157	[bbg - big bang, Dfd - deformed, G9a - cg2995 gene product from transcript cg2995-ra, N - notch, Scr - sex combs reduced, Camta - calmodulin-binding transcription activator, sr - stripe, e(y)3 - enhancer of yellow 3, jim - cg11352 gene product from transcript cg11352-rb, CG11164 - cg11164 gene product from transcript cg11164-ra, Sin3A - cg8815 gene product from transcript cg8815-rc, Ets65A - ets …	GO:0022803	passive transmembrane transporter activity	8.02e-05	0.00424	1.88	10615	220	1002	39	[bib - big brain, Ca-alpha1T - cg15899 gene product from transcript cg15899-re, nAcRalpha-34E - nicotinic acetylcholine receptor alpha 34e, slo - slowpoke, brp - bruchpilot, stj - straightjacket, clumsy - cg8681 gene product from transcript cg8681-rb, SK - small conductance calcium-activated potassium channel, Shawl - shaw-like, Cng - cyclic-nucleotide-gated ion channel protein, CG42732 - cg42732…
GO:0048869	cellular developmental process	3.4e-16	3.81e-14	1.72	10615	1252	1002	203	[csw - corkscrew, bib - big brain, fra - frazzled, Sin3A - cg8815 gene product from transcript cg8815-rc, poe - purity of essence, nuf - nuclear fallout, yrt - yurt, hdc - headcase, kni - knirps, Nckx30C - cg18660 gene product from transcript cg18660-rd, Dscam - down syndrome cell adhesion molecule, lkb1 - cg9374 gene product from transcript cg9374-rj, Atet - abc transporter expressed in trachea,…	GO:0005938	cell cortex	0.000283	0.00527	2.69	10615	59	1002	15	[CG15609 - cg15609 gene product from transcript cg15609-rb, cno - canoe, pbl - pebble, Crag - calmodulin-binding protein related to a rab3 gdp/gtp exchange protein, msk - moleskin, Ube3a - ubiquitin protein ligase e3a, aPKC - atypical protein kinase c, par-1 - cg8201 gene product from transcript cg8201-ru, msn - misshapen, fz - frizzled, Dhc64C - dynein heavy chain 64c, kel - kelch, pros - prospe…	GO:0015267	channel activity	8.02e-05	0.00415	1.88	10615	220	1002	39	[bib - big brain, Ca-alpha1T - cg15899 gene product from transcript cg15899-re, nAcRalpha-34E - nicotinic acetylcholine receptor alpha 34e, slo - slowpoke, brp - bruchpilot, stj - straightjacket, clumsy - cg8681 gene product from transcript cg8681-rb, SK - small conductance calcium-activated potassium channel, Shawl - shaw-like, Cng - cyclic-nucleotide-gated ion channel protein, CG42732 - cg42732…
GO:0050890	cognition	7.47e-16	8.19e-14	3.89	10615	117	1002	43	[5-HT1A - serotonin receptor 1a, yu - cg3249 gene product from transcript cg3249-rc, cher - cheerio, scb - scab, rad - radish, G9a - cg2995 gene product from transcript cg2995-ra, N - notch, mura - murashka, rut - rutabaga, lilli - lilliputian, CanA1 - calcineurin a1, tomosyn - cg17762 gene product from transcript cg17762-ri, brp - bruchpilot, DopR - dopamine receptor, Fmr1 - cg6203 gene product …	GO:0034704	calcium channel complex	0.000365	0.00665	8.48	10615	5	1002	4	[Ca-alpha1T - cg15899 gene product from transcript cg15899-re, Ca-beta - ca2+-channel-protein-beta-subunit, Ca-alpha1D - ca[2+]-channel protein alpha[[1]] subunit d, stj - straightjacket]	GO:0050839	cell adhesion molecule binding	9.18e-05	0.00465	4.33	10615	22	1002	9	[scb - scab, kug - kugelei, X11L - cg5675 gene product from transcript cg5675-rb, mew - multiple edematous wings, if - inflated, ft - fat, CadN - cadherin-n, ds - dachsous, otk - off-track]
GO:0007611	learning or memory	7.47e-16	8.02e-14	3.89	10615	117	1002	43	[5-HT1A - serotonin receptor 1a, yu - cg3249 gene product from transcript cg3249-rc, cher - cheerio, rad - radish, scb - scab, G9a - cg2995 gene product from transcript cg2995-ra, N - notch, mura - murashka, rut - rutabaga, lilli - lilliputian, CanA1 - calcineurin a1, tomosyn - cg17762 gene product from transcript cg17762-ri, brp - bruchpilot, DopR - dopamine receptor, Fmr1 - cg6203 gene product …	GO:0005891	voltage-gated calcium channel complex	0.000365	0.00651	8.48	10615	5	1002	4	[Ca-alpha1T - cg15899 gene product from transcript cg15899-re, Ca-beta - ca2+-channel-protein-beta-subunit, Ca-alpha1D - ca[2+]-channel protein alpha[[1]] subunit d, stj - straightjacket]	GO:0005249	voltage-gated potassium channel activity	0.000113	0.00561	4.71	10615	18	1002	8	[Shaw - shaker cognate w, Shawl - shaw-like, elk - eag-like k[+] channel, KCNQ - kcnq potassium channel, slo - slowpoke, Ir - inwardly rectifying potassium channel, eag - ether a go-go, Sh - shaker]
GO:0051716	cellular response to stimulus	1e-15	1.05e-13	1.72	10615	1206	1002	196	[csw - corkscrew, bib - big brain, G9a - cg2995 gene product from transcript cg2995-ra, CCHa2 - cchamide-2, mu2 - mutator 2, Galpha49B - g protein alpha49b, kni - knirps, dlp - dally-like, CG9588 - cg9588 gene product from transcript cg9588-ra, inaE - inactivation no afterpotential e, CG32756 - cg32756 gene product from transcript cg32756-ra, flfl - falafel, f-cup - flyers-cup, rdgB - retinal deg…	GO:0045172	germline ring canal	0.000544	0.0095	4.36	10615	17	1002	7	[par-1 - cg8201 gene product from transcript cg8201-ru, scra - scraps, Sep1 - septin-1, Dhc64C - dynein heavy chain 64c, kel - kelch, Btk29A - btk family kinase at 29a, sgg - shaggy]	GO:0008307	structural constituent of muscle	0.000124	0.00601	5.3	10615	14	1002	7	[Mhc - myosin heavy chain, sls - sallimus, Dys - dystrophin, Syn1 - syntrophin-like 1, bt - bent, Scgdelta - sarcoglycan delta, Dg - dystroglycan]
GO:0007476	imaginal disc-derived wing morphogenesis	1.48e-15	1.53e-13	3.09	10615	199	1002	58	[N - notch, cv-2 - crossveinless 2, Dl - delta, CG42268 - cg42268 gene product from transcript cg42268-rd, nuf - nuclear fallout, osa - cg7467 gene product from transcript cg7467-rd, NFAT - nfat homolog, hdc - headcase, mirr - mirror, mbl - muscleblind, S - star, fry - furry, l(3)82Fd - cg32464 gene product from transcript cg32464-ri, bif - bifocal, pcm - pacman, mwh - multiple wing hairs, shn - …	GO:0045171	intercellular bridge	0.000818	0.014	4.12	10615	18	1002	7	[par-1 - cg8201 gene product from transcript cg8201-ru, scra - scraps, Sep1 - septin-1, Dhc64C - dynein heavy chain 64c, kel - kelch, Btk29A - btk family kinase at 29a, sgg - shaggy]	GO:0070491	repressing transcription factor binding	0.000124	0.00589	5.3	10615	14	1002	7	[kni - knirps, retn - retained, dl - dorsal, Gug - grunge, CtBP - c-terminal binding protein, EcR - ecdysone receptor, pnt - pointed]
GO:0022604	regulation of cell morphogenesis	2.3e-15	2.32e-13	3.44	10615	151	1002	49	[G9a - cg2995 gene product from transcript cg2995-ra, Cad86C - cg42601 gene product from transcript cg42601-rc, Fmr1 - cg6203 gene product from transcript cg6203-rc, rok - rho-kinase, Lar - leukocyte-antigen-related-like, ham - hamlet, tlk - tousled-like kinase, fry - furry, bif - bifocal, rhea - cg6831 gene product from transcript cg6831-rb, mwh - multiple wing hairs, wts - warts, Liprin-alpha -…	GO:0036062	presynaptic periactive zone	0.000839	0.0141	10.59	10615	3	1002	3	[Ank2 - ankyrin 2, LanA - laminin a, Fas2 - fasciclin 2]	GO:0015079	potassium ion transmembrane transporter activity	0.000181	0.00843	3.06	10615	45	1002	13	[slo - slowpoke, Ir - inwardly rectifying potassium channel, SK - small conductance calcium-activated potassium channel, Shawl - shaw-like, CG42732 - cg42732 gene product from transcript cg42732-rh, Shaw - shaker cognate w, elk - eag-like k[+] channel, Nckx30C - cg18660 gene product from transcript cg18660-rd, KCNQ - kcnq potassium channel, Task6 - cg9637 gene product from transcript cg9637-rc, e…
GO:0065008	regulation of biological quality	2.72e-15	2.69e-13	1.99	10615	691	1002	130	[bib - big brain, N - notch, Cad86C - cg42601 gene product from transcript cg42601-rc, brp - bruchpilot, Galpha49B - g protein alpha49b, yrt - yurt, rok - rho-kinase, Rim - cg33547 gene product from transcript cg33547-rg, Lar - leukocyte-antigen-related-like, Fhos - cg42610 gene product from transcript cg42610-rc, Mvl - malvolio, Mmp1 - matrix metalloproteinase 1, kni - knirps, KCNQ - kcnq potass…											GO:0005516	calmodulin binding	0.000278	0.0127	3.53	10615	30	1002	10	[ninaC - neither inactivation nor afterpotential c, Crag - calmodulin-binding protein related to a rab3 gdp/gtp exchange protein, Camta - calmodulin-binding transcription activator, poe - purity of essence, trpl - trp-like, unc-13 - cg2999 gene product from transcript cg2999-rd, Pde1c - phosphodiesterase 1c, SK - small conductance calcium-activated potassium channel, Vha100-1 - vacuolar h[+] atpa…
GO:0009887	organ morphogenesis	2.13e-14	2.07e-12	2.86	10615	222	1002	60	[N - notch, Grip - glutamate receptor binding protein, scaf - scarface, Dl - delta, mirr - mirror, verm - vermiform, bab1 - bric a brac 1, fry - furry, hyd - hyperplastic discs, ec - echinus, rhea - cg6831 gene product from transcript cg6831-rb, shn - schnurri, wts - warts, sd - scalloped, hbs - hibris, Pkn - protein kinase related to protein kinase n, ey - eyeless, fz - frizzled, kkv - krotzkopf…											GO:0038023	signaling receptor activity	0.000366	0.0164	1.58	10615	376	1002	56	[Ptp99A - protein tyrosine phosphatase 99a, N - notch, fra - frazzled, rk - rickets, SK - small conductance calcium-activated potassium channel, Lar - leukocyte-antigen-related-like, Takr86C - tachykinin-like receptor at 86c, kni - knirps, Cirl - cg8639 gene product from transcript cg8639-rh, Dscam - down syndrome cell adhesion molecule, IA-2 - ia-2 ortholog, Hr46 - hormone receptor-like in 46, P…
GO:0048589	developmental growth	1.2e-13	1.15e-11	3.56	10615	122	1002	41	[slpr - slipper, scb - scab, N - notch, hep - hemipterous, rut - rutabaga, cno - canoe, poe - purity of essence, Eip63E - ecdysone-induced protein 63e, Lar - leukocyte-antigen-related-like, Dg - dystroglycan, Mmp1 - matrix metalloproteinase 1, LIMK1 - lim-kinase1, par-1 - cg8201 gene product from transcript cg8201-ru, rictor - rapamycin-insensitive companion of tor, Tor - target of rapamycin, Pdk…											GO:0001071	nucleic acid binding transcription factor activity	0.000388	0.0171	1.53	10615	428	1002	62	[Dfd - deformed, oc - ocelliless, lilli - lilliputian, Scr - sex combs reduced, Camta - calmodulin-binding transcription activator, jim - cg11352 gene product from transcript cg11352-rb, Sin3A - cg8815 gene product from transcript cg8815-rc, Ets65A - ets at 65a, pdm3 - pou domain motif 3, NFAT - nfat homolog, ham - hamlet, CG11071 - cg11071 gene product from transcript cg11071-ra, kni - knirps, m…
GO:0016477	cell migration	1.24e-13	1.16e-11	2.85	10615	212	1002	57	[csw - corkscrew, oys - oysgedart, yu - cg3249 gene product from transcript cg3249-rc, N - notch, fra - frazzled, sr - stripe, faf - fat facets, Dl - delta, kni - knirps, sqd - squid, spri - sprint, spen - split ends, mbc - myoblast city, Mhc - myosin heavy chain, zfh1 - zn finger homeodomain 1, Rme-8 - receptor mediated endocytosis 8, NetA - netrin-a, ey - eyeless, fz - frizzled, if - inflated, …											GO:0003700	sequence-specific DNA binding transcription factor activity	0.000388	0.0168	1.53	10615	428	1002	62	[Dfd - deformed, oc - ocelliless, lilli - lilliputian, Scr - sex combs reduced, Camta - calmodulin-binding transcription activator, jim - cg11352 gene product from transcript cg11352-rb, Sin3A - cg8815 gene product from transcript cg8815-rc, Ets65A - ets at 65a, pdm3 - pou domain motif 3, NFAT - nfat homolog, ham - hamlet, CG11071 - cg11071 gene product from transcript cg11071-ra, kni - knirps, m…
GO:0010769	regulation of cell morphogenesis involved in differentiation	1.32e-13	1.21e-11	5.2	10615	53	1002	26	[NetB - netrin-b, G9a - cg2995 gene product from transcript cg2995-ra, Fmr1 - cg6203 gene product from transcript cg6203-rc, rok - rho-kinase, Lar - leukocyte-antigen-related-like, ham - hamlet, seq - sequoia, cv-c - crossveinless c, LIMK1 - lim-kinase1, tutl - turtle, pros - prospero, fry - furry, bif - bifocal, gish - gilgamesh, pbl - pebble, mwh - multiple wing hairs, wts - warts, Liprin-alpha…											GO:0019992	diacylglycerol binding	0.000408	0.0173	3.67	10615	26	1002	9	[Pkc98E - protein c kinase 98e, rdgA - retinal degeneration a, Pkcdelta - protein kinase c delta, vav - cg7893 gene product from transcript cg7893-rb, RhoGEF2 - cg9635 gene product from transcript cg9635-rf, Sbf - set domain binding factor, unc-13 - cg2999 gene product from transcript cg2999-rd, rok - rho-kinase, CG31140 - cg31140 gene product from transcript cg31140-rb]
GO:0048731	system development	1.41e-13	1.28e-11	2.52	10615	294	1002	70	[Dab - disabled, csw - corkscrew, bib - big brain, N - notch, oc - ocelliless, sr - stripe, Sin3A - cg8815 gene product from transcript cg8815-rc, Dl - delta, W - wrinkled, Lar - leukocyte-antigen-related-like, tou - toutatis, Mmp1 - matrix metalloproteinase 1, mnb - minibrain, hdc - headcase, kni - knirps, mirr - mirror, verm - vermiform, Dscam - down syndrome cell adhesion molecule, Ptp4E - pro…											GO:0004713	protein tyrosine kinase activity	0.000453	0.0189	2.96	10615	43	1002	12	[CG31431 - cg31431 gene product from transcript cg31431-rc, CG34380 - cg34380 gene product from transcript cg34380-rc, ninaC - neither inactivation nor afterpotential c, Fak56D - focal adhesion kinase, InR - insulin-like receptor, sev - sevenless, Btk29A - btk family kinase at 29a, hop - hopscotch, Abl - abl tyrosine kinase, Drl-2 - derailed 2, Fps85D - fps oncogene analog, otk - off-track]
GO:0009987	cellular process	1.75e-13	1.55e-11	1.21	10615	5527	1002	631	[G9a - cg2995 gene product from transcript cg2995-ra, CG9799 - cg9799 gene product from transcript cg9799-ra, fra - frazzled, CCHa2 - cchamide-2, NnaD - drosophila nna1 ortholog, Sin3A - cg8815 gene product from transcript cg8815-rc, poe - purity of essence, Galpha49B - g protein alpha49b, yrt - yurt, Fhos - cg42610 gene product from transcript cg42610-rc, NFAT - nfat homolog, CG11071 - cg11071 g…											GO:0005099	Ras GTPase activator activity	0.00057	0.0234	2.89	10615	44	1002	12	[cv-c - crossveinless c, Nf1 - neurofibromin 1, vav - cg7893 gene product from transcript cg7893-rb, Msp-300 - muscle-specific protein 300, CG32506 - cg32506 gene product from transcript cg32506-rc, sky - skywalker, CG42684 - cg42684 gene product from transcript cg42684-re, CG42795 - cg42795 gene product from transcript cg42795-ra, RhoGAP92B - cg4755 gene product from transcript cg4755-ra, CG1695…
GO:0032989	cellular component morphogenesis	2.13e-13	1.86e-11	2.33	10615	363	1002	80	[N - notch, CG5890 - cg5890 gene product from transcript cg5890-rb, fra - frazzled, rk - rickets, Sin3A - cg8815 gene product from transcript cg8815-rc, Dl - delta, Fmr1 - cg6203 gene product from transcript cg6203-rc, W - wrinkled, pdm3 - pou domain motif 3, Lar - leukocyte-antigen-related-like, ham - hamlet, Tor - target of rapamycin, kni - knirps, LpR2 - lipophorin receptor 2, bchs - blue chee…											GO:0042802	identical protein binding	0.000608	0.0245	2.3	10615	83	1002	18	[slpr - slipper, dsx - doublesex, Mhc - myosin heavy chain, Hml - hemolectin, bun - bunched, oc - ocelliless, Scr - sex combs reduced, Camta - calmodulin-binding transcription activator, Dscam3 - down syndrome cell adhesion molecule 3, grh - grainy head, Ace - acetylcholine esterase, CadN - cadherin-n, CG32810 - cg32810 gene product from transcript cg32810-rb, mirr - mirror, Dscam - down syndrome…
GO:0050767	regulation of neurogenesis	2.57e-13	2.21e-11	3.69	10615	109	1002	38	[csw - corkscrew, G9a - cg2995 gene product from transcript cg2995-ra, NetB - netrin-b, N - notch, oc - ocelliless, Dl - delta, Fmr1 - cg6203 gene product from transcript cg6203-rc, tinc - tincar, rok - rho-kinase, aPKC - atypical protein kinase c, Lar - leukocyte-antigen-related-like, cv-c - crossveinless c, seq - sequoia, ham - hamlet, LIMK1 - lim-kinase1, tutl - turtle, pros - prospero, fry - …											GO:0005041	low-density lipoprotein receptor activity	0.000676	0.0268	5.89	10615	9	1002	5	[LpR2 - lipophorin receptor 2, verm - vermiform, Megalin - cg42611 gene product from transcript cg42611-ra, arr - arrow, LRP1 - ldl receptor protein 1]
GO:0045664	regulation of neuron differentiation	5.68e-13	4.8e-11	4.13	10615	82	1002	32	[csw - corkscrew, G9a - cg2995 gene product from transcript cg2995-ra, NetB - netrin-b, N - notch, oc - ocelliless, Fmr1 - cg6203 gene product from transcript cg6203-rc, rok - rho-kinase, tinc - tincar, Lar - leukocyte-antigen-related-like, ham - hamlet, cv-c - crossveinless c, seq - sequoia, LIMK1 - lim-kinase1, tutl - turtle, pros - prospero, fry - furry, bif - bifocal, sdk - sidekick, pbl - pe…											GO:0008227	G-protein coupled amine receptor activity	0.000818	0.0319	4.12	10615	18	1002	7	[oa2 - octopamine receptor 2, 5-HT1A - serotonin receptor 1a, Octbeta3R - cg42244 gene product from transcript cg42244-rj, CG42796 - cg42796 gene product from transcript cg42796-rd, DopR2 - dopamine receptor 2, mAcR-60C - muscarinic acetylcholine receptor 60c, D2R - dopamine 2-like receptor]
GO:0031344	regulation of cell projection organization	8.88e-13	7.38e-11	4.56	10615	65	1002	28	[G9a - cg2995 gene product from transcript cg2995-ra, NetB - netrin-b, N - notch, Fmr1 - cg6203 gene product from transcript cg6203-rc, rok - rho-kinase, kon - kon-tiki, Lar - leukocyte-antigen-related-like, ham - hamlet, seq - sequoia, cv-c - crossveinless c, LIMK1 - lim-kinase1, tutl - turtle, pros - prospero, CG14047 - cg14047 gene product from transcript cg14047-rh, fry - furry, bif - bifocal…											GO:0003714	transcription corepressor activity	0.000826	0.0317	3.68	10615	23	1002	8	[acj6 - abnormal chemosensory jump 6, H - hairless, Gug - grunge, sbb - scribbler, CtBP - c-terminal binding protein, CoRest - cg42687 gene product from transcript cg42687-rc, Ote - otefin, Smr - smrter]
GO:0048598	embryonic morphogenesis	1.25e-12	1.02e-10	3.01	10615	169	1002	48	[slpr - slipper, Dab - disabled, Dfd - deformed, scb - scab, N - notch, dl - dorsal, hep - hemipterous, cno - canoe, sr - stripe, yrt - yurt, W - wrinkled, rok - rho-kinase, chrb - charybde, Apc - apc-like, cv-c - crossveinless c, crb - crumbs, vav - cg7893 gene product from transcript cg7893-rb, ct - cut, fas - faint sausage, btsz - bitesize, vkg - viking, InR - insulin-like receptor, lkb1 - cg9…											GO:0015269	calcium-activated potassium channel activity	0.000839	0.0317	10.59	10615	3	1002	3	[CG42732 - cg42732 gene product from transcript cg42732-rh, slo - slowpoke, SK - small conductance calcium-activated potassium channel]
GO:0002009	morphogenesis of an epithelium	1.3e-12	1.05e-10	2.97	10615	175	1002	49	[csw - corkscrew, Dab - disabled, N - notch, yrt - yurt, Eip63E - ecdysone-induced protein 63e, rok - rho-kinase, hdc - headcase, sdt - stardust, fas - faint sausage, lkb1 - cg9374 gene product from transcript cg9374-rj, flfl - falafel, mbc - myoblast city, pcm - pacman, rhea - cg6831 gene product from transcript cg6831-rb, shn - schnurri, wts - warts, Btk29A - btk family kinase at 29a, Pkn - pro…											GO:0005227	calcium activated cation channel activity	0.000839	0.0312	10.59	10615	3	1002	3	[CG42732 - cg42732 gene product from transcript cg42732-rh, slo - slowpoke, SK - small conductance calcium-activated potassium channel]
GO:0048729	tissue morphogenesis	1.34e-12	1.06e-10	2.93	10615	181	1002	50	[csw - corkscrew, Dab - disabled, N - notch, yrt - yurt, Eip63E - ecdysone-induced protein 63e, rok - rho-kinase, hdc - headcase, sdt - stardust, fas - faint sausage, lkb1 - cg9374 gene product from transcript cg9374-rj, flfl - falafel, mbc - myoblast city, pcm - pacman, rhea - cg6831 gene product from transcript cg6831-rb, shn - schnurri, wts - warts, Btk29A - btk family kinase at 29a, Pkn - pro…
GO:0000904	cell morphogenesis involved in differentiation	1.84e-12	1.43e-10	5.55	10615	42	1002	22	[N - notch, pigs - pickled eggs, rk - rickets, grh - grainy head, Liprin-alpha - cg11199 gene product from transcript cg11199-rb, Dl - delta, sgg - shaggy, ft - fat, hop - hopscotch, aPKC - atypical protein kinase c, Lar - leukocyte-antigen-related-like, cnn - centrosomin, crb - crumbs, ct - cut, msn - misshapen, peb - pebbled, ena - enabled, Abl - abl tyrosine kinase, ds - dachsous, Fas2 - fasci…
GO:0048870	cell motility	1.86e-12	1.43e-10	2.68	10615	225	1002	57	[csw - corkscrew, oys - oysgedart, yu - cg3249 gene product from transcript cg3249-rc, N - notch, fra - frazzled, sr - stripe, faf - fat facets, Dl - delta, kni - knirps, sqd - squid, spri - sprint, spen - split ends, mbc - myoblast city, Mhc - myosin heavy chain, zfh1 - zn finger homeodomain 1, Rme-8 - receptor mediated endocytosis 8, NetA - netrin-a, ey - eyeless, fz - frizzled, if - inflated, …
GO:0007389	pattern specification process	2.03e-12	1.54e-10	2.2	10615	399	1002	83	[yu - cg3249 gene product from transcript cg3249-rc, csw - corkscrew, Dfd - deformed, CG5890 - cg5890 gene product from transcript cg5890-rb, N - notch, oc - ocelliless, fra - frazzled, lilli - lilliputian, Scr - sex combs reduced, cv-2 - crossveinless 2, faf - fat facets, Dl - delta, Fmr1 - cg6203 gene product from transcript cg6203-rc, nuf - nuclear fallout, rok - rho-kinase, osa - cg7467 gene …
GO:0044087	regulation of cellular component biogenesis	2.65e-12	1.98e-10	3.22	10615	138	1002	42	[yu - cg3249 gene product from transcript cg3249-rc, scb - scab, Jupiter - cg31363 gene product from transcript cg31363-rd, Lasp - cg3849 gene product from transcript cg3849-rb, N - notch, sals - sarcomere length short, spin - spinster, Fmr1 - cg6203 gene product from transcript cg6203-rc, stj - straightjacket, rok - rho-kinase, kon - kon-tiki, Apc - apc-like, Syt1 - synaptotagmin 1, enc - encore…
GO:0010975	regulation of neuron projection development	3.66e-12	2.69e-10	4.99	10615	51	1002	24	[bif - bifocal, G9a - cg2995 gene product from transcript cg2995-ra, NetB - netrin-b, pbl - pebble, Liprin-alpha - cg11199 gene product from transcript cg11199-rb, wts - warts, Fmr1 - cg6203 gene product from transcript cg6203-rc, rok - rho-kinase, CadN - cadherin-n, trio - cg18214 gene product from transcript cg18214-ra, Lar - leukocyte-antigen-related-like, cv-c - crossveinless c, ham - hamlet,…
GO:0048468	cell development	7.61e-12	5.52e-10	2.5	10615	258	1002	61	[Dab - disabled, bib - big brain, N - notch, Rbp9 - rna-binding protein 9, oc - ocelliless, lilli - lilliputian, poe - purity of essence, Sin3A - cg8815 gene product from transcript cg8815-rc, Dl - delta, Snoo - sno oncogene, yrt - yurt, Fmr1 - cg6203 gene product from transcript cg6203-rc, rok - rho-kinase, Lar - leukocyte-antigen-related-like, ham - hamlet, Dscam - down syndrome cell adhesion m…
GO:0040007	growth	8.77e-12	6.28e-10	3.03	10615	154	1002	44	[slpr - slipper, bi - bifid, scb - scab, N - notch, hep - hemipterous, rut - rutabaga, cno - canoe, poe - purity of essence, Eip63E - ecdysone-induced protein 63e, Lar - leukocyte-antigen-related-like, Dg - dystroglycan, Mmp1 - matrix metalloproteinase 1, daw - dawdle, LIMK1 - lim-kinase1, rictor - rapamycin-insensitive companion of tor, par-1 - cg8201 gene product from transcript cg8201-ru, Tor …
GO:0010648	negative regulation of cell communication	9.86e-12	6.96e-10	2.86	10615	178	1002	48	[N - notch, Fs - follistatin, PGRP-LB - peptidoglycan recognition protein lb, spin - spinster, Galpha49B - g protein alpha49b, Snoo - sno oncogene, chrb - charybde, NFAT - nfat homolog, Apc - apc-like, otk - off-track, crb - crumbs, ct - cut, Tor - target of rapamycin, Gug - grunge, Ank2 - ankyrin 2, ex - expanded, sog - short gastrulation, dlp - dally-like, hiw - highwire, Atg1 - autophagy-speci…
GO:0009968	negative regulation of signal transduction	1.2e-11	8.36e-10	2.92	10615	167	1002	46	[N - notch, Fs - follistatin, PGRP-LB - peptidoglycan recognition protein lb, spin - spinster, Galpha49B - g protein alpha49b, Snoo - sno oncogene, chrb - charybde, NFAT - nfat homolog, Apc - apc-like, otk - off-track, crb - crumbs, ct - cut, Gug - grunge, ex - expanded, sog - short gastrulation, dlp - dally-like, hiw - highwire, Atg1 - autophagy-specific gene 1, rno - rhinoceros, Fas2 - fascicli…
GO:0048518	positive regulation of biological process	1.76e-11	1.21e-09	1.85	10615	664	1002	116	[G9a - cg2995 gene product from transcript cg2995-ra, Dfd - deformed, N - notch, Scr - sex combs reduced, Camta - calmodulin-binding transcription activator, e(y)3 - enhancer of yellow 3, W - wrinkled, vfl - vielfaltig, lkb1 - cg9374 gene product from transcript cg9374-rj, dlp - dally-like, Hr46 - hormone receptor-like in 46, S - star, SuUR - suppressor of under-replication, trio - cg18214 gene p…
GO:0030036	actin cytoskeleton organization	1.83e-11	1.24e-09	3.47	10615	107	1002	35	[kug - kugelei, Mical - molecule interacting with casl, lilli - lilliputian, bt - bent, Unc-89 - cg33519 gene product from transcript cg33519-rc, nuf - nuclear fallout, Scgdelta - sarcoglycan delta, rok - rho-kinase, Fhos - cg42610 gene product from transcript cg42610-rc, Dg - dystroglycan, LIMK1 - lim-kinase1, vav - cg7893 gene product from transcript cg7893-rb, Pdk1 - phosphoinositide-dependent…
GO:0048522	positive regulation of cellular process	2.28e-11	1.53e-09	1.89	10615	612	1002	109	[G9a - cg2995 gene product from transcript cg2995-ra, Dfd - deformed, N - notch, Scr - sex combs reduced, Camta - calmodulin-binding transcription activator, e(y)3 - enhancer of yellow 3, W - wrinkled, vfl - vielfaltig, lkb1 - cg9374 gene product from transcript cg9374-rj, dlp - dally-like, Hr46 - hormone receptor-like in 46, S - star, SuUR - suppressor of under-replication, trio - cg18214 gene p…
GO:0045926	negative regulation of growth	2.32e-11	1.53e-09	4.49	10615	59	1002	25	[scb - scab, Sesn - sestrin, kug - kugelei, stj - straightjacket, Trc8 - cg2304 gene product from transcript cg2304-rb, chrb - charybde, seq - sequoia, crb - crumbs, ex - expanded, Cip4 - cg15015 gene product from transcript cg15015-rg, hiw - highwire, Abl - abl tyrosine kinase, bif - bifocal, ed - echinoid, Fak56D - focal adhesion kinase, wts - warts, sgg - shaggy, ft - fat, sima - similar, oa2 …
GO:0023057	negative regulation of signaling	2.36e-11	1.54e-09	2.83	10615	176	1002	47	[N - notch, Fs - follistatin, PGRP-LB - peptidoglycan recognition protein lb, spin - spinster, Galpha49B - g protein alpha49b, Snoo - sno oncogene, chrb - charybde, NFAT - nfat homolog, Apc - apc-like, otk - off-track, crb - crumbs, ct - cut, Gug - grunge, ex - expanded, Ank2 - ankyrin 2, sog - short gastrulation, dlp - dally-like, hiw - highwire, Atg1 - autophagy-specific gene 1, rno - rhinocero…
GO:0051056	regulation of small GTPase mediated signal transduction	2.93e-11	1.89e-09	4.3	10615	64	1002	26	[CG42629 - cg42629 gene product from transcript cg42629-rb, Epac - cg34392 gene product from transcript cg34392-rc, CG43102 - cg43102 gene product from transcript cg43102-ra, Unc-89 - cg33519 gene product from transcript cg33519-rc, CG5937 - cg5937 gene product from transcript cg5937-rd, NFAT - nfat homolog, CG42674 - cg42674 gene product from transcript cg42674-re, vav - cg7893 gene product from…
GO:0050808	synapse organization	3.03e-11	1.93e-09	3.73	10615	88	1002	31	[ttv - tout-velu, rut - rutabaga, Grip - glutamate receptor binding protein, Nlg1 - neuroligin 1, stj - straightjacket, Fmr1 - cg6203 gene product from transcript cg6203-rc, Nrx-1 - neurexin 1, Lar - leukocyte-antigen-related-like, aPKC - atypical protein kinase c, LIMK1 - lim-kinase1, Tor - target of rapamycin, rictor - rapamycin-insensitive companion of tor, par-1 - cg8201 gene product from tra…
GO:0006928	cellular component movement	3.54e-11	2.23e-09	2.2	10615	356	1002	74	[yu - cg3249 gene product from transcript cg3249-rc, csw - corkscrew, oys - oysgedart, N - notch, fra - frazzled, osm-1 - cg13809 gene product from transcript cg13809-ra, sr - stripe, faf - fat facets, Dl - delta, E(Pc) - enhancer of polycomb, kni - knirps, sqd - squid, CG33960 - cg33960 gene product from transcript cg33960-rb, Atg1 - autophagy-specific gene 1, spri - sprint, spen - split ends, m…
GO:0080090	regulation of primary metabolic process	3.85e-11	2.39e-09	1.63	10615	1057	1002	163	[csw - corkscrew, Dfd - deformed, N - notch, Scr - sex combs reduced, Camta - calmodulin-binding transcription activator, sr - stripe, e(y)3 - enhancer of yellow 3, jim - cg11352 gene product from transcript cg11352-rb, Sin3A - cg8815 gene product from transcript cg8815-rc, Ets65A - ets at 65a, W - wrinkled, rok - rho-kinase, NFAT - nfat homolog, kni - knirps, vfl - vielfaltig, sqd - squid, Gug -…
GO:0030029	actin filament-based process	3.98e-11	2.44e-09	3.19	10615	126	1002	38	[kug - kugelei, Mical - molecule interacting with casl, lilli - lilliputian, bt - bent, Unc-89 - cg33519 gene product from transcript cg33519-rc, nuf - nuclear fallout, Scgdelta - sarcoglycan delta, rok - rho-kinase, hop - hopscotch, Fhos - cg42610 gene product from transcript cg42610-rc, Dg - dystroglycan, LIMK1 - lim-kinase1, vav - cg7893 gene product from transcript cg7893-rb, Pdk1 - phosphoin…
GO:0007613	memory	4.13e-11	2.5e-09	3.89	10615	79	1002	29	[5-HT1A - serotonin receptor 1a, yu - cg3249 gene product from transcript cg3249-rc, scb - scab, rad - radish, G9a - cg2995 gene product from transcript cg2995-ra, mura - murashka, N - notch, rut - rutabaga, CanA1 - calcineurin a1, brp - bruchpilot, tomosyn - cg17762 gene product from transcript cg17762-ri, Fmr1 - cg6203 gene product from transcript cg6203-rc, DopR - dopamine receptor, hop - hops…
GO:0048585	negative regulation of response to stimulus	5.52e-11	3.31e-09	2.77	10615	180	1002	47	[N - notch, Fs - follistatin, PGRP-LB - peptidoglycan recognition protein lb, spin - spinster, Galpha49B - g protein alpha49b, Snoo - sno oncogene, chrb - charybde, NFAT - nfat homolog, Apc - apc-like, otk - off-track, crb - crumbs, ct - cut, Tor - target of rapamycin, Gug - grunge, ex - expanded, sog - short gastrulation, dlp - dally-like, hiw - highwire, Atg1 - autophagy-specific gene 1, rno - …
GO:0019222	regulation of metabolic process	5.71e-11	3.38e-09	1.57	10615	1251	1002	185	[csw - corkscrew, Dfd - deformed, G9a - cg2995 gene product from transcript cg2995-ra, Su(var)2-HP2 - cg12864 gene product from transcript cg12864-rb, N - notch, Scr - sex combs reduced, Camta - calmodulin-binding transcription activator, sr - stripe, e(y)3 - enhancer of yellow 3, jim - cg11352 gene product from transcript cg11352-rb, Sin3A - cg8815 gene product from transcript cg8815-rc, Ets65A …
GO:0008045	motor neuron axon guidance	1.01e-10	5.92e-09	4.94	10615	45	1002	21	[Dab - disabled, cher - cheerio, NetB - netrin-b, Ptp10D - protein tyrosine phosphatase 10d, haf - hattifattener, Ptp99A - protein tyrosine phosphatase 99a, N - notch, fra - frazzled, ko - knockout, zfh1 - zn finger homeodomain 1, unc-5 - cg8166 gene product from transcript cg8166-ra, robo - roundabout, Lar - leukocyte-antigen-related-like, mp - multiplexin, NetA - netrin-a, grn - grain, conv - c…
GO:0008038	neuron recognition	1.18e-10	6.83e-09	3.75	10615	82	1002	29	[NetB - netrin-b, lea - leak, Ptp99A - protein tyrosine phosphatase 99a, pot - papillote, fra - frazzled, Fur1 - furin 1, Galpha49B - g protein alpha49b, Fmr1 - cg6203 gene product from transcript cg6203-rc, robo - roundabout, fru - fruitless, acj6 - abnormal chemosensory jump 6, mew - multiple edematous wings, tutl - turtle, Dscam - down syndrome cell adhesion molecule, ab - abrupt, Fas2 - fasci…
GO:0050770	regulation of axonogenesis	1.2e-10	6.9e-09	6	10615	30	1002	17	[bif - bifocal, NetB - netrin-b, pbl - pebble, Liprin-alpha - cg11199 gene product from transcript cg11199-rb, rok - rho-kinase, CadN - cadherin-n, trio - cg18214 gene product from transcript cg18214-ra, Lar - leukocyte-antigen-related-like, seq - sequoia, LIMK1 - lim-kinase1, kuz - kuzbanian, NetA - netrin-a, RhoGEF2 - cg9635 gene product from transcript cg9635-rf, sif - still life, pros - prosp…
GO:0031323	regulation of cellular metabolic process	1.27e-10	7.2e-09	1.6	10615	1107	1002	167	[csw - corkscrew, Dfd - deformed, N - notch, Scr - sex combs reduced, Camta - calmodulin-binding transcription activator, sr - stripe, e(y)3 - enhancer of yellow 3, jim - cg11352 gene product from transcript cg11352-rb, Sin3A - cg8815 gene product from transcript cg8815-rc, Ets65A - ets at 65a, rok - rho-kinase, NFAT - nfat homolog, kni - knirps, vfl - vielfaltig, Gug - grunge, sqd - squid, Alh -…
GO:0051153	regulation of striated muscle cell differentiation	1.3e-10	7.26e-09	4.51	10615	54	1002	23	[futsch - cg34387 gene product from transcript cg34387-rf, scb - scab, Cul-5 - cullin-5, Fak56D - focal adhesion kinase, sals - sarcomere length short, spin - spinster, pum - pumilio, sgg - shaggy, stj - straightjacket, Fmr1 - cg6203 gene product from transcript cg6203-rc, Eps-15 - epidermal growth factor receptor pathway substrate clone 15, trio - cg18214 gene product from transcript cg18214-ra,…
GO:0051147	regulation of muscle cell differentiation	1.3e-10	7.18e-09	4.51	10615	54	1002	23	[futsch - cg34387 gene product from transcript cg34387-rf, scb - scab, Cul-5 - cullin-5, Fak56D - focal adhesion kinase, sals - sarcomere length short, spin - spinster, pum - pumilio, sgg - shaggy, stj - straightjacket, Fmr1 - cg6203 gene product from transcript cg6203-rc, Eps-15 - epidermal growth factor receptor pathway substrate clone 15, trio - cg18214 gene product from transcript cg18214-ra,…
GO:0008037	cell recognition	1.65e-10	9.06e-09	3.7	10615	83	1002	29	[NetB - netrin-b, lea - leak, Ptp99A - protein tyrosine phosphatase 99a, pot - papillote, fra - frazzled, Fur1 - furin 1, Galpha49B - g protein alpha49b, Fmr1 - cg6203 gene product from transcript cg6203-rc, robo - roundabout, fru - fruitless, acj6 - abnormal chemosensory jump 6, mew - multiple edematous wings, tutl - turtle, Dscam - down syndrome cell adhesion molecule, ab - abrupt, Fas2 - fasci…
GO:0030030	cell projection organization	1.84e-10	1e-08	2.14	10615	361	1002	73	[CG5890 - cg5890 gene product from transcript cg5890-rb, fra - frazzled, osm-1 - cg13809 gene product from transcript cg13809-ra, Sin3A - cg8815 gene product from transcript cg8815-rc, Fmr1 - cg6203 gene product from transcript cg6203-rc, W - wrinkled, pdm3 - pou domain motif 3, rok - rho-kinase, ham - hamlet, Tor - target of rapamycin, kni - knirps, LpR2 - lipophorin receptor 2, bchs - blue chee…
GO:0022414	reproductive process	2.81e-10	1.51e-08	1.76	10615	709	1002	118	[oys - oysgedart, csw - corkscrew, bib - big brain, N - notch, Scr - sex combs reduced, e(y)3 - enhancer of yellow 3, poe - purity of essence, rok - rho-kinase, Lar - leukocyte-antigen-related-like, Mvl - malvolio, CG11071 - cg11071 gene product from transcript cg11071-ra, sqd - squid, mbl - muscleblind, S - star, para - paralytic, eIF4G2 - eukaryotic translation initiation factor 4g2, pcm - pacm…
GO:0051093	negative regulation of developmental process	3.18e-10	1.69e-08	2.9	10615	146	1002	40	[cher - cheerio, scb - scab, kug - kugelei, N - notch, Dl - delta, Galpha49B - g protein alpha49b, stj - straightjacket, Fmr1 - cg6203 gene product from transcript cg6203-rc, hop - hopscotch, Apc - apc-like, seq - sequoia, hdc - headcase, Su(H) - suppressor of hairless, ex - expanded, Cip4 - cg15015 gene product from transcript cg15015-rg, hiw - highwire, Ote - otefin, pros - prospero, Abl - abl …
GO:0007163	establishment or maintenance of cell polarity	3.32e-10	1.74e-08	3.1	10615	123	1002	36	[csw - corkscrew, yu - cg3249 gene product from transcript cg3249-rc, kug - kugelei, N - notch, CASK - cask ortholog, cno - canoe, sano - serrano, tomosyn - cg17762 gene product from transcript cg17762-ri, Dl - delta, yrt - yurt, hop - hopscotch, rok - rho-kinase, aPKC - atypical protein kinase c, Dg - dystroglycan, Apc - apc-like, crb - crumbs, par-1 - cg8201 gene product from transcript cg8201-…
GO:0007423	sensory organ development	3.62e-10	1.88e-08	2.46	10615	228	1002	53	[N - notch, Scr - sex combs reduced, faf - fat facets, Dl - delta, ham - hamlet, Gug - grunge, Nckx30C - cg18660 gene product from transcript cg18660-rd, bchs - blue cheese, dlp - dally-like, spen - split ends, msi - musashi, hyd - hyperplastic discs, Su(var)2-10 - suppressor of variegation 2-10, wts - warts, rn - rotund, sd - scalloped, ey - eyeless, CG9932 - cg9932 gene product from transcript …
GO:0016202	regulation of striated muscle tissue development	3.75e-10	1.93e-08	4.17	10615	61	1002	24	[futsch - cg34387 gene product from transcript cg34387-rf, scb - scab, Cul-5 - cullin-5, Fak56D - focal adhesion kinase, spin - spinster, pum - pumilio, sgg - shaggy, stj - straightjacket, Fmr1 - cg6203 gene product from transcript cg6203-rc, Eps-15 - epidermal growth factor receptor pathway substrate clone 15, trio - cg18214 gene product from transcript cg18214-ra, oa2 - octopamine receptor 2, h…
GO:1901861	regulation of muscle tissue development	3.75e-10	1.91e-08	4.17	10615	61	1002	24	[futsch - cg34387 gene product from transcript cg34387-rf, scb - scab, Cul-5 - cullin-5, Fak56D - focal adhesion kinase, spin - spinster, sgg - shaggy, pum - pumilio, stj - straightjacket, Fmr1 - cg6203 gene product from transcript cg6203-rc, Eps-15 - epidermal growth factor receptor pathway substrate clone 15, trio - cg18214 gene product from transcript cg18214-ra, oa2 - octopamine receptor 2, h…
GO:0046578	regulation of Ras protein signal transduction	3.84e-10	1.94e-08	4.48	10615	52	1002	22	[CG42377 - cg42377 gene product from transcript cg42377-ra, Msp-300 - muscle-specific protein 300, CG42684 - cg42684 gene product from transcript cg42684-re, CG43102 - cg43102 gene product from transcript cg43102-ra, Unc-89 - cg33519 gene product from transcript cg33519-rc, CG5937 - cg5937 gene product from transcript cg5937-rd, Cdep - cg31536 gene product from transcript cg31536-re, RhoGAP1A - c…
GO:0008582	regulation of synaptic growth at neuromuscular junction	5.99e-10	3e-08	4.4	10615	53	1002	22	[futsch - cg34387 gene product from transcript cg34387-rf, scb - scab, Cul-5 - cullin-5, Fak56D - focal adhesion kinase, spin - spinster, pum - pumilio, sgg - shaggy, stj - straightjacket, Fmr1 - cg6203 gene product from transcript cg6203-rc, Eps-15 - epidermal growth factor receptor pathway substrate clone 15, trio - cg18214 gene product from transcript cg18214-ra, oa2 - octopamine receptor 2, P…
GO:0048641	regulation of skeletal muscle tissue development	5.99e-10	2.97e-08	4.4	10615	53	1002	22	[futsch - cg34387 gene product from transcript cg34387-rf, scb - scab, Cul-5 - cullin-5, Fak56D - focal adhesion kinase, spin - spinster, pum - pumilio, sgg - shaggy, stj - straightjacket, Fmr1 - cg6203 gene product from transcript cg6203-rc, Eps-15 - epidermal growth factor receptor pathway substrate clone 15, trio - cg18214 gene product from transcript cg18214-ra, oa2 - octopamine receptor 2, P…
GO:0048742	regulation of skeletal muscle fiber development	5.99e-10	2.94e-08	4.4	10615	53	1002	22	[futsch - cg34387 gene product from transcript cg34387-rf, scb - scab, Cul-5 - cullin-5, Fak56D - focal adhesion kinase, spin - spinster, pum - pumilio, sgg - shaggy, stj - straightjacket, Fmr1 - cg6203 gene product from transcript cg6203-rc, Eps-15 - epidermal growth factor receptor pathway substrate clone 15, trio - cg18214 gene product from transcript cg18214-ra, oa2 - octopamine receptor 2, P…
GO:0003008	system process	6.38e-10	3.1e-08	1.95	10615	467	1002	86	[yu - cg3249 gene product from transcript cg3249-rc, G9a - cg2995 gene product from transcript cg2995-ra, mura - murashka, N - notch, lilli - lilliputian, brp - bruchpilot, stj - straightjacket, Scgdelta - sarcoglycan delta, Galpha49B - g protein alpha49b, Fmr1 - cg6203 gene product from transcript cg6203-rc, pdm3 - pou domain motif 3, Nrx-1 - neurexin 1, gp210 - cg7897 gene product from transcri…
GO:0007626	locomotory behavior	8.32e-10	4.01e-08	3.06	10615	121	1002	35	[G9a - cg2995 gene product from transcript cg2995-ra, CASK - cask ortholog, oc - ocelliless, tim - timeless, brp - bruchpilot, Galpha49B - g protein alpha49b, Fmr1 - cg6203 gene product from transcript cg6203-rc, hop - hopscotch, Syt1 - synaptotagmin 1, shakB - shaking b, acj6 - abnormal chemosensory jump 6, tyf - twenty-four, nej - nejire, tutl - turtle, InR - insulin-like receptor, tay - tay br…
GO:0001736	establishment of planar polarity	9.21e-10	4.4e-08	4.32	10615	54	1002	22	[kug - kugelei, N - notch, hep - hemipterous, mwh - multiple wing hairs, sev - sevenless, sano - serrano, Dl - delta, ft - fat, rok - rho-kinase, hop - hopscotch, LIMK1 - lim-kinase1, par-1 - cg8201 gene product from transcript cg8201-ru, hbs - hibris, msn - misshapen, d - dachs, G-oalpha47A - g protein oalpha 47a, btsz - bitesize, peb - pebbled, app - approximated, fz - frizzled, spen - split en…
GO:0007164	establishment of tissue polarity	9.21e-10	4.36e-08	4.32	10615	54	1002	22	[kug - kugelei, N - notch, hep - hemipterous, mwh - multiple wing hairs, sev - sevenless, sano - serrano, Dl - delta, ft - fat, rok - rho-kinase, hop - hopscotch, LIMK1 - lim-kinase1, par-1 - cg8201 gene product from transcript cg8201-ru, hbs - hibris, msn - misshapen, d - dachs, G-oalpha47A - g protein oalpha 47a, btsz - bitesize, app - approximated, peb - pebbled, fz - frizzled, spen - split en…
GO:0035023	regulation of Rho protein signal transduction	1.08e-09	5.08e-08	6.11	10615	26	1002	15	[CG42377 - cg42377 gene product from transcript cg42377-ra, Msp-300 - muscle-specific protein 300, CG43102 - cg43102 gene product from transcript cg43102-ra, Unc-89 - cg33519 gene product from transcript cg33519-rc, Cdep - cg31536 gene product from transcript cg31536-re, trio - cg18214 gene product from transcript cg18214-ra, RhoGAP1A - cg40494 gene product from transcript cg40494-ra, CG42674 - c…
GO:0007155	cell adhesion	1.31e-09	6.1e-08	2.66	10615	171	1002	43	[bib - big brain, kug - kugelei, scb - scab, N - notch, CASK - cask ortholog, Cad86C - cg42601 gene product from transcript cg42601-rc, Dl - delta, Apc - apc-like, Lar - leukocyte-antigen-related-like, CG42674 - cg42674 gene product from transcript cg42674-re, otk - off-track, Tig - tiggrin, Mmp1 - matrix metalloproteinase 1, mp - multiplexin, vav - cg7893 gene product from transcript cg7893-rb, …
GO:0048859	formation of anatomical boundary	1.44e-09	6.62e-08	5.65	10615	30	1002	16	[NetB - netrin-b, lea - leak, N - notch, fra - frazzled, Scr - sex combs reduced, unc-5 - cg8166 gene product from transcript cg8166-ra, sli - slit, hop - hopscotch, robo - roundabout, ft - fat, ct - cut, H - hairless, mew - multiple edematous wings, mirr - mirror, ena - enabled, ds - dachsous]
GO:0007416	synapse assembly	1.54e-09	7.01e-08	4.79	10615	42	1002	19	[Sema-1a - cg18405 gene product from transcript cg18405-rd, Liprin-alpha - cg11199 gene product from transcript cg11199-rb, sgg - shaggy, Fmr1 - cg6203 gene product from transcript cg6203-rc, Ten-a - tenascin accessory, Nrx-1 - neurexin 1, aPKC - atypical protein kinase c, Lar - leukocyte-antigen-related-like, LIMK1 - lim-kinase1, par-1 - cg8201 gene product from transcript cg8201-ru, Tor - targe…
GO:0060255	regulation of macromolecule metabolic process	1.81e-09	8.19e-08	1.56	10615	1093	1002	161	[csw - corkscrew, Dfd - deformed, G9a - cg2995 gene product from transcript cg2995-ra, Su(var)2-HP2 - cg12864 gene product from transcript cg12864-rb, N - notch, Scr - sex combs reduced, Camta - calmodulin-binding transcription activator, sr - stripe, e(y)3 - enhancer of yellow 3, jim - cg11352 gene product from transcript cg11352-rb, Sin3A - cg8815 gene product from transcript cg8815-rc, Ets65A …
GO:0051963	regulation of synapse assembly	2.1e-09	9.42e-08	4.16	10615	56	1002	22	[futsch - cg34387 gene product from transcript cg34387-rf, scb - scab, Cul-5 - cullin-5, Fak56D - focal adhesion kinase, spin - spinster, pum - pumilio, sgg - shaggy, Fmr1 - cg6203 gene product from transcript cg6203-rc, stj - straightjacket, Eps-15 - epidermal growth factor receptor pathway substrate clone 15, trio - cg18214 gene product from transcript cg18214-ra, oa2 - octopamine receptor 2, P…
GO:0048634	regulation of muscle organ development	2.48e-09	1.1e-07	3.85	10615	66	1002	24	[futsch - cg34387 gene product from transcript cg34387-rf, scb - scab, Cul-5 - cullin-5, Fak56D - focal adhesion kinase, spin - spinster, sgg - shaggy, pum - pumilio, stj - straightjacket, Fmr1 - cg6203 gene product from transcript cg6203-rc, Eps-15 - epidermal growth factor receptor pathway substrate clone 15, trio - cg18214 gene product from transcript cg18214-ra, oa2 - octopamine receptor 2, h…
GO:0007166	cell surface receptor signaling pathway	2.48e-09	1.09e-07	1.88	10615	495	1002	88	[Dab - disabled, csw - corkscrew, bib - big brain, N - notch, CCHa2 - cchamide-2, rk - rickets, aph-1 - anterior pharynx defective 1, Dl - delta, Galpha49B - g protein alpha49b, osa - cg7467 gene product from transcript cg7467-rd, Takr86C - tachykinin-like receptor at 86c, rdgA - retinal degeneration a, daw - dawdle, Cirl - cg8639 gene product from transcript cg8639-rh, mirr - mirror, sog - short…
GO:0019219	regulation of nucleobase-containing compound metabolic process	2.76e-09	1.2e-07	1.64	10615	860	1002	133	[csw - corkscrew, Dfd - deformed, N - notch, Scr - sex combs reduced, Camta - calmodulin-binding transcription activator, sr - stripe, e(y)3 - enhancer of yellow 3, jim - cg11352 gene product from transcript cg11352-rb, Sin3A - cg8815 gene product from transcript cg8815-rc, Ets65A - ets at 65a, NFAT - nfat homolog, kni - knirps, vfl - vielfaltig, sqd - squid, Gug - grunge, Alh - alhambra, B52 - c…
GO:0007391	dorsal closure	2.92e-09	1.27e-07	3.41	10615	87	1002	28	[slpr - slipper, Dab - disabled, scb - scab, N - notch, hep - hemipterous, cno - canoe, yrt - yurt, rok - rho-kinase, cv-c - crossveinless c, vav - cg7893 gene product from transcript cg7893-rb, fas - faint sausage, InR - insulin-like receptor, lkb1 - cg9374 gene product from transcript cg9374-rj, flfl - falafel, Abl - abl tyrosine kinase, mbc - myoblast city, ed - echinoid, pcm - pacman, Myo10A …
GO:0016331	morphogenesis of embryonic epithelium	3.06e-09	1.32e-07	3.24	10615	98	1002	30	[Dab - disabled, slpr - slipper, scb - scab, N - notch, hep - hemipterous, cno - canoe, yrt - yurt, rok - rho-kinase, cv-c - crossveinless c, vav - cg7893 gene product from transcript cg7893-rb, fas - faint sausage, btsz - bitesize, InR - insulin-like receptor, lkb1 - cg9374 gene product from transcript cg9374-rj, flfl - falafel, Abl - abl tyrosine kinase, mbc - myoblast city, ed - echinoid, pcm …
GO:0010556	regulation of macromolecule biosynthetic process	4.45e-09	1.9e-07	1.66	10615	791	1002	124	[csw - corkscrew, Dfd - deformed, N - notch, Scr - sex combs reduced, Camta - calmodulin-binding transcription activator, sr - stripe, jim - cg11352 gene product from transcript cg11352-rb, e(y)3 - enhancer of yellow 3, Sin3A - cg8815 gene product from transcript cg8815-rc, Ets65A - ets at 65a, NFAT - nfat homolog, kni - knirps, sqd - squid, Gug - grunge, vfl - vielfaltig, Alh - alhambra, Hr46 - …
GO:2000112	regulation of cellular macromolecule biosynthetic process	4.45e-09	1.88e-07	1.66	10615	791	1002	124	[csw - corkscrew, Dfd - deformed, N - notch, Scr - sex combs reduced, Camta - calmodulin-binding transcription activator, sr - stripe, jim - cg11352 gene product from transcript cg11352-rb, e(y)3 - enhancer of yellow 3, Sin3A - cg8815 gene product from transcript cg8815-rc, Ets65A - ets at 65a, NFAT - nfat homolog, kni - knirps, sqd - squid, Gug - grunge, vfl - vielfaltig, Alh - alhambra, Hr46 - …
GO:0035108	limb morphogenesis	4.59e-09	1.92e-07	4.02	10615	58	1002	22	[RhoGAP71E - cg32149 gene product from transcript cg32149-rd, e(y)3 - enhancer of yellow 3, RhoGAP19D - cg1412 gene product from transcript cg1412-rb, Dl - delta, hop - hopscotch, osa - cg7467 gene product from transcript cg7467-rd, trio - cg18214 gene product from transcript cg18214-ra, CG42674 - cg42674 gene product from transcript cg42674-re, rn - rotund, sd - scalloped, CG8557 - cg8557 gene p…
GO:0035127	post-embryonic limb morphogenesis	4.59e-09	1.91e-07	4.02	10615	58	1002	22	[RhoGAP71E - cg32149 gene product from transcript cg32149-rd, e(y)3 - enhancer of yellow 3, RhoGAP19D - cg1412 gene product from transcript cg1412-rb, Dl - delta, hop - hopscotch, osa - cg7467 gene product from transcript cg7467-rd, trio - cg18214 gene product from transcript cg18214-ra, CG42674 - cg42674 gene product from transcript cg42674-re, rn - rotund, sd - scalloped, CG8557 - cg8557 gene p…
GO:0007480	imaginal disc-derived leg morphogenesis	4.59e-09	1.89e-07	4.02	10615	58	1002	22	[RhoGAP71E - cg32149 gene product from transcript cg32149-rd, e(y)3 - enhancer of yellow 3, RhoGAP19D - cg1412 gene product from transcript cg1412-rb, Dl - delta, hop - hopscotch, osa - cg7467 gene product from transcript cg7467-rd, trio - cg18214 gene product from transcript cg18214-ra, CG42674 - cg42674 gene product from transcript cg42674-re, rn - rotund, sd - scalloped, CG8557 - cg8557 gene p…
GO:0031326	regulation of cellular biosynthetic process	5.05e-09	2.06e-07	1.64	10615	826	1002	128	[csw - corkscrew, Dfd - deformed, N - notch, Scr - sex combs reduced, Camta - calmodulin-binding transcription activator, sr - stripe, e(y)3 - enhancer of yellow 3, jim - cg11352 gene product from transcript cg11352-rb, Sin3A - cg8815 gene product from transcript cg8815-rc, Ets65A - ets at 65a, NFAT - nfat homolog, kni - knirps, vfl - vielfaltig, sqd - squid, Gug - grunge, Alh - alhambra, Hr46 - …
GO:0051171	regulation of nitrogen compound metabolic process	5.28e-09	2.14e-07	1.61	10615	894	1002	136	[csw - corkscrew, Dfd - deformed, N - notch, Scr - sex combs reduced, Camta - calmodulin-binding transcription activator, sr - stripe, e(y)3 - enhancer of yellow 3, jim - cg11352 gene product from transcript cg11352-rb, Sin3A - cg8815 gene product from transcript cg8815-rc, Ets65A - ets at 65a, NFAT - nfat homolog, kni - knirps, vfl - vielfaltig, sqd - squid, Gug - grunge, Alh - alhambra, B52 - c…
GO:0009889	regulation of biosynthetic process	5.45e-09	2.19e-07	1.64	10615	827	1002	128	[csw - corkscrew, Dfd - deformed, N - notch, Scr - sex combs reduced, Camta - calmodulin-binding transcription activator, sr - stripe, e(y)3 - enhancer of yellow 3, jim - cg11352 gene product from transcript cg11352-rb, Sin3A - cg8815 gene product from transcript cg8815-rc, Ets65A - ets at 65a, NFAT - nfat homolog, kni - knirps, vfl - vielfaltig, sqd - squid, Gug - grunge, Alh - alhambra, Hr46 - …
GO:0007424	open tracheal system development	5.74e-09	2.29e-07	3.1	10615	106	1002	31	[csw - corkscrew, kug - kugelei, scb - scab, N - notch, grh - grainy head, Dl - delta, W - wrinkled, hop - hopscotch, Mmp1 - matrix metalloproteinase 1, cv-c - crossveinless c, crb - crumbs, vav - cg7893 gene product from transcript cg7893-rb, hdc - headcase, ct - cut, kni - knirps, mew - multiple edematous wings, verm - vermiform, conv - convoluted, Ptp4E - protein tyrosine phosphatase 4e, Mrtf …
GO:0060541	respiratory system development	5.74e-09	2.28e-07	3.1	10615	106	1002	31	[csw - corkscrew, scb - scab, kug - kugelei, N - notch, grh - grainy head, Dl - delta, W - wrinkled, hop - hopscotch, Mmp1 - matrix metalloproteinase 1, cv-c - crossveinless c, vav - cg7893 gene product from transcript cg7893-rb, crb - crumbs, hdc - headcase, ct - cut, kni - knirps, mew - multiple edematous wings, verm - vermiform, conv - convoluted, Ptp4E - protein tyrosine phosphatase 4e, Mrtf …
GO:0003002	regionalization	8.7e-09	3.42e-07	2.24	10615	255	1002	54	[CG5890 - cg5890 gene product from transcript cg5890-rb, N - notch, oc - ocelliless, fra - frazzled, lilli - lilliputian, Scr - sex combs reduced, cv-2 - crossveinless 2, Dl - delta, nuf - nuclear fallout, osa - cg7467 gene product from transcript cg7467-rd, CG8405 - cg8405 gene product from transcript cg8405-ra, Apc - apc-like, Dg - dystroglycan, kni - knirps, Gug - grunge, sqd - squid, Dys - dy…
GO:0050877	neurological system process	1.04e-08	4.07e-07	1.91	10615	432	1002	78	[yu - cg3249 gene product from transcript cg3249-rc, G9a - cg2995 gene product from transcript cg2995-ra, N - notch, mura - murashka, lilli - lilliputian, brp - bruchpilot, Galpha49B - g protein alpha49b, stj - straightjacket, Fmr1 - cg6203 gene product from transcript cg6203-rc, pdm3 - pou domain motif 3, Nrx-1 - neurexin 1, gp210 - cg7897 gene product from transcript cg7897-ra, Mvl - malvolio, …
GO:0022610	biological adhesion	1.2e-08	4.65e-07	2.49	10615	183	1002	43	[bib - big brain, scb - scab, kug - kugelei, N - notch, CASK - cask ortholog, Cad86C - cg42601 gene product from transcript cg42601-rc, Dl - delta, Apc - apc-like, Lar - leukocyte-antigen-related-like, CG42674 - cg42674 gene product from transcript cg42674-re, otk - off-track, Tig - tiggrin, Mmp1 - matrix metalloproteinase 1, mp - multiplexin, CG34380 - cg34380 gene product from transcript cg3438…
GO:0007528	neuromuscular junction development	1.37e-08	5.27e-07	3.82	10615	61	1002	22	[futsch - cg34387 gene product from transcript cg34387-rf, rut - rutabaga, Cul-5 - cullin-5, Nlg1 - neuroligin 1, Liprin-alpha - cg11199 gene product from transcript cg11199-rb, sgg - shaggy, Fmr1 - cg6203 gene product from transcript cg6203-rc, stj - straightjacket, Ten-a - tenascin accessory, Lar - leukocyte-antigen-related-like, LIMK1 - lim-kinase1, Tor - target of rapamycin, rictor - rapamyci…
GO:0050807	regulation of synapse organization	1.37e-08	5.24e-07	3.69	10615	66	1002	23	[futsch - cg34387 gene product from transcript cg34387-rf, scb - scab, Cul-5 - cullin-5, Fak56D - focal adhesion kinase, spin - spinster, pum - pumilio, sgg - shaggy, Fmr1 - cg6203 gene product from transcript cg6203-rc, stj - straightjacket, Eps-15 - epidermal growth factor receptor pathway substrate clone 15, trio - cg18214 gene product from transcript cg18214-ra, oa2 - octopamine receptor 2, P…
GO:0048640	negative regulation of developmental growth	1.51e-08	5.73e-07	5.3	10615	30	1002	15	[bif - bifocal, scb - scab, kug - kugelei, Fak56D - focal adhesion kinase, stj - straightjacket, sgg - shaggy, ft - fat, seq - sequoia, oa2 - octopamine receptor 2, G-oalpha47A - g protein oalpha 47a, ex - expanded, Cip4 - cg15015 gene product from transcript cg15015-rg, LanA - laminin a, hiw - highwire, Abl - abl tyrosine kinase]
GO:0009890	negative regulation of biosynthetic process	1.74e-08	6.53e-07	2.26	10615	239	1002	51	[Dfd - deformed, N - notch, oc - ocelliless, e(y)3 - enhancer of yellow 3, Sin3A - cg8815 gene product from transcript cg8815-rc, Fmr1 - cg6203 gene product from transcript cg6203-rc, kni - knirps, mirr - mirror, sqd - squid, Gug - grunge, Lim1 - cg11354 gene product from transcript cg11354-ra, Ote - otefin, Hr46 - hormone receptor-like in 46, msi - musashi, SuUR - suppressor of under-replication…
GO:0031327	negative regulation of cellular biosynthetic process	1.74e-08	6.48e-07	2.26	10615	239	1002	51	[Dfd - deformed, N - notch, oc - ocelliless, e(y)3 - enhancer of yellow 3, Sin3A - cg8815 gene product from transcript cg8815-rc, Fmr1 - cg6203 gene product from transcript cg6203-rc, kni - knirps, mirr - mirror, sqd - squid, Gug - grunge, Lim1 - cg11354 gene product from transcript cg11354-ra, Ote - otefin, Hr46 - hormone receptor-like in 46, msi - musashi, SuUR - suppressor of under-replication…
GO:0007612	learning	1.91e-08	7.07e-07	3.64	10615	67	1002	23	[futsch - cg34387 gene product from transcript cg34387-rf, G9a - cg2995 gene product from transcript cg2995-ra, rad - radish, scb - scab, cher - cheerio, gish - gilgamesh, mura - murashka, tun - tungus, rut - rutabaga, Sap47 - synapse-associated protein 47kd, dikar - cg42799 gene product from transcript cg42799-rc, shn - schnurri, sgg - shaggy, DopR - dopamine receptor, Fmr1 - cg6203 gene product…
GO:0048749	compound eye development	2.47e-08	9.11e-07	2.87	10615	118	1002	32	[N - notch, cno - canoe, faf - fat facets, msk - moleskin, Dl - delta, hop - hopscotch, rux - roughex, LIMK1 - lim-kinase1, nej - nejire, Nckx30C - cg18660 gene product from transcript cg18660-rd, bchs - blue cheese, dlp - dally-like, CG8538 - cg8538 gene product from transcript cg8538-rd, spen - split ends, Atx2 - ataxin-2, futsch - cg34387 gene product from transcript cg34387-rf, Sobp - sine oc…
GO:0006355	regulation of transcription, DNA-dependent	2.57e-08	9.41e-07	1.66	10615	722	1002	113	[csw - corkscrew, Dfd - deformed, N - notch, Scr - sex combs reduced, sr - stripe, Camta - calmodulin-binding transcription activator, e(y)3 - enhancer of yellow 3, jim - cg11352 gene product from transcript cg11352-rb, Sin3A - cg8815 gene product from transcript cg8815-rc, Ets65A - ets at 65a, NFAT - nfat homolog, kni - knirps, Gug - grunge, vfl - vielfaltig, Alh - alhambra, Hr46 - hormone recep…
GO:2001141	regulation of RNA biosynthetic process	2.57e-08	9.34e-07	1.66	10615	722	1002	113	[csw - corkscrew, Dfd - deformed, N - notch, Scr - sex combs reduced, sr - stripe, Camta - calmodulin-binding transcription activator, e(y)3 - enhancer of yellow 3, jim - cg11352 gene product from transcript cg11352-rb, Sin3A - cg8815 gene product from transcript cg8815-rc, Ets65A - ets at 65a, NFAT - nfat homolog, kni - knirps, Gug - grunge, vfl - vielfaltig, Alh - alhambra, Hr46 - hormone recep…
GO:0010558	negative regulation of macromolecule biosynthetic process	2.65e-08	9.55e-07	2.25	10615	235	1002	50	[Dfd - deformed, N - notch, oc - ocelliless, e(y)3 - enhancer of yellow 3, Sin3A - cg8815 gene product from transcript cg8815-rc, Fmr1 - cg6203 gene product from transcript cg6203-rc, kni - knirps, mirr - mirror, sqd - squid, Gug - grunge, Lim1 - cg11354 gene product from transcript cg11354-ra, Ote - otefin, Hr46 - hormone receptor-like in 46, msi - musashi, SuUR - suppressor of under-replication…
GO:2000113	negative regulation of cellular macromolecule biosynthetic process	2.65e-08	9.49e-07	2.25	10615	235	1002	50	[Dfd - deformed, N - notch, oc - ocelliless, e(y)3 - enhancer of yellow 3, Sin3A - cg8815 gene product from transcript cg8815-rc, Fmr1 - cg6203 gene product from transcript cg6203-rc, kni - knirps, mirr - mirror, sqd - squid, Gug - grunge, Lim1 - cg11354 gene product from transcript cg11354-ra, Ote - otefin, Hr46 - hormone receptor-like in 46, msi - musashi, SuUR - suppressor of under-replication…
GO:0010468	regulation of gene expression	2.73e-08	9.71e-07	1.56	10615	943	1002	139	[csw - corkscrew, Dfd - deformed, G9a - cg2995 gene product from transcript cg2995-ra, Su(var)2-HP2 - cg12864 gene product from transcript cg12864-rb, N - notch, Scr - sex combs reduced, Camta - calmodulin-binding transcription activator, sr - stripe, e(y)3 - enhancer of yellow 3, jim - cg11352 gene product from transcript cg11352-rb, Sin3A - cg8815 gene product from transcript cg8815-rc, Ets65A …
GO:0009888	tissue development	3.02e-08	1.07e-06	2.75	10615	131	1002	34	[csw - corkscrew, bib - big brain, N - notch, dl - dorsal, sr - stripe, bt - bent, Dl - delta, Scgdelta - sarcoglycan delta, rok - rho-kinase, Mmp1 - matrix metalloproteinase 1, kni - knirps, Pde8 - phosphodiesterase 8, vkg - viking, sog - short gastrulation, Cip4 - cg15015 gene product from transcript cg15015-rg, S - star, mbc - myoblast city, CG34417 - cg34417 gene product from transcript cg344…
GO:0045892	negative regulation of transcription, DNA-dependent	3.13e-08	1.1e-06	2.36	10615	202	1002	45	[bi - bifid, Dfd - deformed, N - notch, dl - dorsal, oc - ocelliless, tim - timeless, fs(1)h - female sterile (1) homeotic, e(y)3 - enhancer of yellow 3, Sin3A - cg8815 gene product from transcript cg8815-rc, CG8677 - cg8677 gene product from transcript cg8677-ra, Smr - smrter, seq - sequoia, Su(z)2 - suppressor of zeste 2, ct - cut, kni - knirps, mirr - mirror, Su(H) - suppressor of hairless, Gu…
GO:0007623	circadian rhythm	3.33e-08	1.16e-06	3.44	10615	74	1002	24	[5-HT1A - serotonin receptor 1a, CG34400 - cg34400 gene product from transcript cg34400-rd, slo - slowpoke, Ir - inwardly rectifying potassium channel, tim - timeless, sgg - shaggy, Fmr1 - cg6203 gene product from transcript cg6203-rc, hop - hopscotch, Ube3a - ubiquitin protein ligase e3a, na - narrow abdomen, CG32810 - cg32810 gene product from transcript cg32810-rb, Nf1 - neurofibromin 1, tyf -…
GO:0051172	negative regulation of nitrogen compound metabolic process	3.44e-08	1.19e-06	2.28	10615	223	1002	48	[bi - bifid, Dfd - deformed, N - notch, dl - dorsal, oc - ocelliless, tim - timeless, fs(1)h - female sterile (1) homeotic, e(y)3 - enhancer of yellow 3, Sin3A - cg8815 gene product from transcript cg8815-rc, CG8677 - cg8677 gene product from transcript cg8677-ra, Smr - smrter, seq - sequoia, Su(z)2 - suppressor of zeste 2, ct - cut, kni - knirps, mirr - mirror, Su(H) - suppressor of hairless, Gu…
GO:0001654	eye development	3.8e-08	1.3e-06	2.77	10615	126	1002	33	[N - notch, cno - canoe, faf - fat facets, msk - moleskin, Dl - delta, hop - hopscotch, rux - roughex, LIMK1 - lim-kinase1, nej - nejire, Nckx30C - cg18660 gene product from transcript cg18660-rd, Gug - grunge, bchs - blue cheese, dlp - dally-like, CG8538 - cg8538 gene product from transcript cg8538-rd, spen - split ends, Atx2 - ataxin-2, futsch - cg34387 gene product from transcript cg34387-rf, …
GO:0051253	negative regulation of RNA metabolic process	3.8e-08	1.3e-06	2.32	10615	210	1002	46	[bi - bifid, Dfd - deformed, N - notch, dl - dorsal, oc - ocelliless, tim - timeless, fs(1)h - female sterile (1) homeotic, e(y)3 - enhancer of yellow 3, Sin3A - cg8815 gene product from transcript cg8815-rc, CG8677 - cg8677 gene product from transcript cg8677-ra, Smr - smrter, seq - sequoia, Su(z)2 - suppressor of zeste 2, ct - cut, kni - knirps, mirr - mirror, Su(H) - suppressor of hairless, sq…
GO:0016310	phosphorylation	4.85e-08	1.64e-06	2.09	10615	289	1002	57	[Eip63E - ecdysone-induced protein 63e, rok - rho-kinase, rdgA - retinal degeneration a, Tor - target of rapamycin, mnb - minibrain, lkb1 - cg9374 gene product from transcript cg9374-rj, Atg1 - autophagy-specific gene 1, tlk - tousled-like kinase, polo - cg12306 gene product from transcript cg12306-ra, Nak - numb-associated kinase, wts - warts, Btk29A - btk family kinase at 29a, SIK2 - salt-induc…
GO:0006468	protein phosphorylation	5.39e-08	1.82e-06	2.23	10615	233	1002	49	[Eip63E - ecdysone-induced protein 63e, rok - rho-kinase, mnb - minibrain, lkb1 - cg9374 gene product from transcript cg9374-rj, Atg1 - autophagy-specific gene 1, tlk - tousled-like kinase, polo - cg12306 gene product from transcript cg12306-ra, Nak - numb-associated kinase, wts - warts, Btk29A - btk family kinase at 29a, SIK2 - salt-induced kinase 2, S6k - rps6-p70-protein kinase, Pkn - protein …
GO:0008586	imaginal disc-derived wing vein morphogenesis	5.57e-08	1.86e-06	4.39	10615	41	1002	17	[msk - moleskin, shn - schnurri, Dl - delta, osa - cg7467 gene product from transcript cg7467-rd, px - plexus, hipk - homeodomain interacting protein kinase, cv-c - crossveinless c, H - hairless, ck - crinkled, d - dachs, Gug - grunge, Su(H) - suppressor of hairless, Dys - dystrophin, sog - short gastrulation, heph - hephaestus, spen - split ends, salm - spalt major]
GO:0006796	phosphate-containing compound metabolic process	5.64e-08	1.87e-06	1.69	10615	641	1002	102	[csw - corkscrew, Inos - cg11143 gene product from transcript cg11143-ra, Ipk1 - cg30295 gene product from transcript cg30295-rb, Galpha49B - g protein alpha49b, rok - rho-kinase, Lar - leukocyte-antigen-related-like, lkb1 - cg9374 gene product from transcript cg9374-rj, IA-2 - ia-2 ortholog, rdgB - retinal degeneration b, tlk - tousled-like kinase, CG42271 - cg42271 gene product from transcript …
GO:0048511	rhythmic process	5.94e-08	1.96e-06	3.35	10615	76	1002	24	[5-HT1A - serotonin receptor 1a, CG34400 - cg34400 gene product from transcript cg34400-rd, slo - slowpoke, Ir - inwardly rectifying potassium channel, tim - timeless, sgg - shaggy, Fmr1 - cg6203 gene product from transcript cg6203-rc, hop - hopscotch, Ube3a - ubiquitin protein ligase e3a, na - narrow abdomen, Nf1 - neurofibromin 1, CG32810 - cg32810 gene product from transcript cg32810-rb, tyf -…
GO:0045934	negative regulation of nucleobase-containing compound metabolic process	6.1e-08	2e-06	2.26	10615	220	1002	47	[bi - bifid, Dfd - deformed, N - notch, dl - dorsal, oc - ocelliless, tim - timeless, fs(1)h - female sterile (1) homeotic, e(y)3 - enhancer of yellow 3, Sin3A - cg8815 gene product from transcript cg8815-rc, CG8677 - cg8677 gene product from transcript cg8677-ra, Smr - smrter, seq - sequoia, Su(z)2 - suppressor of zeste 2, ct - cut, kni - knirps, mirr - mirror, Su(H) - suppressor of hairless, sq…
GO:0048812	neuron projection morphogenesis	6.61e-08	2.15e-06	2.1	10615	277	1002	55	[CG5890 - cg5890 gene product from transcript cg5890-rb, fra - frazzled, Sin3A - cg8815 gene product from transcript cg8815-rc, W - wrinkled, Fmr1 - cg6203 gene product from transcript cg6203-rc, pdm3 - pou domain motif 3, ham - hamlet, Tor - target of rapamycin, LpR2 - lipophorin receptor 2, kni - knirps, Nckx30C - cg18660 gene product from transcript cg18660-rd, bchs - blue cheese, fax - failed…
GO:0048858	cell projection morphogenesis	7.5e-08	2.43e-06	2.1	10615	278	1002	55	[CG5890 - cg5890 gene product from transcript cg5890-rb, fra - frazzled, Sin3A - cg8815 gene product from transcript cg8815-rc, W - wrinkled, Fmr1 - cg6203 gene product from transcript cg6203-rc, pdm3 - pou domain motif 3, ham - hamlet, Tor - target of rapamycin, LpR2 - lipophorin receptor 2, kni - knirps, Nckx30C - cg18660 gene product from transcript cg18660-rd, bchs - blue cheese, Nak - numb-a…
GO:0048666	neuron development	8.34e-08	2.69e-06	3.04	10615	94	1002	27	[Dab - disabled, babo - baboon, N - notch, oc - ocelliless, hep - hemipterous, dl - dorsal, lilli - lilliputian, Sin3A - cg8815 gene product from transcript cg8815-rc, yrt - yurt, Snoo - sno oncogene, Lar - leukocyte-antigen-related-like, ham - hamlet, crb - crumbs, Dscam - down syndrome cell adhesion molecule, ab - abrupt, Ten-m - tenascin major, CG8538 - cg8538 gene product from transcript cg85…
GO:0032990	cell part morphogenesis	8.51e-08	2.73e-06	2.09	10615	279	1002	55	[CG5890 - cg5890 gene product from transcript cg5890-rb, fra - frazzled, Sin3A - cg8815 gene product from transcript cg8815-rc, W - wrinkled, Fmr1 - cg6203 gene product from transcript cg6203-rc, pdm3 - pou domain motif 3, ham - hamlet, Tor - target of rapamycin, LpR2 - lipophorin receptor 2, kni - knirps, Nckx30C - cg18660 gene product from transcript cg18660-rd, bchs - blue cheese, fax - failed…
GO:0051252	regulation of RNA metabolic process	9.51e-08	3.03e-06	1.6	10615	790	1002	119	[csw - corkscrew, Dfd - deformed, N - notch, Scr - sex combs reduced, Camta - calmodulin-binding transcription activator, sr - stripe, jim - cg11352 gene product from transcript cg11352-rb, e(y)3 - enhancer of yellow 3, Sin3A - cg8815 gene product from transcript cg8815-rc, Ets65A - ets at 65a, NFAT - nfat homolog, kni - knirps, sqd - squid, Gug - grunge, vfl - vielfaltig, B52 - cg10851 gene prod…
GO:0048610	cellular process involved in reproduction	9.9e-08	3.13e-06	1.73	10615	550	1002	90	[oys - oysgedart, yu - cg3249 gene product from transcript cg3249-rc, csw - corkscrew, bib - big brain, N - notch, Rbp9 - rna-binding protein 9, Grip128 - cg9201 gene product from transcript cg9201-rb, faf - fat facets, poe - purity of essence, Dl - delta, Fmr1 - cg6203 gene product from transcript cg6203-rc, rok - rho-kinase, CG11071 - cg11071 gene product from transcript cg11071-ra, sqd - squid…
GO:0006793	phosphorus metabolic process	1.24e-07	3.91e-06	1.66	10615	651	1002	102	[csw - corkscrew, Inos - cg11143 gene product from transcript cg11143-ra, Ipk1 - cg30295 gene product from transcript cg30295-rb, Galpha49B - g protein alpha49b, rok - rho-kinase, Lar - leukocyte-antigen-related-like, lkb1 - cg9374 gene product from transcript cg9374-rj, IA-2 - ia-2 ortholog, rdgB - retinal degeneration b, tlk - tousled-like kinase, CG42271 - cg42271 gene product from transcript …
GO:0010629	negative regulation of gene expression	1.28e-07	3.99e-06	2.08	10615	275	1002	54	[Dfd - deformed, Su(var)2-HP2 - cg12864 gene product from transcript cg12864-rb, N - notch, oc - ocelliless, e(y)3 - enhancer of yellow 3, Sin3A - cg8815 gene product from transcript cg8815-rc, hdc - headcase, kni - knirps, mirr - mirror, Gug - grunge, Lim1 - cg11354 gene product from transcript cg11354-ra, Ote - otefin, Hr46 - hormone receptor-like in 46, CG7759 - cg7759 gene product from transc…
GO:0022412	cellular process involved in reproduction in multicellular organism	1.33e-07	4.14e-06	1.83	10615	434	1002	75	[yu - cg3249 gene product from transcript cg3249-rc, oys - oysgedart, csw - corkscrew, bib - big brain, N - notch, Grip128 - cg9201 gene product from transcript cg9201-rb, faf - fat facets, poe - purity of essence, Dl - delta, Fmr1 - cg6203 gene product from transcript cg6203-rc, rok - rho-kinase, sqd - squid, lkb1 - cg9374 gene product from transcript cg9374-rj, Ote - otefin, spri - sprint, Atg1…
GO:0000902	cell morphogenesis	1.39e-07	4.3e-06	2.91	10615	102	1002	28	[slpr - slipper, N - notch, cno - canoe, rk - rickets, grh - grainy head, Dl - delta, hop - hopscotch, aPKC - atypical protein kinase c, Lar - leukocyte-antigen-related-like, crb - crumbs, ct - cut, Shroom - cg34379 gene product from transcript cg34379-rd, Abl - abl tyrosine kinase, Fas2 - fasciclin 2, mbc - myoblast city, fry - furry, pigs - pickled eggs, Liprin-alpha - cg11199 gene product from…
GO:0008347	glial cell migration	1.4e-07	4.29e-06	4.94	10615	30	1002	14	[NetB - netrin-b, N - notch, gish - gilgamesh, fra - frazzled, spin - spinster, unc-5 - cg8166 gene product from transcript cg8166-ra, Dl - delta, sli - slit, jing - cg9397 gene product from transcript cg9397-ri, kuz - kuzbanian, NetA - netrin-a, nej - nejire, ey - eyeless, spen - split ends]
GO:0070983	dendrite guidance	1.86e-07	5.69e-06	6.13	10615	19	1002	11	[acj6 - abnormal chemosensory jump 6, NetA - netrin-a, NetB - netrin-b, ct - cut, E(Pc) - enhancer of polycomb, dom - domino, Sema-2a - cg4700 gene product from transcript cg4700-rc, fra - frazzled, CG33960 - cg33960 gene product from transcript cg33960-rb, pros - prospero, robo - roundabout]
GO:0001558	regulation of cell growth	1.92e-07	5.82e-06	4.09	10615	44	1002	17	[bif - bifocal, Sesn - sestrin, bun - bunched, Liprin-alpha - cg11199 gene product from transcript cg11199-rb, sima - similar, CadN - cadherin-n, Lar - leukocyte-antigen-related-like, seq - sequoia, kuz - kuzbanian, Tor - target of rapamycin, S6k - rps6-p70-protein kinase, Pdk1 - phosphoinositide-dependent kinase 1, InR - insulin-like receptor, foxo - forkhead box, sub-group o, Atg1 - autophagy-s…
GO:0051129	negative regulation of cellular component organization	1.94e-07	5.85e-06	3.08	10615	86	1002	25	[yu - cg3249 gene product from transcript cg3249-rc, scb - scab, stj - straightjacket, Fmr1 - cg6203 gene product from transcript cg6203-rc, fwd - four wheel drive, seq - sequoia, Cip4 - cg15015 gene product from transcript cg15015-rg, hiw - highwire, pros - prospero, Abl - abl tyrosine kinase, bif - bifocal, gish - gilgamesh, Fak56D - focal adhesion kinase, mwh - multiple wing hairs, sgg - shagg…
GO:0008306	associative learning	2.04e-07	6.11e-06	3.59	10615	59	1002	20	[futsch - cg34387 gene product from transcript cg34387-rf, rad - radish, scb - scab, cher - cheerio, gish - gilgamesh, mura - murashka, tun - tungus, rut - rutabaga, Sap47 - synapse-associated protein 47kd, dikar - cg42799 gene product from transcript cg42799-rc, shn - schnurri, sgg - shaggy, Fmr1 - cg6203 gene product from transcript cg6203-rc, DopR - dopamine receptor, Nrx-1 - neurexin 1, gp210…
GO:0035556	intracellular signal transduction	2.24e-07	6.68e-06	2.08	10615	265	1002	52	[W - wrinkled, rok - rho-kinase, Ac13E - adenylyl cyclase 35c, rdgA - retinal degeneration a, Cng - cyclic-nucleotide-gated ion channel protein, flfl - falafel, f-cup - flyers-cup, trpl - trp-like, CG11376 - cg11376 gene product from transcript cg11376-ra, CG30372 - cg30372 gene product from transcript cg30372-rc, Rgk3 - cg34397 gene product from transcript cg34397-rd, CG42541 - cg42541 gene prod…
GO:0048813	dendrite morphogenesis	2.25e-07	6.65e-06	2.59	10615	135	1002	33	[babo - baboon, fra - frazzled, Mical - molecule interacting with casl, Sin3A - cg8815 gene product from transcript cg8815-rc, W - wrinkled, Fmr1 - cg6203 gene product from transcript cg6203-rc, robo - roundabout, fru - fruitless, acj6 - abnormal chemosensory jump 6, ham - hamlet, seq - sequoia, rictor - rapamycin-insensitive companion of tor, Tor - target of rapamycin, ct - cut, kni - knirps, ab…
GO:0003006	developmental process involved in reproduction	2.33e-07	6.86e-06	1.81	10615	432	1002	74	[yu - cg3249 gene product from transcript cg3249-rc, oys - oysgedart, csw - corkscrew, bib - big brain, Lasp - cg3849 gene product from transcript cg3849-rb, N - notch, Rbp9 - rna-binding protein 9, Scr - sex combs reduced, poe - purity of essence, scaf - scarface, Dl - delta, Fmr1 - cg6203 gene product from transcript cg6203-rc, rok - rho-kinase, Dg - dystroglycan, Tor - target of rapamycin, mir…
GO:0030534	adult behavior	3.35e-07	9.8e-06	2.8	10615	106	1002	28	[scb - scab, CASK - cask ortholog, oc - ocelliless, rut - rutabaga, brp - bruchpilot, Galpha49B - g protein alpha49b, acj6 - abnormal chemosensory jump 6, shakB - shaking b, CG3011 - cg3011 gene product from transcript cg3011-ra, tutl - turtle, tay - tay bridge, eag - ether a go-go, hiw - highwire, Sh - shaker, S - star, mtt - mangetout, Fas2 - fasciclin 2, Itp-r83A - inositol 1,4,5,-tris-phospha…
GO:0016318	ommatidial rotation	4.25e-07	1.24e-05	4.92	10615	28	1002	13	[gish - gilgamesh, ec - echinus, cno - canoe, msk - moleskin, Dl - delta, hop - hopscotch, rok - rho-kinase, ft - fat, CadN - cadherin-n, peb - pebbled, fz - frizzled, S - star, ds - dachsous]
GO:0030516	regulation of axon extension	4.81e-07	1.39e-05	9.27	10615	8	1002	7	[seq - sequoia, bif - bifocal, kuz - kuzbanian, Liprin-alpha - cg11199 gene product from transcript cg11199-rb, CadN - cadherin-n, Lar - leukocyte-antigen-related-like, shot - short stop]
GO:0061387	regulation of extent of cell growth	4.81e-07	1.39e-05	9.27	10615	8	1002	7	[bif - bifocal, seq - sequoia, kuz - kuzbanian, Liprin-alpha - cg11199 gene product from transcript cg11199-rb, CadN - cadherin-n, Lar - leukocyte-antigen-related-like, shot - short stop]
GO:0022607	cellular component assembly	5.28e-07	1.51e-05	1.79	10615	425	1002	72	[Su(var)2-HP2 - cg12864 gene product from transcript cg12864-rb, lilli - lilliputian, osm-1 - cg13809 gene product from transcript cg13809-ra, Crag - calmodulin-binding protein related to a rab3 gdp/gtp exchange protein, Grip128 - cg9201 gene product from transcript cg9201-rb, Fmr1 - cg6203 gene product from transcript cg6203-rc, nuf - nuclear fallout, Nrx-1 - neurexin 1, Lar - leukocyte-antigen-…
GO:0016319	mushroom body development	5.54e-07	1.58e-05	3.53	10615	57	1002	19	[chinmo - chronologically inappropriate morphogenesis, lea - leak, ed - echinoid, babo - baboon, Itp-r83A - inositol 1,4,5,-tris-phosphate receptor, Fmr1 - cg6203 gene product from transcript cg6203-rc, enok - enoki mushroom, trio - cg18214 gene product from transcript cg18214-ra, CG3638 - cg3638 gene product from transcript cg3638-re, robo3 - cg5423 gene product from transcript cg5423-ra, Dscam …
GO:0042461	photoreceptor cell development	5.83e-07	1.65e-05	3.83	10615	47	1002	17	[Dab - disabled, N - notch, oc - ocelliless, lilli - lilliputian, sev - sevenless, Liprin-alpha - cg11199 gene product from transcript cg11199-rb, pnt - pointed, yrt - yurt, CadN - cadherin-n, Lar - leukocyte-antigen-related-like, crb - crumbs, klar - klarsicht, sbb - scribbler, Ten-m - tenascin major, CG8538 - cg8538 gene product from transcript cg8538-rd, rno - rhinoceros, S - star]
GO:0051124	synaptic growth at neuromuscular junction	7.62e-07	2.15e-05	5.09	10615	25	1002	12	[LIMK1 - lim-kinase1, par-1 - cg8201 gene product from transcript cg8201-ru, Tor - target of rapamycin, rictor - rapamycin-insensitive companion of tor, S6k - rps6-p70-protein kinase, Pdk1 - phosphoinositide-dependent kinase 1, Ten-m - tenascin major, Liprin-alpha - cg11199 gene product from transcript cg11199-rb, sgg - shaggy, Atg1 - autophagy-specific gene 1, Ten-a - tenascin accessory, Lar - l…
GO:0048489	synaptic vesicle transport	1.01e-06	2.83e-05	3.41	10615	59	1002	19	[Dab - disabled, lqfR - liquid facets-related, ttv - tout-velu, tweek - cg42555 gene product from transcript cg42555-rh, spin - spinster, tomosyn - cg17762 gene product from transcript cg17762-ri, Liprin-alpha - cg11199 gene product from transcript cg11199-rb, Vmat - vesicular monoamine transporter, stj - straightjacket, Eps-15 - epidermal growth factor receptor pathway substrate clone 15, Rim - …
GO:0031325	positive regulation of cellular metabolic process	1.03e-06	2.86e-05	1.9	10615	323	1002	58	[Dfd - deformed, N - notch, oc - ocelliless, Scr - sex combs reduced, Camta - calmodulin-binding transcription activator, e(y)3 - enhancer of yellow 3, osa - cg7467 gene product from transcript cg7467-rd, tou - toutatis, Tor - target of rapamycin, mirr - mirror, vfl - vielfaltig, Lim1 - cg11354 gene product from transcript cg11354-ra, Hr46 - hormone receptor-like in 46, fry - furry, SuUR - suppre…
GO:0007616	long-term memory	1.1e-06	3.04e-05	3.53	10615	54	1002	18	[yu - cg3249 gene product from transcript cg3249-rc, G9a - cg2995 gene product from transcript cg2995-ra, Ptp10D - protein tyrosine phosphatase 10d, N - notch, mura - murashka, Gld2 - cg5732 gene product from transcript cg5732-rb, dikar - cg42799 gene product from transcript cg42799-rc, tomosyn - cg17762 gene product from transcript cg17762-ri, pum - pumilio, Fmr1 - cg6203 gene product from trans…
GO:0008360	regulation of cell shape	1.13e-06	3.12e-05	2.65	10615	112	1002	28	[slpr - slipper, CASK - cask ortholog, cno - canoe, Cad86C - cg42601 gene product from transcript cg42601-rc, grh - grainy head, hop - hopscotch, rok - rho-kinase, CG42674 - cg42674 gene product from transcript cg42674-re, Lar - leukocyte-antigen-related-like, vav - cg7893 gene product from transcript cg7893-rb, par-1 - cg8201 gene product from transcript cg8201-ru, Ten-m - tenascin major, tlk - …
GO:0042462	eye photoreceptor cell development	1.15e-06	3.16e-05	3.85	10615	44	1002	16	[Dab - disabled, N - notch, oc - ocelliless, lilli - lilliputian, sev - sevenless, Liprin-alpha - cg11199 gene product from transcript cg11199-rb, pnt - pointed, yrt - yurt, CadN - cadherin-n, Lar - leukocyte-antigen-related-like, crb - crumbs, klar - klarsicht, Ten-m - tenascin major, CG8538 - cg8538 gene product from transcript cg8538-rd, rno - rhinoceros, S - star]
GO:0046620	regulation of organ growth	1.15e-06	3.14e-05	3.85	10615	44	1002	16	[dsx - doublesex, kug - kugelei, ed - echinoid, wts - warts, W - wrinkled, ft - fat, crb - crumbs, Tor - target of rapamycin, kis - kismet, S6k - rps6-p70-protein kinase, Pdk1 - phosphoinositide-dependent kinase 1, d - dachs, sbb - scribbler, ex - expanded, InR - insulin-like receptor, dlp - dally-like]
GO:0010604	positive regulation of macromolecule metabolic process	1.18e-06	3.2e-05	1.95	10615	294	1002	54	[Dfd - deformed, N - notch, oc - ocelliless, Scr - sex combs reduced, Camta - calmodulin-binding transcription activator, e(y)3 - enhancer of yellow 3, osa - cg7467 gene product from transcript cg7467-rd, tou - toutatis, Tor - target of rapamycin, mirr - mirror, vfl - vielfaltig, Lim1 - cg11354 gene product from transcript cg11354-ra, Hr46 - hormone receptor-like in 46, fry - furry, SuUR - suppre…
GO:0042067	establishment of ommatidial planar polarity	1.29e-06	3.49e-05	4.89	10615	26	1002	12	[hbs - hibris, N - notch, d - dachs, peb - pebbled, fz - frizzled, sev - sevenless, sano - serrano, Dl - delta, ft - fat, rok - rho-kinase, hop - hopscotch, ds - dachsous]
GO:0048512	circadian behavior	1.79e-06	4.81e-05	3.3	10615	61	1002	19	[5-HT1A - serotonin receptor 1a, CG34400 - cg34400 gene product from transcript cg34400-rd, slo - slowpoke, Ir - inwardly rectifying potassium channel, tim - timeless, sgg - shaggy, Fmr1 - cg6203 gene product from transcript cg6203-rc, hop - hopscotch, na - narrow abdomen, Nf1 - neurofibromin 1, CG32810 - cg32810 gene product from transcript cg32810-rb, tyf - twenty-four, nej - nejire, qvr - quiv…
GO:0009893	positive regulation of metabolic process	2.1e-06	5.6e-05	1.86	10615	330	1002	58	[Dfd - deformed, N - notch, oc - ocelliless, Scr - sex combs reduced, Camta - calmodulin-binding transcription activator, e(y)3 - enhancer of yellow 3, osa - cg7467 gene product from transcript cg7467-rd, tou - toutatis, Tor - target of rapamycin, mirr - mirror, vfl - vielfaltig, Lim1 - cg11354 gene product from transcript cg11354-ra, Hr46 - hormone receptor-like in 46, fry - furry, SuUR - suppre…
GO:0032101	regulation of response to external stimulus	2.13e-06	5.66e-05	4.71	10615	27	1002	12	[rdgA - retinal degeneration a, NetA - netrin-a, NetB - netrin-b, Tor - target of rapamycin, S6k - rps6-p70-protein kinase, ninaC - neither inactivation nor afterpotential c, Camta - calmodulin-binding transcription activator, Liprin-alpha - cg11199 gene product from transcript cg11199-rb, foxo - forkhead box, sub-group o, rdgB - retinal degeneration b, CadN - cadherin-n, Lar - leukocyte-antigen-…
GO:0008355	olfactory learning	2.18e-06	5.77e-05	3.53	10615	51	1002	17	[futsch - cg34387 gene product from transcript cg34387-rf, scb - scab, rad - radish, cher - cheerio, mura - murashka, gish - gilgamesh, tun - tungus, rut - rutabaga, dikar - cg42799 gene product from transcript cg42799-rc, shn - schnurri, sgg - shaggy, Fmr1 - cg6203 gene product from transcript cg6203-rc, gp210 - cg7897 gene product from transcript cg7897-ra, Nf1 - neurofibromin 1, mnb - minibrai…
GO:0044702	single organism reproductive process	2.33e-06	6.14e-05	1.89	10615	308	1002	55	[lqfR - liquid facets-related, Lasp - cg3849 gene product from transcript cg3849-rb, N - notch, Rbp9 - rna-binding protein 9, e(y)3 - enhancer of yellow 3, Dl - delta, Lar - leukocyte-antigen-related-like, CG11071 - cg11071 gene product from transcript cg11071-ra, mnb - minibrain, sqd - squid, verm - vermiform, S - star, eIF4G2 - eukaryotic translation initiation factor 4g2, hyd - hyperplastic di…
GO:0010562	positive regulation of phosphorus metabolic process	2.75e-06	7.2e-05	4.3	10615	32	1002	13	[slpr - slipper, babo - baboon, raptor - cg4320 gene product from transcript cg4320-ra, hep - hemipterous, rab3-GEF - cg5627 gene product from transcript cg5627-rc, slik - sterile20-like kinase, crb - crumbs, Nf1 - neurofibromin 1, Tor - target of rapamycin, msn - misshapen, ex - expanded, ASPP - ankyrin-repeat, sh3-domain, and proline-rich-region containing protein, fry - furry]
GO:0045937	positive regulation of phosphate metabolic process	2.75e-06	7.16e-05	4.3	10615	32	1002	13	[slpr - slipper, babo - baboon, hep - hemipterous, raptor - cg4320 gene product from transcript cg4320-ra, rab3-GEF - cg5627 gene product from transcript cg5627-rc, slik - sterile20-like kinase, crb - crumbs, Nf1 - neurofibromin 1, Tor - target of rapamycin, msn - misshapen, ex - expanded, ASPP - ankyrin-repeat, sh3-domain, and proline-rich-region containing protein, fry - furry]
GO:0006357	regulation of transcription from RNA polymerase II promoter	2.75e-06	7.13e-05	1.8	10615	364	1002	62	[csw - corkscrew, Dfd - deformed, N - notch, oc - ocelliless, Scr - sex combs reduced, Camta - calmodulin-binding transcription activator, tou - toutatis, kni - knirps, mirr - mirror, sog - short gastrulation, Hr46 - hormone receptor-like in 46, Nelf-A - negative elongation factor a, zfh1 - zn finger homeodomain 1, shn - schnurri, rn - rotund, sd - scalloped, Eip93F - cg18389 gene product from tr…
GO:0007297	ovarian follicle cell migration	2.92e-06	7.51e-05	2.76	10615	92	1002	24	[yu - cg3249 gene product from transcript cg3249-rc, N - notch, bun - bunched, hep - hemipterous, tai - taiman, Dl - delta, hop - hopscotch, jing - cg9397 gene product from transcript cg9397-ri, Rme-8 - receptor mediated endocytosis 8, kuz - kuzbanian, kis - kismet, par-1 - cg8201 gene product from transcript cg8201-ru, mim - missing-in-metastasis, sqd - squid, Pvf1 - pdgf- and vegf-related facto…
GO:0010605	negative regulation of macromolecule metabolic process	3.02e-06	7.75e-05	1.8	10615	365	1002	62	[Dfd - deformed, Su(var)2-HP2 - cg12864 gene product from transcript cg12864-rb, N - notch, oc - ocelliless, e(y)3 - enhancer of yellow 3, faf - fat facets, Sin3A - cg8815 gene product from transcript cg8815-rc, Fmr1 - cg6203 gene product from transcript cg6203-rc, hdc - headcase, kni - knirps, mirr - mirror, sqd - squid, Gug - grunge, Lim1 - cg11354 gene product from transcript cg11354-ra, Ote -…
GO:0006996	organelle organization	3.03e-06	7.73e-05	1.45	10615	976	1002	134	[bib - big brain, G9a - cg2995 gene product from transcript cg2995-ra, Su(var)2-HP2 - cg12864 gene product from transcript cg12864-rb, CG33298 - cg33298 gene product from transcript cg33298-rc, NnaD - drosophila nna1 ortholog, brp - bruchpilot, nuf - nuclear fallout, rok - rho-kinase, CG42863 - cg42863 gene product from transcript cg42863-rb, Fhos - cg42610 gene product from transcript cg42610-rc…
GO:0007622	rhythmic behavior	3.08e-06	7.82e-05	3.19	10615	63	1002	19	[5-HT1A - serotonin receptor 1a, CG34400 - cg34400 gene product from transcript cg34400-rd, slo - slowpoke, Ir - inwardly rectifying potassium channel, tim - timeless, sgg - shaggy, Fmr1 - cg6203 gene product from transcript cg6203-rc, hop - hopscotch, na - narrow abdomen, CG32810 - cg32810 gene product from transcript cg32810-rb, Nf1 - neurofibromin 1, tyf - twenty-four, nej - nejire, qvr - quiv…
GO:0042051	compound eye photoreceptor development	3.24e-06	8.19e-05	3.78	10615	42	1002	15	[Dab - disabled, N - notch, oc - ocelliless, lilli - lilliputian, sev - sevenless, Liprin-alpha - cg11199 gene product from transcript cg11199-rb, pnt - pointed, CadN - cadherin-n, Lar - leukocyte-antigen-related-like, crb - crumbs, klar - klarsicht, Ten-m - tenascin major, CG8538 - cg8538 gene product from transcript cg8538-rd, rno - rhinoceros, S - star]
GO:0035222	wing disc pattern formation	3.38e-06	8.49e-05	3.07	10615	69	1002	20	[bi - bifid, CG5890 - cg5890 gene product from transcript cg5890-rb, N - notch, lilli - lilliputian, shn - schnurri, Dl - delta, pnt - pointed, nuf - nuclear fallout, osa - cg7467 gene product from transcript cg7467-rd, CG8405 - cg8405 gene product from transcript cg8405-ra, skd - skuld, dom - domino, H - hairless, sbb - scribbler, Su(H) - suppressor of hairless, peb - pebbled, Nipped-A - cg33554…
GO:0009314	response to radiation	3.4e-06	8.5e-05	2.43	10615	131	1002	30	[babo - baboon, tim - timeless, Camta - calmodulin-binding transcription activator, CG11426 - cg11426 gene product from transcript cg11426-ra, Galpha49B - g protein alpha49b, W - wrinkled, shakB - shaking b, rdgA - retinal degeneration a, Tor - target of rapamycin, mnb - minibrain, Calx - na/ca-exchange protein, verm - vermiform, cdm - cadmus, tay - tay bridge, inaE - inactivation no afterpotenti…
GO:0051964	negative regulation of synapse assembly	3.95e-06	9.83e-05	4.86	10615	24	1002	11	[oa2 - octopamine receptor 2, scb - scab, G-oalpha47A - g protein oalpha 47a, Fak56D - focal adhesion kinase, Cip4 - cg15015 gene product from transcript cg15015-rg, LanA - laminin a, hiw - highwire, stj - straightjacket, sgg - shaggy, Fmr1 - cg6203 gene product from transcript cg6203-rc, Abl - abl tyrosine kinase]
GO:0051961	negative regulation of nervous system development	3.95e-06	9.78e-05	4.86	10615	24	1002	11	[oa2 - octopamine receptor 2, scb - scab, G-oalpha47A - g protein oalpha 47a, Fak56D - focal adhesion kinase, Cip4 - cg15015 gene product from transcript cg15015-rg, hiw - highwire, LanA - laminin a, stj - straightjacket, sgg - shaggy, Fmr1 - cg6203 gene product from transcript cg6203-rc, Abl - abl tyrosine kinase]
GO:0031324	negative regulation of cellular metabolic process	4.16e-06	0.000103	1.87	10615	306	1002	54	[Dfd - deformed, N - notch, oc - ocelliless, e(y)3 - enhancer of yellow 3, faf - fat facets, Sin3A - cg8815 gene product from transcript cg8815-rc, Fmr1 - cg6203 gene product from transcript cg6203-rc, Tor - target of rapamycin, kni - knirps, mirr - mirror, sqd - squid, Gug - grunge, Lim1 - cg11354 gene product from transcript cg11354-ra, Ote - otefin, Hr46 - hormone receptor-like in 46, msi - mu…
GO:0048563	post-embryonic organ morphogenesis	4.31e-06	0.000106	3.03	10615	70	1002	20	[dsx - doublesex, slpr - slipper, bi - bifid, hyd - hyperplastic discs, babo - baboon, N - notch, scaf - scarface, Mbs - myosin binding subunit, pnt - pointed, hop - hopscotch, rux - roughex, LIMK1 - lim-kinase1, sno - strawberry notch, Pkn - protein kinase related to protein kinase n, wge - winged eye, ey - eyeless, EcR - ecdysone receptor, bab2 - bric a brac 2, Fas2 - fasciclin 2, bab1 - bric a…
GO:0007154	cell communication	5.15e-06	0.000126	1.79	10615	355	1002	60	[bib - big brain, N - notch, Grip - glutamate receptor binding protein, sr - stripe, Pde11 - phosphodiesterase 11, CG3077 - cg3077 gene product from transcript cg3077-ra, brp - bruchpilot, Dl - delta, stj - straightjacket, pdm3 - pou domain motif 3, Nrx-1 - neurexin 1, Rim - cg33547 gene product from transcript cg33547-rg, Lar - leukocyte-antigen-related-like, Syt1 - synaptotagmin 1, CG8765 - cg8…
GO:0009628	response to abiotic stimulus	5.29e-06	0.000129	1.88	10615	293	1002	52	[Upf1 - cg1559 gene product from transcript cg1559-ra, Camta - calmodulin-binding transcription activator, Galpha49B - g protein alpha49b, W - wrinkled, NFAT - nfat homolog, rdgA - retinal degeneration a, Cng - cyclic-nucleotide-gated ion channel protein, Tor - target of rapamycin, mnb - minibrain, Calx - na/ca-exchange protein, verm - vermiform, cdm - cadmus, dlp - dally-like, inaE - inactivatio…
GO:0008344	adult locomotory behavior	5.3e-06	0.000128	3.34	10615	54	1002	17	[Plc21C - phospholipase c at 21c, Itp-r83A - inositol 1,4,5,-tris-phosphate receptor, oc - ocelliless, CASK - cask ortholog, brp - bruchpilot, Galpha49B - g protein alpha49b, gfA - giant fibre a, na - narrow abdomen, shakB - shaking b, acj6 - abnormal chemosensory jump 6, Sema-2a - cg4700 gene product from transcript cg4700-rc, tutl - turtle, ey - eyeless, tay - tay bridge, eag - ether a go-go, h…
GO:0042327	positive regulation of phosphorylation	5.32e-06	0.000128	4.38	10615	29	1002	12	[slpr - slipper, crb - crumbs, Tor - target of rapamycin, babo - baboon, msn - misshapen, hep - hemipterous, raptor - cg4320 gene product from transcript cg4320-ra, ex - expanded, rab3-GEF - cg5627 gene product from transcript cg5627-rc, ASPP - ankyrin-repeat, sh3-domain, and proline-rich-region containing protein, slik - sterile20-like kinase, fry - furry]
GO:2000027	regulation of organ morphogenesis	5.64e-06	0.000135	2.89	10615	77	1002	21	[csw - corkscrew, gish - gilgamesh, N - notch, oc - ocelliless, CG11438 - cg11438 gene product from transcript cg11438-ra, mwh - multiple wing hairs, sev - sevenless, shn - schnurri, Mbs - myosin binding subunit, Galpha49B - g protein alpha49b, W - wrinkled, tinc - tincar, Apc - apc-like, fwd - four wheel drive, Su(H) - suppressor of hairless, pros - prospero, nkd - naked cuticle, Abl - abl tyros…
GO:0009892	negative regulation of metabolic process	5.72e-06	0.000137	1.76	10615	380	1002	63	[Dfd - deformed, Su(var)2-HP2 - cg12864 gene product from transcript cg12864-rb, N - notch, oc - ocelliless, e(y)3 - enhancer of yellow 3, faf - fat facets, Sin3A - cg8815 gene product from transcript cg8815-rc, Fmr1 - cg6203 gene product from transcript cg6203-rc, Tor - target of rapamycin, hdc - headcase, kni - knirps, mirr - mirror, Gug - grunge, sqd - squid, Lim1 - cg11354 gene product from t…
GO:0070588	calcium ion transmembrane transport	6.08e-06	0.000144	7.42	10615	10	1002	7	[Ca-alpha1T - cg15899 gene product from transcript cg15899-re, Itp-r83A - inositol 1,4,5,-tris-phosphate receptor, Ca-beta - ca2+-channel-protein-beta-subunit, nompC - no mechanoreceptor potential c, Ca-alpha1D - ca[2+]-channel protein alpha[[1]] subunit d, Rya-r44F - ryanodine receptor 44f, trpl - trp-like]
GO:0048190	wing disc dorsal/ventral pattern formation	6.3e-06	0.000149	3.61	10615	44	1002	15	[CG5890 - cg5890 gene product from transcript cg5890-rb, N - notch, lilli - lilliputian, shn - schnurri, Dl - delta, nuf - nuclear fallout, pnt - pointed, osa - cg7467 gene product from transcript cg7467-rd, CG8405 - cg8405 gene product from transcript cg8405-ra, skd - skuld, H - hairless, sbb - scribbler, Su(H) - suppressor of hairless, peb - pebbled, dlp - dally-like]
GO:0035239	tube morphogenesis	7.04e-06	0.000166	2.85	10615	78	1002	21	[ed - echinoid, lea - leak, pbl - pebble, grh - grainy head, shn - schnurri, pnt - pointed, cv-c - crossveinless c, crb - crumbs, hdc - headcase, ct - cut, klar - klarsicht, mew - multiple edematous wings, fas - faint sausage, vkg - viking, Pvf1 - pdgf- and vegf-related factor 1, form3 - formin 3, if - inflated, EcR - ecdysone receptor, kkv - krotzkopf verkehrt, Gap1 - gtpase-activating protein 1…
GO:0010160	formation of organ boundary	7.18e-06	0.000168	5.04	10615	21	1002	10	[NetB - netrin-b, lea - leak, ct - cut, mew - multiple edematous wings, H - hairless, fra - frazzled, Scr - sex combs reduced, sli - slit, unc-5 - cg8166 gene product from transcript cg8166-ra, robo - roundabout]
GO:0042127	regulation of cell proliferation	7.6e-06	0.000177	2.34	10615	136	1002	30	[N - notch, dl - dorsal, grh - grainy head, Sin3A - cg8815 gene product from transcript cg8815-rc, Dl - delta, Fmr1 - cg6203 gene product from transcript cg6203-rc, hop - hopscotch, aPKC - atypical protein kinase c, crb - crumbs, ex - expanded, InR - insulin-like receptor, Rya-r44F - ryanodine receptor 44f, pros - prospero, Pkc98E - protein c kinase 98e, polo - cg12306 gene product from transcrip…
GO:0048609	multicellular organismal reproductive process	8.08e-06	0.000188	1.77	10615	360	1002	60	[lqfR - liquid facets-related, Lasp - cg3849 gene product from transcript cg3849-rb, N - notch, Rbp9 - rna-binding protein 9, slo - slowpoke, e(y)3 - enhancer of yellow 3, Dl - delta, Fmr1 - cg6203 gene product from transcript cg6203-rc, Lar - leukocyte-antigen-related-like, CG11071 - cg11071 gene product from transcript cg11071-ra, sqd - squid, mbl - muscleblind, S - star, eIF4G2 - eukaryotic tr…
GO:0007010	cytoskeleton organization	8.39e-06	0.000194	1.69	10615	433	1002	69	[lilli - lilliputian, Grip128 - cg9201 gene product from transcript cg9201-rb, brp - bruchpilot, Scgdelta - sarcoglycan delta, Fmr1 - cg6203 gene product from transcript cg6203-rc, nuf - nuclear fallout, rok - rho-kinase, CG13900 - cg13900 gene product from transcript cg13900-ra, Dg - dystroglycan, Fhos - cg42610 gene product from transcript cg42610-rc, Apc - apc-like, RhoGAP100F - cg1976 gene pr…
GO:0001667	ameboidal cell migration	9.05e-06	0.000208	3.71	10615	40	1002	14	[csw - corkscrew, Mhc - myosin heavy chain, pbl - pebble, sr - stripe, sli - slit, pnt - pointed, hop - hopscotch, robo - roundabout, cv-c - crossveinless c, kni - knirps, mew - multiple edematous wings, if - inflated, Mrtf - myocardin-related transcription factor, salm - spalt major]
GO:0007635	chemosensory behavior	9.54e-06	0.000219	2.59	10615	98	1002	24	[futsch - cg34387 gene product from transcript cg34387-rf, cher - cheerio, rad - radish, scb - scab, Sema-5c - semaphorin-5c, gish - gilgamesh, mura - murashka, tun - tungus, rut - rutabaga, lilli - lilliputian, dikar - cg42799 gene product from transcript cg42799-rc, shn - schnurri, sgg - shaggy, Fmr1 - cg6203 gene product from transcript cg6203-rc, gp210 - cg7897 gene product from transcript cg…
GO:0007447	imaginal disc pattern formation	9.54e-06	0.000218	2.59	10615	98	1002	24	[bi - bifid, CG5890 - cg5890 gene product from transcript cg5890-rb, N - notch, lilli - lilliputian, shn - schnurri, Dl - delta, pnt - pointed, nuf - nuclear fallout, osa - cg7467 gene product from transcript cg7467-rd, CG8405 - cg8405 gene product from transcript cg8405-ra, Apc - apc-like, jing - cg9397 gene product from transcript cg9397-ri, skd - skuld, dom - domino, H - hairless, sbb - scribb…
GO:0051301	cell division	9.79e-06	0.000222	2.48	10615	111	1002	26	[N - notch, Dl - delta, hop - hopscotch, aPKC - atypical protein kinase c, fwd - four wheel drive, enc - encore, Su(H) - suppressor of hairless, InR - insulin-like receptor, lkb1 - cg9374 gene product from transcript cg9374-rj, flfl - falafel, Ote - otefin, pros - prospero, msi - musashi, trol - terribly reduced optic lobes, Nak - numb-associated kinase, CG15609 - cg15609 gene product from transc…
GO:0016198	axon choice point recognition	1.02e-05	0.000231	4.48	10615	26	1002	11	[dsx - doublesex, Sema-1a - cg18405 gene product from transcript cg18405-rd, fra - frazzled, tutl - turtle, ab - abrupt, sli - slit, Galpha49B - g protein alpha49b, robo - roundabout, fru - fruitless, shot - short stop, beat-Ic - beaten path ic]
GO:0007432	salivary gland boundary specification	1.1e-05	0.000247	6.05	10615	14	1002	8	[NetB - netrin-b, lea - leak, mew - multiple edematous wings, fra - frazzled, Scr - sex combs reduced, sli - slit, unc-5 - cg8166 gene product from transcript cg8166-ra, robo - roundabout]
GO:0007015	actin filament organization	1.15e-05	0.000257	2.57	10615	99	1002	24	[ed - echinoid, cher - cheerio, pico - cg11940 gene product from transcript cg11940-ra, N - notch, Msp-300 - muscle-specific protein 300, hep - hemipterous, f - forked, Mical - molecule interacting with casl, Dl - delta, CG32397 - cg32397 gene product from transcript cg32397-rb, mei-41 - meiotic 41, rdgA - retinal degeneration a, zye - cg5847 gene product from transcript cg5847-ra, vav - cg7893 g…
GO:0001709	cell fate determination	1.17e-05	0.00026	2.33	10615	132	1002	29	[N - notch, grh - grainy head, Fmr1 - cg6203 gene product from transcript cg6203-rc, nuf - nuclear fallout, aPKC - atypical protein kinase c, enc - encore, par-1 - cg8201 gene product from transcript cg8201-ru, ct - cut, kni - knirps, Su(H) - suppressor of hairless, fas - faint sausage, pros - prospero, S - star, spen - split ends, salm - spalt major, msi - musashi, bun - bunched, Cul-5 - cullin-…
GO:0030010	establishment of cell polarity	1.21e-05	0.000268	4.82	10615	22	1002	10	[crb - crumbs, Dys - dystrophin, mwh - multiple wing hairs, fz - frizzled, Dhc64C - dynein heavy chain 64c, sgg - shaggy, ft - fat, ds - dachsous, aPKC - atypical protein kinase c, Dg - dystroglycan]
GO:0008039	synaptic target recognition	1.21e-05	0.000268	4.1	10615	31	1002	12	[Sema-1a - cg18405 gene product from transcript cg18405-rd, acj6 - abnormal chemosensory jump 6, NetB - netrin-b, lea - leak, pot - papillote, tutl - turtle, Nrx-IV - neurexin iv, ab - abrupt, dsd - distracted, Fur1 - furin 1, Ten-a - tenascin accessory, Gli - gliotactin]
GO:0016337	cell-cell adhesion	1.29e-05	0.000284	3.03	10615	63	1002	18	[ed - echinoid, bib - big brain, kug - kugelei, scb - scab, N - notch, Cad86C - cg42601 gene product from transcript cg42601-rc, Dscam3 - down syndrome cell adhesion molecule 3, pnt - pointed, ft - fat, CadN - cadherin-n, Apc - apc-like, hbs - hibris, mew - multiple edematous wings, sns - sticks and stones, if - inflated, fz - frizzled, Fas2 - fasciclin 2, ds - dachsous]
GO:0009416	response to light stimulus	1.38e-05	0.000302	2.44	10615	113	1002	26	[babo - baboon, Camta - calmodulin-binding transcription activator, CG11426 - cg11426 gene product from transcript cg11426-ra, tim - timeless, Galpha49B - g protein alpha49b, W - wrinkled, rdgA - retinal degeneration a, shakB - shaking b, Tor - target of rapamycin, mnb - minibrain, Calx - na/ca-exchange protein, verm - vermiform, cdm - cadmus, tay - tay bridge, inaE - inactivation no afterpotenti…
GO:0071822	protein complex subunit organization	1.5e-05	0.000328	1.96	10615	227	1002	42	[cher - cheerio, N - notch, hep - hemipterous, f - forked, Mical - molecule interacting with casl, tomosyn - cg17762 gene product from transcript cg17762-ri, Dl - delta, gp210 - cg7897 gene product from transcript cg7897-ra, CG32397 - cg32397 gene product from transcript cg32397-rb, Shawl - shaw-like, rdgA - retinal degeneration a, vav - cg7893 gene product from transcript cg7893-rb, qua - quail,…
GO:0007560	imaginal disc morphogenesis	1.54e-05	0.000336	3.11	10615	58	1002	17	[bi - bifid, dsx - doublesex, hyd - hyperplastic discs, babo - baboon, N - notch, Mbs - myosin binding subunit, pnt - pointed, hop - hopscotch, rux - roughex, LIMK1 - lim-kinase1, sno - strawberry notch, Pkn - protein kinase related to protein kinase n, wge - winged eye, ey - eyeless, bab2 - bric a brac 2, EcR - ecdysone receptor, bab1 - bric a brac 1]
GO:0007276	gamete generation	1.57e-05	0.000339	1.86	10615	273	1002	48	[lqfR - liquid facets-related, kug - kugelei, Lasp - cg3849 gene product from transcript cg3849-rb, N - notch, Rbp9 - rna-binding protein 9, mei-P26 - cg12218 gene product from transcript cg12218-ra, e(y)3 - enhancer of yellow 3, spin - spinster, Dl - delta, hop - hopscotch, Lar - leukocyte-antigen-related-like, fwd - four wheel drive, enc - encore, crb - crumbs, CG11071 - cg11071 gene product fr…
GO:0007517	muscle organ development	1.64e-05	0.000353	2.71	10615	82	1002	21	[Mhc - myosin heavy chain, Msp-300 - muscle-specific protein 300, sr - stripe, Sin3A - cg8815 gene product from transcript cg8815-rc, zfh1 - zn finger homeodomain 1, kon - kon-tiki, fru - fruitless, klar - klarsicht, kni - knirps, retn - retained, sls - sallimus, Dys - dystrophin, sns - sticks and stones, ab - abrupt, Not1 - cg34407 gene product from transcript cg34407-rg, esc - extra sexcombs, E…
GO:0042048	olfactory behavior	1.9e-05	0.000408	2.62	10615	89	1002	22	[futsch - cg34387 gene product from transcript cg34387-rf, Sema-5c - semaphorin-5c, rad - radish, scb - scab, cher - cheerio, gish - gilgamesh, mura - murashka, tun - tungus, lilli - lilliputian, rut - rutabaga, dikar - cg42799 gene product from transcript cg42799-rc, shn - schnurri, sgg - shaggy, Fmr1 - cg6203 gene product from transcript cg6203-rc, gp210 - cg7897 gene product from transcript cg…
GO:0045886	negative regulation of synaptic growth at neuromuscular junction	1.95e-05	0.000418	4.61	10615	23	1002	10	[oa2 - octopamine receptor 2, scb - scab, G-oalpha47A - g protein oalpha 47a, Fak56D - focal adhesion kinase, Cip4 - cg15015 gene product from transcript cg15015-rg, hiw - highwire, LanA - laminin a, stj - straightjacket, sgg - shaggy, Abl - abl tyrosine kinase]
GO:0035159	regulation of tube length, open tracheal system	1.95e-05	0.000416	4.61	10615	23	1002	10	[Mmp1 - matrix metalloproteinase 1, verm - vermiform, conv - convoluted, grh - grainy head, fz - frizzled, sano - serrano, kkv - krotzkopf verkehrt, ft - fat, ds - dachsous, Fas2 - fasciclin 2]
GO:0035317	imaginal disc-derived wing hair organization	2.21e-05	0.00047	5.02	10615	19	1002	9	[qua - quail, ck - crinkled, f - forked, Cip4 - cg15015 gene product from transcript cg15015-rg, mwh - multiple wing hairs, fz - frizzled, Mbs - myosin binding subunit, rok - rho-kinase, fry - furry]
GO:0061061	muscle structure development	2.25e-05	0.000476	2.37	10615	116	1002	26	[sr - stripe, Sin3A - cg8815 gene product from transcript cg8815-rc, Unc-89 - cg33519 gene product from transcript cg33519-rc, kon - kon-tiki, fru - fruitless, kni - knirps, Dys - dystrophin, sns - sticks and stones, ab - abrupt, mbl - muscleblind, Taf4 - tbp-associated factor 4, mbc - myoblast city, salm - spalt major, Mhc - myosin heavy chain, Msp-300 - muscle-specific protein 300, rhea - cg683…
GO:0030182	neuron differentiation	2.36e-05	0.000496	3.14	10615	54	1002	16	[N - notch, bun - bunched, sev - sevenless, msk - moleskin, sli - slit, Dl - delta, osa - cg7467 gene product from transcript cg7467-rd, hop - hopscotch, hbs - hibris, nej - nejire, mask - multiple ankyrin repeats single kh domain, ex - expanded, ey - eyeless, mbl - muscleblind, pros - prospero, salm - spalt major]
GO:0045927	positive regulation of growth	2.36e-05	0.000494	3.14	10615	54	1002	16	[babo - baboon, pico - cg11940 gene product from transcript cg11940-ra, bun - bunched, Hcf - host cell factor, trio - cg18214 gene product from transcript cg18214-ra, Nf1 - neurofibromin 1, kis - kismet, Tor - target of rapamycin, S6k - rps6-p70-protein kinase, Pdk1 - phosphoinositide-dependent kinase 1, d - dachs, Snx16 - sorting nexin 16, btsz - bitesize, InR - insulin-like receptor, ey - eyele…
GO:0050768	negative regulation of neurogenesis	2.38e-05	0.000497	4.16	10615	28	1002	11	[bif - bifocal, seq - sequoia, ed - echinoid, polo - cg12306 gene product from transcript cg12306-ra, N - notch, wts - warts, Dl - delta, pros - prospero, Fmr1 - cg6203 gene product from transcript cg6203-rc, CadN - cadherin-n, kibra - kibra ortholog]
GO:0007265	Ras protein signal transduction	2.38e-05	0.000495	4.16	10615	28	1002	11	[C3G - cg42328 gene product from transcript cg42328-rc, Nf1 - neurofibromin 1, vav - cg7893 gene product from transcript cg7893-rb, cno - canoe, CG42684 - cg42684 gene product from transcript cg42684-re, flfl - falafel, pnt - pointed, f-cup - flyers-cup, rok - rho-kinase, trio - cg18214 gene product from transcript cg18214-ra, Gap1 - gtpase-activating protein 1]
GO:0000122	negative regulation of transcription from RNA polymerase II promoter	2.64e-05	0.000547	2.35	10615	117	1002	26	[bi - bifid, Dfd - deformed, N - notch, oc - ocelliless, dl - dorsal, tim - timeless, seq - sequoia, ct - cut, kni - knirps, mirr - mirror, Su(H) - suppressor of hairless, CtBP - c-terminal binding protein, Hr46 - hormone receptor-like in 46, pros - prospero, simj - simjang, dsx - doublesex, Nelf-A - negative elongation factor a, zfh1 - zn finger homeodomain 1, shn - schnurri, rn - rotund, jing -…
GO:0048592	eye morphogenesis	2.76e-05	0.000569	2.56	10615	91	1002	22	[bi - bifid, N - notch, ec - echinus, fred - friend of echinoid, arr - arrow, shn - schnurri, hop - hopscotch, sd - scalloped, crb - crumbs, hbs - hibris, klar - klarsicht, nej - nejire, mirr - mirror, ex - expanded, sns - sticks and stones, ey - eyeless, Ten-m - tenascin major, fz - frizzled, foxo - forkhead box, sub-group o, Fas2 - fasciclin 2, ds - dachsous, kibra - kibra ortholog]
GO:0007298	border follicle cell migration	2.95e-05	0.000605	2.62	10615	85	1002	21	[yu - cg3249 gene product from transcript cg3249-rc, N - notch, hep - hemipterous, tai - taiman, Dl - delta, hop - hopscotch, jing - cg9397 gene product from transcript cg9397-ri, Rme-8 - receptor mediated endocytosis 8, kuz - kuzbanian, kis - kismet, par-1 - cg8201 gene product from transcript cg8201-ru, mim - missing-in-metastasis, Pvf1 - pdgf- and vegf-related factor 1, ena - enabled, fz - fri…
GO:0051179	localization	3.31e-05	0.000676	2.04	10615	182	1002	35	[yu - cg3249 gene product from transcript cg3249-rc, cher - cheerio, N - notch, ttv - tout-velu, Crag - calmodulin-binding protein related to a rab3 gdp/gtp exchange protein, Grip128 - cg9201 gene product from transcript cg9201-rb, rg - rugose, Dl - delta, aPKC - atypical protein kinase c, Apc - apc-like, crb - crumbs, par-1 - cg8201 gene product from transcript cg8201-ru, sqd - squid, lkb1 - cg9…
GO:0010557	positive regulation of macromolecule biosynthetic process	3.32e-05	0.000676	1.88	10615	242	1002	43	[Dfd - deformed, N - notch, dl - dorsal, oc - ocelliless, Scr - sex combs reduced, MTF-1 - metal response element-binding transcription factor-1, Camta - calmodulin-binding transcription activator, grh - grainy head, e(y)3 - enhancer of yellow 3, osa - cg7467 gene product from transcript cg7467-rd, tou - toutatis, acj6 - abnormal chemosensory jump 6, tyf - twenty-four, sno - strawberry notch, nej…
GO:0030725	germline ring canal formation	3.39e-05	0.000687	6.18	10615	12	1002	7	[cher - cheerio, scra - scraps, Dhc64C - dynein heavy chain 64c, Mbs - myosin binding subunit, kel - kelch, Btk29A - btk family kinase at 29a, fwd - four wheel drive]
GO:0090162	establishment of epithelial cell polarity	3.39e-05	0.000684	6.18	10615	12	1002	7	[crb - crumbs, fz - frizzled, Dhc64C - dynein heavy chain 64c, sgg - shaggy, ft - fat, ds - dachsous, aPKC - atypical protein kinase c]
GO:0016203	muscle attachment	3.51e-05	0.000707	4.02	10615	29	1002	11	[C3G - cg42328 gene product from transcript cg42328-rc, wech - cg42396 gene product from transcript cg42396-rc, sls - sallimus, mew - multiple edematous wings, rhea - cg6831 gene product from transcript cg6831-rb, Grip - glutamate receptor binding protein, if - inflated, ab - abrupt, kon - kon-tiki, Dg - dystroglycan, shot - short stop]
GO:0007450	dorsal/ventral pattern formation, imaginal disc	3.59e-05	0.00072	3.18	10615	50	1002	15	[CG5890 - cg5890 gene product from transcript cg5890-rb, N - notch, lilli - lilliputian, shn - schnurri, Dl - delta, nuf - nuclear fallout, pnt - pointed, osa - cg7467 gene product from transcript cg7467-rd, CG8405 - cg8405 gene product from transcript cg8405-ra, skd - skuld, H - hairless, sbb - scribbler, Su(H) - suppressor of hairless, peb - pebbled, dlp - dally-like]
GO:0040012	regulation of locomotion	3.69e-05	0.000737	4.77	10615	20	1002	9	[NetA - netrin-a, lea - leak, NetB - netrin-b, LanA - laminin a, sli - slit, Liprin-alpha - cg11199 gene product from transcript cg11199-rb, robo - roundabout, CadN - cadherin-n, Lar - leukocyte-antigen-related-like]
GO:0001745	compound eye morphogenesis	3.78e-05	0.000751	2.65	10615	80	1002	20	[bi - bifid, N - notch, ec - echinus, fred - friend of echinoid, arr - arrow, shn - schnurri, hop - hopscotch, sd - scalloped, crb - crumbs, hbs - hibris, klar - klarsicht, nej - nejire, mirr - mirror, ex - expanded, sns - sticks and stones, ey - eyeless, Ten-m - tenascin major, fz - frizzled, foxo - forkhead box, sub-group o, kibra - kibra ortholog]
GO:0042592	homeostatic process	3.84e-05	0.000761	1.94	10615	213	1002	39	[bib - big brain, hep - hemipterous, tai - taiman, MTF-1 - metal response element-binding transcription factor-1, tim - timeless, Su(P) - suppressor of ref(2)p sterility, yrt - yurt, Galpha49B - g protein alpha49b, SP2353 - cg8403 gene product from transcript cg8403-ra, robo - roundabout, SK - small conductance calcium-activated potassium channel, Dg - dystroglycan, Fhos - cg42610 gene product fr…
GO:0007614	short-term memory	3.96e-05	0.000781	5.3	10615	16	1002	8	[Nf1 - neurofibromin 1, scb - scab, G9a - cg2995 gene product from transcript cg2995-ra, kis - kismet, rut - rutabaga, brp - bruchpilot, Fmr1 - cg6203 gene product from transcript cg6203-rc, Fas2 - fasciclin 2]
GO:0003382	epithelial cell morphogenesis	4.11e-05	0.000808	8.83	10615	6	1002	5	[grh - grainy head, ena - enabled, sgg - shaggy, Abl - abl tyrosine kinase, aPKC - atypical protein kinase c]
GO:0050920	regulation of chemotaxis	4.11e-05	0.000805	8.83	10615	6	1002	5	[NetB - netrin-b, NetA - netrin-a, Liprin-alpha - cg11199 gene product from transcript cg11199-rb, CadN - cadherin-n, Lar - leukocyte-antigen-related-like]
GO:0046530	photoreceptor cell differentiation	4.15e-05	0.00081	3.3	10615	45	1002	14	[N - notch, bun - bunched, msk - moleskin, sev - sevenless, Dl - delta, osa - cg7467 gene product from transcript cg7467-rd, hop - hopscotch, hbs - hibris, nej - nejire, mask - multiple ankyrin repeats single kh domain, ex - expanded, pros - prospero, mbl - muscleblind, salm - spalt major]
GO:0046058	cAMP metabolic process	4.56e-05	0.000887	7.06	10615	9	1002	6	[rut - rutabaga, Pde8 - phosphodiesterase 8, Pde11 - phosphodiesterase 11, Ac3 - cg1506 gene product from transcript cg1506-ra, Ac13E - adenylyl cyclase 35c, Pde1c - phosphodiesterase 1c]
GO:0001934	positive regulation of protein phosphorylation	4.68e-05	0.000907	4.24	10615	25	1002	10	[slpr - slipper, Tor - target of rapamycin, babo - baboon, msn - misshapen, raptor - cg4320 gene product from transcript cg4320-ra, hep - hemipterous, rab3-GEF - cg5627 gene product from transcript cg5627-rc, ASPP - ankyrin-repeat, sh3-domain, and proline-rich-region containing protein, slik - sterile20-like kinase, fry - furry]
GO:0051493	regulation of cytoskeleton organization	4.82e-05	0.00093	2.68	10615	75	1002	19	[yu - cg3249 gene product from transcript cg3249-rc, ed - echinoid, Jupiter - cg31363 gene product from transcript cg31363-rd, gish - gilgamesh, lilli - lilliputian, mwh - multiple wing hairs, sals - sarcomere length short, Btk29A - btk family kinase at 29a, rok - rho-kinase, cnn - centrosomin, fwd - four wheel drive, ena - enabled, fz - frizzled, Dhc64C - dynein heavy chain 64c, tacc - transform…
GO:0048477	oogenesis	5.04e-05	0.00097	1.98	10615	193	1002	36	[lqfR - liquid facets-related, kug - kugelei, N - notch, Rbp9 - rna-binding protein 9, e(y)3 - enhancer of yellow 3, spin - spinster, Dl - delta, hop - hopscotch, Lar - leukocyte-antigen-related-like, enc - encore, crb - crumbs, ct - cut, sno - strawberry notch, Pdk1 - phosphoinositide-dependent kinase 1, A2bp1 - ataxin-2 binding protein 1, sqd - squid, S - star, bun - bunched, Mbs - myosin bindi…
GO:0007292	female gamete generation	5.04e-05	0.000966	1.98	10615	193	1002	36	[lqfR - liquid facets-related, kug - kugelei, N - notch, Rbp9 - rna-binding protein 9, e(y)3 - enhancer of yellow 3, spin - spinster, Dl - delta, hop - hopscotch, Lar - leukocyte-antigen-related-like, enc - encore, crb - crumbs, ct - cut, sno - strawberry notch, Pdk1 - phosphoinositide-dependent kinase 1, A2bp1 - ataxin-2 binding protein 1, sqd - squid, S - star, bun - bunched, Mbs - myosin bindi…
GO:0090066	regulation of anatomical structure size	5.07e-05	0.000967	2.41	10615	101	1002	23	[yu - cg3249 gene product from transcript cg3249-rc, pico - cg11940 gene product from transcript cg11940-ra, lilli - lilliputian, sals - sarcomere length short, mwh - multiple wing hairs, CG6498 - cg6498 gene product from transcript cg6498-ra, Btk29A - btk family kinase at 29a, RhoGAP1A - cg40494 gene product from transcript cg40494-ra, Tor - target of rapamycin, kni - knirps, Pdk1 - phosphoinosi…
GO:0070838	divalent metal ion transport	5.08e-05	0.000965	3.88	10615	30	1002	11	[SPoCk - secretory pathway calcium atpase, Itp-r83A - inositol 1,4,5,-tris-phosphate receptor, Ca-alpha1T - cg15899 gene product from transcript cg15899-re, Ca-beta - ca2+-channel-protein-beta-subunit, Calx - na/ca-exchange protein, Nckx30C - cg18660 gene product from transcript cg18660-rd, nompC - no mechanoreceptor potential c, Ca-alpha1D - ca[2+]-channel protein alpha[[1]] subunit d, Rya-r44F …
GO:0072511	divalent inorganic cation transport	5.08e-05	0.000961	3.88	10615	30	1002	11	[SPoCk - secretory pathway calcium atpase, Itp-r83A - inositol 1,4,5,-tris-phosphate receptor, Ca-alpha1T - cg15899 gene product from transcript cg15899-re, Ca-beta - ca2+-channel-protein-beta-subunit, Nckx30C - cg18660 gene product from transcript cg18660-rd, Calx - na/ca-exchange protein, nompC - no mechanoreceptor potential c, Ca-alpha1D - ca[2+]-channel protein alpha[[1]] subunit d, Rya-r44F …
GO:0007156	homophilic cell adhesion	5.08e-05	0.000958	3.88	10615	30	1002	11	[ed - echinoid, kug - kugelei, hbs - hibris, Cad86C - cg42601 gene product from transcript cg42601-rc, Dscam3 - down syndrome cell adhesion molecule 3, sns - sticks and stones, fz - frizzled, ft - fat, CadN - cadherin-n, ds - dachsous, Fas2 - fasciclin 2]
GO:0031032	actomyosin structure organization	5.45e-05	0.00103	3.22	10615	46	1002	14	[Mhc - myosin heavy chain, Msp-300 - muscle-specific protein 300, lilli - lilliputian, Mical - molecule interacting with casl, pbl - pebble, bt - bent, Unc-89 - cg33519 gene product from transcript cg33519-rc, nuf - nuclear fallout, Scgdelta - sarcoglycan delta, rok - rho-kinase, Dg - dystroglycan, C3G - cg42328 gene product from transcript cg42328-rc, sls - sallimus, if - inflated]
GO:0060249	anatomical structure homeostasis	5.87e-05	0.0011	2.65	10615	76	1002	19	[CG34400 - cg34400 gene product from transcript cg34400-rd, tai - taiman, rhea - cg6831 gene product from transcript cg6831-rb, yrt - yurt, SP2353 - cg8403 gene product from transcript cg8403-ra, uif - uninflatable, robo - roundabout, mei-41 - meiotic 41, Dg - dystroglycan, Fhos - cg42610 gene product from transcript cg42610-rc, cv-c - crossveinless c, mew - multiple edematous wings, tefu - telom…
GO:0016199	axon midline choice point recognition	5.92e-05	0.0011	4.54	10615	21	1002	9	[Sema-1a - cg18405 gene product from transcript cg18405-rd, dsx - doublesex, fra - frazzled, tutl - turtle, sli - slit, Galpha49B - g protein alpha49b, robo - roundabout, fru - fruitless, shot - short stop]
GO:0035316	non-sensory hair organization	5.92e-05	0.0011	4.54	10615	21	1002	9	[qua - quail, ck - crinkled, f - forked, Cip4 - cg15015 gene product from transcript cg15015-rg, mwh - multiple wing hairs, fz - frizzled, Mbs - myosin binding subunit, rok - rho-kinase, fry - furry]
GO:0001754	eye photoreceptor cell differentiation	6.23e-05	0.00116	3.36	10615	41	1002	13	[N - notch, bun - bunched, msk - moleskin, sev - sevenless, Dl - delta, hop - hopscotch, hbs - hibris, nej - nejire, mask - multiple ankyrin repeats single kh domain, ex - expanded, pros - prospero, mbl - muscleblind, salm - spalt major]
GO:0007417	central nervous system development	6.65e-05	0.00123	2.55	10615	83	1002	20	[dsx - doublesex, Ptp10D - protein tyrosine phosphatase 10d, oc - ocelliless, sr - stripe, zfh1 - zn finger homeodomain 1, Dl - delta, CG31048 - cg31048 gene product from transcript cg31048-rb, trio - cg18214 gene product from transcript cg18214-ra, jing - cg9397 gene product from transcript cg9397-ri, fru - fruitless, cnn - centrosomin, kuz - kuzbanian, vav - cg7893 gene product from transcript …
GO:0007422	peripheral nervous system development	6.65e-05	0.00122	2.55	10615	83	1002	20	[N - notch, bun - bunched, pbl - pebble, Sin3A - cg8815 gene product from transcript cg8815-rc, shn - schnurri, spin - spinster, Dl - delta, pnt - pointed, trio - cg18214 gene product from transcript cg18214-ra, cnn - centrosomin, ct - cut, mirr - mirror, tutl - turtle, Dscam - down syndrome cell adhesion molecule, LanA - laminin a, EcR - ecdysone receptor, pros - prospero, mbl - muscleblind, spe…
GO:0043063	intercellular bridge organization	6.74e-05	0.00124	5.7	10615	13	1002	7	[cher - cheerio, scra - scraps, Dhc64C - dynein heavy chain 64c, Mbs - myosin binding subunit, kel - kelch, Btk29A - btk family kinase at 29a, fwd - four wheel drive]
GO:0014706	striated muscle tissue development	6.85e-05	0.00125	4.99	10615	17	1002	8	[kuz - kuzbanian, N - notch, Msp-300 - muscle-specific protein 300, sls - sallimus, Mef2 - myocyte enhancer factor 2, vkg - viking, EcR - ecdysone receptor, mbc - myoblast city]
GO:0010721	negative regulation of cell development	7.2e-05	0.00131	3.76	10615	31	1002	11	[bif - bifocal, seq - sequoia, ed - echinoid, polo - cg12306 gene product from transcript cg12306-ra, N - notch, wts - warts, Dl - delta, pros - prospero, Fmr1 - cg6203 gene product from transcript cg6203-rc, CadN - cadherin-n, kibra - kibra ortholog]
GO:0019220	regulation of phosphate metabolic process	7.38e-05	0.00134	2.12	10615	145	1002	29	[slpr - slipper, babo - baboon, Epac - cg34392 gene product from transcript cg34392-rc, CG42629 - cg42629 gene product from transcript cg42629-rb, hep - hemipterous, raptor - cg4320 gene product from transcript cg4320-ra, rok - rho-kinase, CG1695 - cg1695 gene product from transcript cg1695-rb, crb - crumbs, Tor - target of rapamycin, ex - expanded, mbc - myoblast city, fry - furry, CG30372 - cg3…
GO:0051174	regulation of phosphorus metabolic process	7.38e-05	0.00133	2.12	10615	145	1002	29	[slpr - slipper, babo - baboon, CG42629 - cg42629 gene product from transcript cg42629-rb, Epac - cg34392 gene product from transcript cg34392-rc, hep - hemipterous, raptor - cg4320 gene product from transcript cg4320-ra, rok - rho-kinase, CG1695 - cg1695 gene product from transcript cg1695-rb, crb - crumbs, Tor - target of rapamycin, ex - expanded, mbc - myoblast city, fry - furry, CG30372 - cg3…
GO:0019098	reproductive behavior	7.55e-05	0.00136	2.22	10615	124	1002	26	[CASK - cask ortholog, slo - slowpoke, rut - rutabaga, tim - timeless, spin - spinster, Fmr1 - cg6203 gene product from transcript cg6203-rc, DopR - dopamine receptor, fru - fruitless, mnb - minibrain, verm - vermiform, InR - insulin-like receptor, tay - tay bridge, eag - ether a go-go, mbl - muscleblind, Sh - shaker, pros - prospero, para - paralytic, dsx - doublesex, tipE - temperature-induced …
GO:0060560	developmental growth involved in morphogenesis	7.61e-05	0.00137	3	10615	53	1002	15	[slpr - slipper, scb - scab, hep - hemipterous, cno - canoe, rut - rutabaga, CadN - cadherin-n, Mmp1 - matrix metalloproteinase 1, verm - vermiform, Ank2 - ankyrin 2, Dscam - down syndrome cell adhesion molecule, fz - frizzled, LanA - laminin a, RhoGEF2 - cg9635 gene product from transcript cg9635-rf, Sh - shaker, Fps85D - fps oncogene analog]
GO:0045935	positive regulation of nucleobase-containing compound metabolic process	8.5e-05	0.00152	1.84	10615	236	1002	41	[Dfd - deformed, N - notch, dl - dorsal, oc - ocelliless, Scr - sex combs reduced, MTF-1 - metal response element-binding transcription factor-1, Camta - calmodulin-binding transcription activator, grh - grainy head, e(y)3 - enhancer of yellow 3, osa - cg7467 gene product from transcript cg7467-rd, tou - toutatis, acj6 - abnormal chemosensory jump 6, sno - strawberry notch, nej - nejire, mirr - m…
GO:0008356	asymmetric cell division	9.12e-05	0.00163	2.65	10615	72	1002	18	[msi - musashi, N - notch, Nak - numb-associated kinase, scra - scraps, CG15609 - cg15609 gene product from transcript cg15609-rb, Dl - delta, pum - pumilio, hop - hopscotch, cnn - centrosomin, enc - encore, mam - mastermind, Su(H) - suppressor of hairless, G-oalpha47A - g protein oalpha 47a, InR - insulin-like receptor, fz - frizzled, Dhc64C - dynein heavy chain 64c, Ote - otefin, pros - prosper…
GO:0051969	regulation of transmission of nerve impulse	9.16e-05	0.00163	3.09	10615	48	1002	14	[CASK - cask ortholog, Sap47 - synapse-associated protein 47kd, brp - bruchpilot, tomosyn - cg17762 gene product from transcript cg17762-ri, pum - pumilio, Dg - dystroglycan, NFAT - nfat homolog, Syt1 - synaptotagmin 1, qvr - quiver, Ank2 - ankyrin 2, Dys - dystrophin, cdm - cadmus, Sh - shaker, Atg1 - autophagy-specific gene 1]
GO:0050804	regulation of synaptic transmission	9.16e-05	0.00162	3.09	10615	48	1002	14	[CASK - cask ortholog, Sap47 - synapse-associated protein 47kd, tomosyn - cg17762 gene product from transcript cg17762-ri, brp - bruchpilot, pum - pumilio, Dg - dystroglycan, NFAT - nfat homolog, Syt1 - synaptotagmin 1, qvr - quiver, Ank2 - ankyrin 2, Dys - dystrophin, cdm - cadmus, Atg1 - autophagy-specific gene 1, Sh - shaker]
GO:0030155	regulation of cell adhesion	9.18e-05	0.00162	4.33	10615	22	1002	9	[Tig - tiggrin, lea - leak, wech - cg42396 gene product from transcript cg42396-rc, par-1 - cg8201 gene product from transcript cg8201-ru, lkb1 - cg9374 gene product from transcript cg9374-rj, LanA - laminin a, sli - slit, robo - roundabout, muskelin - cg8811 gene product from transcript cg8811-rb]
GO:0007399	nervous system development	9.2e-05	0.00162	2.38	10615	98	1002	22	[futsch - cg34387 gene product from transcript cg34387-rf, Rfx - cg6312 gene product from transcript cg6312-rc, Dab - disabled, bib - big brain, oc - ocelliless, pbl - pebble, grh - grainy head, zfh1 - zn finger homeodomain 1, arr - arrow, Dl - delta, hop - hopscotch, Lar - leukocyte-antigen-related-like, oaf - out at first, tou - toutatis, sd - scalloped, crb - crumbs, mnb - minibrain, mam - mas…
GO:0001751	compound eye photoreceptor cell differentiation	9.31e-05	0.00163	3.44	10615	37	1002	12	[hbs - hibris, nej - nejire, N - notch, bun - bunched, mask - multiple ankyrin repeats single kh domain, ex - expanded, sev - sevenless, msk - moleskin, Dl - delta, mbl - muscleblind, hop - hopscotch, salm - spalt major]
GO:0045165	cell fate commitment	9.85e-05	0.00172	2.27	10615	112	1002	24	[csw - corkscrew, trol - terribly reduced optic lobes, N - notch, oc - ocelliless, loco - locomotion defects, grh - grainy head, sev - sevenless, mab-21 - cg4746 gene product from transcript cg4746-ra, Dl - delta, pnt - pointed, aPKC - atypical protein kinase c, CG4766 - cg4766 gene product from transcript cg4766-ra, cnn - centrosomin, skd - skuld, ct - cut, sno - strawberry notch, nej - nejire, …
GO:0007349	cellularization	0.000102	0.00178	2.42	10615	92	1002	21	[Dab - disabled, oys - oysgedart, Lasp - cg3849 gene product from transcript cg3849-rb, gish - gilgamesh, scra - scraps, faf - fat facets, poe - purity of essence, Fmr1 - cg6203 gene product from transcript cg6203-rc, Btk29A - btk family kinase at 29a, mei-41 - meiotic 41, cnn - centrosomin, vfl - vielfaltig, Sep1 - septin-1, Dhc64C - dynein heavy chain 64c, heph - hephaestus, RhoGEF2 - cg9635 ge…
GO:0046667	compound eye retinal cell programmed cell death	0.000105	0.00182	6.36	10615	10	1002	6	[N - notch, ec - echinus, Dl - delta, W - wrinkled, S - star, aPKC - atypical protein kinase c]
GO:0007267	cell-cell signaling	0.000108	0.00187	1.72	10615	302	1002	49	[bib - big brain, N - notch, sr - stripe, Grip - glutamate receptor binding protein, Pde11 - phosphodiesterase 11, brp - bruchpilot, Dl - delta, stj - straightjacket, Rim - cg33547 gene product from transcript cg33547-rg, Nrx-1 - neurexin 1, Syt1 - synaptotagmin 1, CG8765 - cg8765 gene product from transcript cg8765-ra, sdt - stardust, Dys - dystrophin, cdm - cadmus, lap - like-ap180, para - para…
GO:0030001	metal ion transport	0.000113	0.00195	2.13	10615	134	1002	27	[Ca-alpha1T - cg15899 gene product from transcript cg15899-re, slo - slowpoke, mfrn - mitoferrin, SK - small conductance calcium-activated potassium channel, Mvl - malvolio, CG42732 - cg42732 gene product from transcript cg42732-rh, Shawl - shaw-like, Ca-beta - ca2+-channel-protein-beta-subunit, KCNQ - kcnq potassium channel, Nckx30C - cg18660 gene product from transcript cg18660-rd, Calx - na/ca…
GO:0031644	regulation of neurological system process	0.000117	0.00201	3.03	10615	49	1002	14	[CASK - cask ortholog, Sap47 - synapse-associated protein 47kd, brp - bruchpilot, tomosyn - cg17762 gene product from transcript cg17762-ri, pum - pumilio, NFAT - nfat homolog, Dg - dystroglycan, Syt1 - synaptotagmin 1, qvr - quiver, Ank2 - ankyrin 2, Dys - dystrophin, cdm - cadmus, Sh - shaker, Atg1 - autophagy-specific gene 1]
GO:0007167	enzyme linked receptor protein signaling pathway	0.000123	0.0021	2.06	10615	149	1002	29	[csw - corkscrew, Dab - disabled, babo - baboon, ttv - tout-velu, msk - moleskin, daw - dawdle, cv-c - crossveinless c, sno - strawberry notch, Pdk1 - phosphoinositide-dependent kinase 1, ex - expanded, InR - insulin-like receptor, sog - short gastrulation, dlp - dally-like, hiw - highwire, S - star, spen - split ends, fus - fusilli, CG31431 - cg31431 gene product from transcript cg31431-rc, ed -…
GO:0032535	regulation of cellular component size	0.000124	0.00211	2.52	10615	80	1002	19	[yu - cg3249 gene product from transcript cg3249-rc, pico - cg11940 gene product from transcript cg11940-ra, lilli - lilliputian, mwh - multiple wing hairs, sals - sarcomere length short, CG6498 - cg6498 gene product from transcript cg6498-ra, Btk29A - btk family kinase at 29a, RhoGAP1A - cg40494 gene product from transcript cg40494-ra, Tor - target of rapamycin, S6k - rps6-p70-protein kinase, Pd…
GO:0007519	skeletal muscle tissue development	0.000124	0.00211	5.3	10615	14	1002	7	[kuz - kuzbanian, N - notch, Msp-300 - muscle-specific protein 300, sls - sallimus, Mef2 - myocyte enhancer factor 2, vkg - viking, mbc - myoblast city]
GO:0044700	single organism signaling	0.000128	0.00217	1.71	10615	304	1002	49	[bib - big brain, N - notch, sr - stripe, Grip - glutamate receptor binding protein, Pde11 - phosphodiesterase 11, brp - bruchpilot, Dl - delta, stj - straightjacket, Rim - cg33547 gene product from transcript cg33547-rg, Nrx-1 - neurexin 1, Syt1 - synaptotagmin 1, CG8765 - cg8765 gene product from transcript cg8765-ra, sdt - stardust, Dys - dystrophin, cdm - cadmus, lap - like-ap180, para - para…
GO:0023052	signaling	0.000128	0.00216	1.71	10615	304	1002	49	[bib - big brain, N - notch, sr - stripe, Grip - glutamate receptor binding protein, Pde11 - phosphodiesterase 11, brp - bruchpilot, Dl - delta, stj - straightjacket, Rim - cg33547 gene product from transcript cg33547-rg, Nrx-1 - neurexin 1, Syt1 - synaptotagmin 1, CG8765 - cg8765 gene product from transcript cg8765-ra, sdt - stardust, Dys - dystrophin, cdm - cadmus, lap - like-ap180, para - para…
GO:0007187	G-protein coupled receptor signaling pathway, coupled to cyclic nucleotide second messenger	0.000133	0.00223	7.57	10615	7	1002	5	[oa2 - octopamine receptor 2, 5-HT1A - serotonin receptor 1a, G-oalpha47A - g protein oalpha 47a, DopR2 - dopamine receptor 2, DopR - dopamine receptor]
GO:0007188	adenylate cyclase-modulating G-protein coupled receptor signaling pathway	0.000133	0.00222	7.57	10615	7	1002	5	[5-HT1A - serotonin receptor 1a, oa2 - octopamine receptor 2, DopR2 - dopamine receptor 2, G-oalpha47A - g protein oalpha 47a, DopR - dopamine receptor]
GO:0035330	regulation of hippo signaling cascade	0.000133	0.00222	7.57	10615	7	1002	5	[hipk - homeodomain interacting protein kinase, ed - echinoid, crb - crumbs, ex - expanded, kibra - kibra ortholog]
GO:0010631	epithelial cell migration	0.000138	0.0023	3.53	10615	33	1002	11	[cv-c - crossveinless c, csw - corkscrew, Mhc - myosin heavy chain, kni - knirps, mew - multiple edematous wings, sr - stripe, if - inflated, sli - slit, pnt - pointed, robo - roundabout, salm - spalt major]
GO:0007427	epithelial cell migration, open tracheal system	0.000138	0.00229	3.53	10615	33	1002	11	[cv-c - crossveinless c, csw - corkscrew, Mhc - myosin heavy chain, kni - knirps, mew - multiple edematous wings, sr - stripe, if - inflated, sli - slit, pnt - pointed, robo - roundabout, salm - spalt major]
GO:0007398	ectoderm development	0.000138	0.00229	4.15	10615	23	1002	9	[bib - big brain, mam - mastermind, N - notch, dl - dorsal, sog - short gastrulation, peb - pebbled, sr - stripe, shn - schnurri, Dl - delta]
GO:0006816	calcium ion transport	0.000144	0.00239	3.78	10615	28	1002	10	[SPoCk - secretory pathway calcium atpase, Itp-r83A - inositol 1,4,5,-tris-phosphate receptor, Ca-alpha1T - cg15899 gene product from transcript cg15899-re, Ca-beta - ca2+-channel-protein-beta-subunit, Nckx30C - cg18660 gene product from transcript cg18660-rd, Calx - na/ca-exchange protein, nompC - no mechanoreceptor potential c, Ca-alpha1D - ca[2+]-channel protein alpha[[1]] subunit d, Rya-r44F …
GO:0051704	multi-organism process	0.000154	0.00254	1.66	10615	339	1002	53	[grass - gram-positive specific serine protease, N - notch, slo - slowpoke, Fmr1 - cg6203 gene product from transcript cg6203-rc, Mvl - malvolio, sick - sickie, Duox - dual oxidase, CecC - cecropin c, AttB - attacin-b, CecA2 - cecropin a2, mbl - muscleblind, Sh - shaker, Spn - spinophilin, tlk - tousled-like kinase, para - paralytic, l(3)82Fd - cg32464 gene product from transcript cg32464-ri, tip…
GO:0009790	embryo development	0.000158	0.0026	2.41	10615	88	1002	20	[Sema-5c - semaphorin-5c, Dfd - deformed, lack - lethal with a checkpoint kinase, oc - ocelliless, faf - fat facets, W - wrinkled, Eip63E - ecdysone-induced protein 63e, mei-41 - meiotic 41, xmas-2 - cg32562 gene product from transcript cg32562-ra, Lar - leukocyte-antigen-related-like, skd - skuld, sno - strawberry notch, mirr - mirror, KCNQ - kcnq potassium channel, tud - tudor, InR - insulin-li…
GO:0032956	regulation of actin cytoskeleton organization	0.000165	0.00269	3.26	10615	39	1002	12	[yu - cg3249 gene product from transcript cg3249-rc, ed - echinoid, gish - gilgamesh, ena - enabled, mwh - multiple wing hairs, sals - sarcomere length short, fz - frizzled, Btk29A - btk family kinase at 29a, rok - rho-kinase, Abl - abl tyrosine kinase, CG14047 - cg14047 gene product from transcript cg14047-rh, Atx2 - ataxin-2]
GO:0032970	regulation of actin filament-based process	0.000165	0.00268	3.26	10615	39	1002	12	[yu - cg3249 gene product from transcript cg3249-rc, ed - echinoid, gish - gilgamesh, ena - enabled, mwh - multiple wing hairs, sals - sarcomere length short, fz - frizzled, Btk29A - btk family kinase at 29a, rok - rho-kinase, Abl - abl tyrosine kinase, CG14047 - cg14047 gene product from transcript cg14047-rh, Atx2 - ataxin-2]
GO:0008283	cell proliferation	0.000171	0.00278	2.12	10615	130	1002	26	[lqfR - liquid facets-related, babo - baboon, N - notch, Rbp9 - rna-binding protein 9, CG9850 - cg9850 gene product from transcript cg9850-ra, msk - moleskin, mxc - multi sex combs, enok - enoki mushroom, Fmr1 - cg6203 gene product from transcript cg6203-rc, hop - hopscotch, Apc - apc-like, enc - encore, flfl - falafel, pros - prospero, S - star, shn - schnurri, wts - warts, pnt - pointed, slik -…
GO:0045596	negative regulation of cell differentiation	0.000174	0.00283	2.24	10615	109	1002	23	[msi - musashi, bif - bifocal, ed - echinoid, cher - cheerio, polo - cg12306 gene product from transcript cg12306-ra, N - notch, bun - bunched, sdk - sidekick, wts - warts, Dl - delta, sgg - shaggy, pnt - pointed, Fmr1 - cg6203 gene product from transcript cg6203-rc, hop - hopscotch, CadN - cadherin-n, seq - sequoia, hdc - headcase, mam - mastermind, H - hairless, Su(H) - suppressor of hairless, …
GO:0007475	apposition of dorsal and ventral imaginal disc-derived wing surfaces	0.000179	0.0029	4.46	10615	19	1002	8	[dp - dumpy, mam - mastermind, pot - papillote, mew - multiple edematous wings, rhea - cg6831 gene product from transcript cg6831-rb, if - inflated, Dl - delta, shot - short stop]
GO:0060537	muscle tissue development	0.000179	0.00289	4.46	10615	19	1002	8	[kuz - kuzbanian, N - notch, Msp-300 - muscle-specific protein 300, sls - sallimus, Mef2 - myocyte enhancer factor 2, vkg - viking, EcR - ecdysone receptor, mbc - myoblast city]
GO:0009891	positive regulation of biosynthetic process	0.000183	0.00293	1.74	10615	268	1002	44	[Dfd - deformed, N - notch, dl - dorsal, oc - ocelliless, Scr - sex combs reduced, MTF-1 - metal response element-binding transcription factor-1, Camta - calmodulin-binding transcription activator, grh - grainy head, e(y)3 - enhancer of yellow 3, osa - cg7467 gene product from transcript cg7467-rd, tou - toutatis, acj6 - abnormal chemosensory jump 6, tyf - twenty-four, sno - strawberry notch, nej…
GO:0031328	positive regulation of cellular biosynthetic process	0.000183	0.00292	1.74	10615	268	1002	44	[Dfd - deformed, N - notch, dl - dorsal, oc - ocelliless, Scr - sex combs reduced, MTF-1 - metal response element-binding transcription factor-1, Camta - calmodulin-binding transcription activator, grh - grainy head, e(y)3 - enhancer of yellow 3, osa - cg7467 gene product from transcript cg7467-rd, tou - toutatis, acj6 - abnormal chemosensory jump 6, tyf - twenty-four, sno - strawberry notch, nej…
GO:0006813	potassium ion transport	0.000187	0.00298	3.43	10615	34	1002	11	[Shaw - shaker cognate w, Shawl - shaw-like, CG42732 - cg42732 gene product from transcript cg42732-rh, elk - eag-like k[+] channel, KCNQ - kcnq potassium channel, slo - slowpoke, Ir - inwardly rectifying potassium channel, Task6 - cg9637 gene product from transcript cg9637-rc, eag - ether a go-go, Sh - shaker, SK - small conductance calcium-activated potassium channel]
GO:0044057	regulation of system process	0.000208	0.0033	2.57	10615	70	1002	17	[rad - radish, CASK - cask ortholog, Sap47 - synapse-associated protein 47kd, tomosyn - cg17762 gene product from transcript cg17762-ri, brp - bruchpilot, pum - pumilio, NFAT - nfat homolog, Dg - dystroglycan, Syt1 - synaptotagmin 1, KCNQ - kcnq potassium channel, qvr - quiver, Ank2 - ankyrin 2, Dys - dystrophin, cdm - cadmus, eag - ether a go-go, Sh - shaker, Atg1 - autophagy-specific gene 1]
GO:0051254	positive regulation of RNA metabolic process	0.000212	0.00336	1.8	10615	230	1002	39	[Dfd - deformed, N - notch, dl - dorsal, oc - ocelliless, Scr - sex combs reduced, MTF-1 - metal response element-binding transcription factor-1, Camta - calmodulin-binding transcription activator, grh - grainy head, e(y)3 - enhancer of yellow 3, osa - cg7467 gene product from transcript cg7467-rd, tou - toutatis, acj6 - abnormal chemosensory jump 6, sno - strawberry notch, nej - nejire, mirr - m…
GO:0046666	retinal cell programmed cell death	0.000212	0.00336	5.78	10615	11	1002	6	[ec - echinus, N - notch, Dl - delta, W - wrinkled, S - star, aPKC - atypical protein kinase c]
GO:0048667	cell morphogenesis involved in neuron differentiation	0.000213	0.00336	4.94	10615	15	1002	7	[msn - misshapen, peb - pebbled, Liprin-alpha - cg11199 gene product from transcript cg11199-rb, Fas2 - fasciclin 2, Lar - leukocyte-antigen-related-like, Fps85D - fps oncogene analog, cnn - centrosomin]
GO:0006464	cellular protein modification process	0.000216	0.00339	1.44	10615	663	1002	90	[csw - corkscrew, G9a - cg2995 gene product from transcript cg2995-ra, Ptp99A - protein tyrosine phosphatase 99a, faf - fat facets, W - wrinkled, Eip63E - ecdysone-induced protein 63e, rok - rho-kinase, Lar - leukocyte-antigen-related-like, mnb - minibrain, CG3119 - cg3119 gene product from transcript cg3119-ra, lkb1 - cg9374 gene product from transcript cg9374-rj, IA-2 - ia-2 ortholog, CG8184 - …
GO:0036211	protein modification process	0.000216	0.00338	1.44	10615	663	1002	90	[csw - corkscrew, G9a - cg2995 gene product from transcript cg2995-ra, Ptp99A - protein tyrosine phosphatase 99a, faf - fat facets, W - wrinkled, Eip63E - ecdysone-induced protein 63e, rok - rho-kinase, Lar - leukocyte-antigen-related-like, mnb - minibrain, CG3119 - cg3119 gene product from transcript cg3119-ra, lkb1 - cg9374 gene product from transcript cg9374-rj, IA-2 - ia-2 ortholog, CG8184 - …
GO:0044765	single-organism transport	0.000228	0.00356	1.34	10615	1038	1002	131	[bib - big brain, CG33298 - cg33298 gene product from transcript cg33298-rc, brp - bruchpilot, rok - rho-kinase, Rim - cg33547 gene product from transcript cg33547-rg, Fbp1 - fat body protein 1, CG42863 - cg42863 gene product from transcript cg42863-rb, Mvl - malvolio, Calx - na/ca-exchange protein, KCNQ - kcnq potassium channel, Nckx30C - cg18660 gene product from transcript cg18660-rd, Task6 - …
GO:0007219	Notch signaling pathway	0.000231	0.00359	2.99	10615	46	1002	13	[bib - big brain, N - notch, cno - canoe, aph-1 - anterior pharynx defective 1, Dl - delta, sgg - shaggy, pcx - pecanex, kuz - kuzbanian, sno - strawberry notch, mam - mastermind, H - hairless, Su(H) - suppressor of hairless, heph - hephaestus]
GO:0035152	regulation of tube architecture, open tracheal system	0.000235	0.00365	2.85	10615	52	1002	14	[rhea - cg6831 gene product from transcript cg6831-rb, grh - grainy head, uif - uninflatable, cv-c - crossveinless c, kni - knirps, klar - klarsicht, mew - multiple edematous wings, conv - convoluted, peb - pebbled, Nrx-IV - neurexin iv, if - inflated, Fas2 - fasciclin 2, Gli - gliotactin, shot - short stop]
GO:0048588	developmental cell growth	0.000249	0.00386	3.33	10615	35	1002	11	[Nf1 - neurofibromin 1, hep - hemipterous, rut - rutabaga, Ank2 - ankyrin 2, Dscam - down syndrome cell adhesion molecule, InR - insulin-like receptor, fz - frizzled, eag - ether a go-go, poe - purity of essence, Sh - shaker, CadN - cadherin-n]
GO:0010033	response to organic substance	0.000258	0.00398	1.75	10615	248	1002	41	[csw - corkscrew, slpr - slipper, Ac78C - adenylyl cyclase 78c, scb - scab, G9a - cg2995 gene product from transcript cg2995-ra, babo - baboon, Cyp6a2 - cytochrome p450-6a2, rut - rutabaga, Gr93a - gustatory receptor 93a, Galpha49B - g protein alpha49b, DopR - dopamine receptor, W - wrinkled, daw - dawdle, kni - knirps, Pdk1 - phosphoinositide-dependent kinase 1, CG3011 - cg3011 gene product from…
GO:0007043	cell-cell junction assembly	0.000278	0.00428	3.1	10615	41	1002	12	[shakB - shaking b, crb - crumbs, sdt - stardust, G-oalpha47A - g protein oalpha 47a, loco - locomotion defects, btsz - bitesize, Nrx-IV - neurexin iv, moody - cg4322 gene product from transcript cg4322-rd, sns - sticks and stones, Gli - gliotactin, kst - karst, aPKC - atypical protein kinase c]
GO:0080135	regulation of cellular response to stress	0.000283	0.00434	2.69	10615	59	1002	15	[slpr - slipper, N - notch, mura - murashka, hep - hemipterous, cno - canoe, sgg - shaggy, NFAT - nfat homolog, Tor - target of rapamycin, S6k - rps6-p70-protein kinase, SNF4Agamma - snf4/amp-activated protein kinase gamma subunit, peb - pebbled, lkb1 - cg9374 gene product from transcript cg9374-rj, CG33960 - cg33960 gene product from transcript cg33960-rb, heph - hephaestus, foxo - forkhead box,…
GO:0016055	Wnt receptor signaling pathway	0.000283	0.00433	2.69	10615	59	1002	15	[ttv - tout-velu, gish - gilgamesh, mwh - multiple wing hairs, arr - arrow, sgg - shaggy, osa - cg7467 gene product from transcript cg7467-rd, nej - nejire, G-oalpha47A - g protein oalpha 47a, dlp - dally-like, fz - frizzled, CtBP - c-terminal binding protein, nkd - naked cuticle, spen - split ends, Abl - abl tyrosine kinase, Drl-2 - derailed 2]
GO:0016049	cell growth	0.000283	0.00432	2.69	10615	59	1002	15	[slpr - slipper, hep - hemipterous, rut - rutabaga, cno - canoe, poe - purity of essence, CadN - cadherin-n, Nf1 - neurofibromin 1, Ank2 - ankyrin 2, Dscam - down syndrome cell adhesion molecule, InR - insulin-like receptor, fz - frizzled, eag - ether a go-go, RhoGEF2 - cg9635 gene product from transcript cg9635-rf, Sh - shaker, Fps85D - fps oncogene analog]
GO:0048608	reproductive structure development	0.000292	0.00444	2.8	10615	53	1002	14	[dsx - doublesex, lea - leak, hyd - hyperplastic discs, CG7194 - cg7194 gene product from transcript cg7194-ra, zfh1 - zn finger homeodomain 1, sli - slit, Btk29A - btk family kinase at 29a, robo - roundabout, Tor - target of rapamycin, ct - cut, robo3 - cg5423 gene product from transcript cg5423-ra, bab2 - bric a brac 2, bab1 - bric a brac 1, salm - spalt major]
GO:0009953	dorsal/ventral pattern formation	0.000298	0.00452	2.5	10615	72	1002	17	[CG5890 - cg5890 gene product from transcript cg5890-rb, N - notch, dl - dorsal, lilli - lilliputian, shn - schnurri, Dl - delta, nuf - nuclear fallout, pnt - pointed, osa - cg7467 gene product from transcript cg7467-rd, CG8405 - cg8405 gene product from transcript cg8405-ra, skd - skuld, H - hairless, sbb - scribbler, sqd - squid, Su(H) - suppressor of hairless, peb - pebbled, dlp - dally-like]
GO:0007269	neurotransmitter secretion	0.000299	0.00452	2.3	10615	92	1002	20	[lqfR - liquid facets-related, AP-1gamma - cg9113 gene product from transcript cg9113-rd, unc-13-4A - cg32381 gene product from transcript cg32381-rb, CASK - cask ortholog, rab3-GEF - cg5627 gene product from transcript cg5627-rc, CanA1 - calcineurin a1, brp - bruchpilot, tomosyn - cg17762 gene product from transcript cg17762-ri, Fmr1 - cg6203 gene product from transcript cg6203-rc, Eps-15 - epid…
GO:0045893	positive regulation of transcription, DNA-dependent	0.000299	0.00451	1.8	10615	218	1002	37	[Dfd - deformed, N - notch, dl - dorsal, oc - ocelliless, Scr - sex combs reduced, MTF-1 - metal response element-binding transcription factor-1, Camta - calmodulin-binding transcription activator, grh - grainy head, e(y)3 - enhancer of yellow 3, osa - cg7467 gene product from transcript cg7467-rd, tou - toutatis, acj6 - abnormal chemosensory jump 6, sno - strawberry notch, nej - nejire, mirr - m…
GO:0001505	regulation of neurotransmitter levels	0.000305	0.00458	2.25	10615	99	1002	21	[lqfR - liquid facets-related, AP-1gamma - cg9113 gene product from transcript cg9113-rd, unc-13-4A - cg32381 gene product from transcript cg32381-rb, CASK - cask ortholog, rab3-GEF - cg5627 gene product from transcript cg5627-rc, CanA1 - calcineurin a1, tomosyn - cg17762 gene product from transcript cg17762-ri, brp - bruchpilot, Eps-15 - epidermal growth factor receptor pathway substrate clone 1…
GO:0030859	polarized epithelial cell differentiation	0.000326	0.00488	6.62	10615	8	1002	5	[crb - crumbs, fz - frizzled, Dhc64C - dynein heavy chain 64c, ft - fat, ds - dachsous]
GO:0045198	establishment of epithelial cell apical/basal polarity	0.000326	0.00487	6.62	10615	8	1002	5	[crb - crumbs, fz - frizzled, Dhc64C - dynein heavy chain 64c, ft - fat, ds - dachsous]
GO:0008258	head involution	0.000329	0.0049	3.24	10615	36	1002	11	[cv-c - crossveinless c, fas - faint sausage, peb - pebbled, ena - enabled, EcR - ecdysone receptor, Btk29A - btk family kinase at 29a, pum - pumilio, W - wrinkled, yrt - yurt, chrb - charybde, Apc - apc-like]
GO:0007498	mesoderm development	0.000355	0.00528	2.47	10615	73	1002	17	[CG34417 - cg34417 gene product from transcript cg34417-ri, csw - corkscrew, bib - big brain, Msp-300 - muscle-specific protein 300, N - notch, dl - dorsal, zfh1 - zn finger homeodomain 1, bt - bent, CG12896 - cg12896 gene product from transcript cg12896-ra, Dl - delta, Scgdelta - sarcoglycan delta, sls - sallimus, Pde8 - phosphodiesterase 8, Mef2 - myocyte enhancer factor 2, Cip4 - cg15015 gene …
GO:0034329	cell junction assembly	0.000357	0.00528	3.03	10615	42	1002	12	[shakB - shaking b, crb - crumbs, sdt - stardust, G-oalpha47A - g protein oalpha 47a, loco - locomotion defects, btsz - bitesize, Nrx-IV - neurexin iv, moody - cg4322 gene product from transcript cg4322-rd, sns - sticks and stones, Gli - gliotactin, kst - karst, aPKC - atypical protein kinase c]
GO:0042752	regulation of circadian rhythm	0.000357	0.00527	3.03	10615	42	1002	12	[5-HT1A - serotonin receptor 1a, CG32810 - cg32810 gene product from transcript cg32810-rb, qvr - quiver, CG42574 - cg42574 gene product from transcript cg42574-re, tim - timeless, EcR - ecdysone receptor, sgg - shaggy, Sh - shaker, W - wrinkled, robo - roundabout, nocte - no circadian temperature entrainment, na - narrow abdomen]
GO:0030707	ovarian follicle cell development	0.00036	0.00531	2.75	10615	54	1002	14	[bib - big brain, N - notch, hep - hemipterous, bun - bunched, pigs - pickled eggs, Dl - delta, pnt - pointed, sgg - shaggy, hop - hopscotch, par-1 - cg8201 gene product from transcript cg8201-ru, ct - cut, Mef2 - myocyte enhancer factor 2, kst - karst, toc - toucan]
GO:0016321	female meiosis chromosome segregation	0.000375	0.00551	3.42	10615	31	1002	10	[bif - bifocal, east - enhanced adult sensory threshold, mus301 - mutagen-sensitive 301, wapl - wings apart-like, LanA - laminin a, Gap1 - gtpase-activating protein 1, Gli - gliotactin, mei-41 - meiotic 41, cnn - centrosomin, oaf - out at first]
GO:0045995	regulation of embryonic development	0.000388	0.00569	2.53	10615	67	1002	16	[slpr - slipper, Lasp - cg3849 gene product from transcript cg3849-rb, cno - canoe, Fmr1 - cg6203 gene product from transcript cg6203-rc, hop - hopscotch, mei-41 - meiotic 41, Syt1 - synaptotagmin 1, zye - cg5847 gene product from transcript cg5847-ra, enc - encore, par-1 - cg8201 gene product from transcript cg8201-ru, msn - misshapen, blue - bluestreak, LanA - laminin a, RhoGEF2 - cg9635 gene p…
GO:0008593	regulation of Notch signaling pathway	0.000388	0.00567	2.53	10615	67	1002	16	[N - notch, CG15609 - cg15609 gene product from transcript cg15609-rb, bun - bunched, pigs - pickled eggs, Kul - kuzbanian-like, Eps-15 - epidermal growth factor receptor pathway substrate clone 15, uif - uninflatable, hipk - homeodomain interacting protein kinase, crb - crumbs, hbs - hibris, ct - cut, dom - domino, H - hairless, Rbcn-3A - rabconnectin-3a, Nipped-A - cg33554 gene product from tra…
GO:0030855	epithelial cell differentiation	0.000391	0.00569	5.3	10615	12	1002	6	[crb - crumbs, hbs - hibris, fz - frizzled, Dhc64C - dynein heavy chain 64c, ft - fat, ds - dachsous]
GO:0007157	heterophilic cell-cell adhesion	0.000391	0.00567	5.3	10615	12	1002	6	[scb - scab, N - notch, mew - multiple edematous wings, sns - sticks and stones, if - inflated, pnt - pointed]
GO:0061024	membrane organization	0.000396	0.00573	1.72	10615	253	1002	41	[oys - oysgedart, scb - scab, CG6091 - cg6091 gene product from transcript cg6091-rf, sr - stripe, grh - grainy head, CG34127 - cg34127 gene product from transcript cg34127-rb, stj - straightjacket, Smr - smrter, Rim - cg33547 gene product from transcript cg33547-rg, CG17754 - cg17754 gene product from transcript cg17754-rc, Tig - tiggrin, crb - crumbs, CG3638 - cg3638 gene product from transcrip…
GO:0006836	neurotransmitter transport	0.000398	0.00574	2.12	10615	115	1002	23	[lqfR - liquid facets-related, AP-1gamma - cg9113 gene product from transcript cg9113-rd, unc-13-4A - cg32381 gene product from transcript cg32381-rb, CASK - cask ortholog, rab3-GEF - cg5627 gene product from transcript cg5627-rc, CanA1 - calcineurin a1, tomosyn - cg17762 gene product from transcript cg17762-ri, brp - bruchpilot, Vmat - vesicular monoamine transporter, Eps-15 - epidermal growth f…
GO:0023061	signal release	0.000403	0.00581	2.25	10615	94	1002	20	[lqfR - liquid facets-related, AP-1gamma - cg9113 gene product from transcript cg9113-rd, unc-13-4A - cg32381 gene product from transcript cg32381-rb, CASK - cask ortholog, rab3-GEF - cg5627 gene product from transcript cg5627-rc, CanA1 - calcineurin a1, brp - bruchpilot, tomosyn - cg17762 gene product from transcript cg17762-ri, Fmr1 - cg6203 gene product from transcript cg6203-rc, Eps-15 - epid…
GO:0001737	establishment of imaginal disc-derived wing hair orientation	0.000407	0.00584	4.04	10615	21	1002	8	[LIMK1 - lim-kinase1, par-1 - cg8201 gene product from transcript cg8201-ru, G-oalpha47A - g protein oalpha 47a, app - approximated, fz - frizzled, ft - fat, rok - rho-kinase, ds - dachsous]
GO:0045214	sarcomere organization	0.000407	0.00582	4.04	10615	21	1002	8	[C3G - cg42328 gene product from transcript cg42328-rc, Mhc - myosin heavy chain, sls - sallimus, Mical - molecule interacting with casl, bt - bent, Unc-89 - cg33519 gene product from transcript cg33519-rc, Scgdelta - sarcoglycan delta, Dg - dystroglycan]
GO:0008277	regulation of G-protein coupled receptor protein signaling pathway	0.000408	0.00582	3.67	10615	26	1002	9	[rdgA - retinal degeneration a, Dgk - diacyl glycerol kinase, ninaC - neither inactivation nor afterpotential c, CG42450 - cg42450 gene product from transcript cg42450-ra, loco - locomotion defects, Camta - calmodulin-binding transcription activator, RhoGEF2 - cg9635 gene product from transcript cg9635-rf, rdgB - retinal degeneration b, RSG7 - regulator of g-protein signalling 7]
GO:0050801	ion homeostasis	0.000418	0.00596	2.61	10615	61	1002	15	[bib - big brain, Itp-r83A - inositol 1,4,5,-tris-phosphate receptor, Ir - inwardly rectifying potassium channel, MTF-1 - metal response element-binding transcription factor-1, Galpha49B - g protein alpha49b, SK - small conductance calcium-activated potassium channel, gfA - giant fibre a, Vha100-1 - vacuolar h[+] atpase subunit 100-1, Mvl - malvolio, Nhe3 - na[+]/h[+] hydrogen exchanger 3, Rya-r4…
GO:0045475	locomotor rhythm	0.000453	0.00643	2.96	10615	43	1002	12	[Nf1 - neurofibromin 1, tyf - twenty-four, nej - nejire, CG34400 - cg34400 gene product from transcript cg34400-rd, Mef2 - myocyte enhancer factor 2, Ir - inwardly rectifying potassium channel, tim - timeless, sgg - shaggy, Fmr1 - cg6203 gene product from transcript cg6203-rc, hop - hopscotch, Ac3 - cg1506 gene product from transcript cg1506-ra, Pka-R2 - camp-dependent protein kinase r2]
GO:0051240	positive regulation of multicellular organismal process	0.000455	0.00645	2.81	10615	49	1002	13	[babo - baboon, sev - sevenless, Nf1 - neurofibromin 1, Tor - target of rapamycin, kis - kismet, S6k - rps6-p70-protein kinase, d - dachs, btsz - bitesize, qvr - quiver, InR - insulin-like receptor, ey - eyeless, EcR - ecdysone receptor, Gap1 - gtpase-activating protein 1]
GO:0061333	renal tubule morphogenesis	0.0005	0.00707	3.31	10615	32	1002	10	[cv-c - crossveinless c, crb - crumbs, ct - cut, pbl - pebble, fas - faint sausage, vkg - viking, Pvf1 - pdgf- and vegf-related factor 1, shn - schnurri, kkv - krotzkopf verkehrt, EcR - ecdysone receptor]
GO:0007443	Malpighian tubule morphogenesis	0.0005	0.00705	3.31	10615	32	1002	10	[cv-c - crossveinless c, crb - crumbs, ct - cut, pbl - pebble, fas - faint sausage, vkg - viking, Pvf1 - pdgf- and vegf-related factor 1, shn - schnurri, EcR - ecdysone receptor, kkv - krotzkopf verkehrt]
GO:0060562	epithelial tube morphogenesis	0.0005	0.00703	3.31	10615	32	1002	10	[cv-c - crossveinless c, crb - crumbs, ct - cut, pbl - pebble, fas - faint sausage, vkg - viking, Pvf1 - pdgf- and vegf-related factor 1, shn - schnurri, EcR - ecdysone receptor, kkv - krotzkopf verkehrt]
GO:0048584	positive regulation of response to stimulus	0.000515	0.00721	1.93	10615	154	1002	28	[slpr - slipper, grass - gram-positive specific serine protease, babo - baboon, N - notch, hep - hemipterous, Fs - follistatin, e(y)3 - enhancer of yellow 3, CG4022 - cg4022 gene product from transcript cg4022-rc, daw - dawdle, BRWD3 - cg31132 gene product from transcript cg31132-ra, sog - short gastrulation, CtBP - c-terminal binding protein, dlp - dally-like, Nipped-A - cg33554 gene product fro…
GO:0010628	positive regulation of gene expression	0.000515	0.00719	1.75	10615	224	1002	37	[Dfd - deformed, N - notch, dl - dorsal, oc - ocelliless, Scr - sex combs reduced, MTF-1 - metal response element-binding transcription factor-1, Camta - calmodulin-binding transcription activator, grh - grainy head, e(y)3 - enhancer of yellow 3, osa - cg7467 gene product from transcript cg7467-rd, tou - toutatis, acj6 - abnormal chemosensory jump 6, sno - strawberry notch, nej - nejire, mirr - m…
GO:0045944	positive regulation of transcription from RNA polymerase II promoter	0.000538	0.00749	1.9	10615	162	1002	29	[Dfd - deformed, N - notch, oc - ocelliless, dl - dorsal, Scr - sex combs reduced, MTF-1 - metal response element-binding transcription factor-1, Camta - calmodulin-binding transcription activator, grh - grainy head, acj6 - abnormal chemosensory jump 6, tou - toutatis, sno - strawberry notch, nej - nejire, Su(H) - suppressor of hairless, Hr46 - hormone receptor-like in 46, Taf4 - tbp-associated f…
GO:0007293	germarium-derived egg chamber formation	0.000544	0.00756	4.36	10615	17	1002	7	[enc - encore, lack - lethal with a checkpoint kinase, N - notch, Rbp9 - rna-binding protein 9, sqd - squid, Cul-5 - cullin-5, Dg - dystroglycan]
GO:0031401	positive regulation of protein modification process	0.000552	0.00765	3.07	10615	38	1002	11	[slpr - slipper, Tor - target of rapamycin, babo - baboon, msn - misshapen, raptor - cg4320 gene product from transcript cg4320-ra, hep - hemipterous, rab3-GEF - cg5627 gene product from transcript cg5627-rc, ASPP - ankyrin-repeat, sh3-domain, and proline-rich-region containing protein, esc - extra sexcombs, slik - sterile20-like kinase, fry - furry]
GO:0045197	establishment or maintenance of epithelial cell apical/basal polarity	0.000561	0.00775	3.53	10615	27	1002	9	[trol - terribly reduced optic lobes, crb - crumbs, sdt - stardust, fz - frizzled, Dhc64C - dynein heavy chain 64c, ft - fat, ds - dachsous, Dg - dystroglycan, aPKC - atypical protein kinase c]
GO:0048814	regulation of dendrite morphogenesis	0.000587	0.00809	3.85	10615	22	1002	8	[ham - hamlet, cv-c - crossveinless c, G9a - cg2995 gene product from transcript cg2995-ra, tutl - turtle, wts - warts, Fmr1 - cg6203 gene product from transcript cg6203-rc, CadN - cadherin-n, fry - furry]
GO:0007268	synaptic transmission	0.000608	0.00835	2.3	10615	83	1002	18	[rut - rutabaga, Sap47 - synapse-associated protein 47kd, brp - bruchpilot, pum - pumilio, stj - straightjacket, Ace - acetylcholine esterase, Nrx-1 - neurexin 1, Rim - cg33547 gene product from transcript cg33547-rg, gfA - giant fibre a, Syt1 - synaptotagmin 1, cv-c - crossveinless c, Dys - dystrophin, cdm - cadmus, RhoGAP92B - cg4755 gene product from transcript cg4755-ra, sif - still life, unc…
GO:0051173	positive regulation of nitrogen compound metabolic process	0.000645	0.00885	1.68	10615	259	1002	41	[Dfd - deformed, N - notch, dl - dorsal, oc - ocelliless, Scr - sex combs reduced, MTF-1 - metal response element-binding transcription factor-1, Camta - calmodulin-binding transcription activator, grh - grainy head, e(y)3 - enhancer of yellow 3, osa - cg7467 gene product from transcript cg7467-rd, tou - toutatis, acj6 - abnormal chemosensory jump 6, sno - strawberry notch, nej - nejire, mirr - m…
GO:0030537	larval behavior	0.000658	0.009	3.21	10615	33	1002	10	[G9a - cg2995 gene product from transcript cg2995-ra, Itp-r83A - inositol 1,4,5,-tris-phosphate receptor, S6k - rps6-p70-protein kinase, sbb - scribbler, tutl - turtle, EcR - ecdysone receptor, Sh - shaker, Fmr1 - cg6203 gene product from transcript cg6203-rc, unc-104 - cg8566 gene product from transcript cg8566-rb, Syt1 - synaptotagmin 1]
GO:0007178	transmembrane receptor protein serine/threonine kinase signaling pathway	0.000658	0.00897	3.21	10615	33	1002	10	[daw - dawdle, babo - baboon, lack - lethal with a checkpoint kinase, ttv - tout-velu, bun - bunched, ex - expanded, sog - short gastrulation, shn - schnurri, dlp - dally-like, hiw - highwire]
GO:0007419	ventral cord development	0.000658	0.00895	3.21	10615	33	1002	10	[lea - leak, N - notch, dl - dorsal, robo3 - cg5423 gene product from transcript cg5423-ra, G-oalpha47A - g protein oalpha 47a, loco - locomotion defects, moody - cg4322 gene product from transcript cg4322-rd, grh - grainy head, Dl - delta, pros - prospero]
GO:0061339	establishment or maintenance of monopolar cell polarity	0.000668	0.00906	4.89	10615	13	1002	6	[crb - crumbs, mwh - multiple wing hairs, fz - frizzled, Dhc64C - dynein heavy chain 64c, ft - fat, ds - dachsous]
GO:0061162	establishment of monopolar cell polarity	0.000668	0.00903	4.89	10615	13	1002	6	[crb - crumbs, mwh - multiple wing hairs, fz - frizzled, Dhc64C - dynein heavy chain 64c, ft - fat, ds - dachsous]
GO:0042493	response to drug	0.000676	0.00912	5.89	10615	9	1002	5	[trol - terribly reduced optic lobes, unc79 - cg5237 gene product from transcript cg5237-rb, slo - slowpoke, sgg - shaggy, na - narrow abdomen]
GO:0007628	adult walking behavior	0.000676	0.0091	5.89	10615	9	1002	5	[oc - ocelliless, CASK - cask ortholog, tay - tay bridge, ey - eyeless, hiw - highwire]
GO:0031532	actin cytoskeleton reorganization	0.000676	0.00907	5.89	10615	9	1002	5	[vav - cg7893 gene product from transcript cg7893-rb, pod1 - cg4532 gene product from transcript cg4532-ra, RhoGEF2 - cg9635 gene product from transcript cg9635-rf, nuf - nuclear fallout, Dg - dystroglycan]
GO:1900542	regulation of purine nucleotide metabolic process	0.000692	0.00926	2.7	10615	51	1002	13	[CG30372 - cg30372 gene product from transcript cg30372-rc, CG42629 - cg42629 gene product from transcript cg42629-rb, Msp-300 - muscle-specific protein 300, pbl - pebble, CG32506 - cg32506 gene product from transcript cg32506-rc, sky - skywalker, CG1695 - cg1695 gene product from transcript cg1695-rb, C3G - cg42328 gene product from transcript cg42328-rc, Nf1 - neurofibromin 1, RhoGAP92B - cg475…
GO:0016044	cellular membrane organization	0.000708	0.00945	1.68	10615	252	1002	40	[oys - oysgedart, scb - scab, CG6091 - cg6091 gene product from transcript cg6091-rf, sr - stripe, grh - grainy head, CG34127 - cg34127 gene product from transcript cg34127-rb, stj - straightjacket, Smr - smrter, Rim - cg33547 gene product from transcript cg33547-rg, CG17754 - cg17754 gene product from transcript cg17754-rc, Tig - tiggrin, crb - crumbs, CG3638 - cg3638 gene product from transcrip…
GO:0008406	gonad development	0.000712	0.00948	2.83	10615	45	1002	12	[lea - leak, hyd - hyperplastic discs, ct - cut, Tor - target of rapamycin, robo3 - cg5423 gene product from transcript cg5423-ra, CG7194 - cg7194 gene product from transcript cg7194-ra, zfh1 - zn finger homeodomain 1, sli - slit, bab2 - bric a brac 2, robo - roundabout, bab1 - bric a brac 1, salm - spalt major]
GO:0007264	small GTPase mediated signal transduction	0.000773	0.0103	2.06	10615	113	1002	22	[CG30372 - cg30372 gene product from transcript cg30372-rc, Rgk3 - cg34397 gene product from transcript cg34397-rd, CG42533 - cg42533 gene product from transcript cg42533-rf, cno - canoe, CG42684 - cg42684 gene product from transcript cg42684-re, CG42541 - cg42541 gene product from transcript cg42541-rd, CG14669 - cg14669 gene product from transcript cg14669-ra, pnt - pointed, CG31048 - cg31048 g…
GO:0032270	positive regulation of cellular protein metabolic process	0.000788	0.0104	2.56	10615	58	1002	14	[slpr - slipper, babo - baboon, raptor - cg4320 gene product from transcript cg4320-ra, hep - hemipterous, rab3-GEF - cg5627 gene product from transcript cg5627-rc, pum - pumilio, slik - sterile20-like kinase, orb - oo18 rna-binding protein, tyf - twenty-four, Tor - target of rapamycin, msn - misshapen, ASPP - ankyrin-repeat, sh3-domain, and proline-rich-region containing protein, esc - extra sex…
GO:0051247	positive regulation of protein metabolic process	0.000788	0.0104	2.56	10615	58	1002	14	[slpr - slipper, babo - baboon, hep - hemipterous, raptor - cg4320 gene product from transcript cg4320-ra, rab3-GEF - cg5627 gene product from transcript cg5627-rc, pum - pumilio, slik - sterile20-like kinase, orb - oo18 rna-binding protein, tyf - twenty-four, Tor - target of rapamycin, msn - misshapen, ASPP - ankyrin-repeat, sh3-domain, and proline-rich-region containing protein, esc - extra sex…
GO:0010454	negative regulation of cell fate commitment	0.000818	0.0108	4.12	10615	18	1002	7	[ed - echinoid, hdc - headcase, N - notch, bun - bunched, Su(H) - suppressor of hairless, Dl - delta, pnt - pointed]
GO:0009996	negative regulation of cell fate specification	0.000818	0.0108	4.12	10615	18	1002	7	[ed - echinoid, hdc - headcase, N - notch, bun - bunched, Su(H) - suppressor of hairless, Dl - delta, pnt - pointed]
GO:0051270	regulation of cellular component movement	0.000818	0.0107	4.12	10615	18	1002	7	[lea - leak, LanA - laminin a, sli - slit, Liprin-alpha - cg11199 gene product from transcript cg11199-rb, robo - roundabout, CadN - cadherin-n, Lar - leukocyte-antigen-related-like]
GO:0016334	establishment or maintenance of polarity of follicular epithelium	0.000826	0.0108	3.68	10615	23	1002	8	[yu - cg3249 gene product from transcript cg3249-rc, csw - corkscrew, crb - crumbs, kug - kugelei, sqd - squid, loco - locomotion defects, aPKC - atypical protein kinase c, Dg - dystroglycan]
GO:0035265	organ growth	0.000826	0.0108	3.68	10615	23	1002	8	[hipk - homeodomain interacting protein kinase, bi - bifid, hyd - hyperplastic discs, Su(var)2-10 - suppressor of variegation 2-10, N - notch, InR - insulin-like receptor, wts - warts, ft - fat]
GO:0007212	dopamine receptor signaling pathway	0.000839	0.0109	10.59	10615	3	1002	3	[DopR2 - dopamine receptor 2, DopR - dopamine receptor, D2R - dopamine 2-like receptor]
GO:0090176	microtubule cytoskeleton organization involved in establishment of planar polarity	0.000839	0.0109	10.59	10615	3	1002	3	[par-1 - cg8201 gene product from transcript cg8201-ru, ft - fat, ds - dachsous]
GO:0035157	negative regulation of fusion cell fate specification	0.000839	0.0109	10.59	10615	3	1002	3	[ed - echinoid, N - notch, Dl - delta]
GO:0048841	regulation of axon extension involved in axon guidance	0.000839	0.0108	10.59	10615	3	1002	3	[Liprin-alpha - cg11199 gene product from transcript cg11199-rb, CadN - cadherin-n, Lar - leukocyte-antigen-related-like]
GO:0000160	phosphorelay signal transduction system	0.000839	0.0108	10.59	10615	3	1002	3	[elk - eag-like k[+] channel, Pde8 - phosphodiesterase 8, eag - ether a go-go]
GO:0043087	regulation of GTPase activity	0.000882	0.0113	2.76	10615	46	1002	12	[C3G - cg42328 gene product from transcript cg42328-rc, CG30372 - cg30372 gene product from transcript cg30372-rc, Msp-300 - muscle-specific protein 300, CG42629 - cg42629 gene product from transcript cg42629-rb, pbl - pebble, sky - skywalker, CG32506 - cg32506 gene product from transcript cg32506-rc, CG42795 - cg42795 gene product from transcript cg42795-ra, RhoGAP92B - cg4755 gene product from …
GO:0045132	meiotic chromosome segregation	0.000882	0.0113	2.76	10615	46	1002	12	[bif - bifocal, east - enhanced adult sensory threshold, polo - cg12306 gene product from transcript cg12306-ra, mus301 - mutagen-sensitive 301, wapl - wings apart-like, LanA - laminin a, Gli - gliotactin, Gap1 - gtpase-activating protein 1, mei-41 - meiotic 41, cnn - centrosomin, oaf - out at first, Cap-D3 - chromosome associated protein d3]
GO:0033124	regulation of GTP catabolic process	0.000882	0.0113	2.76	10615	46	1002	12	[C3G - cg42328 gene product from transcript cg42328-rc, CG30372 - cg30372 gene product from transcript cg30372-rc, Msp-300 - muscle-specific protein 300, CG42629 - cg42629 gene product from transcript cg42629-rb, pbl - pebble, CG32506 - cg32506 gene product from transcript cg32506-rc, sky - skywalker, RhoGAP92B - cg4755 gene product from transcript cg4755-ra, CG42795 - cg42795 gene product from t…
GO:0048732	gland development	0.000882	0.0112	2.76	10615	46	1002	12	[kuz - kuzbanian, crb - crumbs, scb - scab, kug - kugelei, N - notch, retn - retained, Sema-2a - cg4700 gene product from transcript cg4700-rc, mew - multiple edematous wings, fas - faint sausage, sog - short gastrulation, if - inflated, zfh1 - zn finger homeodomain 1]
GO:0046552	photoreceptor cell fate commitment	0.00089	0.0113	2.91	10615	40	1002	11	[csw - corkscrew, nej - nejire, N - notch, oc - ocelliless, grh - grainy head, fz - frizzled, sev - sevenless, Dl - delta, pnt - pointed, pros - prospero, br - broad]
GO:0051246	regulation of protein metabolic process	0.000938	0.0119	1.71	10615	223	1002	36	[slpr - slipper, babo - baboon, Epac - cg34392 gene product from transcript cg34392-rc, raptor - cg4320 gene product from transcript cg4320-ra, hep - hemipterous, CG6966 - cg6966 gene product from transcript cg6966-rb, faf - fat facets, Fmr1 - cg6203 gene product from transcript cg6203-rc, W - wrinkled, rok - rho-kinase, tyf - twenty-four, Tor - target of rapamycin, sno - strawberry notch, Irp-1A…
GO:0006811	ion transport	0.000987	0.0125	1.54	10615	357	1002	52	[CG33298 - cg33298 gene product from transcript cg33298-rc, nAcRalpha-34E - nicotinic acetylcholine receptor alpha 34e, CG14741 - cg14741 gene product from transcript cg14741-rc, slo - slowpoke, CG11163 - cg11163 gene product from transcript cg11163-rd, SK - small conductance calcium-activated potassium channel, Mvl - malvolio, Cng - cyclic-nucleotide-gated ion channel protein, Nckx30C - cg18660 …

## Sheet: FlyMine Male Ind. FruM_over-exp
Table S6. Protein Domain Enrichment for genes with induced expression in males downstream of FruM isoform overexpression.
Implemented in Flymine, using Holm-Bonferroni test correction (p-value < 0.05).
Protein Domain	P-values		Genes with domain
Immunoglobulin-like fold	1.01115e-20		FBgn0000464,FBgn0000547,FBgn0000633,FBgn0000635,FBgn0002306,FBgn0002543,FBgn0003366,FBgn0004368,FBgn0004369,FBgn0004370,FBgn0004837,FBgn0004839,FBgn0005631,FBgn0005666,FBgn0010473,FBgn0011260,FBgn0011592,FBgn0013984,FBgn0013988,FBgn0014141,FBgn0016061,FBgn0021764,FBgn0024189,FBgn0028644,FBgn0029082,FBgn0030505,FBgn0030600,FBgn0031016,FBgn0033159,FBgn0034013,FBgn0034072,FBgn0038156,FBgn0039000,FBg…
Fibronectin, type III	1.84059e-16		FBgn0000464,FBgn0000547,FBgn0000635,FBgn0002306,FBgn0002543,FBgn0003366,FBgn0004368,FBgn0004369,FBgn0004370,FBgn0005631,FBgn0005666,FBgn0010473,FBgn0011592,FBgn0013984,FBgn0013988,FBgn0016061,FBgn0021764,FBgn0024189,FBgn0029082,FBgn0033159,FBgn0038156,FBgn0039000,FBgn0039431,FBgn0039904,FBgn0041097,FBgn0051774,FBgn0053143,FBgn0053519,FBgn0083950,FBgn0085382,FBgn0085400,FBgn0086906,FBgn0259677,FBg…
Immunoglobulin-like	8.26549e-16		FBgn0000464,FBgn0000547,FBgn0000633,FBgn0000635,FBgn0002543,FBgn0004369,FBgn0004839,FBgn0005631,FBgn0005666,FBgn0010473,FBgn0011260,FBgn0011592,FBgn0013988,FBgn0016061,FBgn0021764,FBgn0024189,FBgn0028644,FBgn0029082,FBgn0031016,FBgn0033159,FBgn0034013,FBgn0038156,FBgn0039431,FBgn0040726,FBgn0040823,FBgn0041097,FBgn0051431,FBgn0051646,FBgn0051708,FBgn0051774,FBgn0051814,FBgn0052311,FBgn0052791,FBg…
Immunoglobulin I-set	8.82231e-16		FBgn0000464,FBgn0000547,FBgn0000633,FBgn0000635,FBgn0002543,FBgn0004839,FBgn0005631,FBgn0005666,FBgn0010473,FBgn0011592,FBgn0013988,FBgn0021764,FBgn0024189,FBgn0029082,FBgn0031016,FBgn0033159,FBgn0034013,FBgn0040726,FBgn0041097,FBgn0051431,FBgn0051646,FBgn0051708,FBgn0051774,FBgn0051814,FBgn0052311,FBgn0052791,FBgn0053202,FBgn0053519,FBgn0085382,FBgn0085420,FBgn0086906,FBgn0259245,FBgn0259714,FBg…
Immunoglobulin subtype	1.17378e-15		FBgn0000547,FBgn0000633,FBgn0000635,FBgn0002543,FBgn0004369,FBgn0004839,FBgn0005666,FBgn0010473,FBgn0011260,FBgn0011592,FBgn0013988,FBgn0016061,FBgn0021764,FBgn0024189,FBgn0029082,FBgn0033159,FBgn0038156,FBgn0039431,FBgn0040726,FBgn0041097,FBgn0051431,FBgn0051646,FBgn0051708,FBgn0051774,FBgn0051814,FBgn0052311,FBgn0052791,FBgn0053179,FBgn0053202,FBgn0053519,FBgn0083949,FBgn0083950,FBgn0085382,FBg…
Immunoglobulin subtype 2	2.13827e-15		FBgn0000464,FBgn0000547,FBgn0000633,FBgn0000635,FBgn0002543,FBgn0004839,FBgn0005631,FBgn0005666,FBgn0010473,FBgn0011592,FBgn0013988,FBgn0016061,FBgn0021764,FBgn0024189,FBgn0029082,FBgn0031016,FBgn0033159,FBgn0034013,FBgn0038156,FBgn0039431,FBgn0040726,FBgn0040823,FBgn0041097,FBgn0051646,FBgn0051708,FBgn0051774,FBgn0051814,FBgn0052311,FBgn0052791,FBgn0053202,FBgn0053519,FBgn0083950,FBgn0085382,FBg…
Pleckstrin homology-like domain	3.77642e-11		FBgn0000317,FBgn0000414,FBgn0000578,FBgn0003041,FBgn0003502,FBgn0004049,FBgn0004167,FBgn0004390,FBgn0004583,FBgn0004611,FBgn0020278,FBgn0020386,FBgn0023172,FBgn0024277,FBgn0024555,FBgn0025802,FBgn0025836,FBgn0026181,FBgn0026313,FBgn0034155,FBgn0035802,FBgn0039056,FBgn0039075,FBgn0039249,FBgn0040068,FBgn0050372,FBgn0051158,FBgn0051342,FBgn0051536,FBgn0052677,FBgn0053519,FBgn0085376,FBgn0085412,FBg…
PDZ domain	2.37728e-10		FBgn0010905,FBgn0013759,FBgn0020278,FBgn0023172,FBgn0026059,FBgn0026313,FBgn0029830,FBgn0029835,FBgn0031118,FBgn0035676,FBgn0036511,FBgn0037130,FBgn0038166,FBgn0038606,FBgn0039883,FBgn0040752,FBgn0041203,FBgn0051158,FBgn0052677,FBgn0052758,FBgn0053547,FBgn0085447,FBgn0087007,FBgn0259212,FBgn0259219,FBgn0261859,FBgn0261873,FBgn0262614,FBgn0263289,FBgn0264606\
Ion transport domain	9.00678e-09		FBgn0000535,FBgn0001991,FBgn0002917,FBgn0003380,FBgn0003386,FBgn0003429,FBgn0005614,FBgn0010051,FBgn0011286,FBgn0011589,FBgn0016920,FBgn0033494,FBgn0083959,FBgn0085395,FBgn0085434,FBgn0260993,FBgn0261612,FBgn0262593,FBgn0263111,FBgn0263257\
CD80-like, immunoglobulin C2-set	7.42647e-07		FBgn0000547,FBgn0016061,FBgn0024189,FBgn0028644,FBgn0029082,FBgn0038156,FBgn0051774,FBgn0083949,FBgn0083950,FBgn0085400,FBgn0250908,FBgn0259213,FBgn0262509,FBgn0263416\
Pleckstrin homology domain	1.59379e-06		FBgn0003502,FBgn0004167,FBgn0004390,FBgn0023172,FBgn0024277,FBgn0025802,FBgn0025836,FBgn0026181,FBgn0034155,FBgn0035574,FBgn0035802,FBgn0037130,FBgn0039056,FBgn0040068,FBgn0050372,FBgn0051158,FBgn0051536,FBgn0085412,FBgn0085447,FBgn0259100,FBgn0259166,FBgn0260486,FBgn0260748,FBgn0261385,FBgn0261556,FBgn0261570,FBgn0261811,FBgn0263353\
Epidermal growth factor-like domain	5.82311e-05		FBgn0000119,FBgn0000463,FBgn0001075,FBgn0003425,FBgn0004449,FBgn0004647,FBgn0013997,FBgn0015609,FBgn0029167,FBgn0031879,FBgn0031981,FBgn0034070,FBgn0038098,FBgn0038975,FBgn0039528,FBgn0051092,FBgn0051314,FBgn0051999,FBgn0053087,FBgn0053196,FBgn0259110,FBgn0259240,FBgn0259685,FBgn0261260,FBgn0261451,FBgn0261574\
Src homology-3 domain	8.36709e-05		FBgn0000017,FBgn0000317,FBgn0003502,FBgn0004167,FBgn0013733,FBgn0013759,FBgn0015513,FBgn0024277,FBgn0029997,FBgn0030018,FBgn0032821,FBgn0034606,FBgn0035533,FBgn0040068,FBgn0040752,FBgn0050372,FBgn0051163,FBgn0053519,FBgn0063485,FBgn0086906,FBgn0259822,FBgn0261873,FBgn0262614,FBgn0262733,FBgn0263980\
EGF-like, conserved site	8.74675e-05		FBgn0000463,FBgn0001075,FBgn0002526,FBgn0003425,FBgn0004449,FBgn0004647,FBgn0015609,FBgn0029167,FBgn0031879,FBgn0031981,FBgn0034070,FBgn0039528,FBgn0051092,FBgn0051314,FBgn0051999,FBgn0053087,FBgn0053196,FBgn0259110,FBgn0259240,FBgn0259685,FBgn0261260,FBgn0261451,FBgn0261574\
Protein kinase, catalytic domain	0.000107474		FBgn0000017,FBgn0000723,FBgn0002938,FBgn0003093,FBgn0003124,FBgn0003366,FBgn0003371,FBgn0003502,FBgn0004462,FBgn0004839,FBgn0004864,FBgn0005640,FBgn0005666,FBgn0010303,FBgn0010909,FBgn0011300,FBgn0011739,FBgn0013759,FBgn0013984,FBgn0013988,FBgn0015772,FBgn0015806,FBgn0020386,FBgn0020440,FBgn0020621,FBgn0025625,FBgn0026181,FBgn0030018,FBgn0033791,FBgn0035001,FBgn0035142,FBgn0035397,FBgn0036511,FBg…
Laminin G domain	0.000223321		FBgn0001075,FBgn0002526,FBgn0003425,FBgn0013997,FBgn0015609,FBgn0032683,FBgn0034070,FBgn0038975,FBgn0259685,FBgn0260660,FBgn0261451,FBgn0261574\
Serine/threonine- / dual-specificity protein kinase, catalytic domain	0.000566256		FBgn0002938,FBgn0003093,FBgn0003124,FBgn0003371,FBgn0004462,FBgn0005640,FBgn0005666,FBgn0010303,FBgn0010909,FBgn0011739,FBgn0013759,FBgn0013988,FBgn0015806,FBgn0020386,FBgn0020621,FBgn0025625,FBgn0026181,FBgn0035001,FBgn0035142,FBgn0036511,FBgn0036544,FBgn0038167,FBgn0052666,FBgn0053519,FBgn0086899,FBgn0259168,FBgn0259680,FBgn0260934,FBgn0260945,FBgn0261854,FBgn0262617\
C2 calcium-dependent membrane targeting	0.000702403		FBgn0004242,FBgn0004390,FBgn0004611,FBgn0015278,FBgn0015513,FBgn0020621,FBgn0025726,FBgn0025836,FBgn0029006,FBgn0035756,FBgn0039883,FBgn0053547,FBgn0053555,FBgn0261090,FBgn0261570,FBgn0262127,FBgn0264606\
Protein kinase-like domain	0.000814008		FBgn0000017,FBgn0000723,FBgn0002938,FBgn0003093,FBgn0003124,FBgn0003366,FBgn0003371,FBgn0003502,FBgn0004367,FBgn0004373,FBgn0004462,FBgn0004839,FBgn0004864,FBgn0005640,FBgn0005666,FBgn0010303,FBgn0010909,FBgn0011300,FBgn0011739,FBgn0013759,FBgn0013984,FBgn0013988,FBgn0015278,FBgn0015772,FBgn0015806,FBgn0020386,FBgn0020440,FBgn0020621,FBgn0021796,FBgn0025625,FBgn0026181,FBgn0030018,FBgn0033791,FBg…
Dbl homology (DH) domain	0.00110216		FBgn0003041,FBgn0023172,FBgn0024277,FBgn0025836,FBgn0035574,FBgn0035802,FBgn0040068,FBgn0051536,FBgn0053519,FBgn0085447,FBgn0261556,FBgn0261836,FBgn0262562\
Ras-association	0.00213059		FBgn0039000,FBgn0039055,FBgn0051140,FBgn0052758,FBgn0085421,FBgn0085443,FBgn0259212,FBgn0261811,FBgn0261859\
Concanavalin A-like lectin/glucanases superfamily	0.00319799		FBgn0001075,FBgn0002526,FBgn0003425,FBgn0011286,FBgn0013997,FBgn0015609,FBgn0031214,FBgn0031879,FBgn0032683,FBgn0034070,FBgn0038419,FBgn0038975,FBgn0041161,FBgn0086911,FBgn0259685,FBgn0260660,FBgn0261451,FBgn0261574,FBgn0263077,FBgn0263110\
C2 calcium/lipid-binding domain, CaLB	0.00332379		FBgn0004242,FBgn0004390,FBgn0004611,FBgn0015278,FBgn0020621,FBgn0025726,FBgn0025836,FBgn0029006,FBgn0035756,FBgn0039883,FBgn0053547,FBgn0053555,FBgn0259166,FBgn0261090,FBgn0261570,FBgn0262127,FBgn0264606\
HECT	0.0054528		FBgn0002431,FBgn0029006,FBgn0030674,FBgn0031107,FBgn0032208,FBgn0034989,FBgn0035207,FBgn0061469,FBgn0260794\
Concanavalin A-like lectin/glucanase, subgroup	0.0125258		FBgn0001075,FBgn0002526,FBgn0003425,FBgn0013997,FBgn0015609,FBgn0031214,FBgn0031879,FBgn0032683,FBgn0034070,FBgn0038419,FBgn0038975,FBgn0086911,FBgn0259685,FBgn0261451,FBgn0261574\
EGF-type aspartate/asparagine hydroxylation site	0.0138031		FBgn0000463,FBgn0003425,FBgn0004647,FBgn0015609,FBgn0031879,FBgn0031981,FBgn0051092,FBgn0051999,FBgn0053087,FBgn0053196,FBgn0259685,FBgn0261260,FBgn0261574\
Armadillo-like helical	0.0203346		FBgn0003165,FBgn0004655,FBgn0015477,FBgn0015589,FBgn0016081,FBgn0021796,FBgn0024921,FBgn0026252,FBgn0026401,FBgn0027655,FBgn0029504,FBgn0029840,FBgn0030089,FBgn0030505,FBgn0030674,FBgn0031456,FBgn0031698,FBgn0032208,FBgn0036124,FBgn0043362,FBgn0051989,FBgn0053554,FBgn0085385,FBgn0086451,FBgn0086901,FBgn0260794,FBgn0261532,FBgn0262579,FBgn0262582,FBgn0262743,FBgn0263772\
Low-density lipoprotein (LDL) receptor class A repeat	0.0255355		FBgn0000119,FBgn0020240,FBgn0029167,FBgn0031879,FBgn0033192,FBgn0036202,FBgn0051092,FBgn0052206,FBgn0052432,FBgn0053087,FBgn0085399,FBgn0261260,FBgn0261262,FBgn0261341,FBgn0261451\
Voltage-dependent potassium channel	0.0313857		FBgn0003380,FBgn0003386,FBgn0003429,FBgn0033494,FBgn0085395,FBgn0262593\
Protein kinase C-like, phorbol ester/diacylglycerol binding	0.0403649		FBgn0003093,FBgn0023172,FBgn0025726,FBgn0025802,FBgn0026181,FBgn0040068,FBgn0051140,FBgn0085390,FBgn0259680,FBgn0261549,FBgn0261854,FBgn0263980\
EGF-like calcium-binding	0.0471535		FBgn0000463,FBgn0003425,FBgn0004647,FBgn0015609,FBgn0031879,FBgn0031981,FBgn0051092,FBgn0051999,FBgn0053087,FBgn0053196,FBgn0259685,FBgn0261260,FBgn0261574\

## Sheet: Male Rep. FruM_over-exp
Table S6: Gene Ontology enrichment for genes with repressed expression in males downstream of FruM over-expression.
Implemented using Gorilla (Eden et. al., 2009) update Feb. 23, 2013. p-value is the enrichment p-value computed according to the hypergeometric distribution model. FDR q-value is the correction of the above p-value for multiple testing using the Benjamini and Hochberg method. Namely, for the ith term (ranked according to p-value) the FDR q-value is (p-value * number of GO terms) / i. Enrichment (…
Biological Process										Cellular Component										Molecular Function
GO Term	Description	p-value	q-value	Enrichment	N	B	n	b	Genes	GO Term	Description	p-value	q-value	Enrichment	N	B	n	b	Genes	GO Term	Description	p-value	q-value	Enrichment	N	B	n	b	Genes
GO:0006638	neutral lipid metabolic process	0.000135	0.698	8.99	10615	13	454	5	[Lsd-1 - lipid storage droplet-1, CG9009 - cg9009 gene product from transcript cg9009-rb, CG17646 - cg17646 gene product from transcript cg17646-rb, mdy - midway, Seipin - cg9904 gene product from transcript cg9904-ra]	GO:0000347	THO complex	0.000729	0.611	14.03	10615	5	454	3	[thoc6 - cg5632 gene product from transcript cg5632-ra, thoc5 - cg2980 gene product from transcript cg2980-ra, tho2 - cg31671 gene product from transcript cg31671-ra]	None
GO:0006639	acylglycerol metabolic process	0.000135	0.349	8.99	10615	13	454	5	[Lsd-1 - lipid storage droplet-1, CG9009 - cg9009 gene product from transcript cg9009-rb, CG17646 - cg17646 gene product from transcript cg17646-rb, mdy - midway, Seipin - cg9904 gene product from transcript cg9904-ra]
GO:0051168	nuclear export	0.000332	0.57	5.11	10615	32	454	7	[thoc6 - cg5632 gene product from transcript cg5632-ra, thoc5 - cg2980 gene product from transcript cg2980-ra, Nup75 - nucleoporin 75, RanBP3 - ran binding protein 3, Nup133 - nucleoporin 133, tho2 - cg31671 gene product from transcript cg31671-ra, Cas - cas/cse1 segregation protein]
GO:0006641	triglyceride metabolic process	0.000857	1	8.5	10615	11	454	4	[Lsd-1 - lipid storage droplet-1, CG9009 - cg9009 gene product from transcript cg9009-rb, CG17646 - cg17646 gene product from transcript cg17646-rb, mdy - midway]

## Sheet: Female Ind. FruM_over-exp
Table S6: Gene Ontology enrichment for genes with induced expression in females downstream of FruM over-expression.
Implemented using Gorilla (Eden et. al., 2009) update Feb. 23, 2013. p-value is the enrichment p-value computed according to the hypergeometric distribution model. FDR q-value is the correction of the above p-value for multiple testing using the Benjamini and Hochberg method. Namely, for the ith term (ranked according to p-value) the FDR q-value is (p-value * number of GO terms) / i. Enrichment (…
Biological Process										Cellular Component										Molecular Function
GO Term	Description	p-value	q-value	Enrichment	N	B	n	b	Genes	GO Term	Description	p-value	q-value	Enrichment	N	B	n	b	Genes	GO Term	Description	p-value	q-value	Enrichment	N	B	n	b	Genes
GO:0031000	response to caffeine	8.4e-05	0.433	29.08	10615	5	219	3	[Ac78C - adenylyl cyclase 78c, Cyp6a2 - cytochrome p450-6a2, Gr93a - gustatory receptor 93a]	None										GO:0005267	potassium channel activity	0.000135	0.322	9.69	10615	25	219	5	[CG42732 - cg42732 gene product from transcript cg42732-rh, KCNQ - kcnq potassium channel, Ir - inwardly rectifying potassium channel, Task6 - cg9637 gene product from transcript cg9637-rc, Ork1 - open rectifier k[+] channel 1]
GO:0014074	response to purine-containing compound	8.4e-05	0.216	29.08	10615	5	219	3	[Ac78C - adenylyl cyclase 78c, Cyp6a2 - cytochrome p450-6a2, Gr93a - gustatory receptor 93a]											GO:0008195	phosphatidate phosphatase activity	0.000934	1	14.54	10615	10	219	3	[CG11437 - cg11437 gene product from transcript cg11437-ra, CG11438 - cg11438 gene product from transcript cg11438-ra, CG11426 - cg11426 gene product from transcript cg11426-ra]
GO:0046661	male sex differentiation	0.000424	0.728	48.47	10615	2	219	2	[dsx - doublesex, fru - fruitless]
GO:0006813	potassium ion transport	0.00061	0.786	7.13	10615	34	219	5	[CG42732 - cg42732 gene product from transcript cg42732-rh, KCNQ - kcnq potassium channel, Ir - inwardly rectifying potassium channel, Task6 - cg9637 gene product from transcript cg9637-rc, Ork1 - open rectifier k[+] channel 1]

## Sheet: Female Rep. FruM_over-exp
Table S6: Gene Ontology enrichment for genes with repressed expression in females downstream of FruM over-expression.
Implemented using Gorilla (Eden et. al., 2009) update Feb. 23, 2013. p-value is the enrichment p-value computed according to the hypergeometric distribution model. FDR q-value is the correction of the above p-value for multiple testing using the Benjamini and Hochberg method. Namely, for the ith term (ranked according to p-value) the FDR q-value is (p-value * number of GO terms) / i. Enrichment (…
Biological Process										Cellular Component										Molecular Function
GO Term	Description	p-value	q-value	Enrichment	N	B	n	b	Genes	GO Term	Description	p-value	q-value	Enrichment	N	B	n	b	Genes	GO Term	Description	p-value	q-value	Enrichment	N	B	n	b	Genes
GO:0009617	response to bacterium	2.13e-06	0.011	3.8	10615	128	371	17	[IM3 - immune induced molecule 3, Listericin - cg9080 gene product from transcript cg9080-ra, TepI - thiolester containing protein i, Ets21C - ets at 21c, DptB - diptericin b, Dpt - diptericin, CG11501 - cg11501 gene product from transcript cg11501-ra, TotA - turandot a, Mtk - metchnikowin, TotB - turandot b, IM23 - immune induced molecule 23, AttC - attacin-c, TotC - turandot c, TotM - turandot …	GO:0005616	larval serum protein complex	0.000402	0.337	17.17	10615	5	371	3	[Lsp1alpha - larval serum protein 1 alpha, Lsp1gamma - larval serum protein 1 gamma, CG8100 - cg8100 gene product from transcript cg8100-ra]	GO:0045735	nutrient reservoir activity	0.000402	0.956	17.17	10615	5	371	3	[Lsp1alpha - larval serum protein 1 alpha, Lsp1gamma - larval serum protein 1 gamma, Fbp2 - fat body protein 2]
GO:0019731	antibacterial humoral response	2.56e-06	0.00659	8.48	10615	27	371	8	[IM23 - immune induced molecule 23, IM3 - immune induced molecule 3, AttC - attacin-c, TepI - thiolester containing protein i, DptB - diptericin b, Dpt - diptericin, Drs - drosomycin, Mtk - metchnikowin]
GO:0042742	defense response to bacterium	0.000127	0.218	3.35	10615	111	371	13	[IM3 - immune induced molecule 3, Listericin - cg9080 gene product from transcript cg9080-ra, TepI - thiolester containing protein i, Ets21C - ets at 21c, DptB - diptericin b, Dpt - diptericin, Mtk - metchnikowin, IM23 - immune induced molecule 23, AttC - attacin-c, TotM - turandot m, CG6639 - cg6639 gene product from transcript cg6639-ra, CYLD - cylindromatosis, Drs - drosomycin]
GO:0006950	response to stress	0.000206	0.266	1.72	10615	767	371	46	[park - parkin, IM3 - immune induced molecule 3, Keap1 - cg3962 gene product from transcript cg3962-rc, Ets21C - ets at 21c, mthl8 - methuselah-like 8, DptB - diptericin b, mio - missing oocyte, Tfb4 - cg5041 gene product from transcript cg5041-ra, Dpt - diptericin, XRCC1 - cg4208 gene product from transcript cg4208-ra, mthl4 - methuselah-like 4, Mtk - metchnikowin, TotA - turandot a, mthl3 - met…
GO:0051707	response to other organism	0.000276	0.284	2.62	10615	186	371	17	[IM3 - immune induced molecule 3, Listericin - cg9080 gene product from transcript cg9080-ra, TepI - thiolester containing protein i, Ets21C - ets at 21c, DptB - diptericin b, Dpt - diptericin, CG11501 - cg11501 gene product from transcript cg11501-ra, TotA - turandot a, Mtk - metchnikowin, TotB - turandot b, IM23 - immune induced molecule 23, AttC - attacin-c, TotC - turandot c, TotM - turandot …
GO:0050830	defense response to Gram-positive bacterium	0.000298	0.256	5.27	10615	38	371	7	[IM23 - immune induced molecule 23, AttC - attacin-c, Listericin - cg9080 gene product from transcript cg9080-ra, TotM - turandot m, DptB - diptericin b, CG6639 - cg6639 gene product from transcript cg6639-ra, Mtk - metchnikowin]
GO:0009607	response to biotic stimulus	0.000333	0.245	2.57	10615	189	371	17	[IM3 - immune induced molecule 3, Listericin - cg9080 gene product from transcript cg9080-ra, TepI - thiolester containing protein i, Ets21C - ets at 21c, DptB - diptericin b, Dpt - diptericin, CG11501 - cg11501 gene product from transcript cg11501-ra, TotA - turandot a, Mtk - metchnikowin, TotB - turandot b, IM23 - immune induced molecule 23, AttC - attacin-c, TotC - turandot c, TotM - turandot …
GO:0051704	multi-organism process	0.000346	0.223	2.11	10615	339	371	25	[IM3 - immune induced molecule 3, gb - genderblind, Ets21C - ets at 21c, DptB - diptericin b, Dpt - diptericin, CG4395 - cg4395 gene product from transcript cg4395-ra, CG11501 - cg11501 gene product from transcript cg11501-ra, TotA - turandot a, Mtk - metchnikowin, TotB - turandot b, IM23 - immune induced molecule 23, CG6639 - cg6639 gene product from transcript cg6639-ra, CYLD - cylindromatosis,…
GO:0006952	defense response	0.000648	0.371	2.29	10615	237	371	19	[IM14 - immune induced molecule 14, IM3 - immune induced molecule 3, Listericin - cg9080 gene product from transcript cg9080-ra, Nos - nitric oxide synthase, TepI - thiolester containing protein i, Ets21C - ets at 21c, Cpr49Ac - cuticular protein 49ac, DptB - diptericin b, Dpt - diptericin, Mtk - metchnikowin, IM23 - immune induced molecule 23, IM1 - immune induced molecule 1, AttC - attacin-c, T…
GO:0006281	DNA repair	0.000844	0.435	3.09	10615	102	371	11	[RecQ4 - cg7487 gene product from transcript cg7487-ra, Top3alpha - topoisomerase 3alpha, DNApol-iota - cg7602 gene product from transcript cg7602-rb, CG2183 - cg2183 gene product from transcript cg2183-ra, Rad51C - cg2412 gene product from transcript cg2412-rb, mre11 - meiotic recombination 11, mio - missing oocyte, CG4078 - cg4078 gene product from transcript cg4078-ra, Tfb4 - cg5041 gene produ…

## Sheet: Male Ind. FruM_null
Table S6: Gene Ontology enrichment for genes with induced expression in males downstream of FruM.
Implemented using Gorilla (Eden et. al., 2009) update Feb. 23, 2013. p-value is the enrichment p-value computed according to the hypergeometric distribution model. FDR q-value is the correction of the above p-value for multiple testing using the Benjamini and Hochberg method. Namely, for the ith term (ranked according to p-value) the FDR q-value is (p-value * number of GO terms) / i. Enrichment (…
Biological Process										Cellular Component										Molecular Function
GO Term	Description	p-value	q-value	Enrichment	N	B	n	b	Genes	GO Term	Description	p-value	q-value	Enrichment	N	B	n	b	Genes	GO Term	Description	p-value	q-value	Enrichment	N	B	n	b	Genes
GO:0044763	single-organism cellular process	1.69e-18	8.7e-15	1.44	10615	4063	610	337	[ine - inebriated, csw - corkscrew, chif - chiffon, CCHa2 - cchamide-2, NnaD - drosophila nna1 ortholog, didum - dilute class unconventional myosin, Caps - calcium activated protein for secretion, Sin3A - cg8815 gene product from transcript cg8815-rc, aralar1 - cg2139 gene product from transcript cg2139-rc, poe - purity of essence, Galpha49B - g protein alpha49b, CG33281 - cg33281 gene product fr…	GO:0016020	membrane	2.89e-10	2.42e-07	1.81	10615	1048	610	109	[ine - inebriated, Zip3 - zinc/iron regulated transporter-related protein 3, CG15211 - cg15211 gene product from transcript cg15211-rc, Mob2 - cg11711 gene product from transcript cg11711-rc, aralar1 - cg2139 gene product from transcript cg2139-rc, brp - bruchpilot, Galpha49B - g protein alpha49b, Or45b - odorant receptor 45b, CG33281 - cg33281 gene product from transcript cg33281-ra, CG3156 - cg…	GO:0005488	binding	6.94e-11	1.65e-07	1.29	10615	4660	610	345	[csw - corkscrew, chif - chiffon, CCHa2 - cchamide-2, PH4alphaEFB - prolyl-4-hydroxylase-alpha efb, Sodh-1 - sorbitol dehydrogenase 1, NnaD - drosophila nna1 ortholog, didum - dilute class unconventional myosin, Caps - calcium activated protein for secretion, Sin3A - cg8815 gene product from transcript cg8815-rc, aralar1 - cg2139 gene product from transcript cg2139-rc, poe - purity of essence, Ga…
GO:0044699	single-organism process	5.74e-17	1.48e-13	1.34	10615	5110	610	393	[ine - inebriated, CG10990 - cg10990 gene product from transcript cg10990-rb, chif - chiffon, CCHa2 - cchamide-2, NnaD - drosophila nna1 ortholog, poe - purity of essence, Sin3A - cg8815 gene product from transcript cg8815-rc, Caps - calcium activated protein for secretion, Galpha49B - g protein alpha49b, Idgf2 - imaginal disc growth factor 2, knrl - knirps-like, CG3156 - cg3156 gene product from…	GO:0005886	plasma membrane	2.04e-09	8.55e-07	2.4	10615	385	610	53	[ine - inebriated, Ptp99A - protein tyrosine phosphatase 99a, slo - slowpoke, Mob2 - cg11711 gene product from transcript cg11711-rc, Snap25 - synapse protein 25, Galpha49B - g protein alpha49b, Nrx-1 - neurexin 1, Dg - dystroglycan, LpR2 - lipophorin receptor 2, Sb - stubble, shi - shibire, Ank2 - ankyrin 2, sog - short gastrulation, Appl - beta amyloid protein precursor-like, rdgB - retinal deg…	GO:0043167	ion binding	1.63e-10	1.93e-07	1.49	10615	2306	610	198	[chif - chiffon, PH4alphaEFB - prolyl-4-hydroxylase-alpha efb, Sodh-1 - sorbitol dehydrogenase 1, NnaD - drosophila nna1 ortholog, didum - dilute class unconventional myosin, aralar1 - cg2139 gene product from transcript cg2139-rc, poe - purity of essence, Tbp-1 - tat-binding protein-1, Galpha49B - g protein alpha49b, Idgf2 - imaginal disc growth factor 2, knrl - knirps-like, CG3156 - cg3156 gene…
GO:0051239	regulation of multicellular organismal process	3.09e-16	5.32e-13	2.69	10615	504	610	78	[csw - corkscrew, Lasp - cg3849 gene product from transcript cg3849-rb, oc - ocelliless, didum - dilute class unconventional myosin, Snap25 - synapse protein 25, brp - bruchpilot, Sin3A - cg8815 gene product from transcript cg8815-rc, Galpha49B - g protein alpha49b, Frq2 - frequenin 2, lqf - liquid facets, Dg - dystroglycan, Syt1 - synaptotagmin 1, Hrb27C - heterogeneous nuclear ribonucleoprotein…	GO:0044459	plasma membrane part	6.84e-09	1.91e-06	2.53	10615	310	610	45	[kug - kugelei, nrv3 - nervana 3, Ca-alpha1T - cg15899 gene product from transcript cg15899-re, nAcRalpha-34E - nicotinic acetylcholine receptor alpha 34e, slo - slowpoke, CG3829 - cg3829 gene product from transcript cg3829-ra, trp - transient receptor potential, Aph-4 - alkaline phosphatase 4, Galpha49B - g protein alpha49b, GRHR - gonadotropin-releasing hormone receptor, sei - seizure, Dg - dys…	GO:0005515	protein binding	1.76e-10	1.4e-07	1.69	10615	1392	610	135	[csw - corkscrew, ced-6 - cg11804 gene product from transcript cg11804-rd, CCHa2 - cchamide-2, Camta - calmodulin-binding transcription activator, didum - dilute class unconventional myosin, Mob2 - cg11711 gene product from transcript cg11711-rc, Sin3A - cg8815 gene product from transcript cg8815-rc, poe - purity of essence, Galpha49B - g protein alpha49b, Idgf2 - imaginal disc growth factor 2, H…
GO:0065007	biological regulation	5.48e-15	7.07e-12	1.52	10615	2916	610	254	[csw - corkscrew, ine - inebriated, chif - chiffon, CG10990 - cg10990 gene product from transcript cg10990-rb, CCHa2 - cchamide-2, didum - dilute class unconventional myosin, Rpn9 - cg10230 gene product from transcript cg10230-rb, Caps - calcium activated protein for secretion, Sin3A - cg8815 gene product from transcript cg8815-rc, Galpha49B - g protein alpha49b, CG1965 - cg1965 gene product from…	GO:0005838	proteasome regulatory particle	1.48e-08	3.1e-06	8.32	10615	23	610	11	[Rpn6 - proteasome p44.5 subunit, Rpn2 - cg11888 gene product from transcript cg11888-ra, Rpn1 - cg7762 gene product from transcript cg7762-ra, Rpt1 - cg1341 gene product from transcript cg1341-ra, Rpn5 - cg1100 gene product from transcript cg1100-ra, Pros54 - proteasome 54kd subunit, Rpt4 - cg3455 gene product from transcript cg3455-rb, Rpn9 - cg10230 gene product from transcript cg10230-rb, Uch…	GO:0046873	metal ion transmembrane transporter activity	1.14e-07	6.77e-05	2.78	10615	200	610	32	[ine - inebriated, CG1090 - cg1090 gene product from transcript cg1090-rb, CG7708 - cg7708 gene product from transcript cg7708-ra, nrv3 - nervana 3, Ca-alpha1T - cg15899 gene product from transcript cg15899-re, slo - slowpoke, Zip3 - zinc/iron regulated transporter-related protein 3, trp - transient receptor potential, brp - bruchpilot, CG33296 - cg33296 gene product from transcript cg33296-rb, s…
GO:0050789	regulation of biological process	5.56e-14	5.73e-11	1.53	10615	2692	610	236	[csw - corkscrew, ine - inebriated, CG10990 - cg10990 gene product from transcript cg10990-rb, chif - chiffon, CCHa2 - cchamide-2, didum - dilute class unconventional myosin, Rpn9 - cg10230 gene product from transcript cg10230-rb, Sin3A - cg8815 gene product from transcript cg8815-rc, Galpha49B - g protein alpha49b, CG1965 - cg1965 gene product from transcript cg1965-ra, knrl - knirps-like, R - r…	GO:0044456	synapse part	2.83e-08	4.75e-06	3.51	10615	124	610	25	[CaMKII - calcium/calmodulin-dependent protein kinase ii, nAcRalpha-34E - nicotinic acetylcholine receptor alpha 34e, Mical - molecule interacting with casl, brp - bruchpilot, Caps - calcium activated protein for secretion, Frq2 - frequenin 2, rb - ruby, dlg1 - discs large 1, cals - calsyntenin-1, Syt1 - synaptotagmin 1, Eaat1 - excitatory amino acid transporter 1, RhoGAP100F - cg1976 gene produc…	GO:0022843	voltage-gated cation channel activity	1.81e-07	8.59e-05	6.84	10615	28	610	11	[Shaw - shaker cognate w, Ca-alpha1T - cg15899 gene product from transcript cg15899-re, slo - slowpoke, Irk2 - inwardly rectifying potassium channel 2, Ca-alpha1D - ca[2+]-channel protein alpha[[1]] subunit d, trp - transient receptor potential, CG4587 - cg4587 gene product from transcript cg4587-rd, Sh - shaker, trpl - trp-like, sei - seizure, para - paralytic]
GO:0044708	single-organism behavior	1.35e-13	1.16e-10	2.95	10615	330	610	56	[lush - cg8807 gene product from transcript cg8807-ra, yu - cg3249 gene product from transcript cg3249-rc, cry - cryptochrome, vsg - visgun, oc - ocelliless, slo - slowpoke, Mob2 - cg11711 gene product from transcript cg11711-rc, brp - bruchpilot, Adar - adenosine deaminase acting on rna, Galpha49B - g protein alpha49b, Nrx-1 - neurexin 1, Syt1 - synaptotagmin 1, 14-3-3zeta - cg17870 gene product…	GO:0044464	cell part	1.21e-07	1.69e-05	1.22	10615	4919	610	345	[csw - corkscrew, ine - inebriated, PH4alphaEFB - prolyl-4-hydroxylase-alpha efb, NnaD - drosophila nna1 ortholog, didum - dilute class unconventional myosin, Rpn9 - cg10230 gene product from transcript cg10230-rb, Caps - calcium activated protein for secretion, Sin3A - cg8815 gene product from transcript cg8815-rc, aralar1 - cg2139 gene product from transcript cg2139-rc, Galpha49B - g protein al…	GO:0015085	calcium ion transmembrane transporter activity	4.08e-07	0.000162	5.8	10615	36	610	12	[CG1090 - cg1090 gene product from transcript cg1090-rb, Itp-r83A - inositol 1,4,5,-tris-phosphate receptor, Ca-alpha1T - cg15899 gene product from transcript cg15899-re, fwe - flower, Ca-alpha1D - ca[2+]-channel protein alpha[[1]] subunit d, trp - transient receptor potential, brp - bruchpilot, CG4587 - cg4587 gene product from transcript cg4587-rd, PMCA - plasma membrane calcium atpase, trpl - …
GO:0048646	anatomical structure formation involved in morphogenesis	2.19e-13	1.61e-10	1.94	10615	1075	610	120	[csw - corkscrew, chif - chiffon, didum - dilute class unconventional myosin, Sin3A - cg8815 gene product from transcript cg8815-rc, poe - purity of essence, 14-3-3zeta - cg17870 gene product from transcript cg17870-rb, LpR2 - lipophorin receptor 2, R - roughened, Sb - stubble, Dscam - down syndrome cell adhesion molecule, Appl - beta amyloid protein precursor-like, wb - wing blister, mbl - muscl…	GO:0034703	cation channel complex	3.54e-07	4.24e-05	8.24	10615	19	610	9	[Shaw - shaker cognate w, Ca-alpha1T - cg15899 gene product from transcript cg15899-re, slo - slowpoke, qvr - quiver, Ca-alpha1D - ca[2+]-channel protein alpha[[1]] subunit d, trp - transient receptor potential, Sh - shaker, sei - seizure, para - paralytic]	GO:0046872	metal ion binding	3.32e-06	0.00113	1.49	10615	1379	610	118	[CG33978 - cg33978 gene product from transcript cg33978-rb, chif - chiffon, PH4alphaEFB - prolyl-4-hydroxylase-alpha efb, Sodh-1 - sorbitol dehydrogenase 1, NnaD - drosophila nna1 ortholog, jim - cg11352 gene product from transcript cg11352-rb, aralar1 - cg2139 gene product from transcript cg2139-rc, poe - purity of essence, Sodh-2 - sorbitol dehydrogenase-2, CG10631 - cg10631 gene product from t…
GO:0050794	regulation of cellular process	2.23e-13	1.44e-10	1.54	10615	2511	610	222	[csw - corkscrew, CG10990 - cg10990 gene product from transcript cg10990-rb, chif - chiffon, CCHa2 - cchamide-2, didum - dilute class unconventional myosin, Rpn9 - cg10230 gene product from transcript cg10230-rb, Sin3A - cg8815 gene product from transcript cg8815-rc, Galpha49B - g protein alpha49b, CG1965 - cg1965 gene product from transcript cg1965-ra, knrl - knirps-like, R - roughened, Appl - b…	GO:0008540	proteasome regulatory particle, base subcomplex	5.39e-07	5.65e-05	11.07	10615	11	610	7	[Rpn2 - cg11888 gene product from transcript cg11888-ra, Rpn1 - cg7762 gene product from transcript cg7762-ra, Rpt1 - cg1341 gene product from transcript cg1341-ra, Pros54 - proteasome 54kd subunit, Rpt4 - cg3455 gene product from transcript cg3455-rb, Rpt6R - cg2241 gene product from transcript cg2241-ra, Tbp-1 - tat-binding protein-1]	GO:0008324	cation transmembrane transporter activity	4.19e-06	0.00125	2.05	10615	374	610	44	[CG1090 - cg1090 gene product from transcript cg1090-rb, ine - inebriated, CG7708 - cg7708 gene product from transcript cg7708-ra, nrv3 - nervana 3, Ca-alpha1T - cg15899 gene product from transcript cg15899-re, CG4630 - cg4630 gene product from transcript cg4630-ra, nAcRalpha-34E - nicotinic acetylcholine receptor alpha 34e, slo - slowpoke, Zip3 - zinc/iron regulated transporter-related protein 3…
GO:0007610	behavior	2.58e-12	1.48e-09	2.57	10615	427	610	63	[yu - cg3249 gene product from transcript cg3249-rc, lush - cg8807 gene product from transcript cg8807-ra, cry - cryptochrome, vsg - visgun, mle - maleless, oc - ocelliless, slo - slowpoke, Mob2 - cg11711 gene product from transcript cg11711-rc, brp - bruchpilot, Adar - adenosine deaminase acting on rna, Galpha49B - g protein alpha49b, Nrx-1 - neurexin 1, Syt1 - synaptotagmin 1, 14-3-3zeta - cg17…	GO:0045202	synapse	6.13e-07	5.71e-05	4.5	10615	58	610	15	[sky - skywalker, brp - bruchpilot, Snap25 - synapse protein 25, Caps - calcium activated protein for secretion, Con - connectin, Ten-a - tenascin accessory, Nrx-1 - neurexin 1, Dg - dystroglycan, dlg1 - discs large 1, Syt1 - synaptotagmin 1, Eaat1 - excitatory amino acid transporter 1, par-1 - cg8201 gene product from transcript cg8201-ru, shi - shibire, Ank2 - ankyrin 2, sif - still life]	GO:0022832	voltage-gated channel activity	4.47e-06	0.00118	5.17	10615	37	610	11	[Shaw - shaker cognate w, Ca-alpha1T - cg15899 gene product from transcript cg15899-re, slo - slowpoke, Irk2 - inwardly rectifying potassium channel 2, Ca-alpha1D - ca[2+]-channel protein alpha[[1]] subunit d, trp - transient receptor potential, CG4587 - cg4587 gene product from transcript cg4587-rd, Sh - shaker, trpl - trp-like, sei - seizure, para - paralytic]
GO:0009987	cellular process	2.61e-12	1.35e-09	1.26	10615	5527	610	400	[ine - inebriated, CG10990 - cg10990 gene product from transcript cg10990-rb, chif - chiffon, CCHa2 - cchamide-2, NnaD - drosophila nna1 ortholog, poe - purity of essence, Sin3A - cg8815 gene product from transcript cg8815-rc, Caps - calcium activated protein for secretion, Tbp-1 - tat-binding protein-1, Galpha49B - g protein alpha49b, CG6020 - cg6020 gene product from transcript cg6020-ra, knrl …	GO:0034702	ion channel complex	3.31e-06	0.000278	5.32	10615	36	610	11	[Shaw - shaker cognate w, Ca-alpha1T - cg15899 gene product from transcript cg15899-re, nAcRalpha-34E - nicotinic acetylcholine receptor alpha 34e, slo - slowpoke, qvr - quiver, Ca-alpha1D - ca[2+]-channel protein alpha[[1]] subunit d, trp - transient receptor potential, Sh - shaker, sei - seizure, para - paralytic, pHCl - cg33989 gene product from transcript cg33989-ri]	GO:0005244	voltage-gated ion channel activity	4.47e-06	0.00106	5.17	10615	37	610	11	[Shaw - shaker cognate w, Ca-alpha1T - cg15899 gene product from transcript cg15899-re, slo - slowpoke, Irk2 - inwardly rectifying potassium channel 2, Ca-alpha1D - ca[2+]-channel protein alpha[[1]] subunit d, trp - transient receptor potential, CG4587 - cg4587 gene product from transcript cg4587-rd, Sh - shaker, trpl - trp-like, sei - seizure, para - paralytic]
GO:0050896	response to stimulus	8.27e-12	3.87e-09	1.56	10615	2130	610	191	[csw - corkscrew, chif - chiffon, CCHa2 - cchamide-2, Def - defensin, Camta - calmodulin-binding transcription activator, brp - bruchpilot, Mob2 - cg11711 gene product from transcript cg11711-rc, aralar1 - cg2139 gene product from transcript cg2139-rc, Or45b - odorant receptor 45b, GRHR - gonadotropin-releasing hormone receptor, Galpha49B - g protein alpha49b, CG31760 - cg31760 gene product from …	GO:0031594	neuromuscular junction	3.31e-06	0.000252	5.32	10615	36	610	11	[par-1 - cg8201 gene product from transcript cg8201-ru, sky - skywalker, Ank2 - ankyrin 2, brp - bruchpilot, Con - connectin, Ten-a - tenascin accessory, Nrx-1 - neurexin 1, Dg - dystroglycan, dlg1 - discs large 1, Syt1 - synaptotagmin 1, Eaat1 - excitatory amino acid transporter 1]	GO:0072509	divalent inorganic cation transmembrane transporter activity	4.49e-06	0.000971	4.75	10615	44	610	12	[CG1090 - cg1090 gene product from transcript cg1090-rb, Itp-r83A - inositol 1,4,5,-tris-phosphate receptor, Ca-alpha1T - cg15899 gene product from transcript cg15899-re, fwe - flower, Ca-alpha1D - ca[2+]-channel protein alpha[[1]] subunit d, trp - transient receptor potential, brp - bruchpilot, CG4587 - cg4587 gene product from transcript cg4587-rd, PMCA - plasma membrane calcium atpase, trpl - …
GO:0044767	single-organism developmental process	2.02e-11	8.69e-09	1.65	10615	1671	610	158	[csw - corkscrew, ine - inebriated, chif - chiffon, ced-6 - cg11804 gene product from transcript cg11804-rd, NnaD - drosophila nna1 ortholog, didum - dilute class unconventional myosin, poe - purity of essence, Mob2 - cg11711 gene product from transcript cg11711-rc, Sin3A - cg8815 gene product from transcript cg8815-rc, Idgf2 - imaginal disc growth factor 2, 14-3-3zeta - cg17870 gene product from…	GO:0005700	polytene chromosome	1.19e-05	0.000828	3.29	10615	90	610	17	[Parp - poly-(adp-ribose) polymerase, Nipped-B - cg17704 gene product from transcript cg17704-ri, ttk - tramtrack, CG40351 - cg40351 gene product from transcript cg40351-rf, Sin3A - cg8815 gene product from transcript cg8815-rc, Deaf1 - deformed epidermal autoregulatory factor-1, egg - eggless, His3.3A - histone h3.3a, Smr - smrter, east - enhanced adult sensory threshold, mam - mastermind, Cdk12…	GO:0008307	structural constituent of muscle	4.81e-06	0.000954	8.7	10615	14	610	7	[Syn2 - syntrophin-like 2, Mhc - myosin heavy chain, sls - sallimus, Dys - dystrophin, Syn1 - syntrophin-like 1, bt - bent, Dg - dystroglycan]
GO:0044765	single-organism transport	7.5e-11	2.97e-08	1.84	10615	1038	610	110	[ine - inebriated, CG1090 - cg1090 gene product from transcript cg1090-rb, ced-6 - cg11804 gene product from transcript cg11804-rd, Zip3 - zinc/iron regulated transporter-related protein 3, didum - dilute class unconventional myosin, brp - bruchpilot, aralar1 - cg2139 gene product from transcript cg2139-rc, Caps - calcium activated protein for secretion, CG33296 - cg33296 gene product from transc…	GO:0005856	cytoskeleton	3.08e-05	0.00199	3.35	10615	78	610	15	[futsch - cg34387 gene product from transcript cg34387-rf, alpha-Cat - alpha catenin, Lasp - cg3849 gene product from transcript cg3849-rb, Msp-300 - muscle-specific protein 300, pigs - pickled eggs, CG42788 - cg42788 gene product from transcript cg42788-rc, brp - bruchpilot, Cdep - cg31536 gene product from transcript cg31536-re, Mlp60A - muscle lim protein at 60a, dlg1 - discs large 1, CG1909 -…	GO:1901265	nucleoside phosphate binding	4.84e-06	0.000886	1.52	10615	1200	610	105	[Sodh-1 - sorbitol dehydrogenase 1, NnaD - drosophila nna1 ortholog, CG4089 - cg4089 gene product from transcript cg4089-ra, didum - dilute class unconventional myosin, Sodh-2 - sorbitol dehydrogenase-2, Galpha49B - g protein alpha49b, Tbp-1 - tat-binding protein-1, CG6020 - cg6020 gene product from transcript cg6020-ra, CG3156 - cg3156 gene product from transcript cg3156-ra, Hrb27C - heterogeneo…
GO:0031644	regulation of neurological system process	7.89e-11	2.9e-08	6.39	10615	49	610	18	[Alk - cg8250 gene product from transcript cg8250-ra, spz5 - spatzle 5, GABA-B-R2 - metabotropic gaba-b receptor subtype 2, brp - bruchpilot, Snap25 - synapse protein 25, Pka-C1 - camp-dependent protein kinase 1, Frq2 - frequenin 2, Dg - dystroglycan, Syt1 - synaptotagmin 1, rl - rolled, comt - comatose, shi - shibire, qvr - quiver, Ank2 - ankyrin 2, Dys - dystrophin, Sh - shaker, CG13792 - cg137…	GO:0005694	chromosome	9.9e-05	0.00592	2.62	10615	126	610	19	[Parp - poly-(adp-ribose) polymerase, Nipped-B - cg17704 gene product from transcript cg17704-ri, mle - maleless, ttk - tramtrack, CG40351 - cg40351 gene product from transcript cg40351-rf, Sin3A - cg8815 gene product from transcript cg8815-rc, egg - eggless, Deaf1 - deformed epidermal autoregulatory factor-1, His3.3A - histone h3.3a, Smr - smrter, east - enhanced adult sensory threshold, mam - m…	GO:0000166	nucleotide binding	4.84e-06	0.000823	1.52	10615	1200	610	105	[Sodh-1 - sorbitol dehydrogenase 1, NnaD - drosophila nna1 ortholog, CG4089 - cg4089 gene product from transcript cg4089-ra, didum - dilute class unconventional myosin, Sodh-2 - sorbitol dehydrogenase-2, Galpha49B - g protein alpha49b, Tbp-1 - tat-binding protein-1, CG6020 - cg6020 gene product from transcript cg6020-ra, CG3156 - cg3156 gene product from transcript cg3156-ra, Hrb27C - heterogeneo…
GO:0044707	single-multicellular organism process	9.89e-11	3.4e-08	1.74	10615	1257	610	126	[ine - inebriated, csw - corkscrew, NnaD - drosophila nna1 ortholog, didum - dilute class unconventional myosin, brp - bruchpilot, Sin3A - cg8815 gene product from transcript cg8815-rc, Mob2 - cg11711 gene product from transcript cg11711-rc, Or45b - odorant receptor 45b, Galpha49B - g protein alpha49b, R - roughened, 14-3-3zeta - cg17870 gene product from transcript cg17870-rb, Ca-alpha1D - ca[2+…	GO:0044425	membrane part	0.000151	0.00842	1.36	10615	1560	610	122	[CG1090 - cg1090 gene product from transcript cg1090-rb, ine - inebriated, Tsp96F - tetraspanin 96f, aralar1 - cg2139 gene product from transcript cg2139-rc, Or45b - odorant receptor 45b, Galpha49B - g protein alpha49b, CG33296 - cg33296 gene product from transcript cg33296-rb, GRHR - gonadotropin-releasing hormone receptor, CG6020 - cg6020 gene product from transcript cg6020-ra, CG33281 - cg3328…	GO:0043169	cation binding	4.86e-06	0.000771	1.47	10615	1434	610	121	[CG33978 - cg33978 gene product from transcript cg33978-rb, chif - chiffon, PH4alphaEFB - prolyl-4-hydroxylase-alpha efb, Sodh-1 - sorbitol dehydrogenase 1, NnaD - drosophila nna1 ortholog, jim - cg11352 gene product from transcript cg11352-rb, aralar1 - cg2139 gene product from transcript cg2139-rc, poe - purity of essence, Sodh-2 - sorbitol dehydrogenase-2, CG10631 - cg10631 gene product from t…
GO:0048856	anatomical structure development	1.37e-10	4.41e-08	1.81	10615	1088	610	113	[csw - corkscrew, NnaD - drosophila nna1 ortholog, Sin3A - cg8815 gene product from transcript cg8815-rc, poe - purity of essence, Idgf2 - imaginal disc growth factor 2, knrl - knirps-like, Ca-alpha1D - ca[2+]-channel protein alpha[[1]] subunit d, Dscam - down syndrome cell adhesion molecule, Appl - beta amyloid protein precursor-like, wb - wing blister, mbl - muscleblind, RASSF8 - cg5053 gene pr…	GO:0044420	extracellular matrix part	0.000171	0.00897	6.53	10615	16	610	6	[trol - terribly reduced optic lobes, Ndg - nidogen/entactin, vkg - viking, wb - wing blister, Ppn - papilin, BM-40-SPARC - cg6378 gene product from transcript cg6378-ra]	GO:0017076	purine nucleotide binding	5.14e-06	0.000764	1.67	10615	793	610	76	[mle - maleless, fray - frayed, NnaD - drosophila nna1 ortholog, CG4089 - cg4089 gene product from transcript cg4089-ra, didum - dilute class unconventional myosin, Galpha49B - g protein alpha49b, Tbp-1 - tat-binding protein-1, CG3156 - cg3156 gene product from transcript cg3156-ra, Haspin - cg40080 gene product from transcript cg40080-ra, Cdk12 - cg7597 gene product from transcript cg7597-rb, R …
GO:0023051	regulation of signaling	4.25e-10	1.29e-07	2.3	10615	469	610	62	[Camta - calmodulin-binding transcription activator, Snap25 - synapse protein 25, brp - bruchpilot, Frq2 - frequenin 2, Galpha49B - g protein alpha49b, lqf - liquid facets, Dg - dystroglycan, Syt1 - synaptotagmin 1, rdgA - retinal degeneration a, shi - shibire, Ank2 - ankyrin 2, sog - short gastrulation, Dys - dystrophin, sNPF - short neuropeptide f precursor, pan - pangolin, Nipped-A - cg33554 g…	GO:0034705	potassium channel complex	0.000213	0.0105	7.91	10615	11	610	5	[Shaw - shaker cognate w, slo - slowpoke, qvr - quiver, Sh - shaker, sei - seizure]	GO:0032553	ribonucleotide binding	6.18e-06	0.000864	1.66	10615	797	610	76	[mle - maleless, fray - frayed, CG4089 - cg4089 gene product from transcript cg4089-ra, didum - dilute class unconventional myosin, Galpha49B - g protein alpha49b, Tbp-1 - tat-binding protein-1, CG3156 - cg3156 gene product from transcript cg3156-ra, Haspin - cg40080 gene product from transcript cg40080-ra, Cdk12 - cg7597 gene product from transcript cg7597-rb, R - roughened, shi - shibire, Wnk -…
GO:0051969	regulation of transmission of nerve impulse	5.2e-10	1.49e-07	6.16	10615	48	610	17	[spz5 - spatzle 5, GABA-B-R2 - metabotropic gaba-b receptor subtype 2, brp - bruchpilot, Snap25 - synapse protein 25, Pka-C1 - camp-dependent protein kinase 1, Frq2 - frequenin 2, Dg - dystroglycan, Syt1 - synaptotagmin 1, rl - rolled, comt - comatose, shi - shibire, qvr - quiver, Ank2 - ankyrin 2, Dys - dystrophin, Sh - shaker, CG13792 - cg13792 gene product from transcript cg13792-ra, cpx - com…	GO:0008076	voltage-gated potassium channel complex	0.000213	0.00992	7.91	10615	11	610	5	[Shaw - shaker cognate w, slo - slowpoke, qvr - quiver, Sh - shaker, sei - seizure]	GO:0035639	purine ribonucleoside triphosphate binding	6.68e-06	0.000882	1.66	10615	785	610	75	[mle - maleless, fray - frayed, CG4089 - cg4089 gene product from transcript cg4089-ra, didum - dilute class unconventional myosin, Galpha49B - g protein alpha49b, Tbp-1 - tat-binding protein-1, CG3156 - cg3156 gene product from transcript cg3156-ra, Haspin - cg40080 gene product from transcript cg40080-ra, Cdk12 - cg7597 gene product from transcript cg7597-rb, R - roughened, shi - shibire, Wnk -…
GO:0050804	regulation of synaptic transmission	5.2e-10	1.41e-07	6.16	10615	48	610	17	[spz5 - spatzle 5, GABA-B-R2 - metabotropic gaba-b receptor subtype 2, brp - bruchpilot, Snap25 - synapse protein 25, Pka-C1 - camp-dependent protein kinase 1, Frq2 - frequenin 2, Dg - dystroglycan, Syt1 - synaptotagmin 1, rl - rolled, comt - comatose, shi - shibire, qvr - quiver, Ank2 - ankyrin 2, Dys - dystrophin, Sh - shaker, CG13792 - cg13792 gene product from transcript cg13792-ra, cpx - com…	GO:0005604	basement membrane	0.000213	0.0094	7.91	10615	11	610	5	[trol - terribly reduced optic lobes, Ndg - nidogen/entactin, Ppn - papilin, wb - wing blister, BM-40-SPARC - cg6378 gene product from transcript cg6378-ra]	GO:0032555	purine ribonucleotide binding	7.32e-06	0.000916	1.66	10615	787	610	75	[mle - maleless, fray - frayed, CG4089 - cg4089 gene product from transcript cg4089-ra, didum - dilute class unconventional myosin, Galpha49B - g protein alpha49b, Tbp-1 - tat-binding protein-1, CG3156 - cg3156 gene product from transcript cg3156-ra, Haspin - cg40080 gene product from transcript cg40080-ra, Cdk12 - cg7597 gene product from transcript cg7597-rb, R - roughened, shi - shibire, Wnk -…
GO:0050793	regulation of developmental process	5.3e-10	1.37e-07	2.27	10615	483	610	63	[csw - corkscrew, Lasp - cg3849 gene product from transcript cg3849-rb, CG10990 - cg10990 gene product from transcript cg10990-rb, oc - ocelliless, didum - dilute class unconventional myosin, Sin3A - cg8815 gene product from transcript cg8815-rc, Galpha49B - g protein alpha49b, lqf - liquid facets, Syt1 - synaptotagmin 1, Hrb27C - heterogeneous nuclear ribonucleoprotein at 27c, R - roughened, Cip…	GO:0043195	terminal bouton	0.000218	0.00914	5.3	10615	23	610	7	[par-1 - cg8201 gene product from transcript cg8201-ru, Mical - molecule interacting with casl, Ank2 - ankyrin 2, sky - skywalker, Csp - cysteine string protein, dlg1 - discs large 1, Eaat1 - excitatory amino acid transporter 1]	GO:0032550	purine ribonucleoside binding	7.32e-06	0.00087	1.66	10615	787	610	75	[mle - maleless, fray - frayed, CG4089 - cg4089 gene product from transcript cg4089-ra, didum - dilute class unconventional myosin, Galpha49B - g protein alpha49b, Tbp-1 - tat-binding protein-1, CG3156 - cg3156 gene product from transcript cg3156-ra, Haspin - cg40080 gene product from transcript cg40080-ra, Cdk12 - cg7597 gene product from transcript cg7597-rb, R - roughened, shi - shibire, Wnk -…
GO:0010646	regulation of cell communication	5.52e-10	1.36e-07	2.29	10615	472	610	62	[Camta - calmodulin-binding transcription activator, Snap25 - synapse protein 25, brp - bruchpilot, Frq2 - frequenin 2, Galpha49B - g protein alpha49b, lqf - liquid facets, Dg - dystroglycan, Syt1 - synaptotagmin 1, rdgA - retinal degeneration a, shi - shibire, Ank2 - ankyrin 2, sog - short gastrulation, Dys - dystrophin, sNPF - short neuropeptide f precursor, pan - pangolin, Nipped-A - cg33554 g…	GO:0044463	cell projection part	0.000316	0.0126	2.87	10615	85	610	14	[Mical - molecule interacting with casl, sky - skywalker, trp - transient receptor potential, Galpha49B - g protein alpha49b, Con - connectin, dlg1 - discs large 1, Eaat1 - excitatory amino acid transporter 1, par-1 - cg8201 gene product from transcript cg8201-ru, ninaC - neither inactivation nor afterpotential c, Ank2 - ankyrin 2, rdgB - retinal degeneration b, trpl - trp-like, Csp - cysteine st…	GO:0001883	purine nucleoside binding	7.32e-06	0.000829	1.66	10615	787	610	75	[mle - maleless, fray - frayed, CG4089 - cg4089 gene product from transcript cg4089-ra, didum - dilute class unconventional myosin, Galpha49B - g protein alpha49b, Tbp-1 - tat-binding protein-1, CG3156 - cg3156 gene product from transcript cg3156-ra, Haspin - cg40080 gene product from transcript cg40080-ra, Cdk12 - cg7597 gene product from transcript cg7597-rb, R - roughened, shi - shibire, Wnk -…
GO:0032502	developmental process	1.01e-09	2.37e-07	1.46	10615	2384	610	200	[ine - inebriated, csw - corkscrew, chif - chiffon, NnaD - drosophila nna1 ortholog, didum - dilute class unconventional myosin, Sin3A - cg8815 gene product from transcript cg8815-rc, poe - purity of essence, Idgf2 - imaginal disc growth factor 2, knrl - knirps-like, R - roughened, Ca-alpha1D - ca[2+]-channel protein alpha[[1]] subunit d, Dscam - down syndrome cell adhesion molecule, Appl - beta …	GO:0033267	axon part	0.000438	0.0167	4.22	10615	33	610	8	[par-1 - cg8201 gene product from transcript cg8201-ru, Mical - molecule interacting with casl, sky - skywalker, Ank2 - ankyrin 2, Con - connectin, Csp - cysteine string protein, dlg1 - discs large 1, Eaat1 - excitatory amino acid transporter 1]	GO:0032549	ribonucleoside binding	8.39e-06	0.000907	1.65	10615	790	610	75	[mle - maleless, fray - frayed, CG4089 - cg4089 gene product from transcript cg4089-ra, didum - dilute class unconventional myosin, Galpha49B - g protein alpha49b, Tbp-1 - tat-binding protein-1, CG3156 - cg3156 gene product from transcript cg3156-ra, Haspin - cg40080 gene product from transcript cg40080-ra, Cdk12 - cg7597 gene product from transcript cg7597-rb, R - roughened, shi - shibire, Wnk -…
GO:0045595	regulation of cell differentiation	1.68e-09	3.77e-07	2.71	10615	276	610	43	[csw - corkscrew, Lasp - cg3849 gene product from transcript cg3849-rb, CG10990 - cg10990 gene product from transcript cg10990-rb, oc - ocelliless, didum - dilute class unconventional myosin, Galpha49B - g protein alpha49b, lqf - liquid facets, dlg1 - discs large 1, Gef26 - cg9491 gene product from transcript cg9491-rb, Syt1 - synaptotagmin 1, cv-c - crossveinless c, par-1 - cg8201 gene product f…	GO:0030054	cell junction	0.000521	0.019	2.53	10615	110	610	16	[alpha-Cat - alpha catenin, kug - kugelei, Lasp - cg3849 gene product from transcript cg3849-rb, cno - canoe, Arf51F - adp ribosylation factor 51f, p120ctn - adherens junction protein p120, CadN - cadherin-n, dlg1 - discs large 1, crb - crumbs, CG1909 - cg1909 gene product from transcript cg1909-ra, rl - rolled, Src42A - src oncogene at 42a, InR - insulin-like receptor, Atpalpha - na pump alpha s…	GO:0001882	nucleoside binding	9.19e-06	0.00095	1.65	10615	792	610	75	[mle - maleless, fray - frayed, CG4089 - cg4089 gene product from transcript cg4089-ra, didum - dilute class unconventional myosin, Galpha49B - g protein alpha49b, Tbp-1 - tat-binding protein-1, CG3156 - cg3156 gene product from transcript cg3156-ra, Haspin - cg40080 gene product from transcript cg40080-ra, Cdk12 - cg7597 gene product from transcript cg7597-rb, R - roughened, shi - shibire, Wnk -…
GO:0006810	transport	1.69e-09	3.62e-07	1.7	10615	1216	610	119	[CG1090 - cg1090 gene product from transcript cg1090-rb, ine - inebriated, ced-6 - cg11804 gene product from transcript cg11804-rd, Zip3 - zinc/iron regulated transporter-related protein 3, didum - dilute class unconventional myosin, brp - bruchpilot, aralar1 - cg2139 gene product from transcript cg2139-rc, Caps - calcium activated protein for secretion, CG33296 - cg33296 gene product from transc…	GO:0044449	contractile fiber part	0.000544	0.019	4.09	10615	34	610	8	[Mhc - myosin heavy chain, Zasp66 - z band alternatively spliced pdz-motif protein 66, Msp-300 - muscle-specific protein 300, sls - sallimus, bt - bent, Unc-89 - cg33519 gene product from transcript cg33519-rc, stv - starvin, Dg - dystroglycan]	GO:0005215	transporter activity	1.12e-05	0.00111	1.62	10615	838	610	78	[CG1090 - cg1090 gene product from transcript cg1090-rb, ine - inebriated, nAcRalpha-34E - nicotinic acetylcholine receptor alpha 34e, slo - slowpoke, Zip3 - zinc/iron regulated transporter-related protein 3, brp - bruchpilot, aralar1 - cg2139 gene product from transcript cg2139-rc, CG33296 - cg33296 gene product from transcript cg33296-rb, sei - seizure, SK - small conductance calcium-activated …
GO:0040011	locomotion	4.63e-09	9.54e-07	2.24	10615	451	610	58	[csw - corkscrew, yu - cg3249 gene product from transcript cg3249-rc, chif - chiffon, Ptp99A - protein tyrosine phosphatase 99a, cry - cryptochrome, faf - fat facets, Galpha49B - g protein alpha49b, Dg - dystroglycan, rdgA - retinal degeneration a, knrl - knirps-like, Hrb27C - heterogeneous nuclear ribonucleoprotein at 27c, R - roughened, shi - shibire, Wnk - cg7177 gene product from transcript c…	GO:0030018	Z disc	0.00068	0.0228	5.22	10615	20	610	6	[Zasp66 - z band alternatively spliced pdz-motif protein 66, Msp-300 - muscle-specific protein 300, sls - sallimus, bt - bent, stv - starvin, Dg - dystroglycan]	GO:1901363	heterocyclic compound binding	1.27e-05	0.00121	1.31	10615	2481	610	187	[chif - chiffon, Sodh-1 - sorbitol dehydrogenase 1, NnaD - drosophila nna1 ortholog, Camta - calmodulin-binding transcription activator, CG4089 - cg4089 gene product from transcript cg4089-ra, didum - dilute class unconventional myosin, jim - cg11352 gene product from transcript cg11352-rb, CG10631 - cg10631 gene product from transcript cg10631-ra, Sodh-2 - sorbitol dehydrogenase-2, Galpha49B - g…
GO:0009886	post-embryonic morphogenesis	4.66e-09	9.23e-07	2.34	10615	394	610	53	[pot - papillote, vsg - visgun, oc - ocelliless, CG6767 - cg6767 gene product from transcript cg6767-ra, Sb - stubble, sog - short gastrulation, Dys - dystrophin, wb - wing blister, pan - pangolin, mbl - muscleblind, l(3)82Fd - cg32464 gene product from transcript cg32464-ri, hyd - hyperplastic discs, ttk - tramtrack, Mnn1 - menin 1, Pka-C1 - camp-dependent protein kinase 1, Pvr - pdgf- and vegf-…	GO:0031224	intrinsic to membrane	0.00072	0.0232	1.39	10615	1115	610	89	[CG1090 - cg1090 gene product from transcript cg1090-rb, ine - inebriated, Tsp96F - tetraspanin 96f, nAcRalpha-34E - nicotinic acetylcholine receptor alpha 34e, aralar1 - cg2139 gene product from transcript cg2139-rc, Asph - aspartyl beta-hydroxylase, Or45b - odorant receptor 45b, CG33296 - cg33296 gene product from transcript cg33296-rb, GRHR - gonadotropin-releasing hormone receptor, SK - small…	GO:0097159	organic cyclic compound binding	1.34e-05	0.00123	1.31	10615	2499	610	188	[chif - chiffon, Sodh-1 - sorbitol dehydrogenase 1, NnaD - drosophila nna1 ortholog, Camta - calmodulin-binding transcription activator, CG4089 - cg4089 gene product from transcript cg4089-ra, didum - dilute class unconventional myosin, jim - cg11352 gene product from transcript cg11352-rb, CG10631 - cg10631 gene product from transcript cg10631-ra, Sodh-2 - sorbitol dehydrogenase-2, Galpha49B - g…
GO:0032501	multicellular organismal process	5.25e-09	1e-06	1.6	10615	1464	610	135	[csw - corkscrew, ine - inebriated, NnaD - drosophila nna1 ortholog, didum - dilute class unconventional myosin, brp - bruchpilot, Sin3A - cg8815 gene product from transcript cg8815-rc, Mob2 - cg11711 gene product from transcript cg11711-rc, Or45b - odorant receptor 45b, Galpha49B - g protein alpha49b, CG10407 - cg10407 gene product from transcript cg10407-ra, R - roughened, 14-3-3zeta - cg17870 …	GO:0030285	integral to synaptic vesicle membrane	0.000723	0.0224	13.05	10615	4	610	3	[VGlut - vesicular glutamate transporter, fwe - flower, Syt1 - synaptotagmin 1]	GO:0005524	ATP binding	1.74e-05	0.00153	1.72	10615	629	610	62	[mle - maleless, fray - frayed, CG4089 - cg4089 gene product from transcript cg4089-ra, didum - dilute class unconventional myosin, Tbp-1 - tat-binding protein-1, CG3156 - cg3156 gene product from transcript cg3156-ra, Haspin - cg40080 gene product from transcript cg40080-ra, Cdk12 - cg7597 gene product from transcript cg7597-rb, Wnk - cg7177 gene product from transcript cg7177-ra, Mhc - myosin h…
GO:0007268	synaptic transmission	5.35e-09	9.85e-07	4.4	10615	83	610	21	[CaMKII - calcium/calmodulin-dependent protein kinase ii, VGlut - vesicular glutamate transporter, Nsf2 - nem-sensitive fusion protein 2, brp - bruchpilot, Caps - calcium activated protein for secretion, Snap25 - synapse protein 25, Frq2 - frequenin 2, Nrx-1 - neurexin 1, dlg1 - discs large 1, cals - calsyntenin-1, Eaat1 - excitatory amino acid transporter 1, Syt1 - synaptotagmin 1, cv-c - crossv…	GO:0005737	cytoplasm	0.000861	0.0258	1.49	10615	737	610	63	[csw - corkscrew, cry - cryptochrome, mle - maleless, faf - fat facets, Mob2 - cg11711 gene product from transcript cg11711-rc, Tbp-1 - tat-binding protein-1, ari-1 - ariadne, Hrb27C - heterogeneous nuclear ribonucleoprotein at 27c, Dys - dystrophin, sbr - small bristles, Pros29 - proteasome 29kd subunit, Nipped-A - cg33554 gene product from transcript cg33554-re, mbl - muscleblind, l(3)82Fd - cg…	GO:0032559	adenyl ribonucleotide binding	1.92e-05	0.00163	1.71	10615	631	610	62	[mle - maleless, fray - frayed, CG4089 - cg4089 gene product from transcript cg4089-ra, didum - dilute class unconventional myosin, Tbp-1 - tat-binding protein-1, CG3156 - cg3156 gene product from transcript cg3156-ra, Haspin - cg40080 gene product from transcript cg40080-ra, Cdk12 - cg7597 gene product from transcript cg7597-rb, Wnk - cg7177 gene product from transcript cg7177-ra, Mhc - myosin h…
GO:0051234	establishment of localization	5.81e-09	1.03e-06	1.66	10615	1269	610	121	[CG1090 - cg1090 gene product from transcript cg1090-rb, ine - inebriated, ced-6 - cg11804 gene product from transcript cg11804-rd, Zip3 - zinc/iron regulated transporter-related protein 3, didum - dilute class unconventional myosin, brp - bruchpilot, aralar1 - cg2139 gene product from transcript cg2139-rc, Caps - calcium activated protein for secretion, CG33296 - cg33296 gene product from transc…											GO:0030554	adenyl nucleotide binding	2.01e-05	0.00165	1.71	10615	632	610	62	[mle - maleless, fray - frayed, CG4089 - cg4089 gene product from transcript cg4089-ra, didum - dilute class unconventional myosin, Tbp-1 - tat-binding protein-1, CG3156 - cg3156 gene product from transcript cg3156-ra, Haspin - cg40080 gene product from transcript cg40080-ra, Cdk12 - cg7597 gene product from transcript cg7597-rb, Wnk - cg7177 gene product from transcript cg7177-ra, Mhc - myosin h…
GO:0065008	regulation of biological quality	9.28e-09	1.59e-06	1.94	10615	691	610	77	[yu - cg3249 gene product from transcript cg3249-rc, Parp - poly-(adp-ribose) polymerase, chif - chiffon, Snap25 - synapse protein 25, brp - bruchpilot, Caps - calcium activated protein for secretion, Adar - adenosine deaminase acting on rna, GRHR - gonadotropin-releasing hormone receptor, Galpha49B - g protein alpha49b, Frq2 - frequenin 2, lqf - liquid facets, SK - small conductance calcium-acti…											GO:0043168	anion binding	2.12e-05	0.00168	1.55	10615	966	610	86	[cry - cryptochrome, mle - maleless, PH4alphaEFB - prolyl-4-hydroxylase-alpha efb, fray - frayed, CG4089 - cg4089 gene product from transcript cg4089-ra, didum - dilute class unconventional myosin, Galpha49B - g protein alpha49b, Tbp-1 - tat-binding protein-1, CG3156 - cg3156 gene product from transcript cg3156-ra, Haspin - cg40080 gene product from transcript cg40080-ra, Cdk12 - cg7597 gene prod…
GO:0003008	system process	1.68e-08	2.8e-06	2.16	10615	467	610	58	[yu - cg3249 gene product from transcript cg3249-rc, ine - inebriated, lush - cg8807 gene product from transcript cg8807-ra, cry - cryptochrome, vsg - visgun, Mob2 - cg11711 gene product from transcript cg11711-rc, brp - bruchpilot, Galpha49B - g protein alpha49b, Or45b - odorant receptor 45b, Nrx-1 - neurexin 1, sei - seizure, rdgA - retinal degeneration a, 14-3-3zeta - cg17870 gene product from…											GO:0001077	RNA polymerase II core promoter proximal region sequence-specific DNA binding transcription factor activity involved in positive regulation of transcription	2.19e-05	0.00168	4.45	10615	43	610	11	[dsx - doublesex, E2f - e2f transcription factor, vvl - ventral veins lacking, oc - ocelliless, Mef2 - myocyte enhancer factor 2, ftz-f1 - ftz transcription factor 1, Camta - calmodulin-binding transcription activator, pan - pangolin, EcR - ecdysone receptor, Mrtf - myocardin-related transcription factor, ci - cubitus interruptus]
GO:0007626	locomotory behavior	1.69e-08	2.72e-06	3.6	10615	121	610	25	[cry - cryptochrome, Cul-3 - cullin-3, oc - ocelliless, tim - timeless, brp - bruchpilot, Adar - adenosine deaminase acting on rna, Galpha49B - g protein alpha49b, dlg1 - discs large 1, Syt1 - synaptotagmin 1, Eaat1 - excitatory amino acid transporter 1, tyf - twenty-four, nej - nejire, InR - insulin-like receptor, Atpalpha - na pump alpha subunit, Sh - shaker, unc-104 - cg8566 gene product from …											GO:0001228	RNA polymerase II transcription regulatory region sequence-specific DNA binding transcription factor activity involved in positive regulation of transcription	2.19e-05	0.00163	4.45	10615	43	610	11	[dsx - doublesex, E2f - e2f transcription factor, vvl - ventral veins lacking, oc - ocelliless, Mef2 - myocyte enhancer factor 2, ftz-f1 - ftz transcription factor 1, Camta - calmodulin-binding transcription activator, pan - pangolin, EcR - ecdysone receptor, Mrtf - myocardin-related transcription factor, ci - cubitus interruptus]
GO:0048489	synaptic vesicle transport	1.87e-08	2.93e-06	5.01	10615	59	610	17	[Syt7 - cg2381 gene product from transcript cg2381-rb, Arf51F - adp ribosylation factor 51f, tweek - cg42555 gene product from transcript cg42555-rh, Snap25 - synapse protein 25, Caps - calcium activated protein for secretion, sfl - sulfateless, lqf - liquid facets, Syt1 - synaptotagmin 1, shi - shibire, fwe - flower, Arf79F - adp ribosylation factor 79f, lap - like-ap180, unc-104 - cg8566 gene p…											GO:0004672	protein kinase activity	2.24e-05	0.00162	2.19	10615	254	610	32	[CaMKII - calcium/calmodulin-dependent protein kinase ii, fray - frayed, fs(1)h - female sterile (1) homeotic, bt - bent, CkIalpha - casein kinase ialpha, par-1 - cg8201 gene product from transcript cg8201-ru, Haspin - cg40080 gene product from transcript cg40080-ra, Cdk12 - cg7597 gene product from transcript cg7597-rb, Wnk - cg7177 gene product from transcript cg7177-ra, InR - insulin-like rece…
GO:0048583	regulation of response to stimulus	1.97e-08	2.99e-06	2.06	10615	541	610	64	[ine - inebriated, Parp - poly-(adp-ribose) polymerase, Def - defensin, Camta - calmodulin-binding transcription activator, Galpha49B - g protein alpha49b, lqf - liquid facets, rdgA - retinal degeneration a, shi - shibire, sog - short gastrulation, sNPF - short neuropeptide f precursor, pan - pangolin, Nipped-A - cg33554 gene product from transcript cg33554-re, Sh - shaker, rdgB - retinal degener…											GO:0005245	voltage-gated calcium channel activity	2.99e-05	0.00209	10.88	10615	8	610	5	[Ca-alpha1T - cg15899 gene product from transcript cg15899-re, Ca-alpha1D - ca[2+]-channel protein alpha[[1]] subunit d, trp - transient receptor potential, CG4587 - cg4587 gene product from transcript cg4587-rd, trpl - trp-like]
GO:0007623	circadian rhythm	2.22e-08	3.26e-06	4.47	10615	74	610	19	[cry - cryptochrome, Cul-3 - cullin-3, CG34400 - cg34400 gene product from transcript cg34400-rd, Hsp83 - heat shock protein 83, slo - slowpoke, tim - timeless, Adar - adenosine deaminase acting on rna, Pka-C1 - camp-dependent protein kinase 1, dlg1 - discs large 1, Nf1 - neurofibromin 1, tyf - twenty-four, nej - nejire, qvr - quiver, Mef2 - myocyte enhancer factor 2, InR - insulin-like receptor,…											GO:0005516	calmodulin binding	3.1e-05	0.0021	5.22	10615	30	610	9	[CaMKII - calcium/calmodulin-dependent protein kinase ii, ninaC - neither inactivation nor afterpotential c, Camta - calmodulin-binding transcription activator, trp - transient receptor potential, didum - dilute class unconventional myosin, poe - purity of essence, trpl - trp-like, SK - small conductance calcium-activated potassium channel, rdgC - retinal degeneration c]
GO:0048513	organ development	2.24e-08	3.21e-06	2.04	10615	555	610	65	[csw - corkscrew, oc - ocelliless, faf - fat facets, Sin3A - cg8815 gene product from transcript cg8815-rc, Acf1 - atp-dependent chromatin assembly factor large subunit, Idgf2 - imaginal disc growth factor 2, sog - short gastrulation, Dys - dystrophin, pan - pangolin, wb - wing blister, RASSF8 - cg5053 gene product from transcript cg5053-ra, mbl - muscleblind, ci - cubitus interruptus, sxc - supe…											GO:0036094	small molecule binding	3.44e-05	0.00227	1.45	10615	1270	610	106	[PH4alphaEFB - prolyl-4-hydroxylase-alpha efb, Sodh-1 - sorbitol dehydrogenase 1, NnaD - drosophila nna1 ortholog, CG4089 - cg4089 gene product from transcript cg4089-ra, didum - dilute class unconventional myosin, Sodh-2 - sorbitol dehydrogenase-2, Galpha49B - g protein alpha49b, Tbp-1 - tat-binding protein-1, CG6020 - cg6020 gene product from transcript cg6020-ra, CG3156 - cg3156 gene product f…
GO:0009653	anatomical structure morphogenesis	2.84e-08	3.95e-06	1.74	10615	972	610	97	[csw - corkscrew, Mob2 - cg11711 gene product from transcript cg11711-rc, Sin3A - cg8815 gene product from transcript cg8815-rc, LpR2 - lipophorin receptor 2, R - roughened, Sb - stubble, Dscam - down syndrome cell adhesion molecule, Appl - beta amyloid protein precursor-like, wb - wing blister, mbl - muscleblind, Mnn1 - menin 1, pigs - pickled eggs, eys - eyes shut, Irk2 - inwardly rectifying po…											GO:0015079	potassium ion transmembrane transporter activity	3.48e-05	0.00224	4.25	10615	45	610	11	[Shaw - shaker cognate w, CG1090 - cg1090 gene product from transcript cg1090-rb, nrv3 - nervana 3, slo - slowpoke, List - lithium-inducible slc6 transporter, Irk2 - inwardly rectifying potassium channel 2, Atpalpha - na pump alpha subunit, Sh - shaker, CG2893 - cg2893 gene product from transcript cg2893-re, sei - seizure, SK - small conductance calcium-activated potassium channel]
GO:0048512	circadian behavior	3.25e-08	4.41e-06	4.85	10615	61	610	17	[cry - cryptochrome, Cul-3 - cullin-3, CG34400 - cg34400 gene product from transcript cg34400-rd, Hsp83 - heat shock protein 83, slo - slowpoke, tim - timeless, Adar - adenosine deaminase acting on rna, Pka-C1 - camp-dependent protein kinase 1, dlg1 - discs large 1, Nf1 - neurofibromin 1, tyf - twenty-four, nej - nejire, qvr - quiver, Mef2 - myocyte enhancer factor 2, EcR - ecdysone receptor, Sh …											GO:0000982	RNA polymerase II core promoter proximal region sequence-specific DNA binding transcription factor activity	4.01e-05	0.00251	3.65	10615	62	610	13	[dsx - doublesex, vvl - ventral veins lacking, oc - ocelliless, ttk - tramtrack, Camta - calmodulin-binding transcription activator, E2f - e2f transcription factor, chn - charlatan, Mef2 - myocyte enhancer factor 2, ftz-f1 - ftz transcription factor 1, pan - pangolin, EcR - ecdysone receptor, Mrtf - myocardin-related transcription factor, ci - cubitus interruptus]
GO:0048511	rhythmic process	3.55e-08	4.69e-06	4.35	10615	76	610	19	[cry - cryptochrome, Cul-3 - cullin-3, Hsp83 - heat shock protein 83, CG34400 - cg34400 gene product from transcript cg34400-rd, slo - slowpoke, tim - timeless, Adar - adenosine deaminase acting on rna, Pka-C1 - camp-dependent protein kinase 1, dlg1 - discs large 1, Nf1 - neurofibromin 1, tyf - twenty-four, nej - nejire, qvr - quiver, Mef2 - myocyte enhancer factor 2, InR - insulin-like receptor,…											GO:0015171	amino acid transmembrane transporter activity	4.31e-05	0.00263	3.87	10615	54	610	12	[kcc - kazachoc, CG7708 - cg7708 gene product from transcript cg7708-ra, CG13248 - cg13248 gene product from transcript cg13248-ra, CG7888 - cg7888 gene product from transcript cg7888-rc, CG4630 - cg4630 gene product from transcript cg4630-ra, hoe1 - hoepel1, CG13743 - cg13743 gene product from transcript cg13743-ra, VGlut - vesicular glutamate transporter, List - lithium-inducible slc6 transport…
GO:0050890	cognition	3.78e-08	4.87e-06	3.57	10615	117	610	24	[futsch - cg34387 gene product from transcript cg34387-rf, yu - cg3249 gene product from transcript cg3249-rc, gish - gilgamesh, vsg - visgun, CaMKII - calcium/calmodulin-dependent protein kinase ii, Tequila - cg4821 gene product from transcript cg4821-re, dikar - cg42799 gene product from transcript cg42799-rc, trp - transient receptor potential, brp - bruchpilot, Mob2 - cg11711 gene product fro…											GO:0005262	calcium channel activity	5.13e-05	0.00305	5.57	10615	25	610	8	[Itp-r83A - inositol 1,4,5,-tris-phosphate receptor, Ca-alpha1T - cg15899 gene product from transcript cg15899-re, fwe - flower, Ca-alpha1D - ca[2+]-channel protein alpha[[1]] subunit d, trp - transient receptor potential, brp - bruchpilot, CG4587 - cg4587 gene product from transcript cg4587-rd, trpl - trp-like]
GO:0007611	learning or memory	3.78e-08	4.75e-06	3.57	10615	117	610	24	[futsch - cg34387 gene product from transcript cg34387-rf, yu - cg3249 gene product from transcript cg3249-rc, gish - gilgamesh, vsg - visgun, CaMKII - calcium/calmodulin-dependent protein kinase ii, Tequila - cg4821 gene product from transcript cg4821-re, dikar - cg42799 gene product from transcript cg42799-rc, trp - transient receptor potential, Mob2 - cg11711 gene product from transcript cg117…											GO:0022890	inorganic cation transmembrane transporter activity	5.25e-05	0.00304	2.07	10615	277	610	33	[ine - inebriated, CG1090 - cg1090 gene product from transcript cg1090-rb, CG7708 - cg7708 gene product from transcript cg7708-ra, nrv3 - nervana 3, Ca-alpha1T - cg15899 gene product from transcript cg15899-re, slo - slowpoke, trp - transient receptor potential, brp - bruchpilot, CG33296 - cg33296 gene product from transcript cg33296-rb, SK - small conductance calcium-activated potassium channel,…
GO:0050877	neurological system process	4.34e-08	5.33e-06	2.18	10615	432	610	54	[yu - cg3249 gene product from transcript cg3249-rc, ine - inebriated, lush - cg8807 gene product from transcript cg8807-ra, cry - cryptochrome, vsg - visgun, Mob2 - cg11711 gene product from transcript cg11711-rc, brp - bruchpilot, Galpha49B - g protein alpha49b, Or45b - odorant receptor 45b, Nrx-1 - neurexin 1, sei - seizure, rdgA - retinal degeneration a, 14-3-3zeta - cg17870 gene product from…											GO:0022857	transmembrane transporter activity	5.69e-05	0.00322	1.61	10615	737	610	68	[CG1090 - cg1090 gene product from transcript cg1090-rb, ine - inebriated, nAcRalpha-34E - nicotinic acetylcholine receptor alpha 34e, slo - slowpoke, Zip3 - zinc/iron regulated transporter-related protein 3, brp - bruchpilot, aralar1 - cg2139 gene product from transcript cg2139-rc, CG33296 - cg33296 gene product from transcript cg33296-rb, sei - seizure, SK - small conductance calcium-activated …
GO:0009605	response to external stimulus	4.69e-08	5.62e-06	2.27	10615	375	610	49	[chif - chiffon, cry - cryptochrome, Ptp99A - protein tyrosine phosphatase 99a, Galpha49B - g protein alpha49b, Dg - dystroglycan, rdgA - retinal degeneration a, Hrb27C - heterogeneous nuclear ribonucleoprotein at 27c, shi - shibire, Wnk - cg7177 gene product from transcript cg7177-ra, Dscam - down syndrome cell adhesion molecule, Sh - shaker, rdgB - retinal degeneration b, lap - like-ap180, para…											GO:0042803	protein homodimerization activity	9.22e-05	0.0051	3.21	10615	76	610	14	[dsx - doublesex, Mhc - myosin heavy chain, Hml - hemolectin, oc - ocelliless, bun - bunched, ttk - tramtrack, Camta - calmodulin-binding transcription activator, trp - transient receptor potential, grh - grainy head, CadN - cadherin-n, 14-3-3zeta - cg17870 gene product from transcript cg17870-rb, Dscam - down syndrome cell adhesion molecule, Liprin-gamma - cg11206 gene product from transcript cg…
GO:0016043	cellular component organization	4.89e-08	5.73e-06	1.5	10615	1736	610	150	[NnaD - drosophila nna1 ortholog, didum - dilute class unconventional myosin, brp - bruchpilot, Mob2 - cg11711 gene product from transcript cg11711-rc, Sin3A - cg8815 gene product from transcript cg8815-rc, LpR2 - lipophorin receptor 2, R - roughened, Sb - stubble, sNPF - short neuropeptide f precursor, Appl - beta amyloid protein precursor-like, Pros29 - proteasome 29kd subunit, mbl - muscleblin…											GO:0038024	cargo receptor activity	0.000118	0.00638	4.47	10615	35	610	9	[CG31221 - cg31221 gene product from transcript cg31221-ra, LpR2 - lipophorin receptor 2, pes - peste, Tequila - cg4821 gene product from transcript cg4821-re, Megalin - cg42611 gene product from transcript cg42611-ra, CG3829 - cg3829 gene product from transcript cg3829-ra, lox2 - lysyl oxidase-like 2, CG8909 - cg8909 gene product from transcript cg8909-rc, CG3921 - cg3921 gene product from trans…
GO:0044057	regulation of system process	5.08e-08	5.81e-06	4.47	10615	70	610	18	[Alk - cg8250 gene product from transcript cg8250-ra, spz5 - spatzle 5, GABA-B-R2 - metabotropic gaba-b receptor subtype 2, Snap25 - synapse protein 25, brp - bruchpilot, Pka-C1 - camp-dependent protein kinase 1, Frq2 - frequenin 2, Dg - dystroglycan, Syt1 - synaptotagmin 1, rl - rolled, comt - comatose, shi - shibire, qvr - quiver, Ank2 - ankyrin 2, Dys - dystrophin, Sh - shaker, CG13792 - cg137…											GO:0005261	cation channel activity	0.000193	0.0102	2.76	10615	101	610	16	[Itp-r83A - inositol 1,4,5,-tris-phosphate receptor, Ca-alpha1T - cg15899 gene product from transcript cg15899-re, nAcRalpha-34E - nicotinic acetylcholine receptor alpha 34e, slo - slowpoke, Irk2 - inwardly rectifying potassium channel 2, trp - transient receptor potential, brp - bruchpilot, SK - small conductance calcium-activated potassium channel, sei - seizure, Shaw - shaker cognate w, Ca-alp…
GO:0007622	rhythmic behavior	5.51e-08	6.17e-06	4.7	10615	63	610	17	[cry - cryptochrome, Cul-3 - cullin-3, CG34400 - cg34400 gene product from transcript cg34400-rd, Hsp83 - heat shock protein 83, slo - slowpoke, tim - timeless, Adar - adenosine deaminase acting on rna, Pka-C1 - camp-dependent protein kinase 1, dlg1 - discs large 1, Nf1 - neurofibromin 1, tyf - twenty-four, nej - nejire, qvr - quiver, Mef2 - myocyte enhancer factor 2, EcR - ecdysone receptor, Sh …											GO:0016773	phosphotransferase activity, alcohol group as acceptor	0.000227	0.0117	1.88	10615	324	610	35	[CaMKII - calcium/calmodulin-dependent protein kinase ii, fray - frayed, Ady43A - cg1851 gene product from transcript cg1851-ra, fs(1)h - female sterile (1) homeotic, bt - bent, CkIalpha - casein kinase ialpha, rdgA - retinal degeneration a, Haspin - cg40080 gene product from transcript cg40080-ra, par-1 - cg8201 gene product from transcript cg8201-ru, Cdk12 - cg7597 gene product from transcript …
GO:0071840	cellular component organization or biogenesis	1.07e-07	1.18e-05	1.49	10615	1757	610	150	[NnaD - drosophila nna1 ortholog, didum - dilute class unconventional myosin, brp - bruchpilot, Mob2 - cg11711 gene product from transcript cg11711-rc, Sin3A - cg8815 gene product from transcript cg8815-rc, LpR2 - lipophorin receptor 2, R - roughened, Sb - stubble, sNPF - short neuropeptide f precursor, Appl - beta amyloid protein precursor-like, Pros29 - proteasome 29kd subunit, mbl - muscleblin…											GO:0016301	kinase activity	0.000234	0.0118	1.84	10615	350	610	37	[CaMKII - calcium/calmodulin-dependent protein kinase ii, fray - frayed, Ady43A - cg1851 gene product from transcript cg1851-ra, fs(1)h - female sterile (1) homeotic, bt - bent, CkIalpha - casein kinase ialpha, dlg1 - discs large 1, rdgA - retinal degeneration a, Haspin - cg40080 gene product from transcript cg40080-ra, par-1 - cg8201 gene product from transcript cg8201-ru, Cdk12 - cg7597 gene pr…
GO:2000026	regulation of multicellular organismal development	1.09e-07	1.17e-05	2.33	10615	328	610	44	[csw - corkscrew, kug - kugelei, Lasp - cg3849 gene product from transcript cg3849-rb, oc - ocelliless, cno - canoe, didum - dilute class unconventional myosin, Galpha49B - g protein alpha49b, lqf - liquid facets, Mlp60A - muscle lim protein at 60a, Gef26 - cg9491 gene product from transcript cg9491-rb, Syt1 - synaptotagmin 1, cv-c - crossveinless c, par-1 - cg8201 gene product from transcript cg…											GO:0042802	identical protein binding	0.000245	0.0121	2.94	10615	83	610	14	[dsx - doublesex, Mhc - myosin heavy chain, Hml - hemolectin, oc - ocelliless, bun - bunched, ttk - tramtrack, Camta - calmodulin-binding transcription activator, trp - transient receptor potential, grh - grainy head, CadN - cadherin-n, 14-3-3zeta - cg17870 gene product from transcript cg17870-rb, Dscam - down syndrome cell adhesion molecule, Liprin-gamma - cg11206 gene product from transcript cg…
GO:0008038	neuron recognition	1.32e-07	1.39e-05	4.03	10615	82	610	19	[Sema-1a - cg18405 gene product from transcript cg18405-rd, dsx - doublesex, Ptp99A - protein tyrosine phosphatase 99a, pot - papillote, fray - frayed, plexA - plexin a, beat-IIa - beaten path iia, CG12004 - cg12004 gene product from transcript cg12004-rc, Galpha49B - g protein alpha49b, Fur1 - furin 1, Con - connectin, CadN - cadherin-n, Ten-a - tenascin accessory, fru - fruitless, dpr12 - cg343…											GO:0003779	actin binding	0.000322	0.0156	2.55	10615	116	610	17	[alpha-Cat - alpha catenin, Lasp - cg3849 gene product from transcript cg3849-rb, Msp-300 - muscle-specific protein 300, CG15609 - cg15609 gene product from transcript cg15609-rb, cno - canoe, Mical - molecule interacting with casl, didum - dilute class unconventional myosin, Cdep - cg31536 gene product from transcript cg31536-re, sls - sallimus, mim - missing-in-metastasis, shi - shibire, Dys - …
GO:0008037	cell recognition	1.62e-07	1.67e-05	3.98	10615	83	610	19	[dsx - doublesex, Sema-1a - cg18405 gene product from transcript cg18405-rd, Ptp99A - protein tyrosine phosphatase 99a, pot - papillote, fray - frayed, plexA - plexin a, beat-IIa - beaten path iia, CG12004 - cg12004 gene product from transcript cg12004-rc, Galpha49B - g protein alpha49b, Fur1 - furin 1, Con - connectin, Ten-a - tenascin accessory, CadN - cadherin-n, fru - fruitless, dpr12 - cg343…											GO:0046914	transition metal ion binding	0.00034	0.0162	1.43	10615	1060	610	87	[Lasp - cg3849 gene product from transcript cg3849-rb, Parp - poly-(adp-ribose) polymerase, chif - chiffon, PH4alphaEFB - prolyl-4-hydroxylase-alpha efb, Sodh-1 - sorbitol dehydrogenase 1, NnaD - drosophila nna1 ortholog, jim - cg11352 gene product from transcript cg11352-rb, poe - purity of essence, Acf1 - atp-dependent chromatin assembly factor large subunit, CG10631 - cg10631 gene product from…
GO:0060284	regulation of cell development	1.82e-07	1.84e-05	2.73	10615	204	610	32	[csw - corkscrew, Lasp - cg3849 gene product from transcript cg3849-rb, oc - ocelliless, didum - dilute class unconventional myosin, Galpha49B - g protein alpha49b, dlg1 - discs large 1, Gef26 - cg9491 gene product from transcript cg9491-rb, Syt1 - synaptotagmin 1, cv-c - crossveinless c, par-1 - cg8201 gene product from transcript cg8201-ru, Hrb27C - heterogeneous nuclear ribonucleoprotein at 27…											GO:0005543	phospholipid binding	0.000402	0.0187	2.43	10615	129	610	18	[Syt7 - cg2381 gene product from transcript cg2381-rb, CG42533 - cg42533 gene product from transcript cg42533-rf, Klp98A - kinesin-like protein at 98a, Caps - calcium activated protein for secretion, Cdep - cg31536 gene product from transcript cg31536-re, RhoGAP1A - cg40494 gene product from transcript cg40494-ra, Pld - phospholipase d, Syt1 - synaptotagmin 1, mim - missing-in-metastasis, shi - s…
GO:0048731	system development	2.87e-07	2.85e-05	2.37	10615	294	610	40	[csw - corkscrew, kug - kugelei, caps - capricious, oc - ocelliless, spz5 - spatzle 5, grh - grainy head, Aph-4 - alkaline phosphatase 4, Sin3A - cg8815 gene product from transcript cg8815-rc, Acf1 - atp-dependent chromatin assembly factor large subunit, CG31048 - cg31048 gene product from transcript cg31048-rb, dlg1 - discs large 1, fru - fruitless, tou - toutatis, cv-c - crossveinless c, crb - …											GO:0005326	neurotransmitter transporter activity	0.000503	0.023	4.69	10615	26	610	7	[ine - inebriated, VAChT - cg32848 gene product from transcript cg32848-ra, VGlut - vesicular glutamate transporter, List - lithium-inducible slc6 transporter, CG33296 - cg33296 gene product from transcript cg33296-rb, CG1732 - cg1732 gene product from transcript cg1732-ra, cpx - complexin]
GO:2000241	regulation of reproductive process	2.95e-07	2.87e-05	3.84	10615	86	610	19	[Lasp - cg3849 gene product from transcript cg3849-rb, Cul-3 - cullin-3, CaMKII - calcium/calmodulin-dependent protein kinase ii, Hsp83 - heat shock protein 83, bol - boule, tim - timeless, didum - dilute class unconventional myosin, Pka-C1 - camp-dependent protein kinase 1, dlg1 - discs large 1, Syt1 - synaptotagmin 1, E2f - e2f transcription factor, par-1 - cg8201 gene product from transcript c…											GO:0016772	transferase activity, transferring phosphorus-containing groups	0.000518	0.0233	1.65	10615	485	610	46	[CaMKII - calcium/calmodulin-dependent protein kinase ii, CG6767 - cg6767 gene product from transcript cg6767-ra, fray - frayed, Ady43A - cg1851 gene product from transcript cg1851-ra, fs(1)h - female sterile (1) homeotic, bt - bent, CkIalpha - casein kinase ialpha, dlg1 - discs large 1, rdgA - retinal degeneration a, Haspin - cg40080 gene product from transcript cg40080-ra, par-1 - cg8201 gene p…
GO:0007165	signal transduction	6.71e-07	6.4e-05	1.68	10615	900	610	87	[csw - corkscrew, DOR - cg11347 gene product from transcript cg11347-re, cry - cryptochrome, CCHa2 - cchamide-2, CG42788 - cg42788 gene product from transcript cg42788-rc, Pde11 - phosphodiesterase 11, Galpha49B - g protein alpha49b, GRHR - gonadotropin-releasing hormone receptor, rdgA - retinal degeneration a, CG31760 - cg31760 gene product from transcript cg31760-rb, RhoGAP100F - cg1976 gene pr…											GO:0015075	ion transmembrane transporter activity	0.000525	0.0231	1.6	10615	554	610	51	[ine - inebriated, CG1090 - cg1090 gene product from transcript cg1090-rb, nAcRalpha-34E - nicotinic acetylcholine receptor alpha 34e, slo - slowpoke, Zip3 - zinc/iron regulated transporter-related protein 3, brp - bruchpilot, CG33296 - cg33296 gene product from transcript cg33296-rb, sei - seizure, SK - small conductance calcium-activated potassium channel, CG42269 - cg42269 gene product from tr…
GO:0007476	imaginal disc-derived wing morphogenesis	1.05e-06	9.85e-05	2.62	10615	199	610	30	[bi - bifid, caps - capricious, Cul-3 - cullin-3, vsg - visgun, CG6767 - cg6767 gene product from transcript cg6767-ra, fs(1)h - female sterile (1) homeotic, Smr - smrter, Gef26 - cg9491 gene product from transcript cg9491-rb, E2f - e2f transcription factor, wb - wing blister, pan - pangolin, mbl - muscleblind, Mrtf - myocardin-related transcription factor, Lsd-2 - lipid storage droplet-2, l(3)82…											GO:0022891	substrate-specific transmembrane transporter activity	0.000595	0.0257	1.55	10615	627	610	56	[ine - inebriated, CG1090 - cg1090 gene product from transcript cg1090-rb, nAcRalpha-34E - nicotinic acetylcholine receptor alpha 34e, slo - slowpoke, Zip3 - zinc/iron regulated transporter-related protein 3, brp - bruchpilot, CG33296 - cg33296 gene product from transcript cg33296-rb, sei - seizure, SK - small conductance calcium-activated potassium channel, CG33281 - cg33281 gene product from tr…
GO:0055085	transmembrane transport	1.23e-06	0.000113	2.06	10615	405	610	48	[CG1090 - cg1090 gene product from transcript cg1090-rb, CG7708 - cg7708 gene product from transcript cg7708-ra, CG4630 - cg4630 gene product from transcript cg4630-ra, Ca-alpha1T - cg15899 gene product from transcript cg15899-re, slo - slowpoke, Zip3 - zinc/iron regulated transporter-related protein 3, trp - transient receptor potential, aralar1 - cg2139 gene product from transcript cg2139-rc, C…											GO:0004687	myosin light chain kinase activity	0.000723	0.0307	13.05	10615	4	610	3	[Strn-Mlck - stretchin-mlck, sls - sallimus, bt - bent]
GO:0007613	memory	1.83e-06	0.000166	3.74	10615	79	610	17	[yu - cg3249 gene product from transcript cg3249-rc, vsg - visgun, CaMKII - calcium/calmodulin-dependent protein kinase ii, Tequila - cg4821 gene product from transcript cg4821-re, dikar - cg42799 gene product from transcript cg42799-rc, brp - bruchpilot, Mob2 - cg11711 gene product from transcript cg11711-rc, Pka-C1 - camp-dependent protein kinase 1, Nf1 - neurofibromin 1, kis - kismet, Nmdar2 -…											GO:0022892	substrate-specific transporter activity	0.000787	0.0328	1.52	10615	677	610	59	[ine - inebriated, CG1090 - cg1090 gene product from transcript cg1090-rb, nAcRalpha-34E - nicotinic acetylcholine receptor alpha 34e, slo - slowpoke, Zip3 - zinc/iron regulated transporter-related protein 3, brp - bruchpilot, CG33296 - cg33296 gene product from transcript cg33296-rb, sei - seizure, SK - small conductance calcium-activated potassium channel, CG33281 - cg33281 gene product from tr…
GO:0006836	neurotransmitter transport	2.02e-06	0.000179	3.18	10615	115	610	21	[ine - inebriated, Syt7 - cg2381 gene product from transcript cg2381-rb, List - lithium-inducible slc6 transporter, Arf51F - adp ribosylation factor 51f, Nsf2 - nem-sensitive fusion protein 2, Snap25 - synapse protein 25, brp - bruchpilot, Caps - calcium activated protein for secretion, Frq2 - frequenin 2, CG33296 - cg33296 gene product from transcript cg33296-rb, lqf - liquid facets, Syt1 - syna…											GO:0005509	calcium ion binding	0.000913	0.0374	2	10615	209	610	24	[CG33978 - cg33978 gene product from transcript cg33978-rb, CG32103 - cg32103 gene product from transcript cg32103-rb, kug - kugelei, Cbp53E - calbindin 53e, Ndg - nidogen/entactin, CG15609 - cg15609 gene product from transcript cg15609-rb, eys - eyes shut, Megalin - cg42611 gene product from transcript cg42611-ra, aralar1 - cg2139 gene product from transcript cg2139-rc, Frq2 - frequenin 2, CadN …
GO:0001505	regulation of neurotransmitter levels	2.86e-06	0.00025	3.34	10615	99	610	19	[Syt7 - cg2381 gene product from transcript cg2381-rb, CG7708 - cg7708 gene product from transcript cg7708-ra, Arf51F - adp ribosylation factor 51f, Nsf2 - nem-sensitive fusion protein 2, Caps - calcium activated protein for secretion, brp - bruchpilot, Snap25 - synapse protein 25, Frq2 - frequenin 2, lqf - liquid facets, Gad1 - glutamic acid decarboxylase 1, Syt1 - synaptotagmin 1, nej - nejire,…
GO:0032879	regulation of localization	3.41e-06	0.000293	2.58	10615	189	610	28	[Lasp - cg3849 gene product from transcript cg3849-rb, tim - timeless, GABA-B-R2 - metabotropic gaba-b receptor subtype 2, trp - transient receptor potential, didum - dilute class unconventional myosin, Frq2 - frequenin 2, Syt1 - synaptotagmin 1, par-1 - cg8201 gene product from transcript cg8201-ru, Hrb27C - heterogeneous nuclear ribonucleoprotein at 27c, Dys - dystrophin, wb - wing blister, alp…
GO:0045475	locomotor rhythm	3.45e-06	0.000291	4.86	10615	43	610	12	[Nf1 - neurofibromin 1, tyf - twenty-four, Cul-3 - cullin-3, cry - cryptochrome, nej - nejire, CG34400 - cg34400 gene product from transcript cg34400-rd, Mef2 - myocyte enhancer factor 2, tim - timeless, Pka-C1 - camp-dependent protein kinase 1, Adar - adenosine deaminase acting on rna, Ac3 - cg1506 gene product from transcript cg1506-ra, dlg1 - discs large 1]
GO:0080090	regulation of primary metabolic process	4.9e-06	0.000408	1.56	10615	1057	610	95	[csw - corkscrew, DOR - cg11347 gene product from transcript cg11347-re, MED1 - mediator complex subunit 1, cry - cryptochrome, chif - chiffon, Parp - poly-(adp-ribose) polymerase, mle - maleless, oc - ocelliless, Camta - calmodulin-binding transcription activator, jim - cg11352 gene product from transcript cg11352-rb, faf - fat facets, Sin3A - cg8815 gene product from transcript cg8815-rc, Acf1 …
GO:0051128	regulation of cellular component organization	4.97e-06	0.000406	1.95	10615	438	610	49	[yu - cg3249 gene product from transcript cg3249-rc, Lasp - cg3849 gene product from transcript cg3849-rb, didum - dilute class unconventional myosin, Syt1 - synaptotagmin 1, knrl - knirps-like, Hrb27C - heterogeneous nuclear ribonucleoprotein at 27c, R - roughened, shi - shibire, Cip4 - cg15015 gene product from transcript cg15015-rg, ttk - tramtrack, wts - warts, Pka-C1 - camp-dependent protein…
GO:0035114	imaginal disc-derived appendage morphogenesis	5.21e-06	0.000419	2.32	10615	248	610	33	[bi - bifid, caps - capricious, Cul-3 - cullin-3, vsg - visgun, CG6767 - cg6767 gene product from transcript cg6767-ra, fs(1)h - female sterile (1) homeotic, Smr - smrter, Gef26 - cg9491 gene product from transcript cg9491-rb, E2f - e2f transcription factor, ct - cut, pan - pangolin, wb - wing blister, mbl - muscleblind, Mrtf - myocardin-related transcription factor, l(3)82Fd - cg32464 gene produ…
GO:0043954	cellular component maintenance	5.38e-06	0.000427	5.61	10615	31	610	10	[rdgA - retinal degeneration a, RhoGAP100F - cg1976 gene product from transcript cg1976-rd, crb - crumbs, rl - rolled, shi - shibire, Doa - darkener of apricot, p120ctn - adherens junction protein p120, brp - bruchpilot, rdgB - retinal degeneration b, rdgC - retinal degeneration c]
GO:0070588	calcium ion transmembrane transport	6.05e-06	0.000472	10.44	10615	10	610	6	[Ca-alpha1T - cg15899 gene product from transcript cg15899-re, Itp-r83A - inositol 1,4,5,-tris-phosphate receptor, Ca-alpha1D - ca[2+]-channel protein alpha[[1]] subunit d, trp - transient receptor potential, trpl - trp-like, PMCA - plasma membrane calcium atpase]
GO:0035107	appendage morphogenesis	6.2e-06	0.000477	2.3	10615	250	610	33	[bi - bifid, caps - capricious, Cul-3 - cullin-3, vsg - visgun, CG6767 - cg6767 gene product from transcript cg6767-ra, fs(1)h - female sterile (1) homeotic, Smr - smrter, Gef26 - cg9491 gene product from transcript cg9491-rb, E2f - e2f transcription factor, ct - cut, pan - pangolin, wb - wing blister, mbl - muscleblind, Mrtf - myocardin-related transcription factor, l(3)82Fd - cg32464 gene produ…
GO:0042391	regulation of membrane potential	7.72e-06	0.000585	6.96	10615	20	610	8	[Itp-r83A - inositol 1,4,5,-tris-phosphate receptor, Irk2 - inwardly rectifying potassium channel 2, Adar - adenosine deaminase acting on rna, Sh - shaker, Galpha49B - g protein alpha49b, CG13792 - cg13792 gene product from transcript cg13792-ra, SK - small conductance calcium-activated potassium channel, Eaat1 - excitatory amino acid transporter 1]
GO:0009966	regulation of signal transduction	7.74e-06	0.000578	1.95	10615	420	610	47	[Epac - cg34392 gene product from transcript cg34392-rc, cno - canoe, Camta - calmodulin-binding transcription activator, CG4022 - cg4022 gene product from transcript cg4022-rc, CkIalpha - casein kinase ialpha, Unc-89 - cg33519 gene product from transcript cg33519-rc, Galpha49B - g protein alpha49b, lqf - liquid facets, Gef26 - cg9491 gene product from transcript cg9491-rb, rdgA - retinal degener…
GO:0007616	long-term memory	8.17e-06	0.000602	4.19	10615	54	610	13	[yu - cg3249 gene product from transcript cg3249-rc, vsg - visgun, CaMKII - calcium/calmodulin-dependent protein kinase ii, Tequila - cg4821 gene product from transcript cg4821-re, dikar - cg42799 gene product from transcript cg42799-rc, Mob2 - cg11711 gene product from transcript cg11711-rc, Nf1 - neurofibromin 1, Nmdar2 - nmda receptor 2, pst - pastrel, Appl - beta amyloid protein precursor-lik…
GO:0035120	post-embryonic appendage morphogenesis	8.26e-06	0.000599	2.3	10615	242	610	32	[bi - bifid, caps - capricious, Cul-3 - cullin-3, vsg - visgun, CG6767 - cg6767 gene product from transcript cg6767-ra, fs(1)h - female sterile (1) homeotic, Smr - smrter, Gef26 - cg9491 gene product from transcript cg9491-rb, E2f - e2f transcription factor, pan - pangolin, wb - wing blister, mbl - muscleblind, Mrtf - myocardin-related transcription factor, l(3)82Fd - cg32464 gene product from tr…
GO:0042330	taxis	9e-06	0.000644	2.29	10615	243	610	32	[caps - capricious, cry - cryptochrome, Ptp99A - protein tyrosine phosphatase 99a, chif - chiffon, Mical - molecule interacting with casl, spz5 - spatzle 5, tim - timeless, plexA - plexin a, Galpha49B - g protein alpha49b, Dg - dystroglycan, dlg1 - discs large 1, rdgA - retinal degeneration a, Hrb27C - heterogeneous nuclear ribonucleoprotein at 27c, Wnk - cg7177 gene product from transcript cg717…
GO:0007635	chemosensory behavior	9.92e-06	0.000701	3.2	10615	98	610	18	[futsch - cg34387 gene product from transcript cg34387-rf, lush - cg8807 gene product from transcript cg8807-ra, gish - gilgamesh, vsg - visgun, dikar - cg42799 gene product from transcript cg42799-rc, GABA-B-R2 - metabotropic gaba-b receptor subtype 2, trp - transient receptor potential, Mob2 - cg11711 gene product from transcript cg11711-rc, Pka-C1 - camp-dependent protein kinase 1, Gad1 - glut…
GO:0042048	olfactory behavior	1.02e-05	0.000707	3.32	10615	89	610	17	[lush - cg8807 gene product from transcript cg8807-ra, futsch - cg34387 gene product from transcript cg34387-rf, vsg - visgun, gish - gilgamesh, dikar - cg42799 gene product from transcript cg42799-rc, GABA-B-R2 - metabotropic gaba-b receptor subtype 2, trp - transient receptor potential, Mob2 - cg11711 gene product from transcript cg11711-rc, Pka-C1 - camp-dependent protein kinase 1, Gad1 - glut…
GO:0048519	negative regulation of biological process	1.55e-05	0.00107	1.63	10615	790	610	74	[yu - cg3249 gene product from transcript cg3249-rc, cry - cryptochrome, oc - ocelliless, faf - fat facets, Sin3A - cg8815 gene product from transcript cg8815-rc, Acf1 - atp-dependent chromatin assembly factor large subunit, Galpha49B - g protein alpha49b, lqf - liquid facets, Hrb27C - heterogeneous nuclear ribonucleoprotein at 27c, R - roughened, Ank2 - ankyrin 2, sog - short gastrulation, Cip4 …
GO:0009888	tissue development	1.68e-05	0.00114	2.79	10615	131	610	21	[csw - corkscrew, Alk - cg8250 gene product from transcript cg8250-ra, Msp-300 - muscle-specific protein 300, bun - bunched, bt - bent, Acf1 - atp-dependent chromatin assembly factor large subunit, gol - goliath, Mlp60A - muscle lim protein at 60a, E2f - e2f transcription factor, mam - mastermind, Zasp66 - z band alternatively spliced pdz-motif protein 66, sls - sallimus, Mef2 - myocyte enhancer …
GO:0042052	rhabdomere development	1.81e-05	0.00121	4.97	10615	35	610	10	[crb - crumbs, Syn2 - syntrophin-like 2, CG34400 - cg34400 gene product from transcript cg34400-rd, oc - ocelliless, eys - eyes shut, grh - grainy head, didum - dilute class unconventional myosin, Mob2 - cg11711 gene product from transcript cg11711-rc, mbl - muscleblind, TER94 - cg2331 gene product from transcript cg2331-ra]
GO:0048589	developmental growth	1.9e-05	0.00125	2.85	10615	122	610	20	[ine - inebriated, hyd - hyperplastic discs, bun - bunched, mle - maleless, cno - canoe, ttk - tramtrack, poe - purity of essence, wts - warts, Ten-a - tenascin accessory, CadN - cadherin-n, dlg1 - discs large 1, Dg - dystroglycan, Nf1 - neurofibromin 1, par-1 - cg8201 gene product from transcript cg8201-ru, Ank2 - ankyrin 2, Dscam - down syndrome cell adhesion molecule, InR - insulin-like recept…
GO:0040007	growth	2.22e-05	0.00144	2.6	10615	154	610	23	[ine - inebriated, bi - bifid, hyd - hyperplastic discs, bun - bunched, mle - maleless, cno - canoe, ttk - tramtrack, poe - purity of essence, wts - warts, CadN - cadherin-n, Ten-a - tenascin accessory, Dg - dystroglycan, dlg1 - discs large 1, E2f - e2f transcription factor, Nf1 - neurofibromin 1, par-1 - cg8201 gene product from transcript cg8201-ru, Ank2 - ankyrin 2, Dscam - down syndrome cell …
GO:0008306	associative learning	2.29e-05	0.00147	3.83	10615	59	610	13	[futsch - cg34387 gene product from transcript cg34387-rf, vsg - visgun, gish - gilgamesh, dikar - cg42799 gene product from transcript cg42799-rc, trp - transient receptor potential, Mob2 - cg11711 gene product from transcript cg11711-rc, Pka-C1 - camp-dependent protein kinase 1, Nrx-1 - neurexin 1, Gad1 - glutamic acid decarboxylase 1, Nf1 - neurofibromin 1, 14-3-3zeta - cg17870 gene product fr…
GO:0008355	olfactory learning	2.33e-05	0.00149	4.09	10615	51	610	12	[futsch - cg34387 gene product from transcript cg34387-rf, Nf1 - neurofibromin 1, gish - gilgamesh, 14-3-3zeta - cg17870 gene product from transcript cg17870-rb, vsg - visgun, shi - shibire, pst - pastrel, dikar - cg42799 gene product from transcript cg42799-rc, trp - transient receptor potential, Mob2 - cg11711 gene product from transcript cg11711-rc, Pka-C1 - camp-dependent protein kinase 1, Ga…
GO:2000243	positive regulation of reproductive process	2.41e-05	0.00151	8.7	10615	12	610	6	[E2f - e2f transcription factor, Lasp - cg3849 gene product from transcript cg3849-rb, bol - boule, qvr - quiver, didum - dilute class unconventional myosin, EcR - ecdysone receptor]
GO:0048518	positive regulation of biological process	2.55e-05	0.00159	1.68	10615	664	610	64	[DOR - cg11347 gene product from transcript cg11347-re, Parp - poly-(adp-ribose) polymerase, Lasp - cg3849 gene product from transcript cg3849-rb, CG10990 - cg10990 gene product from transcript cg10990-rb, mle - maleless, oc - ocelliless, Def - defensin, Camta - calmodulin-binding transcription activator, didum - dilute class unconventional myosin, lqf - liquid facets, tou - toutatis, Hrb27C - he…
GO:0040008	regulation of growth	2.64e-05	0.00162	2.41	10615	188	610	26	[kug - kugelei, crb - crumbs, shi - shibire, InR - insulin-like receptor, sNPF - short neuropeptide f precursor, Cip4 - cg15015 gene product from transcript cg15015-rg, RASSF8 - cg5053 gene product from transcript cg5053-ra, dsx - doublesex, futsch - cg34387 gene product from transcript cg34387-rf, Rab7 - rab-protein 7, Alk - cg8250 gene product from transcript cg8250-ra, bun - bunched, Nsf2 - ne…
GO:0044700	single organism signaling	2.75e-05	0.00167	2.06	10615	304	610	36	[ine - inebriated, caps - capricious, CaMKII - calcium/calmodulin-dependent protein kinase ii, Pde11 - phosphodiesterase 11, Snap25 - synapse protein 25, Caps - calcium activated protein for secretion, brp - bruchpilot, Frq2 - frequenin 2, Nrx-1 - neurexin 1, dlg1 - discs large 1, Syt1 - synaptotagmin 1, Eaat1 - excitatory amino acid transporter 1, cals - calsyntenin-1, cv-c - crossveinless c, Cy…
GO:0023052	signaling	2.75e-05	0.00165	2.06	10615	304	610	36	[ine - inebriated, caps - capricious, CaMKII - calcium/calmodulin-dependent protein kinase ii, Pde11 - phosphodiesterase 11, Snap25 - synapse protein 25, Caps - calcium activated protein for secretion, brp - bruchpilot, Frq2 - frequenin 2, Nrx-1 - neurexin 1, dlg1 - discs large 1, Syt1 - synaptotagmin 1, Eaat1 - excitatory amino acid transporter 1, cals - calsyntenin-1, cv-c - crossveinless c, Cy…
GO:0042221	response to chemical stimulus	2.77e-05	0.00164	1.66	10615	693	610	66	[lush - cg8807 gene product from transcript cg8807-ra, DOR - cg11347 gene product from transcript cg11347-re, csw - corkscrew, chif - chiffon, Ptp99A - protein tyrosine phosphatase 99a, vsg - visgun, slo - slowpoke, unc79 - cg5237 gene product from transcript cg5237-rb, Mob2 - cg11711 gene product from transcript cg11711-rc, Or45b - odorant receptor 45b, Galpha49B - g protein alpha49b, Dg - dystr…
GO:0048522	positive regulation of cellular process	2.81e-05	0.00165	1.71	10615	612	610	60	[DOR - cg11347 gene product from transcript cg11347-re, Parp - poly-(adp-ribose) polymerase, Lasp - cg3849 gene product from transcript cg3849-rb, CG10990 - cg10990 gene product from transcript cg10990-rb, oc - ocelliless, mle - maleless, Def - defensin, Camta - calmodulin-binding transcription activator, didum - dilute class unconventional myosin, lqf - liquid facets, tou - toutatis, Hrb27C - he…
GO:0048523	negative regulation of cellular process	2.9e-05	0.00168	1.65	10615	694	610	66	[yu - cg3249 gene product from transcript cg3249-rc, cry - cryptochrome, oc - ocelliless, faf - fat facets, Sin3A - cg8815 gene product from transcript cg8815-rc, Acf1 - atp-dependent chromatin assembly factor large subunit, Galpha49B - g protein alpha49b, lqf - liquid facets, Hrb27C - heterogeneous nuclear ribonucleoprotein at 27c, R - roughened, Ank2 - ankyrin 2, sog - short gastrulation, Cip4 …
GO:0048168	regulation of neuronal synaptic plasticity	2.99e-05	0.00171	10.88	10615	8	610	5	[comt - comatose, shi - shibire, spz5 - spatzle 5, Dys - dystrophin, Snap25 - synapse protein 25]
GO:0019222	regulation of metabolic process	2.99e-05	0.00169	1.46	10615	1251	610	105	[csw - corkscrew, chif - chiffon, Def - defensin, Camta - calmodulin-binding transcription activator, jim - cg11352 gene product from transcript cg11352-rb, Sin3A - cg8815 gene product from transcript cg8815-rc, Galpha49B - g protein alpha49b, CG1965 - cg1965 gene product from transcript cg1965-ra, knrl - knirps-like, Hrb27C - heterogeneous nuclear ribonucleoprotein at 27c, 14-3-3zeta - cg17870 g…
GO:0048488	synaptic vesicle endocytosis	3.1e-05	0.00173	5.22	10615	30	610	9	[shi - shibire, Arf51F - adp ribosylation factor 51f, fwe - flower, tweek - cg42555 gene product from transcript cg42555-rh, Arf79F - adp ribosylation factor 79f, sfl - sulfateless, lap - like-ap180, lqf - liquid facets, Syt1 - synaptotagmin 1]
GO:0006996	organelle organization	3.11e-05	0.00173	1.53	10615	976	610	86	[yu - cg3249 gene product from transcript cg3249-rc, Parp - poly-(adp-ribose) polymerase, oc - ocelliless, NnaD - drosophila nna1 ortholog, didum - dilute class unconventional myosin, brp - bruchpilot, Mob2 - cg11711 gene product from transcript cg11711-rc, Acf1 - atp-dependent chromatin assembly factor large subunit, Dg - dystroglycan, tou - toutatis, CG31414 - cg31414 gene product from transcri…
GO:0007154	cell communication	3.18e-05	0.00174	1.96	10615	355	610	40	[caps - capricious, CaMKII - calcium/calmodulin-dependent protein kinase ii, Pde11 - phosphodiesterase 11, Snap25 - synapse protein 25, Caps - calcium activated protein for secretion, brp - bruchpilot, Frq2 - frequenin 2, Nrx-1 - neurexin 1, dlg1 - discs large 1, Gef26 - cg9491 gene product from transcript cg9491-rb, Syt1 - synaptotagmin 1, cals - calsyntenin-1, Eaat1 - excitatory amino acid tran…
GO:0060255	regulation of macromolecule metabolic process	3.31e-05	0.0018	1.5	10615	1093	610	94	[csw - corkscrew, DOR - cg11347 gene product from transcript cg11347-re, MED1 - mediator complex subunit 1, cry - cryptochrome, chif - chiffon, Parp - poly-(adp-ribose) polymerase, mle - maleless, oc - ocelliless, Camta - calmodulin-binding transcription activator, jim - cg11352 gene product from transcript cg11352-rb, faf - fat facets, Sin3A - cg8815 gene product from transcript cg8815-rc, Acf1 …
GO:0045433	male courtship behavior, veined wing generated song production	4.26e-05	0.00229	8.03	10615	13	610	6	[dsx - doublesex, mle - maleless, shi - shibire, slo - slowpoke, para - paralytic, fru - fruitless]
GO:0006464	cellular protein modification process	4.56e-05	0.00242	1.65	10615	663	610	63	[csw - corkscrew, Parp - poly-(adp-ribose) polymerase, Ptp99A - protein tyrosine phosphatase 99a, PH4alphaEFB - prolyl-4-hydroxylase-alpha efb, fray - frayed, CG4089 - cg4089 gene product from transcript cg4089-ra, faf - fat facets, Asph - aspartyl beta-hydroxylase, SelR - cg6584 gene product from transcript cg6584-ri, Haspin - cg40080 gene product from transcript cg40080-ra, Cdk12 - cg7597 gene …
GO:0036211	protein modification process	4.56e-05	0.0024	1.65	10615	663	610	63	[csw - corkscrew, Parp - poly-(adp-ribose) polymerase, Ptp99A - protein tyrosine phosphatase 99a, PH4alphaEFB - prolyl-4-hydroxylase-alpha efb, fray - frayed, CG4089 - cg4089 gene product from transcript cg4089-ra, faf - fat facets, Asph - aspartyl beta-hydroxylase, SelR - cg6584 gene product from transcript cg6584-ri, Haspin - cg40080 gene product from transcript cg40080-ra, Cdk12 - cg7597 gene …
GO:0051716	cellular response to stimulus	4.77e-05	0.00248	1.46	10615	1206	610	101	[csw - corkscrew, CCHa2 - cchamide-2, GRHR - gonadotropin-releasing hormone receptor, Galpha49B - g protein alpha49b, CG31760 - cg31760 gene product from transcript cg31760-rb, 14-3-3zeta - cg17870 gene product from transcript cg17870-rb, R - roughened, sNPF - short neuropeptide f precursor, RASSF8 - cg5053 gene product from transcript cg5053-ra, rdgB - retinal degeneration b, trpl - trp-like, Mn…
GO:0048172	regulation of short-term neuronal synaptic plasticity	5.16e-05	0.00266	13.92	10615	5	610	4	[comt - comatose, shi - shibire, Dys - dystrophin, Snap25 - synapse protein 25]
GO:0034059	response to anoxia	5.16e-05	0.00263	13.92	10615	5	610	4	[InR - insulin-like receptor, trp - transient receptor potential, trpl - trp-like, fau - cg6544 gene product from transcript cg6544-rg]
GO:0060537	muscle tissue development	5.49e-05	0.00277	6.41	10615	19	610	7	[E2f - e2f transcription factor, Msp-300 - muscle-specific protein 300, sls - sallimus, Mef2 - myocyte enhancer factor 2, vkg - viking, EcR - ecdysone receptor, Mlp60A - muscle lim protein at 60a]
GO:0007267	cell-cell signaling	5.56e-05	0.00278	2.02	10615	302	610	35	[caps - capricious, CaMKII - calcium/calmodulin-dependent protein kinase ii, Pde11 - phosphodiesterase 11, Snap25 - synapse protein 25, Caps - calcium activated protein for secretion, brp - bruchpilot, Frq2 - frequenin 2, Nrx-1 - neurexin 1, dlg1 - discs large 1, Syt1 - synaptotagmin 1, Eaat1 - excitatory amino acid transporter 1, cals - calsyntenin-1, cv-c - crossveinless c, Cyp309a1 - cg9964 ge…
GO:0007269	neurotransmitter secretion	6.15e-05	0.00305	3.03	10615	92	610	16	[Syt7 - cg2381 gene product from transcript cg2381-rb, Arf51F - adp ribosylation factor 51f, Nsf2 - nem-sensitive fusion protein 2, Snap25 - synapse protein 25, Caps - calcium activated protein for secretion, brp - bruchpilot, Frq2 - frequenin 2, lqf - liquid facets, Syt1 - synaptotagmin 1, nej - nejire, comt - comatose, Arf79F - adp ribosylation factor 79f, lap - like-ap180, Csp - cysteine strin…
GO:0016198	axon choice point recognition	7.04e-05	0.00346	5.35	10615	26	610	8	[dsx - doublesex, Sema-1a - cg18405 gene product from transcript cg18405-rd, plexA - plexin a, beat-IIa - beaten path iia, lola - longitudinals lacking, Galpha49B - g protein alpha49b, fru - fruitless, shot - short stop]
GO:0048167	regulation of synaptic plasticity	7.09e-05	0.00345	7.46	10615	14	610	6	[comt - comatose, shi - shibire, spz5 - spatzle 5, Dys - dystrophin, brp - bruchpilot, Snap25 - synapse protein 25]
GO:0050905	neuromuscular process	7.09e-05	0.00342	7.46	10615	14	610	6	[Sema-1a - cg18405 gene product from transcript cg18405-rd, ttk - tramtrack, Doa - darkener of apricot, Atpalpha - na pump alpha subunit, lola - longitudinals lacking, Csp - cysteine string protein]
GO:0030537	larval behavior	7.15e-05	0.00341	4.75	10615	33	610	9	[Itp-r83A - inositol 1,4,5,-tris-phosphate receptor, shi - shibire, sNPF - short neuropeptide f precursor, EcR - ecdysone receptor, Sh - shaker, unc-104 - cg8566 gene product from transcript cg8566-rb, Gad1 - glutamic acid decarboxylase 1, Eaat1 - excitatory amino acid transporter 1, Syt1 - synaptotagmin 1]
GO:0046903	secretion	7.91e-05	0.00374	2.52	10615	145	610	21	[Syt7 - cg2381 gene product from transcript cg2381-rb, Arf51F - adp ribosylation factor 51f, Nsf2 - nem-sensitive fusion protein 2, brp - bruchpilot, Caps - calcium activated protein for secretion, Snap25 - synapse protein 25, Frq2 - frequenin 2, lqf - liquid facets, Syt1 - synaptotagmin 1, nej - nejire, comt - comatose, Doa - darkener of apricot, pst - pastrel, BM-40-SPARC - cg6378 gene product …
GO:0045187	regulation of circadian sleep/wake cycle, sleep	8.03e-05	0.00376	6.09	10615	20	610	7	[Cul-3 - cullin-3, Hsp83 - heat shock protein 83, qvr - quiver, tim - timeless, Pka-C1 - camp-dependent protein kinase 1, EcR - ecdysone receptor, Sh - shaker]
GO:0048666	neuron development	8.04e-05	0.00373	2.96	10615	94	610	16	[Alk - cg8250 gene product from transcript cg8250-ra, oc - ocelliless, ttk - tramtrack, Sin3A - cg8815 gene product from transcript cg8815-rc, Acf1 - atp-dependent chromatin assembly factor large subunit, CadN - cadherin-n, E2f - e2f transcription factor, crb - crumbs, rl - rolled, Doa - darkener of apricot, Dscam - down syndrome cell adhesion molecule, EcR - ecdysone receptor, CG8538 - cg8538 ge…
GO:0023061	signal release	8.04e-05	0.0037	2.96	10615	94	610	16	[Syt7 - cg2381 gene product from transcript cg2381-rb, Arf51F - adp ribosylation factor 51f, Nsf2 - nem-sensitive fusion protein 2, Snap25 - synapse protein 25, Caps - calcium activated protein for secretion, brp - bruchpilot, Frq2 - frequenin 2, lqf - liquid facets, Syt1 - synaptotagmin 1, nej - nejire, comt - comatose, Arf79F - adp ribosylation factor 79f, lap - like-ap180, Csp - cysteine strin…
GO:0031323	regulation of cellular metabolic process	8.9e-05	0.00406	1.46	10615	1107	610	93	[csw - corkscrew, DOR - cg11347 gene product from transcript cg11347-re, MED1 - mediator complex subunit 1, cry - cryptochrome, chif - chiffon, Parp - poly-(adp-ribose) polymerase, mle - maleless, oc - ocelliless, Def - defensin, Camta - calmodulin-binding transcription activator, jim - cg11352 gene product from transcript cg11352-rb, faf - fat facets, Sin3A - cg8815 gene product from transcript …
GO:0006897	endocytosis	9.17e-05	0.00414	2.93	10615	95	610	16	[Rab7 - rab-protein 7, ced-6 - cg11804 gene product from transcript cg11804-rd, Arf51F - adp ribosylation factor 51f, faf - fat facets, tweek - cg42555 gene product from transcript cg42555-rh, sfl - sulfateless, lqf - liquid facets, rb - ruby, Syt1 - synaptotagmin 1, Src42A - src oncogene at 42a, shi - shibire, fwe - flower, Dscam - down syndrome cell adhesion molecule, Arf79F - adp ribosylation …
GO:0007612	learning	9.39e-05	0.00421	3.38	10615	67	610	13	[futsch - cg34387 gene product from transcript cg34387-rf, vsg - visgun, gish - gilgamesh, dikar - cg42799 gene product from transcript cg42799-rc, trp - transient receptor potential, Mob2 - cg11711 gene product from transcript cg11711-rc, Pka-C1 - camp-dependent protein kinase 1, Nrx-1 - neurexin 1, Gad1 - glutamic acid decarboxylase 1, Nf1 - neurofibromin 1, 14-3-3zeta - cg17870 gene product fr…
GO:0031325	positive regulation of cellular metabolic process	9.85e-05	0.00438	1.94	10615	323	610	36	[DOR - cg11347 gene product from transcript cg11347-re, Parp - poly-(adp-ribose) polymerase, mle - maleless, oc - ocelliless, Def - defensin, Camta - calmodulin-binding transcription activator, grh - grainy head, tou - toutatis, E2f - e2f transcription factor, crb - crumbs, tyf - twenty-four, Hrb27C - heterogeneous nuclear ribonucleoprotein at 27c, nej - nejire, pan - pangolin, lola - longitudina…
GO:0001654	eye development	9.9e-05	0.00436	2.62	10615	126	610	19	[futsch - cg34387 gene product from transcript cg34387-rf, hyd - hyperplastic discs, bun - bunched, cno - canoe, faf - fat facets, Pka-C1 - camp-dependent protein kinase 1, wts - warts, hth - homothorax, Gef26 - cg9491 gene product from transcript cg9491-rb, skd - skuld, Syn2 - syntrophin-like 2, mam - mastermind, chn - charlatan, nej - nejire, Src42A - src oncogene at 42a, Doa - darkener of apri…
GO:0042752	regulation of circadian rhythm	0.000101	0.00439	4.14	10615	42	610	10	[Cul-3 - cullin-3, cry - cryptochrome, Hsp83 - heat shock protein 83, qvr - quiver, eys - eyes shut, tim - timeless, Pka-C1 - camp-dependent protein kinase 1, Adar - adenosine deaminase acting on rna, EcR - ecdysone receptor, Sh - shaker]
GO:0042051	compound eye photoreceptor development	0.000101	0.00435	4.14	10615	42	610	10	[crb - crumbs, rl - rolled, Alk - cg8250 gene product from transcript cg8250-ra, oc - ocelliless, ttk - tramtrack, Doa - darkener of apricot, lola - longitudinals lacking, CG8538 - cg8538 gene product from transcript cg8538-rd, rno - rhinoceros, CadN - cadherin-n]
GO:0016199	axon midline choice point recognition	0.000114	0.00492	5.8	10615	21	610	7	[Sema-1a - cg18405 gene product from transcript cg18405-rd, dsx - doublesex, plexA - plexin a, lola - longitudinals lacking, Galpha49B - g protein alpha49b, fru - fruitless, shot - short stop]
GO:0048588	developmental cell growth	0.000118	0.00503	4.47	10615	35	610	9	[ine - inebriated, Nf1 - neurofibromin 1, mle - maleless, Ank2 - ankyrin 2, InR - insulin-like receptor, Dscam - down syndrome cell adhesion molecule, poe - purity of essence, Sh - shaker, CadN - cadherin-n]
GO:0006357	regulation of transcription from RNA polymerase II promoter	0.00012	0.00506	1.86	10615	364	610	39	[DOR - cg11347 gene product from transcript cg11347-re, csw - corkscrew, bi - bifid, MED1 - mediator complex subunit 1, twin - cg31137 gene product from transcript cg31137-rb, oc - ocelliless, mle - maleless, tim - timeless, Camta - calmodulin-binding transcription activator, grh - grainy head, fs(1)h - female sterile (1) homeotic, tou - toutatis, E2f - e2f transcription factor, ct - cut, nej - n…
GO:0032940	secretion by cell	0.000127	0.00534	2.5	10615	139	610	20	[Syt7 - cg2381 gene product from transcript cg2381-rb, Arf51F - adp ribosylation factor 51f, Nsf2 - nem-sensitive fusion protein 2, Caps - calcium activated protein for secretion, brp - bruchpilot, Snap25 - synapse protein 25, Frq2 - frequenin 2, lqf - liquid facets, Syt1 - synaptotagmin 1, nej - nejire, comt - comatose, Doa - darkener of apricot, pst - pastrel, BM-40-SPARC - cg6378 gene product …
GO:0050808	synapse organization	0.000131	0.00546	2.97	10615	88	610	15	[futsch - cg34387 gene product from transcript cg34387-rf, Sema-1a - cg18405 gene product from transcript cg18405-rd, CaMKII - calcium/calmodulin-dependent protein kinase ii, Frq2 - frequenin 2, Ten-a - tenascin accessory, Nrx-1 - neurexin 1, dlg1 - discs large 1, Gad1 - glutamic acid decarboxylase 1, par-1 - cg8201 gene product from transcript cg8201-ru, nej - nejire, Ank2 - ankyrin 2, Appl - be…
GO:0045944	positive regulation of transcription from RNA polymerase II promoter	0.000142	0.00587	2.36	10615	162	610	22	[dsx - doublesex, DOR - cg11347 gene product from transcript cg11347-re, vvl - ventral veins lacking, Nipped-B - cg17704 gene product from transcript cg17704-ri, oc - ocelliless, mle - maleless, ttk - tramtrack, Camta - calmodulin-binding transcription activator, grh - grainy head, bip2 - cg2009 gene product from transcript cg2009-ra, hth - homothorax, sima - similar, tou - toutatis, E2f - e2f tr…
GO:0019219	regulation of nucleobase-containing compound metabolic process	0.000147	0.006	1.52	10615	860	610	75	[csw - corkscrew, DOR - cg11347 gene product from transcript cg11347-re, MED1 - mediator complex subunit 1, cry - cryptochrome, Parp - poly-(adp-ribose) polymerase, chif - chiffon, mle - maleless, oc - ocelliless, Camta - calmodulin-binding transcription activator, jim - cg11352 gene product from transcript cg11352-rb, Sin3A - cg8815 gene product from transcript cg8815-rc, Acf1 - atp-dependent ch…
GO:0009891	positive regulation of biosynthetic process	0.000152	0.00617	2.01	10615	268	610	31	[DOR - cg11347 gene product from transcript cg11347-re, Parp - poly-(adp-ribose) polymerase, oc - ocelliless, mle - maleless, Def - defensin, Camta - calmodulin-binding transcription activator, grh - grainy head, tou - toutatis, E2f - e2f transcription factor, tyf - twenty-four, Hrb27C - heterogeneous nuclear ribonucleoprotein at 27c, nej - nejire, pan - pangolin, lola - longitudinals lacking, tr…
GO:0031328	positive regulation of cellular biosynthetic process	0.000152	0.00612	2.01	10615	268	610	31	[DOR - cg11347 gene product from transcript cg11347-re, Parp - poly-(adp-ribose) polymerase, mle - maleless, oc - ocelliless, Def - defensin, Camta - calmodulin-binding transcription activator, grh - grainy head, tou - toutatis, E2f - e2f transcription factor, tyf - twenty-four, Hrb27C - heterogeneous nuclear ribonucleoprotein at 27c, nej - nejire, pan - pangolin, lola - longitudinals lacking, tr…
GO:0009893	positive regulation of metabolic process	0.000152	0.00608	1.9	10615	330	610	36	[DOR - cg11347 gene product from transcript cg11347-re, Parp - poly-(adp-ribose) polymerase, mle - maleless, oc - ocelliless, Def - defensin, Camta - calmodulin-binding transcription activator, grh - grainy head, tou - toutatis, E2f - e2f transcription factor, crb - crumbs, tyf - twenty-four, Hrb27C - heterogeneous nuclear ribonucleoprotein at 27c, nej - nejire, pan - pangolin, lola - longitudina…
GO:0043412	macromolecule modification	0.000152	0.00604	1.58	10615	705	610	64	[csw - corkscrew, Parp - poly-(adp-ribose) polymerase, Ptp99A - protein tyrosine phosphatase 99a, PH4alphaEFB - prolyl-4-hydroxylase-alpha efb, fray - frayed, CG4089 - cg4089 gene product from transcript cg4089-ra, faf - fat facets, Asph - aspartyl beta-hydroxylase, Adar - adenosine deaminase acting on rna, SelR - cg6584 gene product from transcript cg6584-ri, Haspin - cg40080 gene product from t…
GO:0042462	eye photoreceptor cell development	0.000153	0.00601	3.95	10615	44	610	10	[crb - crumbs, rl - rolled, Alk - cg8250 gene product from transcript cg8250-ra, oc - ocelliless, ttk - tramtrack, Doa - darkener of apricot, lola - longitudinals lacking, CG8538 - cg8538 gene product from transcript cg8538-rd, rno - rhinoceros, CadN - cadherin-n]
GO:0009628	response to abiotic stimulus	0.000157	0.00611	1.96	10615	293	610	33	[Parp - poly-(adp-ribose) polymerase, cry - cryptochrome, tim - timeless, Camta - calmodulin-binding transcription activator, trp - transient receptor potential, Adar - adenosine deaminase acting on rna, Galpha49B - g protein alpha49b, dlg1 - discs large 1, rdgA - retinal degeneration a, Rh2 - rhodopsin 2, shi - shibire, InR - insulin-like receptor, Atpalpha - na pump alpha subunit, Sh - shaker, …
GO:0010556	regulation of macromolecule biosynthetic process	0.00016	0.00622	1.54	10615	791	610	70	[csw - corkscrew, DOR - cg11347 gene product from transcript cg11347-re, MED1 - mediator complex subunit 1, cry - cryptochrome, Parp - poly-(adp-ribose) polymerase, chif - chiffon, mle - maleless, oc - ocelliless, Camta - calmodulin-binding transcription activator, jim - cg11352 gene product from transcript cg11352-rb, Sin3A - cg8815 gene product from transcript cg8815-rc, Acf1 - atp-dependent ch…
GO:2000112	regulation of cellular macromolecule biosynthetic process	0.00016	0.00617	1.54	10615	791	610	70	[csw - corkscrew, DOR - cg11347 gene product from transcript cg11347-re, MED1 - mediator complex subunit 1, cry - cryptochrome, Parp - poly-(adp-ribose) polymerase, chif - chiffon, mle - maleless, oc - ocelliless, Camta - calmodulin-binding transcription activator, jim - cg11352 gene product from transcript cg11352-rb, Sin3A - cg8815 gene product from transcript cg8815-rc, Acf1 - atp-dependent ch…
GO:0006355	regulation of transcription, DNA-dependent	0.000171	0.00654	1.57	10615	722	610	65	[csw - corkscrew, DOR - cg11347 gene product from transcript cg11347-re, MED1 - mediator complex subunit 1, Parp - poly-(adp-ribose) polymerase, cry - cryptochrome, oc - ocelliless, mle - maleless, Camta - calmodulin-binding transcription activator, jim - cg11352 gene product from transcript cg11352-rb, Sin3A - cg8815 gene product from transcript cg8815-rc, Acf1 - atp-dependent chromatin assembly…
GO:2001141	regulation of RNA biosynthetic process	0.000171	0.0065	1.57	10615	722	610	65	[csw - corkscrew, DOR - cg11347 gene product from transcript cg11347-re, Parp - poly-(adp-ribose) polymerase, MED1 - mediator complex subunit 1, cry - cryptochrome, mle - maleless, oc - ocelliless, Camta - calmodulin-binding transcription activator, jim - cg11352 gene product from transcript cg11352-rb, Sin3A - cg8815 gene product from transcript cg8815-rc, Acf1 - atp-dependent chromatin assembly…
GO:0006873	cellular ion homeostasis	0.000172	0.00647	3.61	10615	53	610	11	[Cbp53E - calbindin 53e, Itp-r83A - inositol 1,4,5,-tris-phosphate receptor, Irk2 - inwardly rectifying potassium channel 2, Adar - adenosine deaminase acting on rna, Sh - shaker, Galpha49B - g protein alpha49b, CG13792 - cg13792 gene product from transcript cg13792-ra, PMCA - plasma membrane calcium atpase, SK - small conductance calcium-activated potassium channel, Fer2LCH - ferritin 2 light ch…
GO:0055082	cellular chemical homeostasis	0.000172	0.00642	3.61	10615	53	610	11	[Cbp53E - calbindin 53e, Itp-r83A - inositol 1,4,5,-tris-phosphate receptor, Irk2 - inwardly rectifying potassium channel 2, Adar - adenosine deaminase acting on rna, Sh - shaker, Galpha49B - g protein alpha49b, CG13792 - cg13792 gene product from transcript cg13792-ra, PMCA - plasma membrane calcium atpase, SK - small conductance calcium-activated potassium channel, Fer2LCH - ferritin 2 light ch…
GO:0048468	cell development	0.000176	0.00654	2.02	10615	258	610	30	[oc - ocelliless, Rbp9 - rna-binding protein 9, fray - frayed, mei-P26 - cg12218 gene product from transcript cg12218-ra, Sin3A - cg8815 gene product from transcript cg8815-rc, poe - purity of essence, Acf1 - atp-dependent chromatin assembly factor large subunit, E2f - e2f transcription factor, crb - crumbs, ct - cut, par-1 - cg8201 gene product from transcript cg8201-ru, Dscam - down syndrome ce…
GO:0009583	detection of light stimulus	0.000186	0.00686	3.87	10615	45	610	10	[rdgA - retinal degeneration a, Rh2 - rhodopsin 2, cry - cryptochrome, ninaC - neither inactivation nor afterpotential c, trp - transient receptor potential, Sh - shaker, Galpha49B - g protein alpha49b, rdgB - retinal degeneration b, Pld - phospholipase d, rdgC - retinal degeneration c]
GO:0009448	gamma-aminobutyric acid metabolic process	0.000189	0.0069	17.4	10615	3	610	3	[Ssadh - succinic semialdehyde dehydrogenase, CG7433 - cg7433 gene product from transcript cg7433-rb, Gad1 - glutamic acid decarboxylase 1]
GO:0016477	cell migration	0.000202	0.00732	2.13	10615	212	610	26	[csw - corkscrew, yu - cg3249 gene product from transcript cg3249-rc, caps - capricious, faf - fat facets, Gef26 - cg9491 gene product from transcript cg9491-rb, cv-c - crossveinless c, knrl - knirps-like, par-1 - cg8201 gene product from transcript cg8201-ru, Hrb27C - heterogeneous nuclear ribonucleoprotein at 27c, R - roughened, nej - nejire, shi - shibire, trx - trithorax, Mrtf - myocardin-rel…
GO:0031326	regulation of cellular biosynthetic process	0.000204	0.00736	1.52	10615	826	610	72	[csw - corkscrew, DOR - cg11347 gene product from transcript cg11347-re, MED1 - mediator complex subunit 1, cry - cryptochrome, Parp - poly-(adp-ribose) polymerase, chif - chiffon, mle - maleless, oc - ocelliless, Def - defensin, Camta - calmodulin-binding transcription activator, jim - cg11352 gene product from transcript cg11352-rb, Sin3A - cg8815 gene product from transcript cg8815-rc, Acf1 - …
GO:0009889	regulation of biosynthetic process	0.000212	0.00758	1.52	10615	827	610	72	[csw - corkscrew, DOR - cg11347 gene product from transcript cg11347-re, MED1 - mediator complex subunit 1, cry - cryptochrome, Parp - poly-(adp-ribose) polymerase, chif - chiffon, mle - maleless, oc - ocelliless, Def - defensin, Camta - calmodulin-binding transcription activator, jim - cg11352 gene product from transcript cg11352-rb, Sin3A - cg8815 gene product from transcript cg8815-rc, Acf1 - …
GO:0042749	regulation of circadian sleep/wake cycle	0.000218	0.00775	5.3	10615	23	610	7	[Cul-3 - cullin-3, Hsp83 - heat shock protein 83, qvr - quiver, tim - timeless, Pka-C1 - camp-dependent protein kinase 1, Sh - shaker, EcR - ecdysone receptor]
GO:0048870	cell motility	0.00022	0.00776	2.09	10615	225	610	27	[csw - corkscrew, yu - cg3249 gene product from transcript cg3249-rc, caps - capricious, l(2)41Ab - lethal (2) 41ab, faf - fat facets, Gef26 - cg9491 gene product from transcript cg9491-rb, cv-c - crossveinless c, knrl - knirps-like, par-1 - cg8201 gene product from transcript cg8201-ru, Hrb27C - heterogeneous nuclear ribonucleoprotein at 27c, R - roughened, nej - nejire, shi - shibire, trx - tri…
GO:0007422	peripheral nervous system development	0.000245	0.00858	2.94	10615	83	610	14	[vvl - ventral veins lacking, bun - bunched, ttk - tramtrack, Sin3A - cg8815 gene product from transcript cg8815-rc, GlcAT-P - cg6207 gene product from transcript cg6207-re, hth - homothorax, Eph - eph receptor tyrosine kinase, l(2)k16918 - lethal (2) k16918, ct - cut, chn - charlatan, Dscam - down syndrome cell adhesion molecule, Appl - beta amyloid protein precursor-like, EcR - ecdysone recepto…
GO:0051252	regulation of RNA metabolic process	0.000263	0.00917	1.52	10615	790	610	69	[csw - corkscrew, DOR - cg11347 gene product from transcript cg11347-re, MED1 - mediator complex subunit 1, cry - cryptochrome, Parp - poly-(adp-ribose) polymerase, mle - maleless, oc - ocelliless, Camta - calmodulin-binding transcription activator, jim - cg11352 gene product from transcript cg11352-rb, Sin3A - cg8815 gene product from transcript cg8815-rc, Acf1 - atp-dependent chromatin assembly…
GO:0042461	photoreceptor cell development	0.000273	0.00943	3.7	10615	47	610	10	[crb - crumbs, rl - rolled, Alk - cg8250 gene product from transcript cg8250-ra, oc - ocelliless, ttk - tramtrack, Doa - darkener of apricot, lola - longitudinals lacking, CG8538 - cg8538 gene product from transcript cg8538-rd, rno - rhinoceros, CadN - cadherin-n]
GO:0007423	sensory organ development	0.000273	0.00939	2.06	10615	228	610	27	[CG9932 - cg9932 gene product from transcript cg9932-rc, CG2604 - cg2604 gene product from transcript cg2604-rc, Cul-3 - cullin-3, cno - canoe, faf - fat facets, Gef26 - cg9491 gene product from transcript cg9491-rb, nej - nejire, CG8538 - cg8538 gene product from transcript cg8538-rd, RASSF8 - cg5053 gene product from transcript cg5053-ra, Fer2LCH - ferritin 2 light chain homologue, futsch - cg3…
GO:0022410	circadian sleep/wake cycle process	0.000293	0.00999	5.08	10615	24	610	7	[Cul-3 - cullin-3, Hsp83 - heat shock protein 83, qvr - quiver, tim - timeless, Pka-C1 - camp-dependent protein kinase 1, EcR - ecdysone receptor, Sh - shaker]
GO:0051171	regulation of nitrogen compound metabolic process	0.000294	0.00995	1.48	10615	894	610	76	[csw - corkscrew, DOR - cg11347 gene product from transcript cg11347-re, MED1 - mediator complex subunit 1, cry - cryptochrome, Parp - poly-(adp-ribose) polymerase, chif - chiffon, mle - maleless, oc - ocelliless, Def - defensin, Camta - calmodulin-binding transcription activator, jim - cg11352 gene product from transcript cg11352-rb, Sin3A - cg8815 gene product from transcript cg8815-rc, Acf1 - …
GO:0010557	positive regulation of macromolecule biosynthetic process	0.000312	0.0105	2.01	10615	242	610	28	[DOR - cg11347 gene product from transcript cg11347-re, oc - ocelliless, mle - maleless, Camta - calmodulin-binding transcription activator, grh - grainy head, E2f - e2f transcription factor, tou - toutatis, tyf - twenty-four, Hrb27C - heterogeneous nuclear ribonucleoprotein at 27c, nej - nejire, pan - pangolin, lola - longitudinals lacking, trx - trithorax, Mrtf - myocardin-related transcription…
GO:0007155	cell adhesion	0.000312	0.0105	2.24	10615	171	610	22	[CG33543 - cg33543 gene product from transcript cg33543-rd, alpha-Cat - alpha catenin, kug - kugelei, caps - capricious, Hml - hemolectin, Ndg - nidogen/entactin, p120ctn - adherens junction protein p120, CG3829 - cg3829 gene product from transcript cg3829-ra, lox2 - lysyl oxidase-like 2, beat-IIa - beaten path iia, Con - connectin, His3.3A - histone h3.3a, CadN - cadherin-n, Ten-a - tenascin acc…
GO:0007602	phototransduction	0.000353	0.0117	3.92	10615	40	610	9	[rdgA - retinal degeneration a, Rh2 - rhodopsin 2, cry - cryptochrome, ninaC - neither inactivation nor afterpotential c, trp - transient receptor potential, Galpha49B - g protein alpha49b, rdgB - retinal degeneration b, Pld - phospholipase d, rdgC - retinal degeneration c]
GO:0010604	positive regulation of macromolecule metabolic process	0.000365	0.012	1.89	10615	294	610	32	[DOR - cg11347 gene product from transcript cg11347-re, mle - maleless, oc - ocelliless, Camta - calmodulin-binding transcription activator, grh - grainy head, tou - toutatis, E2f - e2f transcription factor, tyf - twenty-four, Hrb27C - heterogeneous nuclear ribonucleoprotein at 27c, nej - nejire, pan - pangolin, lola - longitudinals lacking, trx - trithorax, Mrtf - myocardin-related transcription…
GO:0045995	regulation of embryonic development	0.00038	0.0125	3.12	10615	67	610	12	[par-1 - cg8201 gene product from transcript cg8201-ru, Hrb27C - heterogeneous nuclear ribonucleoprotein at 27c, Lasp - cg3849 gene product from transcript cg3849-rb, R - roughened, cno - canoe, ttk - tramtrack, didum - dilute class unconventional myosin, wb - wing blister, Pka-C1 - camp-dependent protein kinase 1, TER94 - cg2331 gene product from transcript cg2331-ra, Gef26 - cg9491 gene product…
GO:0050795	regulation of behavior	0.00039	0.0127	3.55	10615	49	610	10	[Cul-3 - cullin-3, Alk - cg8250 gene product from transcript cg8250-ra, Hsp83 - heat shock protein 83, qvr - quiver, tim - timeless, Pka-C1 - camp-dependent protein kinase 1, EcR - ecdysone receptor, Sh - shaker, CadN - cadherin-n, Drip - cg9023 gene product from transcript cg9023-ra]
GO:0048749	compound eye development	0.000395	0.0128	2.51	10615	118	610	17	[futsch - cg34387 gene product from transcript cg34387-rf, hyd - hyperplastic discs, bun - bunched, cno - canoe, faf - fat facets, Pka-C1 - camp-dependent protein kinase 1, wts - warts, hth - homothorax, Gef26 - cg9491 gene product from transcript cg9491-rb, skd - skuld, mam - mastermind, nej - nejire, Src42A - src oncogene at 42a, Doa - darkener of apricot, CG8538 - cg8538 gene product from tran…
GO:0060341	regulation of cellular localization	0.000397	0.0128	2.69	10615	97	610	15	[Lasp - cg3849 gene product from transcript cg3849-rb, gish - gilgamesh, tim - timeless, didum - dilute class unconventional myosin, GABA-B-R2 - metabotropic gaba-b receptor subtype 2, Pka-C1 - camp-dependent protein kinase 1, Frq2 - frequenin 2, Rab26 - cg34410 gene product from transcript cg34410-rb, Pld - phospholipase d, Syt1 - synaptotagmin 1, Hrb27C - heterogeneous nuclear ribonucleoprotein…
GO:0051960	regulation of nervous system development	0.000417	0.0133	2.24	10615	163	610	21	[futsch - cg34387 gene product from transcript cg34387-rf, csw - corkscrew, vvl - ventral veins lacking, oc - ocelliless, Nsf2 - nem-sensitive fusion protein 2, wts - warts, hth - homothorax, CadN - cadherin-n, Gef26 - cg9491 gene product from transcript cg9491-rb, cv-c - crossveinless c, rl - rolled, Syn2 - syntrophin-like 2, Src42A - src oncogene at 42a, G-oalpha47A - g protein oalpha 47a, Syn1…
GO:0051173	positive regulation of nitrogen compound metabolic process	0.000426	0.0136	1.95	10615	259	610	29	[DOR - cg11347 gene product from transcript cg11347-re, Parp - poly-(adp-ribose) polymerase, oc - ocelliless, mle - maleless, Def - defensin, Camta - calmodulin-binding transcription activator, grh - grainy head, E2f - e2f transcription factor, tou - toutatis, nej - nejire, pan - pangolin, lola - longitudinals lacking, trx - trithorax, Mrtf - myocardin-related transcription factor, ci - cubitus i…
GO:0007399	nervous system development	0.000444	0.014	2.66	10615	98	610	15	[futsch - cg34387 gene product from transcript cg34387-rf, oc - ocelliless, spz5 - spatzle 5, grh - grainy head, Aph-4 - alkaline phosphatase 4, Acf1 - atp-dependent chromatin assembly factor large subunit, dlg1 - discs large 1, tou - toutatis, crb - crumbs, mam - mastermind, chn - charlatan, Doa - darkener of apricot, zfh2 - zn finger homeodomain 2, Appl - beta amyloid protein precursor-like, CG…
GO:0048638	regulation of developmental growth	0.000457	0.0143	2.77	10615	88	610	14	[dsx - doublesex, futsch - cg34387 gene product from transcript cg34387-rf, kug - kugelei, Nsf2 - nem-sensitive fusion protein 2, wts - warts, sfl - sulfateless, CadN - cadherin-n, Syn2 - syntrophin-like 2, Src42A - src oncogene at 42a, G-oalpha47A - g protein oalpha 47a, Syn1 - syntrophin-like 1, Cip4 - cg15015 gene product from transcript cg15015-rg, Liprin-gamma - cg11206 gene product from tra…
GO:0045926	negative regulation of growth	0.000461	0.0144	3.24	10615	59	610	11	[crb - crumbs, kug - kugelei, Rab7 - rab-protein 7, Src42A - src oncogene at 42a, G-oalpha47A - g protein oalpha 47a, Cip4 - cg15015 gene product from transcript cg15015-rg, Liprin-gamma - cg11206 gene product from transcript cg11206-ra, wts - warts, EcR - ecdysone receptor, RASSF8 - cg5053 gene product from transcript cg5053-ra, sima - similar]
GO:0009582	detection of abiotic stimulus	0.000463	0.0144	3.48	10615	50	610	10	[rdgA - retinal degeneration a, Rh2 - rhodopsin 2, cry - cryptochrome, ninaC - neither inactivation nor afterpotential c, trp - transient receptor potential, Sh - shaker, Galpha49B - g protein alpha49b, rdgB - retinal degeneration b, Pld - phospholipase d, rdgC - retinal degeneration c]
GO:0045935	positive regulation of nucleobase-containing compound metabolic process	0.000475	0.0147	1.99	10615	236	610	27	[DOR - cg11347 gene product from transcript cg11347-re, mle - maleless, oc - ocelliless, Camta - calmodulin-binding transcription activator, grh - grainy head, E2f - e2f transcription factor, tou - toutatis, nej - nejire, pan - pangolin, lola - longitudinals lacking, trx - trithorax, Mrtf - myocardin-related transcription factor, ci - cubitus interruptus, dsx - doublesex, vvl - ventral veins lack…
GO:0009314	response to radiation	0.000486	0.0149	2.39	10615	131	610	18	[cry - cryptochrome, Mnn1 - menin 1, tim - timeless, Camta - calmodulin-binding transcription activator, trp - transient receptor potential, wts - warts, Galpha49B - g protein alpha49b, Pld - phospholipase d, dlg1 - discs large 1, rdgA - retinal degeneration a, Rh2 - rhodopsin 2, ninaC - neither inactivation nor afterpotential c, slgA - sluggish a, Sh - shaker, trpl - trp-like, lap - like-ap180, …
GO:0008345	larval locomotory behavior	0.0005	0.0153	5.5	10615	19	610	6	[EcR - ecdysone receptor, Sh - shaker, unc-104 - cg8566 gene product from transcript cg8566-rb, Gad1 - glutamic acid decarboxylase 1, Eaat1 - excitatory amino acid transporter 1, Syt1 - synaptotagmin 1]
GO:0007317	regulation of pole plasm oskar mRNA localization	0.000503	0.0153	4.69	10615	26	610	7	[Hrb27C - heterogeneous nuclear ribonucleoprotein at 27c, par-1 - cg8201 gene product from transcript cg8201-ru, Lasp - cg3849 gene product from transcript cg3849-rb, didum - dilute class unconventional myosin, Pka-C1 - camp-dependent protein kinase 1, TER94 - cg2331 gene product from transcript cg2331-ra, Syt1 - synaptotagmin 1]
GO:0060281	regulation of oocyte development	0.000503	0.0152	4.69	10615	26	610	7	[par-1 - cg8201 gene product from transcript cg8201-ru, Hrb27C - heterogeneous nuclear ribonucleoprotein at 27c, Lasp - cg3849 gene product from transcript cg3849-rb, didum - dilute class unconventional myosin, Pka-C1 - camp-dependent protein kinase 1, TER94 - cg2331 gene product from transcript cg2331-ra, Syt1 - synaptotagmin 1]
GO:0007416	synapse assembly	0.00052	0.0156	3.73	10615	42	610	9	[Sema-1a - cg18405 gene product from transcript cg18405-rd, par-1 - cg8201 gene product from transcript cg8201-ru, nej - nejire, Atpalpha - na pump alpha subunit, Ten-a - tenascin accessory, Nrx-1 - neurexin 1, dlg1 - discs large 1, Gad1 - glutamic acid decarboxylase 1, cpx - complexin]
GO:0022400	regulation of rhodopsin mediated signaling pathway	0.000539	0.0161	6.69	10615	13	610	5	[rdgA - retinal degeneration a, ninaC - neither inactivation nor afterpotential c, Camta - calmodulin-binding transcription activator, rdgB - retinal degeneration b, rdgC - retinal degeneration c]
GO:0001964	startle response	0.000539	0.016	6.69	10615	13	610	5	[Sema-1a - cg18405 gene product from transcript cg18405-rd, ttk - tramtrack, Doa - darkener of apricot, lola - longitudinals lacking, Csp - cysteine string protein]
GO:0016059	deactivation of rhodopsin mediated signaling	0.000539	0.0159	6.69	10615	13	610	5	[rdgA - retinal degeneration a, ninaC - neither inactivation nor afterpotential c, Camta - calmodulin-binding transcription activator, rdgB - retinal degeneration b, rdgC - retinal degeneration c]
GO:0036293	response to decreased oxygen levels	0.000547	0.016	3.41	10615	51	610	10	[CHES-1-like - checkpoint suppressor homologue, Mnn1 - menin 1, InR - insulin-like receptor, trp - transient receptor potential, Adar - adenosine deaminase acting on rna, trpl - trp-like, sima - similar, fau - cg6544 gene product from transcript cg6544-rg, Mrtf - myocardin-related transcription factor, para - paralytic]
GO:0070482	response to oxygen levels	0.000547	0.0159	3.41	10615	51	610	10	[CHES-1-like - checkpoint suppressor homologue, Mnn1 - menin 1, InR - insulin-like receptor, trp - transient receptor potential, Adar - adenosine deaminase acting on rna, trpl - trp-like, sima - similar, fau - cg6544 gene product from transcript cg6544-rg, Mrtf - myocardin-related transcription factor, para - paralytic]
GO:0006935	chemotaxis	0.00056	0.0162	2.07	10615	202	610	24	[Sema-1a - cg18405 gene product from transcript cg18405-rd, vvl - ventral veins lacking, chif - chiffon, Ptp99A - protein tyrosine phosphatase 99a, Alk - cg8250 gene product from transcript cg8250-ra, caps - capricious, CG34400 - cg34400 gene product from transcript cg34400-rd, Mical - molecule interacting with casl, spz5 - spatzle 5, sm - smooth, plexA - plexin a, Con - connectin, Ten-a - tenasc…
GO:0050801	ion homeostasis	0.000621	0.0179	3.14	10615	61	610	11	[Cbp53E - calbindin 53e, Itp-r83A - inositol 1,4,5,-tris-phosphate receptor, Irk2 - inwardly rectifying potassium channel 2, Adar - adenosine deaminase acting on rna, Sh - shaker, Galpha49B - g protein alpha49b, CG13792 - cg13792 gene product from transcript cg13792-ra, PMCA - plasma membrane calcium atpase, SK - small conductance calcium-activated potassium channel, Fer2LCH - ferritin 2 light ch…
GO:0007528	neuromuscular junction development	0.000621	0.0178	3.14	10615	61	610	11	[futsch - cg34387 gene product from transcript cg34387-rf, par-1 - cg8201 gene product from transcript cg8201-ru, CaMKII - calcium/calmodulin-dependent protein kinase ii, Ank2 - ankyrin 2, Atpalpha - na pump alpha subunit, Frq2 - frequenin 2, Ten-a - tenascin accessory, unc-104 - cg8566 gene product from transcript cg8566-rb, dlg1 - discs large 1, cpx - complexin, Gad1 - glutamic acid decarboxyla…
GO:0006928	cellular component movement	0.000656	0.0187	1.76	10615	356	610	36	[yu - cg3249 gene product from transcript cg3249-rc, csw - corkscrew, caps - capricious, faf - fat facets, l(2)41Ab - lethal (2) 41ab, didum - dilute class unconventional myosin, Kif3C - cg17461 gene product from transcript cg17461-ra, Gef26 - cg9491 gene product from transcript cg9491-rb, CG9279 - cg9279 gene product from transcript cg9279-rb, cv-c - crossveinless c, knrl - knirps-like, ct - cut…
GO:0016192	vesicle-mediated transport	0.000675	0.0191	1.98	10615	229	610	26	[ced-6 - cg11804 gene product from transcript cg11804-rd, Arf51F - adp ribosylation factor 51f, faf - fat facets, Caps - calcium activated protein for secretion, Snap25 - synapse protein 25, Frq2 - frequenin 2, lqf - liquid facets, rb - ruby, Syt1 - synaptotagmin 1, comt - comatose, shi - shibire, Dscam - down syndrome cell adhesion molecule, lap - like-ap180, unc-104 - cg8566 gene product from t…
GO:0016079	synaptic vesicle exocytosis	0.00068	0.0192	5.22	10615	20	610	6	[Syt7 - cg2381 gene product from transcript cg2381-rb, Caps - calcium activated protein for secretion, Csp - cysteine string protein, Sytbeta - synaptotagmin beta, cpx - complexin, Syt1 - synaptotagmin 1]
GO:0009416	response to light stimulus	0.000705	0.0197	2.46	10615	113	610	16	[cry - cryptochrome, tim - timeless, Camta - calmodulin-binding transcription activator, trp - transient receptor potential, Galpha49B - g protein alpha49b, Pld - phospholipase d, dlg1 - discs large 1, rdgA - retinal degeneration a, Rh2 - rhodopsin 2, ninaC - neither inactivation nor afterpotential c, slgA - sluggish a, Sh - shaker, trpl - trp-like, lap - like-ap180, rdgB - retinal degeneration b…
GO:0051254	positive regulation of RNA metabolic process	0.000721	0.0201	1.97	10615	230	610	26	[DOR - cg11347 gene product from transcript cg11347-re, oc - ocelliless, mle - maleless, Camta - calmodulin-binding transcription activator, grh - grainy head, E2f - e2f transcription factor, tou - toutatis, nej - nejire, pan - pangolin, lola - longitudinals lacking, trx - trithorax, Mrtf - myocardin-related transcription factor, ci - cubitus interruptus, dsx - doublesex, vvl - ventral veins lack…
GO:0042136	neurotransmitter biosynthetic process	0.000723	0.02	13.05	10615	4	610	3	[CG7708 - cg7708 gene product from transcript cg7708-ra, Cha - choline acetyltransferase, Gad1 - glutamic acid decarboxylase 1]
GO:0045893	positive regulation of transcription, DNA-dependent	0.000734	0.0202	2	10615	218	610	25	[DOR - cg11347 gene product from transcript cg11347-re, mle - maleless, oc - ocelliless, Camta - calmodulin-binding transcription activator, grh - grainy head, E2f - e2f transcription factor, tou - toutatis, nej - nejire, pan - pangolin, lola - longitudinals lacking, trx - trithorax, Mrtf - myocardin-related transcription factor, ci - cubitus interruptus, dsx - doublesex, vvl - ventral veins lack…
GO:0045664	regulation of neuron differentiation	0.000747	0.0205	2.76	10615	82	610	13	[csw - corkscrew, vvl - ventral veins lacking, oc - ocelliless, wts - warts, hth - homothorax, CadN - cadherin-n, Gef26 - cg9491 gene product from transcript cg9491-rb, cv-c - crossveinless c, rl - rolled, Socs36E - suppressor of cytokine signaling at 36e, sif - still life, shot - short stop, RhoGAPp190 - cg32555 gene product from transcript cg32555-rb]
GO:0019725	cellular homeostasis	0.000764	0.0208	2.3	10615	136	610	18	[CG11007 - cg11007 gene product from transcript cg11007-ra, chif - chiffon, Itp-r83A - inositol 1,4,5,-tris-phosphate receptor, Cbp53E - calbindin 53e, CG34400 - cg34400 gene product from transcript cg34400-rd, Irk2 - inwardly rectifying potassium channel 2, Adar - adenosine deaminase acting on rna, Galpha49B - g protein alpha49b, PMCA - plasma membrane calcium atpase, SK - small conductance calc…
GO:0022610	biological adhesion	0.000801	0.0217	2.09	10615	183	610	22	[CG33543 - cg33543 gene product from transcript cg33543-rd, alpha-Cat - alpha catenin, kug - kugelei, caps - capricious, Hml - hemolectin, Ndg - nidogen/entactin, p120ctn - adherens junction protein p120, CG3829 - cg3829 gene product from transcript cg3829-ra, beat-IIa - beaten path iia, lox2 - lysyl oxidase-like 2, Con - connectin, His3.3A - histone h3.3a, Ten-a - tenascin accessory, CadN - cadh…
GO:0006816	calcium ion transport	0.00082	0.0221	4.35	10615	28	610	7	[CG1090 - cg1090 gene product from transcript cg1090-rb, Itp-r83A - inositol 1,4,5,-tris-phosphate receptor, Ca-alpha1T - cg15899 gene product from transcript cg15899-re, Ca-alpha1D - ca[2+]-channel protein alpha[[1]] subunit d, trp - transient receptor potential, PMCA - plasma membrane calcium atpase, trpl - trp-like]
GO:0006468	protein phosphorylation	0.000875	0.0235	1.94	10615	233	610	26	[CaMKII - calcium/calmodulin-dependent protein kinase ii, fray - frayed, bt - bent, CkIalpha - casein kinase ialpha, par-1 - cg8201 gene product from transcript cg8201-ru, Haspin - cg40080 gene product from transcript cg40080-ra, Cdk12 - cg7597 gene product from transcript cg7597-rb, InR - insulin-like receptor, Drl-2 - derailed 2, Alk - cg8250 gene product from transcript cg8250-ra, gish - gilga…
GO:0007291	sperm individualization	0.000885	0.0236	3.48	10615	45	610	9	[Cul-3 - cullin-3, Lasp - cg3849 gene product from transcript cg3849-rb, gish - gilgamesh, shi - shibire, didum - dilute class unconventional myosin, poe - purity of essence, EcR - ecdysone receptor, Npc1a - niemann-pick type c-1a, Bruce - cg6303 gene product from transcript cg6303-ra]
GO:0010468	regulation of gene expression	0.000891	0.0237	1.42	10615	943	610	77	[csw - corkscrew, DOR - cg11347 gene product from transcript cg11347-re, MED1 - mediator complex subunit 1, cry - cryptochrome, Parp - poly-(adp-ribose) polymerase, mle - maleless, oc - ocelliless, Camta - calmodulin-binding transcription activator, jim - cg11352 gene product from transcript cg11352-rb, Sin3A - cg8815 gene product from transcript cg8815-rc, Acf1 - atp-dependent chromatin assembly…
GO:0045214	sarcomere organization	0.000907	0.024	4.97	10615	21	610	6	[Mhc - myosin heavy chain, sls - sallimus, Mical - molecule interacting with casl, bt - bent, Unc-89 - cg33519 gene product from transcript cg33519-rc, Dg - dystroglycan]
GO:0044087	regulation of cellular component biogenesis	0.000909	0.0239	2.27	10615	138	610	18	[futsch - cg34387 gene product from transcript cg34387-rf, yu - cg3249 gene product from transcript cg3249-rc, Lasp - cg3849 gene product from transcript cg3849-rb, CaMKII - calcium/calmodulin-dependent protein kinase ii, Nsf2 - nem-sensitive fusion protein 2, didum - dilute class unconventional myosin, Pka-C1 - camp-dependent protein kinase 1, Syt1 - synaptotagmin 1, Syn2 - syntrophin-like 2, Hr…
GO:0022603	regulation of anatomical structure morphogenesis	0.000957	0.025	1.96	10615	222	610	25	[csw - corkscrew, oc - ocelliless, cno - canoe, grh - grainy head, Galpha49B - g protein alpha49b, His3.3A - histone h3.3a, Gef26 - cg9491 gene product from transcript cg9491-rb, cv-c - crossveinless c, par-1 - cg8201 gene product from transcript cg8201-ru, R - roughened, Atpalpha - na pump alpha subunit, vvl - ventral veins lacking, th - thread, gish - gilgamesh, Hsp83 - heat shock protein 83, t…

## Sheet: Male Rep. FruM_null
Table S6: Gene Ontology enrichment for genes with repressed expression in males downstream of FruM.
Implemented using Gorilla (Eden et. al., 2009) update Feb. 23, 2013. p-value is the enrichment p-value computed according to the hypergeometric distribution model. FDR q-value is the correction of the above p-value for multiple testing using the Benjamini and Hochberg method. Namely, for the ith term (ranked according to p-value) the FDR q-value is (p-value * number of GO terms) / i. Enrichment (…
Biological Process										Cellular Component										Molecular Function
GO Term	Description	p-value	q-value	Enrichment	N	B	n	b	Genes	GO Term	Description	p-value	q-value	Enrichment	N	B	n	b	Genes	GO Term	Description	p-value	q-value	Enrichment	N	B	n	b	Genes
GO:0007602	phototransduction	1.26e-12	6.48e-09	11.06	10615	40	360	15	[cry - cryptochrome, Rh4 - rhodopsin 4, Arr1 - arrestin 1, Ggamma30A - g protein gamma30a, ninaA - neither inactivation nor afterpotential a, CG11426 - cg11426 gene product from transcript cg11426-ra, trp - transient receptor potential, Rh5 - rhodopsin 5, inaC - inactivation no afterpotential c, ogre - optic ganglion reduced, Gbeta76C - g protein beta-subunit 76c, ninaE - neither inactivation nor…	GO:0016028	rhabdomere	1.71e-10	1.43e-07	12.97	10615	25	360	11	[Arr1 - arrestin 1, Gbeta76C - g protein beta-subunit 76c, ninaE - neither inactivation nor afterpotential e, Ggamma30A - g protein gamma30a, Rh6 - rhodopsin 6, trp - transient receptor potential, Mob2 - cg11711 gene product from transcript cg11711-rc, trpl - trp-like, inaC - inactivation no afterpotential c, rtp - retinophilin, Rh5 - rhodopsin 5]	GO:0008020	G-protein coupled photoreceptor activity	3.86e-08	9.18e-05	22.11	10615	8	360	6	[Rh4 - rhodopsin 4, cry - cryptochrome, ninaE - neither inactivation nor afterpotential e, Rh3 - rhodopsin 3, Rh6 - rhodopsin 6, Rh5 - rhodopsin 5]
GO:0009583	detection of light stimulus	9.24e-12	2.38e-08	9.83	10615	45	360	15	[cry - cryptochrome, Rh4 - rhodopsin 4, Arr1 - arrestin 1, Ggamma30A - g protein gamma30a, ninaA - neither inactivation nor afterpotential a, CG11426 - cg11426 gene product from transcript cg11426-ra, trp - transient receptor potential, Rh5 - rhodopsin 5, inaC - inactivation no afterpotential c, ogre - optic ganglion reduced, Gbeta76C - g protein beta-subunit 76c, ninaE - neither inactivation nor…	GO:0016027	inaD signaling complex	0.000143	0.06	13.1	10615	9	360	4	[ninaE - neither inactivation nor afterpotential e, trp - transient receptor potential, trpl - trp-like, inaC - inactivation no afterpotential c]	GO:0016491	oxidoreductase activity	3.65e-07	0.000434	2.19	10615	619	360	46	[Zw - zwischenferment, Cyp6a2 - cytochrome p450-6a2, CG10638 - cg10638 gene product from transcript cg10638-ra, CG9603 - cg9603 gene product from transcript cg9603-ra, Pdi - protein disulfide isomerase, CG4670 - cg4670 gene product from transcript cg4670-ra, CG10211 - cg10211 gene product from transcript cg10211-ra, Cyp28a5 - cg8864 gene product from transcript cg8864-ra, Prx2540-1 - peroxiredoxi…
GO:0009582	detection of abiotic stimulus	5.17e-11	8.88e-08	8.85	10615	50	360	15	[cry - cryptochrome, Rh4 - rhodopsin 4, Arr1 - arrestin 1, ninaA - neither inactivation nor afterpotential a, Ggamma30A - g protein gamma30a, CG11426 - cg11426 gene product from transcript cg11426-ra, trp - transient receptor potential, inaC - inactivation no afterpotential c, Rh5 - rhodopsin 5, ogre - optic ganglion reduced, Gbeta76C - g protein beta-subunit 76c, ninaE - neither inactivation nor…	GO:0042995	cell projection	0.000226	0.0633	3.17	10615	121	360	13	[Arr1 - arrestin 1, Ggamma30A - g protein gamma30a, trp - transient receptor potential, Mob2 - cg11711 gene product from transcript cg11711-rc, Vha55 - vacuolar h[+]-atpase 55kd b subunit, CG31036 - cg31036 gene product from transcript cg31036-rb, Rh5 - rhodopsin 5, inaC - inactivation no afterpotential c, Gbeta76C - g protein beta-subunit 76c, ninaE - neither inactivation nor afterpotential e, R…	GO:0009881	photoreceptor activity	2.05e-06	0.00162	13.61	10615	13	360	6	[Rh4 - rhodopsin 4, cry - cryptochrome, ninaE - neither inactivation nor afterpotential e, Rh3 - rhodopsin 3, Rh6 - rhodopsin 6, Rh5 - rhodopsin 5]
GO:0009581	detection of external stimulus	2.34e-10	3.01e-07	8.04	10615	55	360	15	[cry - cryptochrome, Rh4 - rhodopsin 4, Arr1 - arrestin 1, ninaA - neither inactivation nor afterpotential a, Ggamma30A - g protein gamma30a, CG11426 - cg11426 gene product from transcript cg11426-ra, trp - transient receptor potential, inaC - inactivation no afterpotential c, Rh5 - rhodopsin 5, ogre - optic ganglion reduced, Gbeta76C - g protein beta-subunit 76c, ninaE - neither inactivation nor…	GO:0019897	extrinsic to plasma membrane	0.000626	0.131	5.53	10615	32	360	6	[Gbeta76C - g protein beta-subunit 76c, ninaE - neither inactivation nor afterpotential e, Ggamma30A - g protein gamma30a, trp - transient receptor potential, trpl - trp-like, inaC - inactivation no afterpotential c]	GO:0016614	oxidoreductase activity, acting on CH-OH group of donors	7.4e-06	0.0044	3.85	10615	115	360	15	[CG3301 - cg3301 gene product from transcript cg3301-rb, Zw - zwischenferment, CG10638 - cg10638 gene product from transcript cg10638-ra, CG2767 - cg2767 gene product from transcript cg2767-ra, Gld - glucose dehydrogenase, CG9512 - cg9512 gene product from transcript cg9512-ra, ninaG - cg6728 gene product from transcript cg6728-rb, CG6287 - cg6287 gene product from transcript cg6287-ra, CtBP - c-…
GO:0044710	single-organism metabolic process	2.1e-07	0.000217	1.79	10615	1252	360	76	[Zw - zwischenferment, Inos - cg11143 gene product from transcript cg11143-ra, CG10638 - cg10638 gene product from transcript cg10638-ra, CG9603 - cg9603 gene product from transcript cg9603-ra, GstE5 - glutathione s transferase e5, CG10211 - cg10211 gene product from transcript cg10211-ra, GstE1 - glutathione s transferase e1, Cyp28a5 - cg8864 gene product from transcript cg8864-ra, Cnx99A - caln…											GO:0016616	oxidoreductase activity, acting on the CH-OH group of donors, NAD or NADP as acceptor	9.7e-06	0.00461	4.6	10615	77	360	12	[CG3301 - cg3301 gene product from transcript cg3301-rb, Zw - zwischenferment, CG6287 - cg6287 gene product from transcript cg6287-ra, CG10638 - cg10638 gene product from transcript cg10638-ra, CG2767 - cg2767 gene product from transcript cg2767-ra, CtBP - c-terminal binding protein, antdh - cg1386 gene product from transcript cg1386-ra, Pgd - phosphogluconate dehydrogenase, Pgi - phosphoglucose …
GO:0009416	response to light stimulus	2.31e-07	0.000198	4.44	10615	113	360	17	[Rh4 - rhodopsin 4, cry - cryptochrome, Arr1 - arrestin 1, Ggamma30A - g protein gamma30a, ninaA - neither inactivation nor afterpotential a, CG11426 - cg11426 gene product from transcript cg11426-ra, trp - transient receptor potential, inaC - inactivation no afterpotential c, Rh5 - rhodopsin 5, ogre - optic ganglion reduced, Gbeta76C - g protein beta-subunit 76c, Rh3 - rhodopsin 3, ninaE - neith…											GO:0048037	cofactor binding	0.000259	0.103	2.73	10615	173	360	16	[Zw - zwischenferment, cry - cryptochrome, CG4199 - cg4199 gene product from transcript cg4199-rg, Spat - serine pyruvate aminotransferase, Dbi - diazepam-binding inhibitor, CG15343 - cg15343 gene product from transcript cg15343-ra, amd - alpha methyl dopa-resistant, Gld - glucose dehydrogenase, CG9512 - cg9512 gene product from transcript cg9512-ra, ninaG - cg6728 gene product from transcript cg…
GO:0055114	oxidation-reduction process	7.2e-07	0.00053	2.32	10615	495	360	39	[Zw - zwischenferment, Cyp6a2 - cytochrome p450-6a2, CG10638 - cg10638 gene product from transcript cg10638-ra, CG9603 - cg9603 gene product from transcript cg9603-ra, CG4670 - cg4670 gene product from transcript cg4670-ra, CG10211 - cg10211 gene product from transcript cg10211-ra, Cyp28a5 - cg8864 gene product from transcript cg8864-ra, Prx2540-1 - peroxiredoxin 2540-1, CG9512 - cg9512 gene prod…											GO:0009055	electron carrier activity	0.000431	0.147	2.83	10615	146	360	14	[Cyp6a2 - cytochrome p450-6a2, Cyt-b5-r - cytochrome b5-related, CG9603 - cg9603 gene product from transcript cg9603-ra, Pdi - protein disulfide isomerase, Cyp9b2 - cytochrome p450-9b2, CG7834 - cg7834 gene product from transcript cg7834-ra, Cyp313a1 - cg3360 gene product from transcript cg3360-ra, Cyp28a5 - cg8864 gene product from transcript cg8864-ra, Cyp6u1 - cg3567 gene product from transcri…
GO:0009314	response to radiation	1.96e-06	0.00126	3.83	10615	131	360	17	[Rh4 - rhodopsin 4, cry - cryptochrome, Arr1 - arrestin 1, Ggamma30A - g protein gamma30a, ninaA - neither inactivation nor afterpotential a, CG11426 - cg11426 gene product from transcript cg11426-ra, trp - transient receptor potential, inaC - inactivation no afterpotential c, Rh5 - rhodopsin 5, ogre - optic ganglion reduced, Gbeta76C - g protein beta-subunit 76c, Rh3 - rhodopsin 3, ninaE - neith…											GO:0015020	glucuronosyltransferase activity	0.000523	0.156	5.71	10615	31	360	6	[Ugt86Dd - cg6633 gene product from transcript cg6633-rb, Ugt36Bc - cg17932 gene product from transcript cg17932-rb, CG4302 - cg4302 gene product from transcript cg4302-ra, CG10178 - cg10178 gene product from transcript cg10178-rb, CG15661 - cg15661 gene product from transcript cg15661-ra, Ugt58Fa - cg4414 gene product from transcript cg4414-ra]
GO:0050953	sensory perception of light stimulus	5.64e-06	0.00323	11.79	10615	15	360	6	[ninaG - cg6728 gene product from transcript cg6728-rb, Rh4 - rhodopsin 4, ninaE - neither inactivation nor afterpotential e, Rh3 - rhodopsin 3, Rh6 - rhodopsin 6, Rh5 - rhodopsin 5]											GO:0005198	structural molecule activity	0.000624	0.165	1.86	10615	491	360	31	[Jupiter - cg31363 gene product from transcript cg31363-rd, RpLP2 - ribosomal protein lp2, Cpr76Bd - cuticular protein 76bd, Dg - dystroglycan, Cg25C - collagen type iv, CG13670 - cg13670 gene product from transcript cg13670-ra, zormin - cg33484 gene product from transcript cg33484-rc, Cpr11A - cuticular protein 11a, RpS18 - ribosomal protein s18, Cpr97Ea - cuticular protein 97ea, CG8927 - cg8927…
GO:0007601	visual perception	5.64e-06	0.0029	11.79	10615	15	360	6	[ninaG - cg6728 gene product from transcript cg6728-rb, Rh4 - rhodopsin 4, ninaE - neither inactivation nor afterpotential e, Rh3 - rhodopsin 3, Rh6 - rhodopsin 6, Rh5 - rhodopsin 5]											GO:0016918	retinal binding	0.000717	0.17	14.74	10615	6	360	3	[CG10657 - cg10657 gene product from transcript cg10657-ra, CG5973 - cg5973 gene product from transcript cg5973-ra, CG5958 - cg5958 gene product from transcript cg5958-ra]
GO:0009628	response to abiotic stimulus	2.06e-05	0.00966	2.52	10615	293	360	25	[cry - cryptochrome, CG11426 - cg11426 gene product from transcript cg11426-ra, trp - transient receptor potential, GstE1 - glutathione s transferase e1, Rh5 - rhodopsin 5, Gbeta76C - g protein beta-subunit 76c, Rh3 - rhodopsin 3, Rh6 - rhodopsin 6, Hdc - histidine decarboxylase, trpl - trp-like, fau - cg6544 gene product from transcript cg6544-rg, Pis - phosphatidylinositol synthase, kcc - kazac…											GO:0008241	peptidyl-dipeptidase activity	0.000717	0.155	14.74	10615	6	360	3	[Ance - angiotensin converting enzyme, Ance-2 - cg16869 gene product from transcript cg16869-ra, Ance-3 - cg17988 gene product from transcript cg17988-rb]
GO:0009605	response to external stimulus	7.42e-05	0.0319	2.2	10615	375	360	28	[NijA - ninjurin a, cry - cryptochrome, spz5 - spatzle 5, CG11426 - cg11426 gene product from transcript cg11426-ra, trp - transient receptor potential, Arc1 - activity-regulated cytoskeleton associated protein 1, pdm3 - pou domain motif 3, Rh5 - rhodopsin 5, Dg - dystroglycan, Tig - tiggrin, Gbeta76C - g protein beta-subunit 76c, Rh3 - rhodopsin 3, Rh6 - rhodopsin 6, Hdc - histidine decarboxylas…
GO:0006091	generation of precursor metabolites and energy	0.000226	0.0898	3.17	10615	121	360	13	[CG32230 - cg32230 gene product from transcript cg32230-ra, CG9603 - cg9603 gene product from transcript cg9603-ra, CG7834 - cg7834 gene product from transcript cg7834-ra, CG3446 - cg3446 gene product from transcript cg3446-ra, CG11015 - cg11015 gene product from transcript cg11015-ra, CG14482 - cg14482 gene product from transcript cg14482-ra, CG8475 - cg8475 gene product from transcript cg8475-r…
GO:0034059	response to anoxia	0.000368	0.135	17.69	10615	5	360	3	[trp - transient receptor potential, trpl - trp-like, fau - cg6544 gene product from transcript cg6544-rg]
GO:0022904	respiratory electron transport chain	0.000624	0.215	3.74	10615	71	360	9	[CG32230 - cg32230 gene product from transcript cg32230-ra, CG9603 - cg9603 gene product from transcript cg9603-ra, CG14482 - cg14482 gene product from transcript cg14482-ra, CG2249 - cg2249 gene product from transcript cg2249-ra, CG3446 - cg3446 gene product from transcript cg3446-ra, CG10664 - cg10664 gene product from transcript cg10664-rb, l(2)35Di - lethal (2) 35di, CG11015 - cg11015 gene pr…
GO:0022400	regulation of rhodopsin mediated signaling pathway	0.000729	0.235	9.07	10615	13	360	4	[Fbxl4 - f box and leucine-rich-repeat gene 4, Arr1 - arrestin 1, Gbeta76C - g protein beta-subunit 76c, inaC - inactivation no afterpotential c]
GO:0016059	deactivation of rhodopsin mediated signaling	0.000729	0.221	9.07	10615	13	360	4	[Fbxl4 - f box and leucine-rich-repeat gene 4, Arr1 - arrestin 1, Gbeta76C - g protein beta-subunit 76c, inaC - inactivation no afterpotential c]
GO:0044281	small molecule metabolic process	0.000806	0.231	1.74	10615	610	360	36	[Dat - dopamine n acetyltransferase, Zw - zwischenferment, Inos - cg11143 gene product from transcript cg11143-ra, amd - alpha methyl dopa-resistant, Pdi - protein disulfide isomerase, GstE5 - glutathione s transferase e5, GstE1 - glutathione s transferase e1, CG3940 - cg3940 gene product from transcript cg3940-ra, CG9512 - cg9512 gene product from transcript cg9512-ra, ninaG - cg6728 gene produc…
GO:0006123	mitochondrial electron transport, cytochrome c to oxygen	0.000994	0.27	8.42	10615	14	360	4	[CG9603 - cg9603 gene product from transcript cg9603-ra, CG2249 - cg2249 gene product from transcript cg2249-ra, CG10664 - cg10664 gene product from transcript cg10664-rb, CG11015 - cg11015 gene product from transcript cg11015-ra]
