# Supplementary material for: Male-specific Fruitless isoforms have different regulatory roles conferred by distinct zinc finger DNA binding domains
Source: BMC Genomics. 2013 Sep 27;14:659. doi: 10.1186/1471-2164-14-659 (PMC3852243; doi:10.1186/1471-2164-14-659)
Supplement: Additional file 6: Table S5 — Genes induced and repressed by FruM, as determined by examination of fru P1 mutants and wild type males. All data described is included. [file 1471-2164-14-659-S6.xlsx]

## Sheet: fru P1 mutant
Genes Induced (non-filled) & Repressed (grey filled) by FruM
FBgn	Gene Symbol
FBgn0031374	CG7337
FBgn0010100	Acon
FBgn0261954	east
FBgn0000382	csw
FBgn0026083	CG4857
FBgn0003210	rb
FBgn0029761	SK
FBgn0031449	CG31689
FBgn0030268	Klp10A
FBgn0030317	CG1561
FBgn0030701	CG16952
FBgn0003392	shi
FBgn0030706	CG8909
FBgn0004598	Fur2
FBgn0026375	RhoGAPp190
FBgn0003380	Sh
FBgn0031161	CG15445
FBgn0035205	CG2469
FBgn0261243	Psa
FBgn0035321	CG1275
FBgn0035348	CG16758
FBgn0035424	CG11505
FBgn0025683	CG3164
FBgn0259164	CG42269
FBgn0261934	dikar
FBgn0086680	vvl
FBgn0259141	CG42256
FBgn0035770	pst
FBgn0028582	lqf
FBgn0035917	Zasp66
FBgn0031636	CG12194
FBgn0023479	Tequila
FBgn0052043	CG32043
FBgn0045823	vsg
FBgn0052057	dpr10
FBgn0031675	CG9121
FBgn0023095	caps
FBgn0036505	CG7945
FBgn0036534	Dcp2
FBgn0036560	CG5895
FBgn0063485	Lasp
FBgn0020277	lush
FBgn0013799	Deaf1
FBgn0004366	rdgC
FBgn0037070	CG11309
FBgn0086913	Rab26
FBgn0037109	MED1
FBgn0014362	mub
FBgn0004179	Csp
FBgn0027339	jim
FBgn0010348	Arf79F
FBgn0003559	su(f)
FBgn0085432	pan
FBgn0259214	PMCA
FBgn0039911	CG1909
FBgn0039915	CG1732
FBgn0004624	CaMKII
FBgn0026238	gus
FBgn0053554	Nipped-A
FBgn0261403	sxc
FBgn0003256	rl
FBgn0000546	EcR
FBgn0033075	Pld
FBgn0029092	ced-6
FBgn0259234	Camta
FBgn0261014	TER94
FBgn0026403	Ndg
FBgn0001122	G-oalpha47A
FBgn0005630	lola
FBgn0015872	Drip
FBgn0033661	CG13185
FBgn0000289	cg
FBgn0031885	Mnn1
FBgn0028689	Rpn6
FBgn0004698	mus210
FBgn0031920	CG6441
FBgn0259211	grh
FBgn0034412	abba
FBgn0034725	CG6044
FBgn0261564	CG42678
FBgn0053519	Unc-89
FBgn0035092	Nplp1
FBgn0032006	Pvr
FBgn0041605	cpx
FBgn0037279	CG1129
FBgn0259212	cno
FBgn0037298	CG2604
FBgn0086372	lap
FBgn0037676	CG8861
FBgn0037847	SelR
FBgn0058191	CG40191
FBgn0085427	CG34398
FBgn0038147	CG14375
FBgn0086901	cv-c
FBgn0250823	gish
FBgn0259244	CG42342
FBgn0053520	Rpb4
FBgn0004652	fru
FBgn0000303	Cha
FBgn0038652	CG7720
FBgn0262123	l(2)41Ab
FBgn0051221	CG31221
FBgn0260003	Dys
FBgn0028691	Rpn9
FBgn0039420	CG6154
FBgn0027492	wdb
FBgn0259220	Doa
FBgn0051760	CG31760
FBgn0259176	bun
FBgn0000307	chif
FBgn0051782	CG31782
FBgn0062978	CG31808
FBgn0032773	fon
FBgn0051678	CG31678
FBgn0032880	CG9318
FBgn0000986	Fs(2)Ket
FBgn0032886	CG9328
FBgn0032901	CG9339
FBgn0032946	nrv3
FBgn0053543	CG33543
FBgn0023416	Ac3
FBgn0051619	CG31619
FBgn0261802	CG42748
FBgn0025836	RhoGAP1A
FBgn0024989	CG3777
FBgn0023536	CG3156
FBgn0000108	Appl
FBgn0040397	CG3655
FBgn0259108	futsch
FBgn0053513	Nmdar2
FBgn0026086	Adar
FBgn0023507	CG3835
FBgn0010288	Uch
FBgn0261451	trol
FBgn0031414	eys
FBgn0004625	norpA
FBgn0000179	bi
FBgn0086911	rg
FBgn0029764	yu
FBgn0031424	VGlut
FBgn0046706	Haspin
FBgn0029807	CG3108
FBgn0029846	Ca-alpha1T
FBgn0028685	Rpt4
FBgn0031432	Cyp309a1
FBgn0029881	pigs
FBgn0029896	CG3168
FBgn0026479	Drp1
FBgn0029948	CheA7a
FBgn0004198	ct
FBgn0029504	CHES-1-like
FBgn0029990	CG2233
FBgn0004656	fs(1)h
FBgn0029994	CG2254
FBgn0261793	Trf2
FBgn0004102	oc
FBgn0261549	rdgA
FBgn0004828	His3.3B
FBgn0026206	mei-P26
FBgn0004242	Syt1
FBgn0261260	Megalin
FBgn0052699	CG32699
FBgn0261617	nej
FBgn0052687	CG32687
FBgn0030234	CG15211
FBgn0003321	sbr
FBgn0031474	CG2991
FBgn0001624	dlg1
FBgn0010263	Rbp9
FBgn0030344	CG2025
FBgn0250871	pot
FBgn0030357	Sclp
FBgn0005563	cac
FBgn0030362	regucalcin
FBgn0259240	Ten-a
FBgn0259143	CG42258
FBgn0015024	CkIalpha
FBgn0024308	Smr
FBgn0000346	comt
FBgn0052635	CG32635
FBgn0052627	CG32627
FBgn0030520	CG10990
FBgn0003218	rdgB
FBgn0030521	CG10992
FBgn0030608	Lsd-2
FBgn0003463	sog
FBgn0030669	CG9240
FBgn0030710	CG8924
FBgn0259110	mmd
FBgn0053281	CG33281
FBgn0260993	para
FBgn0030809	CG9086
FBgn0017418	ari-1
FBgn0083228	Frq2
FBgn0052549	CG32549
FBgn0030931	Rad51D
FBgn0030955	CG6891
FBgn0030956	CG18259
FBgn0052544	CG32544
FBgn0014396	tim
FBgn0031078	CG11943
FBgn0052529	CG32529
FBgn0031090	Rab35
FBgn0031111	Obp19c
FBgn0025814	Mgstl
FBgn0083956	CG34120
FBgn0052523	CG32523
FBgn0003423	slgA
FBgn0259677	CG42346
FBgn0035106	rno
FBgn0000541	E(bx)
FBgn0003386	Shaw
FBgn0035144	CG17181
FBgn0035158	CG13895
FBgn0052479	CG32479
FBgn0031571	CG3921
FBgn0052333	CG32333
FBgn0010246	Myo61F
FBgn0035211	CG2211
FBgn0021800	l(2)k16918
FBgn0035236	CG12004
FBgn0035253	CG7971
FBgn0004636	R
FBgn0086906	sls
FBgn0035338	CG13800
FBgn0010905	Spn
FBgn0035367	CG12187
FBgn0052296	Mrtf
FBgn0035379	spz5
FBgn0003383	Shab
FBgn0035397	CG11486
FBgn0001233	Hsp83
FBgn0035425	CG17746
FBgn0052264	CG32264
FBgn0035481	CG12605
FBgn0004516	Gad1
FBgn0035507	CG1308
FBgn0035514	CG1332
FBgn0035533	Cip4
FBgn0035542	CG11347
FBgn0052243	CG32243
FBgn0261546	axo
FBgn0005775	Con
FBgn0035617	CG5146
FBgn0011603	ine
FBgn0085447	sif
FBgn0020642	Lcp65Ac
FBgn0024921	Trn
FBgn0035695	CG10226
FBgn0004513	Mdr65
FBgn0035696	Best2
FBgn0020251	sfl
FBgn0035726	CG9953
FBgn0035772	Sh3beta
FBgn0261788	Ank2
FBgn0259232	CG42330
FBgn0031632	CG15628
FBgn0035872	CG7185
FBgn0035877	CG7083
FBgn0035879	CG7112
FBgn0035895	Unr
FBgn0069969	CG40498
FBgn0035950	CG5288
FBgn0035959	CG4911
FBgn0011206	bol
FBgn0035978	UGP
FBgn0031645	CG3036
FBgn0035986	CG4022
FBgn0035995	CG3529
FBgn0041150	hoe1
FBgn0011327	Uch-L3
FBgn0053696	CG33696
FBgn0036030	CG6767
FBgn0044328	CG32052
FBgn0052064	CG32064
FBgn0036116	CG7888
FBgn0036133	CG7638
FBgn0052082	CG32082
FBgn0036144	GlcAT-P
FBgn0036157	CG7560
FBgn0259481	Mob2
FBgn0016075	vkg
FBgn0022959	yps
FBgn0036262	CG6910
FBgn0260941	app
FBgn0036278	GRHRII
FBgn0052103	CG32103
FBgn0085793	CR41510
FBgn0086708	stv
FBgn0029167	Hml
FBgn0085429	CG34400
FBgn0261836	Msp-300
FBgn0036389	ssp2
FBgn0031688	Cyp28d2
FBgn0031689	Cyp28d1
FBgn0261090	Sytbeta
FBgn0036500	CG7275
FBgn0087035	AGO2
FBgn0086902	kis
FBgn0261722	flower
FBgn0036537	CG18081
FBgn0036542	pHCl
FBgn0260635	th
FBgn0036602	CG13042
FBgn0036663	CG9674
FBgn0036668	CG9715
FBgn0036752	Adgf-A
FBgn0259739	CG42393
FBgn0001078	ftz-f1
FBgn0036843	CG6812
FBgn0036880	Cpr76Bc
FBgn0036882	CG9279
FBgn0036910	Cyp305a1
FBgn0028695	Rpn1
FBgn0052220	Csas
FBgn0036927	CG7433
FBgn0261574	kug
FBgn0052226	CG32226
FBgn0036984	CG13248
FBgn0037001	CG6020
FBgn0001323	knrl
FBgn0003415	skd
FBgn0037093	CG7597
FBgn0015283	Pros54
FBgn0037098	Wnk
FBgn0037126	CG14567
FBgn0037130	Syn1
FBgn0010215	alpha-Cat
FBgn0058045	CG40045
FBgn0011288	Snap25
FBgn0040030	CG2893
FBgn0004859	ci
FBgn0052000	CG32000
FBgn0053978	CG33978
FBgn0039896	yellow-h
FBgn0039897	CG1674
FBgn0053481	dpr7
FBgn0042696	NfI
FBgn0039900	Syt7
FBgn0026262	bip2
FBgn0039908	Asator
FBgn0004607	zfh2
FBgn0026869	Thd1
FBgn0025936	Eph
FBgn0005666	bt
FBgn0052016	CG32016
FBgn0025741	plexA
FBgn0031773	Fbw5
FBgn0039928	cals
FBgn0031774	CG9147
FBgn0052017	CG32017
FBgn0039925	Kif3C
FBgn0053653	Caps
FBgn0031778	CG9162
FBgn0058378	CG40378
FBgn0087011	CG41520
FBgn0260799	p120ctn
FBgn0026401	Nipped-B
FBgn0039994	CG17082
FBgn0250830	CG12547
FBgn0085414	dpr12
FBgn0002774	mle
FBgn0004603	Src42A
FBgn0033065	Cyp6w1
FBgn0026761	Trap1
FBgn0021873	Gef26
FBgn0085421	Epac
FBgn0053558	CG33558
FBgn0015039	Cyp9b2
FBgn0026602	Ady43A
FBgn0033159	Dscam
FBgn0259715	CG42369
FBgn0261397	didum
FBgn0028687	Rpt1
FBgn0050497	CG30497
FBgn0033250	CG14762
FBgn0033268	Obp44a
FBgn0010609	Acsl
FBgn0003074	Pgi
FBgn0033368	CG13743
FBgn0082981	snoRNA:Psi28S-2949
FBgn0028955	CG8788
FBgn0050345	CG30345
FBgn0033387	CG8008
FBgn0051635	CG31635
FBgn0010114	hig
FBgn0015037	Cyp4p1
FBgn0020621	Pkn
FBgn0028408	Drep-2
FBgn0259246	brp
FBgn0033422	Or45b
FBgn0005614	trpl
FBgn0033451	CG1665
FBgn0011656	Mef2
FBgn0010385	Def
FBgn0004907	14-3-3zeta
FBgn0025595	GRHR
FBgn0033515	Ir47a
FBgn0261862	whd
FBgn0033543	CG12338
FBgn0260499	qvr
FBgn0033636	tou
FBgn0050035	Tret1-1
FBgn0031251	CG4213
FBgn0022764	Sin3A
FBgn0004838	Hrb27C
FBgn0004435	Galpha49B
FBgn0008654	Su(z)2
FBgn0033791	Drl-2
FBgn0020370	TppII
FBgn0033809	CG4630
FBgn0033821	CG10799
FBgn0259219	CG42319
FBgn0259221	CG42321
FBgn0033872	CG6329
FBgn0033875	CG6357
FBgn0003046	Pcp
FBgn0013733	shot
FBgn0026611	AGO1
FBgn0002643	mam
FBgn0015567	alpha-Adaptin
FBgn0261269	conv
FBgn0033924	CG8613
FBgn0040954	CG13779
FBgn0033958	CG12858
FBgn0033978	Cyp6a23
FBgn0013772	Cyp6a8
FBgn0015371	chn
FBgn0013750	Arf51F
FBgn0034027	CG8187
FBgn0260429	CG42524
FBgn0013988	Strn-Mlck
FBgn0002938	ninaC
FBgn0020236	ATPCL
FBgn0034072	Dg
FBgn0034075	Asph
FBgn0034135	Syn2
FBgn0034142	CG8306
FBgn0040505	Alk
FBgn0034155	unc-104
FBgn0003091	Pkc53E
FBgn0004580	Cbp53E
FBgn0034180	CG15609
FBgn0031918	CG6055
FBgn0261642	mbl
FBgn0016697	Prosalpha5
FBgn0260486	CG42533
FBgn0028494	CG6424
FBgn0031927	CG13792
FBgn0040733	CG15068
FBgn0034356	CG10924
FBgn0041182	TepII
FBgn0034381	CG15088
FBgn0034394	CG15096
FBgn0034408	sano
FBgn0004572	5-HT1B
FBgn0053296	CG33296
FBgn0034434	Rgk1
FBgn0034439	CG10062
FBgn0260934	par-1
FBgn0034455	CG11007
FBgn0003435	sm
FBgn0034468	Obp56a
FBgn0043533	Obp56f
FBgn0034479	CG8654
FBgn0027529	CG8920
FBgn0086604	CG12484
FBgn0043535	Obp57a
FBgn0034542	Fem-1
FBgn0025687	LKR
FBgn0261394	Pros29
FBgn0003891	tud
FBgn0010228	HmgZ
FBgn0034660	lox2
FBgn0031969	pes
FBgn0034720	CG11206
FBgn0053200	ventrally-expressed-protein-D
FBgn0034733	CG4752
FBgn0034734	CG4554
FBgn0053143	CG33143
FBgn0010660	Nup214
FBgn0034821	CG9876
FBgn0011230	poe
FBgn0028497	CG3530
FBgn0034860	CG9812
FBgn0261794	kcc
FBgn0003353	sei
FBgn0259209	Mlp60A
FBgn0050419	CG30419
FBgn0035001	slik
FBgn0002787	Mov34
FBgn0259729	CG42383
FBgn0035016	CG4612
FBgn0035040	CG4741
FBgn0086908	egg
FBgn0035077	CG9083
FBgn0035078	CG2857
FBgn0066084	RpL41
FBgn0085434	NaCP60E
FBgn0035091	CG3829
FBgn0004919	gol
FBgn0040022	CG40351
FBgn0058354	CR40354
FBgn0024804	Dbp80
FBgn0037238	CG1090
FBgn0051534	CG31534
FBgn0051536	Cdep
FBgn0013576	l(3)82Fd
FBgn0037326	CG14669
FBgn0037329	CG12162
FBgn0010051	Itp-r83A
FBgn0028690	Rpn5
FBgn0032021	CG7781
FBgn0032022	CG14275
FBgn0026077	Gasp
FBgn0037410	Osi2
FBgn0032025	CG7778
FBgn0261972	gpp
FBgn0010355	Taf1
FBgn0004783	Ccp84Aa
FBgn0024289	Sodh-1
FBgn0037466	CG1965
FBgn0015577	alpha-Est9
FBgn0015576	alpha-Est8
FBgn0083963	CG34127
FBgn0000504	dsx
FBgn0037541	CG2747
FBgn0037648	CG11975
FBgn0032054	CG13090
FBgn0053936	CG33936
FBgn0037698	CG16779
FBgn0011259	Sema-1a
FBgn0002431	hyd
FBgn0037736	CG12950
FBgn0053208	Mical
FBgn0261928	CG42795
FBgn0037808	Bruce
FBgn0001235	hth
FBgn0051272	CG31272
FBgn0020439	fau
FBgn0261380	mRpL37
FBgn0037838	CG4089
FBgn0022359	Sodh-2
FBgn0040256	Ugt86Dd
FBgn0040255	Ugt86De
FBgn0037897	CG5270
FBgn0037935	CG6834
FBgn0003308	ry
FBgn0260793	2mit
FBgn0052473	CG32473
FBgn0013998	Nsf2
FBgn0038194	Cyp6d5
FBgn0003862	trx
FBgn0011474	pr-set7
FBgn0038223	CG8538
FBgn0038237	Pde6
FBgn0026439	Eaat1
FBgn0038258	CG7362
FBgn0261859	CG42788
FBgn0038360	CG9590
FBgn0038395	CG10407
FBgn0003319	Sb
FBgn0038412	Zip3
FBgn0250754	CG42232
FBgn0000634	Fas1
FBgn0015011	Ahcy89E
FBgn0038461	CG3678
FBgn0038470	CG18213
FBgn0038476	kuk
FBgn0038490	CG5285
FBgn0038498	beat-IIa
FBgn0038540	CG14321
FBgn0000273	Pka-C1
FBgn0038606	CG15803
FBgn0023083	fray
FBgn0038639	CG7705
FBgn0038641	CG7708
FBgn0015323	VAChT
FBgn0038646	CG7715
FBgn0038651	CG14299
FBgn0038653	CG18208
FBgn0003248	Rh2
FBgn0261262	CG42613
FBgn0025680	cry
FBgn0038693	unc79
FBgn0042174	CR18854
FBgn0038733	CG11407
FBgn0051205	CG31205
FBgn0038826	CG17838
FBgn0002921	Atpalpha
FBgn0051207	CG31207
FBgn0038862	CG5798
FBgn0013984	InR
FBgn0032170	CG4658
FBgn0011766	E2f
FBgn0038897	CG5849
FBgn0027575	GABA-B-R2
FBgn0038975	Nrx-1
FBgn0038983	CG5326
FBgn0053110	CG33110
FBgn0039054	CG13830
FBgn0032181	CG13133
FBgn0039081	Irk2
FBgn0051414	CG31414
FBgn0032187	CG4839
FBgn0028684	Tbp-1
FBgn0015795	Rab7
FBgn0011725	twin
FBgn0043884	mask
FBgn0259685	crb
FBgn0024320	Npc1a
FBgn0039209	CG13624
FBgn0003429	slo
FBgn0261637	CG42720
FBgn0051103	CG31103
FBgn0051300	CG31300
FBgn0039316	CG11893
FBgn0051288	CG31288
FBgn0004509	Fur1
FBgn0051439	Muc96D
FBgn0039349	Ssadh
FBgn0261986	RASSF8
FBgn0051092	LpR2
FBgn0027865	Tsp96F
FBgn0015269	Nf1
FBgn0051324	CG31324
FBgn0039415	CG6142
FBgn0039430	CG5455
FBgn0003717	Tl
FBgn0026562	BM-40-SPARC
FBgn0039464	CG6330
FBgn0032216	CG5384
FBgn0004387	Klp98A
FBgn0039536	CG18437
FBgn0085383	CG34354
FBgn0003137	Ppn
FBgn0027655	htt
FBgn0051048	CG31048
FBgn0039625	beta4GalNAcTB
FBgn0039629	CG11842
FBgn0028692	Rpn2
FBgn0004369	Ptp99A
FBgn0039690	CG1969
FBgn0003861	trp
FBgn0051716	CG31716
FBgn0026597	Axn
FBgn0015542	sima
FBgn0015221	Fer2LCH
FBgn0028646	aralar1
FBgn0039776	PH4alphaEFB
FBgn0082582	tmod
FBgn0039788	Rpt6R
FBgn0011739	wts
FBgn0039809	CG15547
FBgn0016123	Aph-4
FBgn0039817	CG15553
FBgn0039821	CG15556
FBgn0039831	CG12054
FBgn0039844	CG1607
FBgn0003870	ttk
FBgn0005632	faf
FBgn0027620	Acf1
FBgn0039883	RhoGAP100F
FBgn0039955	CG41099
FBgn0010247	Parp
FBgn0259821	CG42402
FBgn0027611	CG6206
FBgn0028481	CG4341
FBgn0026147	CG16833
FBgn0028490	CG31705
FBgn0028412	Mst33A
FBgn0015400	kek2
FBgn0051704	CG31704
FBgn0032407	CG5325
FBgn0032414	CG17211
FBgn0031306	CG4577
FBgn0032467	CG9934
FBgn0262160	CG9932
FBgn0027586	CG5867
FBgn0032507	CG9377
FBgn0051846	CR31846
FBgn0023407	B4
FBgn0028936	nimB5
FBgn0028940	Cyp28a5
FBgn0028875	nAcRalpha-34E
FBgn0261563	wb
FBgn0028887	CG3491
FBgn0261268	Cul-3
FBgn0028863	CG4587
FBgn0001991	Ca-alpha1D
FBgn0028894	CG5869
FBgn0028523	CG5888
FBgn0020415	Idgf2
FBgn0032586	Tpr2
FBgn0086783	Mhc
FBgn0032603	CG17928
FBgn0261671	tweek
FBgn0015609	CadN
FBgn0041184	Socs36E
FBgn0261804	CG42750
FBgn0085370	Pde11
FBgn0031362	CG17646
FBgn0032797	CG10186
FBgn0032798	CG10132
FBgn0032817	CG10631
FBgn0032840	sNPF
FBgn0029662	CG12206
FBgn0029891	Pink1
FBgn0030160	CG9691
FBgn0030309	CG1572
FBgn0030345	CG1847
FBgn0262108	CR42861
FBgn0027087	Aats-his
FBgn0024807	DIP1
FBgn0035237	CG13917
FBgn0035321	CG1275
FBgn0020762	Atet
FBgn0053523	CG33523
FBgn0001248	Idh
FBgn0036101	NijA
FBgn0000639	Fbp1
FBgn0036481	CG16959
FBgn0020887	Su(z)12
FBgn0036927	CG7433
FBgn0029508	Tsp42Ea
FBgn0024293	Spn43Ab
FBgn0033196	CG1358
FBgn0033313	Cirl
FBgn0002567	ltd
FBgn0033574	Spn47C
FBgn0261673	nemy
FBgn0033970	CG10205
FBgn0003274	RpLP2
FBgn0034474	Obp56g
FBgn0004362	HmgD
FBgn0021979	l(2)k09913
FBgn0028697	RpL15
FBgn0001311	kkv
FBgn0037537	CG2767
FBgn0051352	CG31352
FBgn0037978	KLHL18
FBgn0005671	Vha55
FBgn0028433	Ggamma30A
FBgn0013981	His4r
FBgn0038257	smp-30
FBgn0028984	Spn5
FBgn0038405	CG8927
FBgn0261113	Xrp1
FBgn0038842	CG5630
FBgn0020278	loco
FBgn0039703	CG7829
FBgn0051036	CG31036
FBgn0004622	Takr99D
FBgn0015222	Fer1HCH
FBgn0027598	cindr
FBgn0032282	CG7299
FBgn0032515	loqs
FBgn0260995	CG42596
FBgn0032881	CG9319
FBgn0051675	CG31675
FBgn0024371	E2f2
FBgn0053543	CG33543
FBgn0024989	CG3777
FBgn0023534	CG17778
FBgn0025620	CG13360
FBgn0040398	CG14629
FBgn0025628	CG4199
FBgn0004654	Pgd
FBgn0004397	Vinc
FBgn0023525	CG3191
FBgn0040396	CG3939
FBgn0029664	CG10802
FBgn0029667	Gas8
FBgn0029672	CG2875
FBgn0086558	Ubi-p5E
FBgn0029868	CG3446
FBgn0014031	Spat
FBgn0004646	ogre
FBgn0029969	CG10932
FBgn0040319	Gclc
FBgn0030003	CG2116
FBgn0030007	CG2263
FBgn0030010	CG10959
FBgn0030012	CG18262
FBgn0030025	CG2147
FBgn0030029	CG15343
FBgn0015519	nAcRalpha-7E
FBgn0030079	CG7267
FBgn0030103	Obp8a
FBgn0030151	CG1354
FBgn0030157	CG1468
FBgn0040942	CG12643
FBgn0030240	CG2202
FBgn0030245	CG1637
FBgn0030258	CG1552
FBgn0026268	antdh
FBgn0030350	SelG
FBgn0030357	Sclp
FBgn0030394	Cpr11A
FBgn0085388	IP3K2
FBgn0030555	Fbxl4
FBgn0030593	CG9512
FBgn0030600	hiw
FBgn0030670	Pis
FBgn0030694	CG15602
FBgn0030802	CG9099
FBgn0030829	CG12998
FBgn0085356	CG34327
FBgn0030870	CG6398
FBgn0030884	CG6847
FBgn0031535	CG12795
FBgn0030976	CG7378
FBgn0085359	CG34330
FBgn0030991	CG7453
FBgn0052532	CG32532
FBgn0004057	Zw
FBgn0052499	Cda4
FBgn0035104	CG13875
FBgn0035166	CG13902
FBgn0035189	CG9119
FBgn0010786	l(3)02640
FBgn0043458	CG12084
FBgn0035227	CG12090
FBgn0035232	CG12099
FBgn0035280	Cpr62Bb
FBgn0035285	CG12025
FBgn0052311	zormin
FBgn0040507	ACXD
FBgn0035333	CG1317
FBgn0035348	CG16758
FBgn0010909	msn
FBgn0261602	RpL8
FBgn0035379	spz5
FBgn0035398	Cht7
FBgn0035423	CG17737
FBgn0035425	CG17746
FBgn0026592	Fie
FBgn0027552	CG10863
FBgn0035480	CG14984
FBgn0035501	CG1299
FBgn0035510	Cpr64Aa
FBgn0035523	CG1311
FBgn0015829	TfIIEbeta
FBgn0035546	CG11345
FBgn0040699	CG15024
FBgn0015766	Msr-110
FBgn0052412	CG32412
FBgn0061492	loj
FBgn0002526	LanA
FBgn0041194	Prat2
FBgn0035719	tow
FBgn0010387	Dbi
FBgn0035763	CG8602
FBgn0035771	sec63
FBgn0040832	CG8012
FBgn0087039	Sbp2
FBgn0035873	CG13670
FBgn0041150	hoe1
FBgn0036015	CG3088
FBgn0031649	hoe2
FBgn0053205	CG33205
FBgn0031651	mRpL24
FBgn0036094	CG14153
FBgn0026160	tna
FBgn0036155	CG6163
FBgn0259481	Mob2
FBgn0000299	Cg25C
FBgn0036288	CG10660
FBgn0036289	CG10657
FBgn0036290	CG10638
FBgn0261608	RpL37A
FBgn0040813	Nplp2
FBgn0031683	CG4230
FBgn0250848	26-29-p
FBgn0036478	CG6854
FBgn0014002	Pdi
FBgn0259236	comm3
FBgn0036553	CG17027
FBgn0260635	th
FBgn0085276	CG34247
FBgn0036589	CG13067
FBgn0036590	CG13065
FBgn0036599	CG13044
FBgn0036656	CG13026
FBgn0003250	Rh4
FBgn0261565	Lmpt
FBgn0052191	CG32191
FBgn0036761	MED19
FBgn0036769	Tsp74F
FBgn0085282	CG34253
FBgn0011706	rpr
FBgn0036787	CG4306
FBgn0036813	Aut1
FBgn0036881	Cpr76Bd
FBgn0260655	l(3)76BDm
FBgn0004623	Gbeta76C
FBgn0260653	serp
FBgn0036985	zye
FBgn0001320	kni
FBgn0040637	CG11458
FBgn0037109	MED1
FBgn0022936	CycH
FBgn0037162	CG11449
FBgn0037164	CG11438
FBgn0037165	CG11437
FBgn0037166	CG11426
FBgn0037203	slif
FBgn0052230	CG32230
FBgn0040056	CG17698
FBgn0001089	Gal
FBgn0051997	CG31997
FBgn0039905	CG2052
FBgn0039914	mav
FBgn0052021	CG32021
FBgn0031245	CG3625
FBgn0031791	CG9486
FBgn0000473	Cyp6a2
FBgn0024352	Hop
FBgn0033121	Cyp6u1
FBgn0033129	Tsp42Eh
FBgn0033134	Tsp42El
FBgn0015039	Cyp9b2
FBgn0025885	Inos
FBgn0011722	Tig
FBgn0033182	CG1621
FBgn0033214	CG1941
FBgn0033274	CG14757
FBgn0261588	pdm3
FBgn0033289	CG2121
FBgn0031830	CG11015
FBgn0003074	Pgi
FBgn0033367	CG8193
FBgn0086656	shrb
FBgn0005614	trpl
FBgn0040773	CG2249
FBgn0005619	Hdc
FBgn0026403	Ndg
FBgn0033520	Prx2540-1
FBgn0033544	CG7220
FBgn0033602	Cpr47Ee
FBgn0033728	Cpr49Ae
FBgn0033802	CG17724
FBgn0033814	CG4670
FBgn0027581	CG6191
FBgn0033926	Arc1
FBgn0050197	CG30197
FBgn0010638	Sec61beta
FBgn0027596	CG10249
FBgn0085215	CG34186
FBgn0034045	CG8249
FBgn0034072	Dg
FBgn0028424	JhI-26
FBgn0034140	CG8317
FBgn0013763	Chit
FBgn0031913	CG5958
FBgn0031914	CG5973
FBgn0046999	CG6429
FBgn0004784	inaC
FBgn0000079	Amy-p
FBgn0034200	CG11395
FBgn0004377	Klp54D
FBgn0034245	CG14482
FBgn0031925	Cyp4d21
FBgn0031926	CG6739
FBgn0028744	CG5033
FBgn0040733	CG15068
FBgn0034335	GstE1
FBgn0063495	GstE5
FBgn0028496	CG30116
FBgn0034418	CG15118
FBgn0034422	CG7137
FBgn0034434	Rgk1
FBgn0034443	cer
FBgn0012051	CalpA
FBgn0023211	Elongin-C
FBgn0034471	Obp56e
FBgn0010411	RpS18
FBgn0027529	CG8920
FBgn0050154	CG30154
FBgn0028622	l(2)05510
FBgn0034534	maf-S
FBgn0034572	CG9346
FBgn0021872	Xbp1
FBgn0003162	Pu
FBgn0034603	Glycogenin
FBgn0027073	CG4302
FBgn0034605	CG15661
FBgn0043070	MESK2
FBgn0034638	CG10433
FBgn0040091	Ugt58Fa
FBgn0034755	CG3746
FBgn0034828	CG13545
FBgn0040660	CG13551
FBgn0261794	kcc
FBgn0034974	CG16786
FBgn0019643	Dat
FBgn0259210	prom
FBgn0031995	CG8475
FBgn0040666	CG12848
FBgn0035088	CG3776
FBgn0037215	CG12582
FBgn0032010	CG8086
FBgn0037290	CG1124
FBgn0087005	retinophilin
FBgn0027608	CG2082
FBgn0026077	Gasp
FBgn0026567	Spase18-21
FBgn0004777	Ccp84Ag
FBgn0004782	Ccp84Ab
FBgn0001112	Gld
FBgn0037518	CG2641
FBgn0023489	Pph13
FBgn0040529	CG9603
FBgn0010323	Gsc
FBgn0003177	pyd
FBgn0051100	CG31100
FBgn0037657	hyx
FBgn0003889	betaTub85D
FBgn0037700	CG8149
FBgn0261049	Vps45
FBgn0261599	RpS29
FBgn0037756	CG8507
FBgn0037788	CG3940
FBgn0037807	CG6293
FBgn0020439	fau
FBgn0037843	CG4511
FBgn0040256	Ugt86Dd
FBgn0027584	CG4757
FBgn0037874	Tctp
FBgn0037895	CG6723
FBgn0037896	ninaG
FBgn0051363	Jupiter
FBgn0037933	Ho
FBgn0051116	ClC-a
FBgn0260745	mfas
FBgn0010039	GstD3
FBgn0011745	Arp87C
FBgn0020496	CtBP
FBgn0038220	CG12207
FBgn0038224	CG3321
FBgn0038236	Cyp313a1
FBgn0051313	CG31313
FBgn0004629	Cys
FBgn0038291	CG3984
FBgn0038293	CG6904
FBgn0051344	CG31344
FBgn0000533	ea
FBgn0000640	Fbp2
FBgn0038325	CG6194
FBgn0019940	Rh6
FBgn0017567	ND23
FBgn0020907	Scp2
FBgn0032136	CG15828
FBgn0000477	DNaseII
FBgn0038587	CG7998
FBgn0038593	CG7146
FBgn0038603	PKD
FBgn0038674	CG14285
FBgn0025680	cry
FBgn0038704	CG5316
FBgn0026753	Vha13
FBgn0038739	CG4686
FBgn0002940	ninaE
FBgn0003249	Rh3
FBgn0023212	Elongin-B
FBgn0038820	CG4000
FBgn0051207	CG31207
FBgn0038878	CG3301
FBgn0003867	tsl
FBgn0038926	CG13409
FBgn0038959	CG13856
FBgn0027600	obst-B
FBgn0039031	CG17244
FBgn0039081	Irk2
FBgn0039099	CG10157
FBgn0039102	SPE
FBgn0032191	CG5734
FBgn0039208	Esyt2
FBgn0045866	bai
FBgn0085378	CG34349
FBgn0039269	veli
FBgn0051103	CG31103
FBgn0039324	CG10553
FBgn0039341	CG5112
FBgn0039480	Cpr97Ea
FBgn0039495	CG5909
FBgn0039525	CG5646
FBgn0039656	CG11951
FBgn0015622	Cnx99A
FBgn0013972	Gycalpha99B
FBgn0039685	Obp99b
FBgn0039686	CG15506
FBgn0002936	ninaA
FBgn0039697	CG7834
FBgn0003861	trp
FBgn0032237	CG5362
FBgn0039728	CG7896
FBgn0015221	Fer2LCH
FBgn0039802	dj-1beta
FBgn0039804	CG15544
FBgn0016123	Aph-4
FBgn0039844	CG1607
FBgn0021953	Fatp
FBgn0015756	RpL9
FBgn0032338	CG16854
FBgn0032350	CG6287
FBgn0032387	CG16965
FBgn0014019	Rh5
FBgn0032470	CG5142
FBgn0032479	CG16974
FBgn0032484	kek4
FBgn0032494	CG5945
FBgn0032495	CG16820
FBgn0028546	ics
FBgn0012037	Ance
FBgn0032535	Ance-2
FBgn0032536	Ance-3
FBgn0032538	CG16885
FBgn0028544	CG16884
FBgn0259896	nimC1
FBgn0028940	Cyp28a5
FBgn0001970	Pgant35A
FBgn0001989	l(2)35Di
FBgn0053126	NLaz
FBgn0001991	Ca-alpha1D
FBgn0001995	mRpL4
FBgn0032586	Tpr2
FBgn0000406	Cyt-b5-r
FBgn0032603	CG17928
FBgn0040260	Ugt36Bc
FBgn0032614	CG13284
FBgn0020503	CLIP-190
FBgn0000120	Arr1
FBgn0032666	CG5758
FBgn0032684	CG10178
FBgn0032685	CG10211
FBgn0032726	CG10621
FBgn0000075	amd
FBgn0041180	TepIV
FBgn0032833	CG10664
FBgn0032836	CG10680
FBgn0003141	pr

## Sheet: fru P1 mutant Raw Data
Fusion ID	Chromosome	Start	End	Symbol Catenated	Exon Gene ID Catenated	Sequence Location Catenated	Exon ID Catenated	Exon Name Catenated	FBtr per Exon Catenated	FBgn Catenated	FBpp Catenated	FBtr Catenated	Canton S Male_Mean of log(RPKM)	Canton S Male_Standard Deviation	Berlin Male_Mean of log(RPKM)	Berlin Male_Standard Deviation	Df(3R)P14/Df(3R)fru4-40 Male_Mean of log(RPKM)	Df(3R)P14/Df(3R)fru4-40 Male_Standard Deviation	fruw12/Df(3R)ChaM5 Male_Mean of log(RPKM)	fruw12/Df(3R)ChaM5 Male_Standard Deviation	Fold Change_Canton S Male vs. Df(3R)P14/Df(3R)fru4-40 Male	Fold Change_Berlin Male vs. Df(3R)P14/Df(3R)fru4-40 Male	Fold Change_Canton S Male vs. fruw12/Df(3R)ChaM5 Male	Fold Change_Berlin Male vs. fruw12/Df(3R)ChaM5 Male	FDR Corrected P-value_Canton S Male vs. Df(3R)P14/Df(3R)fru4-40 Male	FDR Corrected P-value_Berlin Male vs. Df(3R)P14/Df(3R)fru4-40 Male	FDR Corrected P-value_Canton S Male vs. fruw12/Df(3R)ChaM5 Male	FDR Corrected P-value_Berlin Male vs. fruw12/Df(3R)ChaM5 Male
F1016_SI	2L	1942785	1943818	CG7337	FBgn0031374	2L:1884984..1943818(1)	FBgn0031374:23;FBgn0031374:24	CG7337:23;CG7337:24	1;4	FBgn0031374	FBpp0077488;FBpp0110182;FBpp0110183;FBpp0111924;FBpp0111925	FBtr0077811;FBtr0110882;FBtr0110883;FBtr0113011;FBtr0113012	3.94597	0.0655112	4.29397	57.2642	3.83755	0.131289	4.15524	0.106801	1.10977	1.56963	0.808982	1.14421	0.14605	6.61613e-07	0.00189334	0.0552653
F10362_SI	2L	21168356	21168804	Acon	FBgn0010100	2L:21168356..21173017(1)	FBgn0010100:1;FBgn0010100:2	Acon:1;Acon:2	1;1	FBgn0010100	FBpp0081002;FBpp0289654	FBtr0081473;FBtr0300425	4.87119	0.127649	4.48643	101.225	4.71052	0.0832659	4.66283	0.13907	1.1786	0.79842	1.23015	0.833338	0.113529	0.0341874	0.0226304	0.0788274
F11664_SI	X	1908375	1912037	east	FBgn0010110	X:1906345..1916904(1)	FBgn0010110:4;FBgn0010110:5	east:4;east:5	2;1	FBgn0261954	FBpp0070312;FBpp0292165;FBpp0292166	FBtr0070326;FBtr0303046;FBtr0303047	2.0761	0.264962	3.08998	25.2282	1.89688	0.103988	2.4006	0.11104	1.22212	3.28583	0.73774	1.98352	0.169429	8.10864e-10	0.00505961	1.97009e-06
F11745_SI	X	2005238	2007698	csw	CG3954	X:1988269..2007698(1)	CG3954:10;CG3954:11;CG3954:13;CG3954:15	csw:10;csw:11;csw:13;csw:15	2;1;1;1	FBgn0000382	FBpp0070362;FBpp0070363;FBpp0070364	FBtr0070378;FBtr0070379;FBtr0070380	4.38817	0.0659294	4.74058	97.2299	4.29382	0.0323242	4.50114	0.0302486	1.10033	1.56349	0.894311	1.27075	0.1393	8.40132e-08	0.0488417	0.000210581
F12537_SI	X	4019957	4020775	CG4857	FBgn0026083	X:4011053..4020775(1)	FBgn0026083:12;FBgn0026083:13	CG4857:12;CG4857:13	1;4	FBgn0026083	FBpp0070611;FBpp0290153;FBpp0290344;FBpp0290345;FBpp0290346	FBtr0070643;FBtr0300931;FBtr0301122;FBtr0301123;FBtr0301124	2.71218	0.0651254	3.45546	28.8921	2.47626	0.14528	2.90241	0.122437	1.25902	2.64373	0.823537	1.72929	0.0194799	6.66601e-10	0.0430024	2.3267e-06
F12641_SI	X	4429668	4432742	rb	FBgn0003210	X:4429668..4434669(-1)	FBgn0003210:1;FBgn0003210:2;FBgn0003210:3	rb:1;rb:2;rb:3	1;1;1	FBgn0003210	FBpp0070670;FBpp0290745	FBtr0070702;FBtr0301530	2.59968	0.128993	2.83249	15.348	2.37535	0.0426191	2.45686	0.0889014	1.25827	1.57998	1.15715	1.45302	0.00831696	7.74661e-06	0.0734827	4.43974e-05
F12902_SI	X	5293565	5295156	SK	FBgn0029761	X:5234271..5295156(1)	FBgn0029761:20;FBgn0029761:21	SK:20;SK:21	1;5	FBgn0029761	FBpp0289694;FBpp0291161;FBpp0291163;FBpp0291164;FBpp0291165;FBpp0291166	FBtr0300467;FBtr0301949;FBtr0301951;FBtr0301952;FBtr0301953;FBtr0301954	3.38289	0.147041	4.0128	51.5875	3.19085	0.145196	3.58651	0.155442	1.21362	2.27065	0.815497	1.52577	0.162931	8.86993e-07	0.103191	0.00146585
F1412_SI	2L	2736130	2736430	CG31689	CG31689	2L:2730106..2739833(1)	CG31689:13;CG31689:2	CG31689:13;CG31689:2	1;3	FBgn0031449	FBpp0077389;FBpp0077390;FBpp0077391;FBpp0077392	FBtr0077705;FBtr0077706;FBtr0077707;FBtr0077708	4.04336	0.0930855	3.9495	39.059	3.6729	0.0957081	3.60917	0.252121	1.44869	1.32256	1.51438	1.38253	0.028246	0.139172	0.00558731	0.0447824
F15342_SI	X	11024269	11025333	Klp10A	CG1453	X:11024269..11031056(-1)	CG1453:5;CG1453:9	Klp10A:5;Klp10A:9	4;1	FBgn0030268	FBpp0073331;FBpp0073332;FBpp0073333;FBpp0073334;FBpp0073335	FBtr0073475;FBtr0073476;FBtr0073477;FBtr0073478;FBtr0073479	3.12218	0.110253	3.46086	25.0449	2.89395	0.137475	3.30194	0.12179	1.25414	1.75381	0.834571	1.16708	0.0106545	6.93133e-07	0.0300728	0.0804931
F15564_SI	X	11476566	11478193	CG1561	CG1561	X:11475985..11478193(-1)	CG1561:1;CG1561:3	CG1561:1;CG1561:3	1;1	FBgn0030317	FBpp0073383;FBpp0073384	FBtr0073538;FBtr0073539	5.74793	0.0815888	5.75599	434.897	5.57746	0.0361525	5.86007	0.0349443	1.18824	1.19918	0.895692	0.903937	0.0158774	0.0181653	0.0938015	0.158704
F17510_SI	X	15764209	15764619	CG16952	FBgn0030701	X:15764209..15769563(1)	FBgn0030701:1;FBgn0030701:2;FBgn0030701:3;FBgn0030701:4	CG16952:1;CG16952:2;CG16952:3;CG16952:4	1;1;1;1	FBgn0030701	FBpp0073924;FBpp0073925;FBpp0073926;FBpp0290025	FBtr0074114;FBtr0074115;FBtr0074116;FBtr0300801	3.23195	0.1578	3.67204	22.9715	2.74714	0.0601511	2.99012	0.278042	1.63674	2.52204	1.25081	1.92736	0.00510606	8.12732e-06	0.144849	0.00017459
F17536_SI	X	15786216	15786614	shi	FBgn0003392	X:15786149..15800285(1)	FBgn0003392:2;FBgn0003392:3;FBgn0003392:4;FBgn0003392:5;FBgn0003392:6	shi:2;shi:3;shi:4;shi:5;shi:6	2;3;1;1;1	FBgn0003392	FBpp0073928;FBpp0089279;FBpp0089280;FBpp0110335;FBpp0110336;FBpp0290809;FBpp0290810;FBpp0290812	FBtr0074118;FBtr0074122;FBtr0074123;FBtr0111036;FBtr0111037;FBtr0301594;FBtr0301595;FBtr0301597	4.65643	0.0779164	4.86918	127.989	4.14358	0.23687	4.36509	0.438189	1.64428	2.06411	1.24608	1.56423	0.0238141	0.00302537	0.188003	0.0263811
F17572_SI	X	15813774	15814812	CG8909	FBgn0030706	X:15805013..15814812(1)	FBgn0030706:14;FBgn0030706:15	CG8909:14;CG8909:15	1;1	FBgn0030706	FBpp0073931;FBpp0290880	FBtr0074125;FBtr0301666	3.71896	0.0682488	3.83531	33.2563	3.52512	0.0676553	3.47834	0.0764199	1.21416	1.37144	1.27144	1.43614	0.159805	0.0281694	0.0507143	0.00696772
F17879_SI	X	16267255	16267456	Fur2	FBgn0004598	X:16267121..16275816(1)	FBgn0004598:4;FBgn0004598:5	Fur2:4;Fur2:5	2;2	FBgn0004598	FBpp0074040;FBpp0074041;FBpp0074042;FBpp0074043	FBtr0074263;FBtr0074264;FBtr0074265;FBtr0074266	1.77159	0.430051	2.56533	8.41258	0.631588	0.649888	0.685481	1.16441	2.91799	6.58231	1.88656	4.25565	0.0790036	0.00479129	0.0698314	0.0034712
F18543_SI	X	17546124	17546585	RhoGAPp190	CG32555	X:17533176..17546585(-1)	CG32555:15;CG32555:16	RhoGAPp190:15;RhoGAPp190:16	1;1	FBgn0026375	FBpp0074255;FBpp0074256	FBtr0074481;FBtr0074482	1.88753	0.649569	2.70637	20.5505	1.02128	0.239095	1.3608	0.305182	2.71946	5.5304	1.90905	3.88231	0.0338462	0.000223872	0.18432	0.00120063
F18693_SI	X	17823080	17823736	Sh	FBgn0003380	X:17823080..17957278(-1)	FBgn0003380:1;FBgn0003380:2	Sh:1;Sh:2	1;1	FBgn0003380	FBpp0088600;FBpp0088602	FBtr0089658;FBtr0089660	3.94455	0.0989266	4.71109	57.7345	3.67887	0.0688814	4.15292	0.240777	1.30698	2.80742	0.796122	1.71008	0.080083	1.80218e-07	0.146988	0.00032961
F19986_SI	X	20990806	20991362	CG15445	CG15445	X:20988186..20991362(1)	CG15445:4;CG15445:7;CG15445:8	CG15445:4;CG15445:7;CG15445:8	2;2;2	FBgn0031161	FBpp0076942;FBpp0076943;FBpp0076944;FBpp0076945	FBtr0077250;FBtr0077251;FBtr0077252;FBtr0077253	2.85466	0.197544	3.40512	49.3945	3.16956	0.0497234	3.13248	0.137258	0.740558	1.27975	0.763687	1.31972	0.0340065	0.153551	0.0439154	0.0694396
F20932_SI	3L	1307553	1307741	CG2469	CG2469	3L:1307224..1311812(1)	CG2469:2;CG2469:8	CG2469:2;CG2469:8	1;1	FBgn0035205	FBpp0072561;FBpp0072562	FBtr0072668;FBtr0072669	2.93275	0.255228	1.56391	10.9251	2.08998	0.456354	2.15138	0.304907	2.22615	0.571623	2.16007	0.554654	0.00724635	0.128658	0.00716765	0.0638424
F21058_SI	3L	1518177	1518796	Psa	FBgn0035226	3L:1502843..1523380(1)	FBgn0035226:6;FBgn0035226:7	Psa:6;Psa:7	5;1	FBgn0261243	FBpp0072581;FBpp0072582;FBpp0072583;FBpp0072584;FBpp0072585;FBpp0072586	FBtr0072697;FBtr0072698;FBtr0072699;FBtr0072700;FBtr0072701;FBtr0072702	3.11001	0.171248	4.03233	83.3032	3.42094	0.212391	3.57183	0.156136	0.729905	1.82127	0.630988	1.57445	0.0376638	0.000247543	0.00105995	0.00227241
F21590_SI	3L	2255539	2256011	CG1275	FBgn0035321	3L:2252744..2257409(-1)	FBgn0035321:5;FBgn0035321:6	CG1275:5;CG1275:6	1;1	FBgn0035321	FBpp0072783;FBpp0072785	FBtr0072905;FBtr0072907	4.24759	0.112753	3.53549	43.5157	3.85586	0.123213	3.82146	0.105507	1.47887	0.723602	1.53197	0.749581	0.00415357	0.0275632	0.000936667	0.0358955
F21679_SI	3L	2503143	2503584	CG16758	CG16758	3L:2498704..2503584(-1)	CG16758:1;CG16758:5	CG16758:1;CG16758:5	1;1	FBgn0035348	FBpp0072833;FBpp0072834	FBtr0072963;FBtr0072964	5.51925	0.184687	5.44047	114.2	5.72908	0.0633327	5.05607	0.140894	0.820022	0.762708	1.59765	1.48598	0.175396	0.0711876	0.000927333	0.00920548
F22104_SI	3L	3231909	3232239	CG11505	CG11505	3L:3224838..3232320(1)	CG11505:13;CG11505:8	CG11505:13;CG11505:8	1;2	FBgn0035424	FBpp0072909;FBpp0072910;FBpp0072911	FBtr0073045;FBtr0073046;FBtr0073047	2.47408	0.444948	3.72278	51.6785	2.12851	0.441803	3.09825	0.166945	1.41793	4.68735	0.569845	1.88377	0.186438	5.78107e-07	0.00675051	0.0118856
F223_SI	2L	128800	129241	CG3164	FBgn0025683	2L:122624..130791(-1)	FBgn0025683:10;FBgn0025683:9	CG3164:10;CG3164:9	2;2	FBgn0025683	FBpp0077812;FBpp0077813;FBpp0089109;FBpp0099791	FBtr0078153;FBtr0078154;FBtr0078155;FBtr0100379	5.16034	0.169607	5.27992	150.813	4.85699	0.0719657	4.98272	0.0929369	1.36728	1.52676	1.2039	1.34432	0.00522076	0.000421586	0.0813862	0.00614826
F23438_SI	3L	6062550	6063214	CG42269	FBgn0259164	3L:6059595..6064645(1)	FBgn0259164:2;FBgn0259164:3	CG42269:2;CG42269:3	1;1	FBgn0259164	FBpp0288884;FBpp0288885	FBtr0299609;FBtr0299610	2.07257	0.176127	0.706214	3.18256	1.59847	0.0530243	1.55513	0.0802645	1.62353	0.461374	1.69291	0.481089	0.171196	0.0115428	0.098476	0.0102229
F23765_SI	3L	6733405	6733973	dikar	FBgn0261934	3L:6723262..6736249(-1)	FBgn0261934:8;FBgn0261934:9	CG42799:8;CG42799:9	2;2	FBgn0261934	FBpp0292761;FBpp0292762;FBpp0292763;FBpp0292764	FBtr0303748;FBtr0303749;FBtr0303750;FBtr0303751	0.630619	0.449381	2.19514	11.6178	1.13683	0.525574	1.53679	0.17729	0.596277	2.67875	0.433434	1.94718	0.183037	0.00628831	0.00686847	0.0725546
F23792_SI	3L	6783252	6787637	vvl	FBgn0086680	3L:6783252..6787637(1)	FBgn0086680:1;FBgn0086680:2;FBgn0086680:3;FBgn0086680:4	vvl:1;vvl:2;vvl:3;vvl:4	1;1;1;1	FBgn0086680	FBpp0076653;FBpp0289488	FBtr0076944;FBtr0300260	3.09385	0.0857098	3.4458	24.4821	2.95342	0.0658099	3.26819	0.0848004	1.15225	1.63821	0.84005	1.19433	0.058894	3.04586e-07	0.010507	0.015746
F23962_SI	3L	7163857	7165057	CG42256	FBgn0259141	3L:7155528..7183017(-1)	FBgn0259141:17;FBgn0259141:18	CG42256:17;CG42256:18	1;5	FBgn0259141	FBpp0288822;FBpp0288823;FBpp0288824;FBpp0288826;FBpp0288827;FBpp0291334	FBtr0299547;FBtr0299548;FBtr0299549;FBtr0299551;FBtr0299552;FBtr0302124	1.51617	0.340109	2.07076	11.9299	1.01973	0.221165	1.12122	0.330915	1.68423	2.86401	1.4785	2.51418	0.105061	0.00124445	0.173177	0.00173832
F24056_SI	3L	7352568	7352950	pst	FBgn0035770	3L:7350375..7353363(-1)	FBgn0035770:5;FBgn0035770:6;FBgn0035770:7	pst:5;pst:6;pst:7	1;1;1	FBgn0035770	FBpp0271906;FBpp0271907	FBtr0273398;FBtr0273399	4.54478	0.0645145	4.25448	46.2053	3.42639	0.0227462	3.75443	0.161175	3.06428	2.31863	2.18623	1.65424	1.34916e-09	5.44026e-07	1.18603e-07	0.000210664
F24179_SI	3L	7526226	7526543	lqf	FBgn0028582	3L:7521904..7531379(1)	FBgn0028582:4;FBgn0028582:5	lqf:4;lqf:5	1;5	FBgn0028582	FBpp0076508;FBpp0076509;FBpp0076510;FBpp0089150;FBpp0089151;FBpp0111854	FBtr0076794;FBtr0076795;FBtr0076796;FBtr0076797;FBtr0076798;FBtr0112941	4.08404	0.291621	4.71265	58.0334	3.67784	0.191226	3.78271	0.144099	1.53017	2.7891	1.3839	2.52249	0.0328729	6.5436e-06	0.0935209	1.14708e-05
F24855_SI	3L	8623308	8623735	Zasp66	FBgn0035917	3L:8617473..8631773(1)	FBgn0035917:6;FBgn0035917:7;FBgn0035917:8	CG6416:6;CG6416:7;CG6416:8	4;1;4	FBgn0035917	FBpp0088530;FBpp0088532;FBpp0088533;FBpp0088534;FBpp0088535	FBtr0089562;FBtr0089564;FBtr0089565;FBtr0089566;FBtr0089567	5.20161	0.123884	5.10555	97.6296	4.84686	0.166184	4.73482	0.182571	1.42117	1.28414	1.58431	1.43156	0.0257712	0.142795	0.00178371	0.0196717
F2486_SI	2L	4840884	4841465	CG12194	FBgn0031636	2L:4839219..4841465(1)	FBgn0031636:5;FBgn0031636:6;FBgn0031636:7	CG12194:5;CG12194:6;CG12194:7	1;1;1	FBgn0031636	FBpp0077077;FBpp0289980	FBtr0077385;FBtr0300756	3.78741	0.0614453	3.03996	25.7089	3.52072	0.145818	3.30624	0.0941403	1.29844	0.614092	1.61477	0.763696	0.0767624	0.0026926	0.000664073	0.0772619
F25138_SI	3L	9080949	9083048	Tequila	FBgn0023479	3L:9067745..9085231(1)	FBgn0023479:16;FBgn0023479:17;FBgn0023479:18	Tequila:16;Tequila:17;Tequila:18	1;3;1	FBgn0023479	FBpp0076252;FBpp0076253;FBpp0076255;FBpp0291124	FBtr0076525;FBtr0076526;FBtr0076528;FBtr0301910	4.21998	0.16315	4.11196	45.7681	4.48483	0.176029	3.55462	0.193102	0.76664	0.681889	1.93698	1.72285	0.0492768	0.00915755	3.07025e-06	9.34169e-05
F25355_SI	3L	9454988	9457806	CG32043	FBgn0052043	3L:9454177..9465697(1)	FBgn0052043:3;FBgn0052043:4;FBgn0052043:5	CG32043:3;CG32043:4;CG32043:5	3;1;1	FBgn0052043	FBpp0076193;FBpp0076194;FBpp0112916;FBpp0112917	FBtr0076465;FBtr0076466;FBtr0114367;FBtr0114368	2.71802	0.104654	3.16658	25.4319	2.60779	0.0812589	2.86046	0.0497841	1.11868	1.74487	0.869999	1.35698	0.108151	8.34015e-09	0.0213133	2.83232e-05
F25542_SI	3L	9707420	9707723	vsg	FBgn0045823	3L:9707420..9710816(1)	FBgn0045823:1;FBgn0045823:2;FBgn0045823:3	vsg:1;vsg:2;vsg:3	2;2;2	FBgn0045823	FBpp0076127;FBpp0076128;FBpp0076129;FBpp0076130	FBtr0076398;FBtr0076399;FBtr0076400;FBtr0076401	4.51507	0.0807165	3.87966	92.1362	4.24986	0.26422	4.16039	0.165504	1.27549	0.674896	1.41447	0.748437	0.101398	0.0286419	0.0152815	0.0808404
F25750_SI	3L	10175343	10175630	dpr10	CG32057	3L:10140553..10179205(-1)	CG32057:11;CG32057:2	dpr10:11;dpr10:2	1;2	FBgn0052057	FBpp0076037;FBpp0076038;FBpp0076039	FBtr0076308;FBtr0076309;FBtr0076310	2.50341	0.228306	3.32125	14.7926	2.19812	0.193813	2.23962	0.189841	1.36793	3.05383	1.31067	2.926	0.109304	1.41987e-06	0.138908	9.15602e-07
F2678_SI	2L	5048791	5050080	CG9121	FBgn0031675	2L:5047818..5050877(-1)	FBgn0031675:2;FBgn0031675:3	CG9121:2;CG9121:3	1;1	FBgn0031675	FBpp0078668;FBpp0290424	FBtr0079032;FBtr0301206	2.3279	0.14009	1.50128	6.08704	1.87167	0.0788901	1.79753	0.229588	1.58606	0.69121	1.6798	0.732062	0.0156625	0.0704846	0.00269058	0.129349
F27104_SI	3L	13268662	13272742	caps	FBgn0023095	3L:13221789..13272742(1)	FBgn0023095:5;FBgn0023095:6;FBgn0023095:7	caps:5;caps:6;caps:7	1;2;1	FBgn0023095	FBpp0075570;FBpp0075571;FBpp0110304	FBtr0075832;FBtr0075833;FBtr0111005	3.10149	0.0448858	3.29897	27.3554	2.99069	0.0413469	3.20234	0.0832215	1.11736	1.36099	0.902356	1.0991	0.0632285	1.16743e-05	0.0682831	0.110746
F27862_SI	3L	15515460	15517201	CG7945	FBgn0036505	3L:15513421..15517201(-1)	FBgn0036505:4;FBgn0036505:5;FBgn0036505:6;FBgn0036505:7;FBgn0036505:8;FBgn0036505:9	CG7945:4;CG7945:5;CG7945:6;CG7945:7;CG7945:8;CG7945:9	2;1;2;1;1;1	FBgn0036505	FBpp0075352;FBpp0075353;FBpp0075354	FBtr0075599;FBtr0075600;FBtr0075601	3.78521	0.12462	3.36384	26.682	3.52726	0.0822084	3.58641	0.166049	1.29898	0.849311	1.21473	0.794229	0.0213232	0.196758	0.0577016	0.0484914
F28001_SI	3L	15814087	15815114	Dcp2	CG6169	3L:15814087..15819519(-1)	CG6169:10;CG6169:5	Dcp2:10;Dcp2:5	1;3	FBgn0036534	FBpp0075293;FBpp0075294;FBpp0075295;FBpp0099969	FBtr0075538;FBtr0075539;FBtr0075540;FBtr0100528	3.01233	0.2625	3.65501	46.0402	2.72942	0.142187	3.3029	0.0891665	1.3525	2.50857	0.765087	1.41906	0.0189057	3.39475e-08	0.00927394	0.00373271
F28007_SI	3L	15818571	15819519	Dcp2	CG6169	3L:15814087..15819519(-1)	CG6169:1;CG6169:11	Dcp2:1;Dcp2:11	1;1	FBgn0036534	FBpp0075293;FBpp0075294	FBtr0075538;FBtr0075539	2.79604	0.249908	3.857	45.2036	2.4377	0.116057	3.0759	0.181228	1.45708	4.12533	0.763876	2.1627	0.0068007	1.09239e-10	0.0221543	7.34057e-07
F28131_SI	3L	16028778	16029391	CG5895	FBgn0036560	3L:16028587..16030327(1)	FBgn0036560:2;FBgn0036560:3	CG5895:2;CG5895:3	1;1	FBgn0036560	FBpp0075195;FBpp0290225	FBtr0075437;FBtr0301003	3.61383	0.0584163	2.75576	19.5987	3.35327	0.0736749	3.11634	0.135357	1.29702	0.570288	1.63575	0.719224	0.130027	0.0010219	0.00150411	0.0305305
F28597_SI	3L	16669506	16671458	Lasp	FBgn0063485	3L:16669506..16704752(-1)	FBgn0063485:1;FBgn0063485:2	Lasp:1;Lasp:2	1;1	FBgn0063485	FBpp0075109;FBpp0099495	FBtr0075350;FBtr0100145	3.46998	0.0501222	4.08952	45.8973	3.24416	0.130345	3.83501	0.117496	1.2474	2.32071	0.69119	1.28592	0.0574442	1.00259e-07	0.00105186	0.0309404
F28605_SI	3L	16704043	16704752	Lasp	FBgn0063485	3L:16669506..16704752(-1)	FBgn0063485:10;FBgn0063485:9	Lasp:10;Lasp:9	1;1	FBgn0063485	FBpp0075109;FBpp0099495	FBtr0075350;FBtr0100145	3.4106	0.24146	4.46284	85.3164	3.71207	0.0763756	3.93763	0.134772	0.754583	2.12972	0.599223	1.69123	0.0211529	3.09737e-06	5.44008e-05	0.00014592
F29778_SI	3L	19597498	19597863	lush	FBgn0020277	3L:19597498..19599190(-1)	FBgn0020277:1;FBgn0020277:2	lush:1;lush:2	1;1	FBgn0020277	FBpp0074737;FBpp0290704	FBtr0074969;FBtr0301489	2.49704	0.172469	1.56696	4.92652	0.495444	0.584236	0.379581	0.713741	6.67285	2.73411	7.02451	2.8782	3.40406e-05	0.0237641	5.4796e-06	0.00747127
F29944_SI	3L	19812312	19813110	Deaf1	CG8567	3L:19811280..19822623(1)	CG8567:2;CG8567:6	Deaf1:2;Deaf1:6	1;1	FBgn0013799	FBpp0074651;FBpp0100128	FBtr0074882;FBtr0100666	2.64382	0.183523	2.03364	16.4488	2.32524	0.194415	2.30459	0.329885	1.37593	0.746918	1.36368	0.740271	0.109347	0.180475	0.0613518	0.183835
F30242_SI	3L	20256895	20258654	rdgC	CG6571	3L:20252967..20258654(1)	CG6571:10;CG6571:14;CG6571:15;CG6571:16	rdgC:10;rdgC:14;rdgC:15;rdgC:16	1;1;1;1	FBgn0004366	FBpp0074601;FBpp0074602;FBpp0074603;FBpp0074604	FBtr0074832;FBtr0074833;FBtr0074834;FBtr0074835	4.12983	0.0311586	4.56249	56.675	3.93816	0.0203001	4.29357	0.158222	1.21155	1.86884	0.841049	1.29734	0.0571916	8.63482e-07	0.0817894	0.00717318
F30827_SI	3L	21295376	21296649	CG11309	FBgn0037070	3L:21295376..21297562(-1)	FBgn0037070:1;FBgn0037070:2	CG11309:1;CG11309:2	1;1	FBgn0037070	FBpp0078060;FBpp0078061	FBtr0078406;FBtr0078407	3.40847	0.0492805	3.35167	24.5225	3.61509	0.121462	2.98194	0.105711	0.810167	0.765523	1.52677	1.44264	0.0103462	0.00249429	1.21583e-06	2.76679e-05
F30835_SI	3L	21311874	21313731	Rab26	FBgn0086913	3L:21311874..21327290(1)	FBgn0086913:1;FBgn0086913:2	Rab26:1;Rab26:2	1;1	FBgn0086913	FBpp0111589;FBpp0111590	FBtr0112677;FBtr0112678	2.58263	0.0728923	3.03882	18.2895	2.43345	0.0833242	2.72415	0.0991306	1.16055	1.82799	0.866642	1.36505	0.182922	3.56242e-06	0.170712	0.00336852
F31062_SI	3L	21623717	21625939	MED1	FBgn0037109	3L:21621425..21627556(-1)	FBgn0037109:2;FBgn0037109:3	MED1:2;MED1:3	1;1	FBgn0037109	FBpp0078118;FBpp0291748	FBtr0078464;FBtr0302592	2.25523	0.140036	1.62218	7.97999	1.88294	0.1246	1.96967	0.16138	1.45399	0.770577	1.32642	0.702966	0.00331844	0.0544329	0.0141012	0.00586999
F31169_SI	3L	21872710	21873041	mub	FBgn0014362	3L:21872710..21919801(1)	FBgn0014362:1;FBgn0014362:2	mub:1;mub:2	4;1	FBgn0014362	FBpp0078122;FBpp0078123;FBpp0089422;FBpp0110316;FBpp0290578	FBtr0078468;FBtr0078469;FBtr0078470;FBtr0111017;FBtr0301364	4.07945	0.172517	4.79781	143.798	3.86258	0.2252	4.43685	0.0665074	1.234	2.50541	0.705702	1.4328	0.0963242	7.17118e-08	0.00273052	0.00483599
F31170_SI	3L	21900446	21901020	mub	FBgn0014362	3L:21872710..21919801(1)	FBgn0014362:3;FBgn0014362:4	mub:3;mub:4	4;1	FBgn0014362	FBpp0078122;FBpp0078123;FBpp0089422;FBpp0110316;FBpp0290578	FBtr0078468;FBtr0078469;FBtr0078470;FBtr0111017;FBtr0301364	4.59479	0.190421	5.49103	227.483	4.37448	0.212058	4.96761	0.172264	1.24471	3.02621	0.690419	1.67859	0.0984598	5.50464e-09	0.00226285	0.000145092
F31274_SI	3L	22264658	22266846	Csp	CG6395	3L:22260361..22266846(1)	CG6395:5;CG6395:7;CG6395:8	Csp:5;Csp:7;Csp:8	1;2;2	FBgn0004179	FBpp0078145;FBpp0078146;FBpp0078147	FBtr0078493;FBtr0078494;FBtr0078495	4.8298	0.0303494	5.00901	123.219	4.74129	0.0314382	4.92494	0.0802579	1.09257	1.30693	0.907326	1.08534	0.14648	6.8707e-05	0.0854136	0.171294
F31404_SI	3L	22793950	22794841	jim	FBgn0027339	3L:22789077..22826488(-1)	FBgn0027339:7;FBgn0027339:8	jim:7;jim:8	1;2	FBgn0027339	FBpp0078230;FBpp0078231;FBpp0099541	FBtr0078581;FBtr0078582;FBtr0100184	3.2177	0.0827229	4.0555	51.3693	3.05673	0.0646477	3.46837	0.0906772	1.17605	2.71321	0.777825	1.79449	0.0711982	4.14538e-11	0.00235041	1.10665e-07
F31422_SI	3L	22861479	22862346	Arf79F	FBgn0010348	3L:22861479..22865331(-1)	FBgn0010348:1;FBgn0010348:2	Arf79F:1;Arf79F:2	1;6	FBgn0010348	FBpp0078222;FBpp0078224;FBpp0078225;FBpp0078226;FBpp0111771;FBpp0289184;FBpp0289185	FBtr0078571;FBtr0078573;FBtr0078574;FBtr0078575;FBtr0112858;FBtr0299906;FBtr0299907	5.21182	0.0606628	5.47409	155.459	5.32115	0.047599	5.33611	0.0256258	0.896975	1.16533	0.884106	1.14861	0.0681786	0.0155342	0.0232961	0.0196488
F31635_SI	XHet	76210	76549	su(f)	FBgn0003559	XHet:69195..80010(1)	FBgn0003559:2;FBgn0003559:3	su(f):2;su(f):3	1;1	FBgn0003559	FBpp0112455;FBpp0112456	FBtr0113732;FBtr0113733	2.23263	0.177238	2.28348	9.69652	1.84022	0.267269	2.64586	0.151806	1.46175	1.53738	0.663801	0.698148	0.15109	0.126115	0.0963564	0.190467
F31698_SI	4	128029	129430	pan	CG17964	4:89956..129430(1)	CG17964:13;FBgn0085432:22	pan:13;pan:22	8;1	FBgn0085432	FBpp0088223;FBpp0088224;FBpp0088225;FBpp0088226;FBpp0088227;FBpp0088228;FBpp0088229;FBpp0099631;FBpp0111569	FBtr0089156;FBtr0089157;FBtr0089158;FBtr0089159;FBtr0089160;FBtr0089161;FBtr0089162;FBtr0100245;FBtr0112657	3.4086	0.369787	4.54465	97.433	3.14738	0.186383	3.73294	0.180391	1.3483	4.00944	0.750424	2.23154	0.145917	1.44947e-08	0.0437198	2.02688e-05
F31845_SI	4	350143	352628	PMCA	FBgn0259214	4:349442..379526(-1)	FBgn0259214:2;FBgn0259214:3;FBgn0259214:4;FBgn0259214:5	PMCA:2;PMCA:3;PMCA:4;PMCA:5	1;6;1;1	FBgn0259214	FBpp0289781;FBpp0289782;FBpp0289784;FBpp0289785;FBpp0293009;FBpp0293010;FBpp0293012;FBpp0293013	FBtr0300554;FBtr0300555;FBtr0300557;FBtr0300558;FBtr0304046;FBtr0304047;FBtr0304049;FBtr0304050	4.88275	0.132063	4.84477	95.1971	4.4656	0.382543	4.46092	0.318063	1.46079	1.41392	1.479	1.43155	0.0814318	0.147122	0.0548218	0.112504
F31967_SI	4	603737	603878	CG1909	CG1909	4:603737..609976(1)	CG1909:1;CG1909:11	CG1909:1;CG1909:11	1;1	FBgn0039911	FBpp0088148;FBpp0088149	FBtr0089079;FBtr0089080	4.00479	0.17612	4.22007	57.8133	3.33999	0.171202	3.69643	0.223978	1.94612	2.38698	1.34955	1.65526	0.000344632	2.5761e-05	0.0652106	0.00358607
F32003_SI	4	654547	654750	CG1732	FBgn0039915	4:650319..655978(1)	FBgn0039915:8;FBgn0039915:9	CG1732:8;CG1732:9	1;1	FBgn0039915	FBpp0088909;FBpp0088910	FBtr0089971;FBtr0089972	5.0076	0.0561375	5.41748	99.2235	4.81324	0.0351465	4.62055	0.0599981	1.21546	1.83164	1.47237	2.21879	0.0569941	1.7225e-06	0.000103308	7.39729e-09
F32228_SI	4	1058985	1059084	CaMKII	FBgn0004624	4:1056643..1074329(-1)	FBgn0004624:6;FBgn0004624:7;FBgn0004624:8	CaMKII:6;CaMKII:7;CaMKII:8	2;6;1	FBgn0004624	FBpp0088281;FBpp0088282;FBpp0088283;FBpp0099496;FBpp0099497;FBpp0099498;FBpp0289606;FBpp0289607;FBpp0289608	FBtr0089217;FBtr0089218;FBtr0089219;FBtr0100146;FBtr0100147;FBtr0100148;FBtr0300377;FBtr0300378;FBtr0300379	5.63444	0.14697	6.24425	377.105	5.35567	0.183209	5.50027	0.0502871	1.31775	2.40908	1.1516	2.10531	0.00881951	8.47757e-09	0.197445	5.2091e-08
F32240_SI	4	1071320	1071956	CaMKII	FBgn0004624	4:1056643..1074329(-1)	FBgn0004624:20;FBgn0004624:21;FBgn0004624:22	CaMKII:20;CaMKII:21;CaMKII:22	1;1;1	FBgn0004624	FBpp0088283;FBpp0289606;FBpp0289607	FBtr0089219;FBtr0300377;FBtr0300378	4.04555	0.199273	5.16208	153.262	3.36932	0.636588	3.44188	0.689324	1.76569	5.32082	1.57964	4.76016	0.159668	0.000441657	0.177587	0.000333962
F32801_SI	2R	1008268	1009345	gus	CG2944-1008268	2R:1004715..1015817(-1)	CG2944:1009157-1008268;CG2944:1009345-1008268;CG2944:1009345-1009242;CG2944:1009345-1009274;CG2944:1009345-1009278	gus:2;gus:8;gus:6;gus:5;gus:7	5;1;1;1;1	FBgn0026238	FBpp0088693;FBpp0088694;FBpp0088695;FBpp0088696;FBpp0088697;FBpp0088698	FBtr0089752;FBtr0089753;FBtr0089754;FBtr0089755;FBtr0089756;FBtr0089757	4.35274	0.0302749	4.27601	70.5836	4.14635	0.0778118	4.19607	0.0431452	1.2272	1.13628	1.1692	1.08258	0.000460176	0.0334595	0.00318684	0.181422
F32828_SI	2R	1133457	1133642	Nipped-A	FBgn0053554	2R:1065506..1138553(-1)	FBgn0053554:24;FBgn0053554:25	Nipped-A:24;Nipped-A:25	1;1	FBgn0053554	FBpp0085431;FBpp0292385	FBtr0091528;FBtr0303293	1.30058	0.412499	1.10942	9.5389	-0.209388	0.0754193	0.0174844	0.353827	7.26572	5.61104	4.95183	3.82411	1.1694e-05	0.000121845	1.91352e-05	0.000291636
F32836_SI	2R	1194756	1195157	sxc	CG10392-1194857	2R:1194756..1216986(1)	CG10392:1194756-1194857;CG10392:1194806-1194857;CG10392:1194812-1195157;CG10392:1194919-1195157;CG10392:1194978-1195157	Ogt:1;Ogt:11;Ogt:13;Ogt:12;Ogt:2	1;1;1;1;1	FBgn0261403	FBpp0085420;FBpp0085421;FBpp0085422	FBtr0086084;FBtr0086085;FBtr0086086	3.64012	0.138731	4.03903	48.5728	3.32252	0.106686	3.27896	0.149146	1.37841	2.0657	1.43317	2.14776	0.0440492	6.86297e-05	0.0128569	1.33016e-05
F32_SI	2RHet	198672	199153	rl	CG12559-199153	2RHet:198176..247809(1)	CG12559:198672-199153;CG12559:198694-198759;CG12559:198698-198759;CG12559:198698-198816;CG12559:198965-199153;CG12559:198982-199153	rl:14;rl:11;rl:9;rl:1;rl:2;rl:12	2;1;1;1;2;2	FBgn0003256	FBpp0112421;FBpp0112422;FBpp0112423;FBpp0112424;FBpp0112425;FBpp0112426	FBtr0113698;FBtr0113699;FBtr0113700;FBtr0113701;FBtr0113702;FBtr0113703	4.2851	0.071943	4.36962	46.8181	3.08228	0.0538045	3.61803	0.230347	3.33268	3.6373	1.91191	2.08667	2.35198e-08	2.309e-08	4.77578e-05	2.77334e-05
F33103_SI	2R	2018571	2019424	EcR	FBgn0000546	2R:1977924..2056681(-1)	FBgn0000546:8;FBgn0000546:9	EcR:8;EcR:9	1;2	FBgn0000546	FBpp0085352;FBpp0085353;FBpp0291631	FBtr0086011;FBtr0086012;FBtr0302439	1.53345	0.117303	2.84986	16.7132	1.17254	0.253368	2.02397	0.312148	1.41233	5.68859	0.593802	2.39172	0.153228	1.80096e-07	0.0291112	0.000887865
F33173_SI	2R	2129529	2130257	Pld	FBgn0033075	2R:2129529..2142771(1)	FBgn0033075:1;FBgn0033075:2;FBgn0033075:3;FBgn0033075:4	Pld:1;Pld:2;Pld:3;Pld:4	2;1;1;1	FBgn0033075	FBpp0085339;FBpp0085340;FBpp0085341	FBtr0085995;FBtr0085996;FBtr0085997	0.20442	0.155857	0.184549	2.14225	-0.455829	0.280087	0.852031	0.164065	1.90364	1.92748	0.522547	0.529091	0.0938042	0.133489	0.0739163	0.0898553
F34_SI	2RHet	207045	207410	rl	CG12559-207155	2RHet:198176..247809(1)	CG12559:207045-207155;CG12559:207045-207410	rl:4;rl:15	5;1	FBgn0003256	FBpp0112421;FBpp0112422;FBpp0112423;FBpp0112424;FBpp0112425;FBpp0112426	FBtr0113698;FBtr0113699;FBtr0113700;FBtr0113701;FBtr0113702;FBtr0113703	4.56853	0.139179	4.69215	64.0045	3.53521	0.220767	3.86085	0.320152	2.78449	3.15097	1.9604	2.21842	3.91857e-06	1.99003e-06	0.000200766	7.31766e-05
F35361_SI	2R	5328697	5329065	ced-6	CG11804	2R:5322174..5329065(-1)	CG11804:1;CG11804:8	ced-6:1;ced-6:8	1;1	FBgn0029092	FBpp0087631;FBpp0087632	FBtr0088548;FBtr0088549	4.19736	0.187938	4.33719	49.0285	3.86073	0.0460731	4.01213	0.0527758	1.41838	1.61044	1.21868	1.38371	0.00410021	0.000257849	0.0929845	0.00546366
F35379_SI	2R	5360740	5361705	Camta	FBgn0259234	2R:5333551..5365595(1)	FBgn0259234:13;FBgn0259234:14	Camta:13;Camta:14	4;1	FBgn0259234	FBpp0289123;FBpp0289124;FBpp0289125;FBpp0289754;FBpp0290980	FBtr0299845;FBtr0299846;FBtr0299847;FBtr0300527;FBtr0301766	2.06331	0.425684	2.89133	26.1612	1.52186	0.499061	2.52589	0.159155	1.69993	3.6463	0.666037	1.42863	0.0270353	4.45626e-06	0.0421187	0.151522
F35724_SI	2R	5876666	5876808	TER94	FBgn0024923	2R:5876666..5881072(1)	FBgn0024923:1;FBgn0024923:2	TER94:1;TER94:2	1;1	FBgn0261014	FBpp0087479;FBpp0087480	FBtr0088391;FBtr0088392	4.41676	0.0861202	4.96147	161.651	4.22491	0.165685	4.61349	0.116122	1.20418	2.07742	0.8194	1.41361	0.141626	2.29763e-06	0.098689	0.00580205
F35990_SI	2R	6206567	6207182	Ndg	CG12908	2R:6201423..6209405(1)	CG12908:13;CG12908:6;CG12908:7	Ndg:13;Ndg:6;Ndg:7	1;1;1	FBgn0026403	FBpp0087438;FBpp0087439	FBtr0088349;FBtr0088350	2.17938	0.0724004	0.62107	3.86495	1.38284	0.458144	1.68149	0.322532	2.06864	0.444871	1.59105	0.342162	0.00411571	0.00983892	0.053267	0.000243297
F36099_SI	2R	6349018	6351297	G-oalpha47A	CG2204	2R:6325466..6351297(1)	CG2204:20;CG2204:8	G-oalpha47A:20;G-oalpha47A:8	7;2	FBgn0001122	FBpp0087359;FBpp0087360;FBpp0087361;FBpp0087362;FBpp0087363;FBpp0087364;FBpp0087365;FBpp0089315;FBpp0089316	FBtr0088264;FBtr0088265;FBtr0088266;FBtr0088267;FBtr0088268;FBtr0088269;FBtr0088270;FBtr0088271;FBtr0088272	4.8561	0.138233	5.56477	181.964	4.70503	0.0718599	5.01041	0.171555	1.1695	2.35879	0.853308	1.72106	0.122846	2.13778e-09	0.0847603	8.83558e-07
F36148_SI	2R	6419253	6419624	lola	CG12052	2R:6369712..6430767(-1)	CG12052:107;CG12052:5	lola:107;lola:5	1;25	FBgn0005630	FBpp0088376;FBpp0088377;FBpp0088378;FBpp0088379;FBpp0088380;FBpp0088381;FBpp0088382;FBpp0088383;FBpp0088384;FBpp0088385;FBpp0088386;FBpp0088387;FBpp0088388;FBpp0088389;FBpp0088390;FBpp0088391;FBpp0088392;FBpp0088393;FBpp0088394;FBpp0088395;FBpp0088396;FBpp0088948;FBpp0088949;FBpp0088950;FBpp0088951;FBpp0099680	FBtr0089342;FBtr0089343;FBtr0089344;FBtr0089345;FBtr0089346;FBtr0089347;FBtr0089348;FBtr0089349;FBtr0089350;FBtr0089351;FBtr0089352;FBtr0089353;FBtr0089354;FBtr0089355;FBtr0089356;FBtr0089357;FBtr0089358;FBtr0089359;FBtr0089360;FBtr0089361;FBtr0089362;FBtr0089363;FBtr0089364;FBtr0089365;FBtr0089366;FBtr0100286	4.56078	0.0636545	4.63039	120.169	3.95754	0.502474	4.07339	0.369167	1.69547	1.81712	1.54768	1.65873	0.0266297	0.0205945	0.0549067	0.0414372
F36612_SI	2R	7316558	7317146	Drip	CG9023	2R:7299447..7317146(-1)	CG9023:1;CG9023:5;CG9023:6	Drip:1;Drip:5;Drip:6	1;1;1	FBgn0015872	FBpp0087240;FBpp0087241	FBtr0088141;FBtr0088142	3.37879	0.147926	4.03916	35.586	3.55772	0.0670965	3.82569	0.0747292	0.841974	1.61662	0.643686	1.2359	0.0547298	1.21373e-05	4.5652e-06	0.0207787
F36802_SI	2R	7766062	7771240	CG13185	FBgn0033661	2R:7755381..7772951(-1)	FBgn0033661:14;FBgn0033661:15;FBgn0033661:16	CG13185:14;CG13185:15;CG13185:16	1;1;1	FBgn0033661	FBpp0111984;FBpp0111985	FBtr0113071;FBtr0113072	-1.183	0.438456	-0.162389	1.09072	-1.59553	0.298658	-0.801066	0.221711	1.56056	4.2436	0.713452	1.94007	0.113904	3.90538e-06	0.113886	0.0117854
F38291_SI	2R	10066614	10066759	cg	FBgn0000289	2R:10061175..10070345(1)	FBgn0000289:17;FBgn0000289:18	cg:17;cg:18	1;7	FBgn0000289	FBpp0086655;FBpp0086656;FBpp0086657;FBpp0086658;FBpp0111707;FBpp0111708;FBpp0288473;FBpp0288474	FBtr0087526;FBtr0087527;FBtr0087528;FBtr0087529;FBtr0112795;FBtr0112796;FBtr0290034;FBtr0290035	3.64072	0.177943	2.8719	42.1624	3.26524	0.135941	3.27364	0.30875	1.46305	0.672158	1.40745	0.646613	0.107022	0.115257	0.0866848	0.082107
F3840_SI	2L	7057224	7057674	Mnn1	FBgn0031885	2L:7056306..7063406(1)	FBgn0031885:3;FBgn0031885:4	Mnn1:3;Mnn1:4	2;1	FBgn0031885	FBpp0079029;FBpp0079030;FBpp0110277	FBtr0079401;FBtr0079402;FBtr0110978	3.19405	0.0832563	3.75436	36.108	2.94284	0.164008	3.43543	0.162702	1.27773	2.24897	0.779679	1.37234	0.0421884	3.78003e-07	0.0346103	0.00956953
F38641_SI	2R	10639221	10639823	Rpn6	CG10149	2R:10637656..10640415(-1)	CG10149:1;CG10149:6	Rpn6:1;Rpn6:6	1;1	FBgn0028689	FBpp0086603;FBpp0086604	FBtr0087474;FBtr0087475	4.05011	0.112459	4.51818	128.106	4.20256	0.0904955	4.26245	0.165844	0.860371	1.36899	0.80434	1.27984	0.192378	0.00779984	0.0392852	0.0209997
F38944_SI	2R	11202123	11204119	mus210	CG8153	2R:11198991..11205347(1)	CG8153:2;CG8153:8	mus210:2;mus210:8	1;2	FBgn0004698	FBpp0086504;FBpp0086505;FBpp0086506	FBtr0087372;FBtr0087373;FBtr0087374	2.7962	0.0419061	2.79843	15.6041	2.4147	0.0351624	2.62402	0.0581854	1.46484	1.46779	1.18716	1.18955	1.78237e-06	4.35466e-06	0.00669948	0.0108158
F4024_SI	2L	7475932	7476493	CG6441	FBgn0031920	2L:7474704..7476952(1)	FBgn0031920:2;FBgn0031920:3	CG6441:2;CG6441:3	1;1	FBgn0031920	FBpp0079079;FBpp0290347	FBtr0079451;FBtr0301125	2.95071	0.437983	3.11835	9.65211	0.914839	2.95074	1.09933	1.63932	2.225	2.52843	3.44132	3.91063	0.107604	0.102786	0.114851	0.110935
F40715_SI	2R	13728253	13729118	grh	FBgn0259211	2R:13690294..13729118(1)	FBgn0259211:21;FBgn0259211:22	grh:21;grh:22	2;5	FBgn0259211	FBpp0288983;FBpp0288984;FBpp0288985;FBpp0289765;FBpp0289766;FBpp0289767;FBpp0289768	FBtr0299705;FBtr0299706;FBtr0299707;FBtr0300538;FBtr0300539;FBtr0300540;FBtr0300541	3.24642	0.1078	3.61209	33.7043	2.98606	0.0209649	3.44451	0.175651	1.30275	1.88259	0.813846	1.17608	0.0145408	2.22407e-06	0.0460608	0.128383
F41338_SI	2R	14896065	14896469	abba	FBgn0034412	2R:14874846..14896469(1)	FBgn0034412:16;FBgn0034412:17	CG15105:16;CG15105:17	2;1	FBgn0034412	FBpp0085756;FBpp0085757;FBpp0113114	FBtr0086572;FBtr0086573;FBtr0114622	4.55413	0.190181	5.49761	267.127	4.96902	0.113764	5.2183	0.235825	0.66665	1.70089	0.510764	1.30316	0.00351373	0.000662512	6.75452e-06	0.0492734
F43225_SI	2R	18294509	18294830	CG6044	FBgn0034725	2R:18291678..18295880(1)	FBgn0034725:4;FBgn0034725:5;FBgn0034725:6	CG6044:4;CG6044:5;CG6044:6	1;1;2	FBgn0034725	FBpp0071734;FBpp0112021;FBpp0290406;FBpp0290460	FBtr0071823;FBtr0113108;FBtr0301188;FBtr0301242	4.38787	0.0699367	3.82841	63.8651	4.13077	0.056864	4.15208	0.185567	1.29418	0.744902	1.25252	0.720927	0.0876321	0.0577116	0.0910235	0.0285099
F43691_SI	2R	18817909	18818803	CG42678	FBgn0261564	2R:18812613..18819567(1)	FBgn0261564:16;FBgn0261564:17;FBgn0261564:18	CG42678:16;CG42678:17;CG42678:18	1;1;3	FBgn0261564	FBpp0291909;FBpp0291910;FBpp0291911;FBpp0291912;FBpp0291915	FBtr0302769;FBtr0302770;FBtr0302771;FBtr0302772;FBtr0302775	4.37191	0.123056	4.87734	96.3745	4.16404	0.272815	4.63586	0.138265	1.20651	2.00524	0.767111	1.27495	0.170159	2.56972e-05	0.0503434	0.103326
F44455_SI	2R	19900012	19900378	Unc-89	FBgn0053519	2R:19883066..19901384(-1)	FBgn0053519:35;FBgn0053519:36;FBgn0053519:37	Unc-89:35;Unc-89:36;Unc-89:37	1;1;1	FBgn0053519	FBpp0099963;FBpp0112375	FBtr0091464;FBtr0113464	1.95448	0.130055	2.37534	19.8149	1.53569	0.389744	1.52757	0.256074	1.45024	2.28674	1.50593	2.37454	0.0753523	0.000938334	0.0482128	0.000423092
F45246_SI	2R	20926574	20927520	Nplp1	FBgn0035092	2R:20919903..20927520(1)	FBgn0035092:6;FBgn0035092:7	Nplp1:6;Nplp1:7	1;2	FBgn0035092	FBpp0072348;FBpp0110161;FBpp0288531	FBtr0072443;FBtr0110861;FBtr0290092	3.97438	0.0580612	3.99408	40.3442	3.71097	0.0389607	3.72635	0.109772	1.30235	1.33268	1.2774	1.30714	0.00449625	0.00430223	0.00390563	0.00392726
F4548_SI	2L	8220980	8222114	Pvr	FBgn0032006	2L:8220980..8239875(-1)	FBgn0032006:1;FBgn0032006:2;FBgn0032006:3	Pvr:1;Pvr:2;Pvr:3	1;1;9	FBgn0032006	FBpp0079244;FBpp0079245;FBpp0089340;FBpp0089341;FBpp0089342;FBpp0290552;FBpp0290553;FBpp0291357;FBpp0291358;FBpp0292227;FBpp0292228	FBtr0079625;FBtr0079626;FBtr0079628;FBtr0079629;FBtr0079630;FBtr0301338;FBtr0301339;FBtr0302147;FBtr0302148;FBtr0303108;FBtr0303109	3.06415	0.0513646	2.60165	13.8133	2.86905	0.0862663	2.82828	0.101298	1.21359	0.775452	1.26231	0.806584	0.107937	0.0348963	0.0314951	0.0576084
F45491_SI	3R	117460	117991	cpx	FBgn0041605	3R:105906..128309(1)	FBgn0041605:20;FBgn0041605:21	cpx:20;cpx:21	1;1	FBgn0041605	FBpp0099938;FBpp0112249	FBtr0100500;FBtr0113337	4.76323	0.200501	4.94839	138.876	4.04169	0.446434	4.1132	0.598572	1.96778	2.36229	1.7137	2.05726	0.109191	0.055252	0.120436	0.0594593
F45495_SI	3R	120842	121008	cpx	FBgn0041605	3R:105906..128309(1)	FBgn0041605:23;FBgn0041605:24	cpx:23;cpx:24	13;8	FBgn0041605	FBpp0078537;FBpp0078538;FBpp0078539;FBpp0078540;FBpp0078541;FBpp0078542;FBpp0099936;FBpp0099938;FBpp0112249;FBpp0112250;FBpp0112251;FBpp0112252;FBpp0112253;FBpp0112255;FBpp0290013;FBpp0290014;FBpp0290982;FBpp0290983;FBpp0290984;FBpp0290985;FBpp0290986	FBtr0078897;FBtr0078898;FBtr0078899;FBtr0078900;FBtr0078901;FBtr0078902;FBtr0100499;FBtr0100500;FBtr0113337;FBtr0113338;FBtr0113339;FBtr0113340;FBtr0113341;FBtr0113343;FBtr0300789;FBtr0300790;FBtr0301768;FBtr0301769;FBtr0301770;FBtr0301771;FBtr0301772	6.53171	0.131831	7.14792	1131.66	6.25568	0.0352597	6.65813	0.152939	1.32595	2.44218	0.879268	1.61947	0.0042581	1.38446e-09	0.175454	6.47334e-06
F45768_SI	3R	639058	639330	CG1129	FBgn0037279	3R:639058..641747(1)	FBgn0037279:1;FBgn0037279:2;FBgn0037279:3	CG1129:1;CG1129:2;CG1129:3	2;1;1	FBgn0037279	FBpp0078510;FBpp0078511;FBpp0292913	FBtr0078870;FBtr0078871;FBtr0303910	2.41777	0.181208	2.44871	11.3107	1.84157	0.297025	1.82289	0.118131	1.74592	1.89365	1.82515	1.97959	0.0578334	0.0618724	0.0331135	0.0382035
F45842_SI	3R	998392	999717	cno	FBgn0259212	3R:998392..1043147(-1)	FBgn0259212:1;FBgn0259212:2	cno:1;cno:2	1;1	FBgn0259212	FBpp0288987;FBpp0289752	FBtr0299709;FBtr0300525	3.86705	0.0408506	4.3	52.545	3.68989	0.070862	4.00942	0.115295	1.19259	1.84132	0.863454	1.33315	0.0362702	8.9015e-08	0.0722647	0.000789649
F45872_SI	3R	1047347	1049197	CG2604	CG2604	3R:1047347..1049197(-1)	CG2604:1;CG2604:2;CG2604:3;CG2604:4	CG2604:1;CG2604:2;CG2604:3;CG2604:4	2;1;1;1	FBgn0037298	FBpp0078470;FBpp0078471;FBpp0078472	FBtr0078828;FBtr0078829;FBtr0078830	3.98857	0.115759	4.05691	51.5122	4.4097	0.0422157	3.63428	0.15934	0.659302	0.705651	1.41874	1.51848	0.000192659	0.00238141	0.000555851	0.000184912
F46909_SI	3R	3012719	3013269	lap	FBgn0086372	3R:3012719..3026631(1)	FBgn0086372:1;FBgn0086372:2	lap:1;lap:2	1;2	FBgn0086372	FBpp0081091;FBpp0291393;FBpp0291394	FBtr0081572;FBtr0302183;FBtr0302184	3.75997	0.23754	4.28722	85.356	3.5398	0.118775	3.93087	0.069868	1.26558	2.1036	0.858364	1.42674	0.044641	2.07076e-07	0.0980156	0.00133746
F47914_SI	3R	5152410	5153053	CG8861	FBgn0037676	3R:5120690..5154227(-1)	FBgn0037676:3;FBgn0037676:4	CG8861:3;CG8861:4	1;1	FBgn0037676	FBpp0289564;FBpp0290428	FBtr0300335;FBtr0301210	3.58666	0.125484	3.96881	47.2814	3.33427	0.135829	3.45625	0.134921	1.28704	1.87537	1.13838	1.65876	0.0136933	9.96049e-07	0.192602	8.46619e-06
F48931_SI	3R	6690144	6691369	SelR	FBgn0037847	3R:6689071..6694379(-1)	FBgn0037847:3;FBgn0037847:4	SelR:3;SelR:4	1;1	FBgn0037847	FBpp0271853;FBpp0271854	FBtr0273345;FBtr0273346	3.81935	0.0687723	3.78178	55.2296	3.30695	0.330553	3.46185	0.294023	1.61561	1.56575	1.38479	1.34206	0.00876639	0.0230152	0.0496912	0.111015
F48_SI	2RHet	391976	392988	CG40191	CG40191-392685	2RHet:390776..392988(1)	CG40191:391976-392685;CG40191:391976-392804;CG40191:391976-392988;CG40191:392825-392980	CG40191:6;CG40191:8;CG40191:3;CG40191:7	1;2;1;1	FBgn0058191	FBpp0112547;FBpp0112548;FBpp0112549;FBpp0112550	FBtr0113824;FBtr0113825;FBtr0113826;FBtr0113827	4.62546	0.0717758	3.77201	49.047	3.88738	0.0675398	3.89559	0.11528	2.09269	0.890541	2.06813	0.880089	1.55075e-10	0.169232	4.94412e-11	0.108217
F4916_SI	2L	8915354	8916053	CG34398	FBgn0085427	2L:8898804..8933382(1)	FBgn0085427:4;FBgn0085427:5;FBgn0085427:6	CG34398:4;CG34398:5;CG34398:6	1;1;6	FBgn0085427	FBpp0111560;FBpp0111561;FBpp0292892;FBpp0292893;FBpp0292894;FBpp0292895;FBpp0292896;FBpp0292897	FBtr0112648;FBtr0112649;FBtr0303889;FBtr0303890;FBtr0303891;FBtr0303892;FBtr0303893;FBtr0303894	2.30787	0.298026	2.93834	21.574	1.88854	0.388163	2.60623	0.201439	1.4876	2.7684	0.753843	1.40289	0.0677069	5.72741e-05	0.175352	0.160561
F50245_SI	3R	9218512	9218803	CG14375	FBgn0038147	3R:9214781..9220912(-1)	FBgn0038147:4;FBgn0038147:5	CG14375:4;CG14375:5	1;1	FBgn0038147	FBpp0292354;FBpp0292355	FBtr0303262;FBtr0303263	4.31587	0.0588849	5.35918	93.7726	4.80678	0.0904978	4.81206	0.165929	0.611195	1.74112	0.603349	1.71877	0.00047011	0.000267448	0.000175976	0.000137746
F50732_SI	3R	10306364	10307061	cv-c	FBgn0085418	3R:10217402..10307410(-1)	FBgn0085418:16;FBgn0085418:17	cv-c:16;cv-c:17	1;1	FBgn0086901	FBpp0111542;FBpp0111544	FBtr0112630;FBtr0112632	1.77775	0.176008	2.7013	13.8596	1.38805	0.158945	2.19964	0.405337	1.48114	3.73842	0.619128	1.56269	0.0687702	9.46384e-07	0.0313609	0.0175107
F51720_SI	3R	12099874	12100891	gish	FBgn0250823	3R:12098176..12128094(1)	FBgn0250823:5;FBgn0250823:6;FBgn0250823:7;FBgn0250823:8	gish:5;gish:6;gish:7;gish:8	1;4;1;2	FBgn0250823	FBpp0082715;FBpp0082716;FBpp0082719;FBpp0099736;FBpp0099738;FBpp0290519	FBtr0083261;FBtr0083262;FBtr0083265;FBtr0100331;FBtr0100333;FBtr0301304	3.55418	0.153271	4.23926	56.7852	3.3716	0.0602774	3.69373	0.10459	1.20922	2.39535	0.873666	1.73065	0.0783569	6.29201e-09	0.156775	3.29514e-06
F51897_SI	3R	12395708	12397082	CG42342	FBgn0259244	3R:12328523..12397082(1)	FBgn0259244:19;FBgn0259244:20;FBgn0259244:21	CG42342:19;CG42342:20;CG42342:21	1;3;2	FBgn0259244	FBpp0289172;FBpp0289173;FBpp0289175;FBpp0290284;FBpp0292667;FBpp0292668	FBtr0299894;FBtr0299895;FBtr0299897;FBtr0301062;FBtr0303650;FBtr0303651	3.42927	0.105514	2.70662	18.8809	3.0421	0.0386698	2.90654	0.202646	1.47807	0.714757	1.66771	0.806464	0.00289168	0.0147122	4.93974e-05	0.133667
F52681_SI	3R	14078565	14078934	Rpb4	FBgn0053520	3R:14078565..14081191(-1)	FBgn0053520:1;FBgn0053520:2	Rpb4:1;Rpb4:2	5;1	FBgn0053520	FBpp0083024;FBpp0099661;FBpp0099662;FBpp0099664;FBpp0289479;FBpp0290771	FBtr0083603;FBtr0083604;FBtr0100273;FBtr0100275;FBtr0300246;FBtr0301556	2.6206	0.194699	0.981141	7.08219	1.78944	0.189607	1.58406	0.268279	2.30128	0.56885	2.78796	0.689151	0.0382096	0.0611909	0.00525201	0.146722
F52682_SI	3R	14078997	14080038	Rpb4	FBgn0053520	3R:14078565..14081191(-1)	FBgn0053520:3;FBgn0053520:4;FBgn0053520:5;FBgn0053520:6;FBgn0053520:7	Rpb4:3;Rpb4:4;Rpb4:5;Rpb4:6;Rpb4:7	2;2;2;1;3	FBgn0053520	FBpp0083024;FBpp0099661;FBpp0099662;FBpp0099664;FBpp0289479;FBpp0290771	FBtr0083603;FBtr0083604;FBtr0100273;FBtr0100275;FBtr0300246;FBtr0301556	2.48722	0.190149	0.802597	8.49451	1.83151	0.395564	1.73632	0.400955	1.85563	0.399099	2.01272	0.432886	0.0946255	0.0121187	0.0351214	0.0149094
F52809_SI	3R	14339173	14341065	fru	FBgn0004652	3R:14242315..14371308(-1)	FBgn0004652:20;FBgn0004652:21	fru:20;fru:21	3;4	FBgn0004652	FBpp0083060;FBpp0083061;FBpp0083062;FBpp0083063;FBpp0083064;FBpp0083065;FBpp0290499	FBtr0083640;FBtr0083641;FBtr0083642;FBtr0083643;FBtr0083644;FBtr0083645;FBtr0301284	0.234463	0.967592	0.21436	3.28759	-1.02119	0.431388	-0.945497	0.787858	4.92839	3.29458	4.03521	2.6975	0.0263266	0.0416956	0.0240903	0.0409332
F52905_SI	3R	14555832	14555978	Cha	CG12345	3R:14531245..14558068(1)	CG12345:14;CG12345:6	Cha:14;Cha:6	1;1	FBgn0000303	FBpp0088397;FBpp0088977	FBtr0089367;FBtr0089368	3.98926	0.0916435	3.83506	47.1468	3.32516	0.104861	3.02639	0.195849	1.94157	1.71261	2.58998	2.28455	0.00112987	0.0168513	4.82271e-06	0.000132444
F52907_SI	3R	14556452	14558068	Cha	CG12345	3R:14531245..14558068(1)	CG12345:16;CG12345:8	Cha:16;Cha:8	1;1	FBgn0000303	FBpp0088397;FBpp0088977	FBtr0089367;FBtr0089368	4.30968	0.0953885	4.53507	62.8303	3.96575	0.0100608	3.6574	0.0979305	1.4152	1.76731	1.9195	2.39709	0.000103205	2.13204e-07	2.17092e-09	4.73957e-11
F52948_SI	3R	14594594	14594838	CG7720	FBgn0038652	3R:14584958..14620876(-1)	FBgn0038652:10;FBgn0038652:9	CG7720:10;CG7720:9	2;3	FBgn0038652	FBpp0083093;FBpp0083094;FBpp0290417;FBpp0290418;FBpp0290419	FBtr0083678;FBtr0083679;FBtr0301199;FBtr0301200;FBtr0301201	2.66907	0.273702	3.67366	47.9478	3.05103	0.24927	2.39197	0.254644	0.68739	1.83117	1.32257	3.52326	0.0545025	0.00335317	0.143477	1.64362e-07
F52_SI	2RHet	494133	495032	l(2)41Ab	CG41265-495032	2RHet:476025..570571(1)	CG41265:494133-495032;CG41265:494145-494346;CG41265:494405-495032	CG41265:2;CG41265:8;CG41265:9	1;1;1	FBgn0262123	FBpp0112752;FBpp0112753	FBtr0114029;FBtr0114030	1.38258	0.0268408	1.37567	2.93693	0.120554	0.292733	0.651686	0.478323	3.43666	3.44943	1.90602	1.9131	4.35314e-05	0.000106677	0.00573614	0.0110172
F53207_SI	3R	15241355	15242110	CG31221	CG31221	3R:15238416..15286033(1)	CG31221:3;CG31221:4	CG31221:3;CG31221:4	1;1	FBgn0051221	FBpp0083176;FBpp0083177	FBtr0083762;FBtr0083763	4.99035	0.174898	5.88179	240.761	4.75813	0.131204	5.17751	0.106848	1.26872	3.06604	0.835191	2.01836	0.0135674	1.67915e-11	0.0321137	1.7262e-08
F53257_SI	3R	15420222	15421117	Dys	FBgn0024242	3R:15286810..15421117(1)	FBgn0024242:43;FBgn0024242:44	Dys:43;Dys:44	2;6	FBgn0260003	FBpp0083178;FBpp0083179;FBpp0083180;FBpp0110215;FBpp0110216;FBpp0110217;FBpp0110218;FBpp0110219	FBtr0083764;FBtr0083765;FBtr0083766;FBtr0110915;FBtr0110916;FBtr0110917;FBtr0110918;FBtr0110919	3.42845	0.0602251	3.91201	42.0875	3.18201	0.0844211	3.61497	0.10847	1.27814	2.07627	0.827209	1.34376	0.0228929	2.69568e-07	0.0661506	0.0062263
F55581_SI	3R	19558518	19558731	Rpn9	FBgn0028691	3R:19557225..19559184(-1)	FBgn0028691:4;FBgn0028691:5	Rpn9:4;Rpn9:5	1;1	FBgn0028691	FBpp0083860;FBpp0083861	FBtr0084469;FBtr0084470	4.26271	0.169975	4.88932	119.018	4.56721	0.116066	4.64974	0.193577	0.741775	1.38832	0.676346	1.26586	0.032779	0.0347472	0.00354691	0.100148
F57350_SI	3R	22100498	22102772	CG6154	FBgn0039420	3R:22088384..22102772(1)	FBgn0039420:10;FBgn0039420:9	CG6154:10;CG6154:9	1;1	FBgn0039420	FBpp0289627;FBpp0289628	FBtr0300398;FBtr0300399	2.724	0.06037	2.91098	12.6989	2.50148	0.115263	2.58495	0.121937	1.24537	1.50431	1.14411	1.38199	0.0142568	8.09773e-05	0.107273	0.000517111
F57977_SI	3R	23407403	23407961	wdb	FBgn0027492	3R:23390764..23407961(-1)	FBgn0027492:11;FBgn0027492:12	wdb:11;wdb:12	1;2	FBgn0027492	FBpp0084573;FBpp0084574;FBpp0084577	FBtr0085203;FBtr0085204;FBtr0085207	2.30624	0.322613	3.01876	25.9055	1.8667	0.318647	2.6355	0.325789	1.55468	3.12593	0.717653	1.44295	0.0886824	7.15446e-05	0.181447	0.14506
F58513_SI	3R	24747063	24747271	Doa	FBgn0259220	3R:24713799..24748494(1)	FBgn0259220:25;FBgn0259220:26	Doa:25;Doa:26	4;9	FBgn0259220	FBpp0289020;FBpp0289021;FBpp0289022;FBpp0289023;FBpp0289024;FBpp0289025;FBpp0289026;FBpp0289027;FBpp0289028;FBpp0289029;FBpp0289030;FBpp0289031;FBpp0290610	FBtr0299742;FBtr0299743;FBtr0299744;FBtr0299745;FBtr0299746;FBtr0299747;FBtr0299748;FBtr0299749;FBtr0299750;FBtr0299751;FBtr0299752;FBtr0299753;FBtr0301396	3.86523	0.049097	4.62385	155.546	4.10081	0.0676546	4.16873	0.100099	0.789598	1.6958	0.736167	1.58105	0.0477496	0.000101691	0.00571864	0.000238519
F58514_SI	3R	24747337	24748494	Doa	FBgn0259220	3R:24713799..24748494(1)	FBgn0259220:27;FBgn0259220:28	Doa:27;Doa:28	3;10	FBgn0259220	FBpp0289020;FBpp0289021;FBpp0289022;FBpp0289023;FBpp0289024;FBpp0289025;FBpp0289026;FBpp0289027;FBpp0289028;FBpp0289029;FBpp0289030;FBpp0289031;FBpp0290610	FBtr0299742;FBtr0299743;FBtr0299744;FBtr0299745;FBtr0299746;FBtr0299747;FBtr0299748;FBtr0299749;FBtr0299750;FBtr0299751;FBtr0299752;FBtr0299753;FBtr0301396	4.59827	0.0208954	5.02399	161.175	4.7237	0.0669381	4.83126	0.0986946	0.880961	1.34838	0.789367	1.20819	0.0501882	4.51607e-05	0.000173393	0.00270282
F6859_SI	2L	12168688	12170217	CG31760	FBgn0051760	2L:12142784..12170217(1)	FBgn0051760:14;FBgn0051760:15	CG31760:14;CG31760:15	1;1	FBgn0051760	FBpp0079920;FBpp0290241	FBtr0080338;FBtr0301019	3.43047	0.0322189	3.33873	24.6184	3.15208	0.0941948	3.2318	0.0987747	1.31763	1.20238	1.21584	1.10949	0.000101237	0.00945734	0.00168394	0.123317
F6978_SI	2L	12537746	12540900	bun	FBgn0259176	2L:12456577..12546630(-1)	FBgn0259176:14;FBgn0259176:15;FBgn0259176:16	bun:14;bun:15;bun:16	2;1;2	FBgn0259176	FBpp0288933;FBpp0289748;FBpp0289750	FBtr0299658;FBtr0300521;FBtr0300523	2.83062	0.216565	3.43639	40.0585	2.61564	0.139224	3.05894	0.129747	1.2535	2.26341	0.804834	1.45327	0.0817381	2.55337e-07	0.0431707	0.00213377
F8388_SI	2L	16343592	16349472	chif	FBgn0000307	2L:16342428..16352600(-1)	FBgn0000307:2;FBgn0000307:3	chif:2;chif:3	1;1	FBgn0000307	FBpp0080396;FBpp0080397	FBtr0080838;FBtr0080839	2.6199	0.122678	2.89647	21.4443	2.48575	0.100807	2.7331	0.0552825	1.14639	1.50424	0.897167	1.17722	0.0944887	1.15153e-05	0.132272	0.0380796
F8491_SI	2L	16701907	16702473	CG31782	CG31782	2L:16699377..16729636(-1)	CG31782:3;CG31782:8	CG31782:3;CG31782:8	1;1	FBgn0051782	FBpp0080492;FBpp0080493	FBtr0080938;FBtr0080939	1.85266	0.206544	1.92619	6.59835	1.42823	0.118153	1.4894	0.203972	1.54681	1.67009	1.43835	1.55298	0.0843696	0.0558497	0.114129	0.0747754
F8493_SI	2L	16704286	16705789	CG31808	FBgn0062978	2L:16704286..16716191(-1)	FBgn0062978:1;FBgn0062978:2	CG31808:1;CG31808:2	1;1	FBgn0062978	FBpp0292500;FBpp0292501	FBtr0303445;FBtr0303446	5.89324	0.0611166	6.07727	298.035	5.74208	0.0472821	5.78859	0.136002	1.16395	1.39736	1.104	1.32539	0.0319456	4.01467e-05	0.118653	0.000111898
F9552_SI	2L	19386087	19386202	fon	FBgn0032773	2L:19383387..19386202(-1)	FBgn0032773:6;FBgn0032773:7	fon:6;fon:7	1;2	FBgn0032773	FBpp0080763;FBpp0080764;FBpp0290502	FBtr0081222;FBtr0081223;FBtr0301287	4.48633	0.18207	4.6041	41.3719	4.25139	0.133684	4.21208	0.196896	1.27353	1.4182	1.31358	1.4628	0.133261	0.0292735	0.0518308	0.00952455
S10083_SI	2L	20664291	20664424	CG31678	FBgn0051678	2L:20659128..20675941(-1)	FBgn0051678:5	CG31678:5	1	FBgn0051678	FBpp0288499	FBtr0290060	0.556131	0.775712	2.8188	12.3692	1.50391	0.477538	1.40286	0.256493	0.455511	4.06966	0.526396	4.70296	0.0518491	0.0109742	0.0614152	0.00365543
S10108_SI	2L	20730645	20731503	CG9318	FBgn0032880	2L:20730645..20734310(-1)	FBgn0032880:1	CG9318:1	1	FBgn0032880	FBpp0080923	FBtr0081393	3.92803	0.097276	3.66442	38.6441	3.80915	0.0557835	3.76547	0.0330915	1.12906	0.864955	1.18021	0.904137	0.0605001	0.0310479	0.00525397	0.1174
S10113_SI	2L	20734915	20735090	Fs(2)Ket	CG2637	2L:20734915..20739779(1)	CG2637:1	Fs(2)Ket:1	1	FBgn0000986	FBpp0080922	FBtr0081392	2.12901	0.158802	2.70642	22.2722	1.40838	0.208192	2.35216	0.118801	2.04511	3.6511	0.802972	1.43353	2.30808e-05	8.06556e-09	0.132827	0.0222184
S10152_SI	2L	20810058	20810373	CG9328	FBgn0032886	2L:20797717..20814030(1)	FBgn0032886:2	CG9328:2	1	FBgn0032886	FBpp0080945	FBtr0081416	4.31126	0.13784	3.78847	55.4928	4.05676	0.142134	4.07933	0.16627	1.29072	0.763532	1.25714	0.743664	0.157561	0.164307	0.16519	0.099659
S10216_SI	2L	20875080	20875136	CG9339	FBgn0032901	2L:20871335..20918928(-1)	FBgn0032901:5	CG9339:5	4	FBgn0032901	FBpp0080970;FBpp0080971;FBpp0080973;FBpp0080976	FBtr0081441;FBtr0081442;FBtr0081444;FBtr0081447	2.64676	0.429025	2.64675	29.7373	1.81679	0.555595	1.73555	0.60607	2.19705	2.09531	2.3434	2.23488	0.105005	0.132981	0.0502975	0.0719488
S10494_SI	2L	21385278	21385397	nrv3	CG8663	2L:21380000..21390347(1)	CG8663:4	nrv3:4	4	FBgn0032946	FBpp0081046;FBpp0081047;FBpp0081048;FBpp0081049	FBtr0081518;FBtr0081519;FBtr0081520;FBtr0081521	7.11175	0.153158	7.37998	1605.23	6.99846	0.0298437	7.26319	0.0869084	1.12956	1.4654	0.864676	1.12176	0.165922	2.94874e-05	0.0369846	0.151272
S1050_SI	2L	2000928	2001086	CG33543	FBgn0053543	2L:1997102..2006307(-1)	FBgn0053543:3	CG33543:3	1	FBgn0053543	FBpp0090964	FBtr0091509	3.91371	0.18104	2.87582	20.0627	3.50901	0.0514437	3.39162	0.264757	1.5164	0.541412	1.66228	0.593494	0.0862342	0.0104831	0.0147511	0.0259254
S10656_SI	2L	21640728	21641013	Ac3	FBgn0023416	2L:21632599..21647967(1)	FBgn0023416:15	Ac3:15	1	FBgn0023416	FBpp0085252	FBtr0085897	3.25397	0.108518	3.21927	36.5339	2.99358	0.0252764	2.89736	0.125267	1.30283	1.2562	1.42657	1.37551	0.0968194	0.191862	0.011963	0.0363663
S10707_SI	2L	21716325	21717493	CG31619	FBgn0051619	2L:21684536..21729051(1)	FBgn0051619:12	CG31619:12	4	FBgn0051619	FBpp0085256;FBpp0085257;FBpp0110259;FBpp0290222	FBtr0085901;FBtr0085902;FBtr0110959;FBtr0301000	3.61886	0.102997	3.17064	34.5975	3.33879	0.0762068	3.32514	0.121675	1.32582	0.84782	1.33923	0.856396	0.00795503	0.151942	0.00287075	0.160539
S10715_SI	2L	21728028	21729051	CG31619	FBgn0051619	2L:21684536..21729051(1)	FBgn0051619:21	CG31619:21	3	FBgn0051619	FBpp0085256;FBpp0110259;FBpp0290222	FBtr0085901;FBtr0110959;FBtr0301000	4.26165	0.0790349	4.31124	47.8057	4.08606	0.0165334	4.032	0.156678	1.19465	1.25739	1.24919	1.3148	0.0967655	0.0425989	0.0163246	0.00701299
S10791_SI	2L	22161678	22164838	CG42748	FBgn0261802	2L:22134351..22164838(1)	FBgn0261802:14	CG42748:14	3	FBgn0261802	FBpp0292367;FBpp0292368;FBpp0292369	FBtr0303275;FBtr0303276;FBtr0303277	2.71008	0.135393	3.19467	25.3161	2.50376	0.0844432	2.86743	0.086889	1.23469	1.99259	0.857838	1.38441	0.0277241	6.4829e-08	0.0737569	0.000682119
S10906_SI	X	34709	35092	RhoGAP1A	FBgn0025836	X:23840..36727(1)	FBgn0025836:11	RhoGAP1A:11	3	FBgn0025836	FBpp0111832;FBpp0111833;FBpp0291410	FBtr0112919;FBtr0112920;FBtr0302200	3.13492	0.105317	3.51905	40.4022	2.88755	0.290884	3.34588	0.0842859	1.24892	1.82657	0.811111	1.18627	0.0530644	2.2709e-05	0.0770906	0.196332
S10980_SI	X	240182	241740	CG3777	CG3777	X:173736..244237(1)	CG3777:3	CG3777:3	3	FBgn0024989	FBpp0070065;FBpp0070066;FBpp0070067	FBtr0070066;FBtr0070067;FBtr0070068	2.91854	0.019028	3.419	30.3034	3.06483	0.128398	3.16213	0.128826	0.859337	1.41927	0.779067	1.2867	0.143653	0.000802487	0.0064275	0.00772983
S11026_SI	X	381972	382395	CG3156	CG3156	X:381972..384767(1)	CG3156:1	CG3156:1	1	FBgn0023536	FBpp0070078	FBtr0070079	1.99918	0.222798	0.628721	4.46869	1.39386	0.433144	1.44643	0.303209	1.75889	0.448947	1.7086	0.436112	0.0293836	0.00991617	0.0317888	0.00345387
S11064_SI	X	465460	466103	Appl	CG7727	X:425652..472172(1)	CG7727:5	Appl:5	1	FBgn0000108	FBpp0070104	FBtr0070109	4.63209	0.256148	5.20716	177.538	4.39467	0.20651	4.84153	0.117193	1.28146	2.22605	0.826761	1.43618	0.0941984	2.31812e-06	0.112937	0.00849035
S11262_SI	X	967931	970333	CG3655	FBgn0040397	X:967931..1028547(-1)	FBgn0040397:1	CG3655:1	2	FBgn0040397	FBpp0070174;FBpp0112239	FBtr0070181;FBtr0113327	3.00151	0.0844981	3.37661	27.3884	2.74178	0.0743797	3.26303	0.057539	1.29765	1.88575	0.770978	1.12039	0.00162042	2.44054e-08	0.000704333	0.183006
S11269_SI	X	1028218	1028547	CG3655	FBgn0040397	X:967931..1028547(-1)	FBgn0040397:8	CG3655:8	1	FBgn0040397	FBpp0112239	FBtr0113327	2.71856	0.192788	3.51861	23.9919	2.47784	0.13798	3.24479	0.193558	1.28247	2.82324	0.591203	1.30148	0.191546	1.78957e-06	0.00139873	0.129602
S11389_SI	X	1327509	1341328	futsch	FBgn0259108	X:1307911..1345416(1)	FBgn0259108:7	futsch:7	2	FBgn0259108	FBpp0111540;FBpp0289462	FBtr0112628;FBtr0300225	2.85745	0.260589	3.90836	82.377	2.61604	0.160581	3.17899	0.103258	1.29417	3.61348	0.740278	2.06695	0.0646771	3.73152e-10	0.00725153	1.46281e-06
S11391_SI	X	1342880	1345416	futsch	FBgn0259108	X:1307911..1345416(1)	FBgn0259108:9	futsch:9	2	FBgn0259108	FBpp0111540;FBpp0289462	FBtr0112628;FBtr0300225	4.64564	0.074599	5.11869	170.798	4.41762	0.14973	4.83633	0.0795669	1.24939	2.00212	0.826094	1.3238	0.00246263	1.11312e-09	0.00582943	0.000283089
S11436_SI	X	1380259	1380624	Nmdar2	FBgn0053513	X:1380259..1401842(-1)	FBgn0053513:1	Nmdar2:1	5	FBgn0053513	FBpp0070276;FBpp0089172;FBpp0089173;FBpp0291056;FBpp0291057	FBtr0070288;FBtr0091453;FBtr0091454;FBtr0301842;FBtr0301843	2.54477	0.282122	3.14569	27.0619	2.13883	0.153185	2.79272	0.0144761	1.53396	2.73095	0.803881	1.43117	0.0071712	3.10658e-07	0.0806924	0.0191197
S11542_SI	X	1677689	1678034	Adar	CG12598	X:1667783..1678034(1)	CG12598:12	Adar:12	3	FBgn0026086	FBpp0070286;FBpp0070287;FBpp0100009	FBtr0070299;FBtr0070300;FBtr0100557	3.59073	0.267367	4.49145	84.8001	3.37135	0.182845	3.89712	0.105808	1.26326	3.03505	0.751752	1.80613	0.119405	1.16927e-08	0.0154188	5.51638e-05
S11761_SI	X	2037344	2037485	CG3835	CG3835	X:2035521..2038972(1)	CG3835:3	CG3835:3	3	FBgn0023507	FBpp0070365;FBpp0070366;FBpp0070367	FBtr0070381;FBtr0070382;FBtr0070383	4.18274	0.123298	3.07226	20.7223	3.86945	0.113154	3.58223	0.309194	1.37011	0.450573	1.76978	0.582007	0.125015	0.000302102	0.00129555	0.00995169
S11762_SI	X	2037560	2038253	CG3835	CG3835	X:2035521..2038972(1)	CG3835:4	CG3835:4	3	FBgn0023507	FBpp0070365;FBpp0070366;FBpp0070367	FBtr0070381;FBtr0070382;FBtr0070383	4.17693	0.119088	3.27163	22.6511	3.86222	0.153822	3.6061	0.261853	1.36669	0.550885	1.73552	0.699554	0.0304086	0.000271162	7.3656e-05	0.0211751
S11763_SI	X	2038320	2038972	CG3835	CG3835	X:2035521..2038972(1)	CG3835:5	CG3835:5	3	FBgn0023507	FBpp0070365;FBpp0070366;FBpp0070367	FBtr0070381;FBtr0070382;FBtr0070383	4.81417	0.10223	3.68325	39.2638	4.53174	0.0354265	4.27009	0.137792	1.33096	0.433335	1.71768	0.559246	0.0265672	3.19797e-07	2.53514e-05	2.58212e-05
S1178_SI	2L	2212738	2213333	Uch	FBgn0010288	2L:2212738..2214179(-1)	FBgn0010288:1	Uch:1	2	FBgn0010288	FBpp0077516;FBpp0292511	FBtr0077844;FBtr0303459	3.45425	0.229967	4.15465	54.4326	3.67537	0.102217	3.82204	0.0832133	0.814727	1.60973	0.704205	1.39137	0.128716	0.00171743	0.00496658	0.018097
S11994_SI	X	2395660	2395770	trol	FBgn0001402	X:2365016..2439423(-1)	FBgn0001402:45	trol:45	8	FBgn0261451	FBpp0070435;FBpp0070436;FBpp0070437;FBpp0070438;FBpp0070439;FBpp0070440;FBpp0111723;FBpp0290911	FBtr0070451;FBtr0091962;FBtr0091963;FBtr0091964;FBtr0091965;FBtr0091966;FBtr0112811;FBtr0301697	3.34395	0.320463	4.25608	74.9031	2.86123	0.441115	3.65579	0.225427	1.57033	3.77532	0.744699	1.79037	0.045069	2.50187e-06	0.181068	0.012173
S11998_SI	X	2416257	2416454	trol	FBgn0001402	X:2365016..2439423(-1)	FBgn0001402:49	trol:49	1	FBgn0261451	FBpp0070435	FBtr0070451	1.95355	0.294207	2.64011	15.9283	1.40715	0.430733	1.56723	0.443651	1.67077	3.23886	1.41577	2.74454	0.068616	0.000208843	0.180047	0.000466395
S1251_SI	2L	2311693	2312179	eys	FBgn0031414	2L:2311693..2358181(1)	FBgn0031414:1	eys:1	1	FBgn0031414	FBpp0112919	FBtr0114370	3.76886	0.177875	4.59278	101.587	3.55268	0.321029	4.37127	0.0292711	1.21677	2.73994	0.554055	1.24763	0.125699	3.91525e-08	1.69716e-05	0.11538
S12600_SI	X	4243037	4243620	norpA	FBgn0004625	X:4216659..4256487(1)	FBgn0004625:5	norpA:5	5	FBgn0004625	FBpp0070618;FBpp0070619;FBpp0100136;FBpp0100137;FBpp0290690	FBtr0070650;FBtr0070651;FBtr0100670;FBtr0100671;FBtr0301475	5.65613	0.0290849	6.42823	570.671	5.77881	0.121808	5.78058	0.123624	0.8804	1.90512	0.878057	1.90005	0.0991666	2.69158e-09	0.0679237	8.943e-10
S12602_SI	X	4247500	4247646	norpA	FBgn0004625	X:4216659..4256487(1)	FBgn0004625:7	norpA:7	5	FBgn0004625	FBpp0070618;FBpp0070619;FBpp0100136;FBpp0100137;FBpp0290690	FBtr0070650;FBtr0070651;FBtr0100670;FBtr0100671;FBtr0301475	5.48292	0.049647	6.18026	620.893	5.6038	0.0889905	5.64426	0.101002	0.88465	1.78615	0.848625	1.71342	0.104065	1.912e-08	0.0161925	2.11797e-08
S12605_SI	X	4251073	4251309	norpA	FBgn0004625	X:4216659..4256487(1)	FBgn0004625:10	norpA:10	5	FBgn0004625	FBpp0070618;FBpp0070619;FBpp0100136;FBpp0100137;FBpp0290690	FBtr0070650;FBtr0070651;FBtr0100670;FBtr0100671;FBtr0301475	5.66503	0.0760483	6.37089	575.416	5.8149	0.110073	5.96398	0.0822265	0.859125	1.7373	0.741293	1.49902	0.0376048	2.95105e-08	3.61091e-05	1.39842e-06
S12606_SI	X	4251378	4251544	norpA	FBgn0004625	X:4216659..4256487(1)	FBgn0004625:11	norpA:11	5	FBgn0004625	FBpp0070618;FBpp0070619;FBpp0100136;FBpp0100137;FBpp0290690	FBtr0070650;FBtr0070651;FBtr0100670;FBtr0100671;FBtr0301475	5.34345	0.117011	6.11912	543.58	5.58307	0.0839426	5.74179	0.0708109	0.789248	1.70972	0.673766	1.45955	0.0033204	3.5372e-07	3.59103e-06	2.2388e-05
S12611_SI	X	4254428	4254584	norpA	FBgn0004625	X:4216659..4256487(1)	FBgn0004625:16	norpA:16	5	FBgn0004625	FBpp0070618;FBpp0070619;FBpp0100136;FBpp0100137;FBpp0290690	FBtr0070650;FBtr0070651;FBtr0100670;FBtr0100671;FBtr0301475	5.7527	0.0783377	6.40634	560.956	6.1505	0.11278	6.03685	0.141719	0.67051	1.28968	0.748855	1.44037	5.48086e-05	0.00891984	0.00103033	0.000135752
S12612_SI	X	4254649	4254738	norpA	FBgn0004625	X:4216659..4256487(1)	FBgn0004625:17	norpA:17	5	FBgn0004625	FBpp0070618;FBpp0070619;FBpp0100136;FBpp0100137;FBpp0290690	FBtr0070650;FBtr0070651;FBtr0100670;FBtr0100671;FBtr0301475	6.34623	0.138976	7.05279	789.896	6.62409	0.0851958	6.54423	0.138068	0.761212	1.53188	0.82083	1.65186	0.00647306	0.000183119	0.0362575	8.65185e-06
S12613_SI	X	4255999	4256487	norpA	FBgn0004625	X:4216659..4256487(1)	FBgn0004625:18	norpA:18	5	FBgn0004625	FBpp0070618;FBpp0070619;FBpp0100136;FBpp0100137;FBpp0290690	FBtr0070650;FBtr0070651;FBtr0100670;FBtr0100671;FBtr0301475	5.82069	0.132708	6.51491	453.434	6.158	0.0434382	6.18466	0.180987	0.718072	1.42859	0.690908	1.37454	0.00947013	0.0102038	0.00274874	0.0110262
S12627_SI	X	4321169	4321572	bi	FBgn0000179	X:4306889..4378485(1)	FBgn0000179:3	bi:3	1	FBgn0000179	FBpp0289836	FBtr0300609	0.812877	0.516604	2.60712	8.51934	1.443	0.304234	1.7349	0.181987	0.569075	3.15398	0.432256	2.39569	0.0479354	0.000801578	0.00191699	0.00600131
S12630_SI	X	4344910	4345072	bi	FBgn0000179	X:4306889..4378485(1)	FBgn0000179:6	bi:6	3	FBgn0000179	FBpp0070640;FBpp0289835;FBpp0289836	FBtr0070672;FBtr0300608;FBtr0300609	1.38776	0.403942	2.36981	12.4598	1.83851	0.275302	1.89279	0.256001	0.656297	1.66731	0.6227	1.58196	0.149893	0.107373	0.0739674	0.124359
S12829_SI	X	5128732	5131469	rg	FBgn0086911	X:4979866..5145183(1)	FBgn0086911:22	rg:22	5	FBgn0086911	FBpp0070713;FBpp0110292;FBpp0288527;FBpp0288863;FBpp0288864	FBtr0070745;FBtr0110993;FBtr0290088;FBtr0299588;FBtr0299589	3.37894	0.067201	4.03282	73.5432	3.26201	0.133362	3.60205	0.114656	1.11915	2.14956	0.797385	1.53154	0.138358	3.02241e-10	0.00180436	1.41385e-06
S12911_SI	X	5307840	5309074	yu	CG3249	X:5307840..5314896(-1)	CG3249:5	CG3249:5	3	FBgn0029764	FBpp0070760;FBpp0070761;FBpp0070762	FBtr0070794;FBtr0070795;FBtr0070796	3.21706	0.0630493	3.8722	34.2487	3.0325	0.0658825	3.37698	0.11915	1.20274	2.32381	0.848838	1.64003	0.0341151	7.02336e-10	0.0482566	1.27247e-06
S1302_SI	2L	2401890	2402294	VGlut	CG9887	2L:2400306..2410668(1)	CG9887:3	VGlut:3	1	FBgn0031424	FBpp0077449	FBtr0077769	3.80538	0.268308	4.38361	71.4243	3.41101	0.108135	3.52676	0.11311	1.51517	2.63749	1.34846	2.34729	0.00698929	3.22061e-07	0.0400161	8.14031e-07
S1303_SI	2L	2404727	2405057	VGlut	CG9887	2L:2400306..2410668(1)	CG9887:4	VGlut:4	1	FBgn0031424	FBpp0077449	FBtr0077769	3.00141	0.283082	3.28396	28.6424	2.70661	0.130122	2.71136	0.325145	1.37622	1.77647	1.32259	1.70725	0.195503	0.0122118	0.164745	0.00798584
S1304_SI	2L	2405502	2405738	VGlut	CG9887	2L:2400306..2410668(1)	CG9887:5	VGlut:5	1	FBgn0031424	FBpp0077449	FBtr0077769	3.34562	0.279541	3.21645	44.778	2.71083	0.469944	2.9153	0.0579089	1.81653	1.55557	1.58057	1.3535	0.00406321	0.0315887	0.0348127	0.19395
S1305_SI	2L	2406207	2406857	VGlut	CG9887	2L:2400306..2410668(1)	CG9887:6	VGlut:6	1	FBgn0031424	FBpp0077449	FBtr0077769	2.82083	0.162239	2.81553	30.7015	2.29364	0.0861815	2.35815	0.352792	1.70725	1.68395	1.53793	1.51694	0.00791734	0.0137448	0.0116906	0.0210441
S1306_SI	2L	2406911	2407096	VGlut	CG9887	2L:2400306..2410668(1)	CG9887:7	VGlut:7	1	FBgn0031424	FBpp0077449	FBtr0077769	3.18005	0.301502	3.52616	49.2729	2.6218	0.404075	2.78642	0.198023	1.71116	2.39828	1.51127	2.11812	0.017099	0.000484251	0.0738311	0.0018572
S1308_SI	2L	2407471	2410668	VGlut	CG9887	2L:2400306..2410668(1)	CG9887:9	VGlut:9	1	FBgn0031424	FBpp0077449	FBtr0077769	4.25439	0.0342496	4.60236	70.044	4.03023	0.0196488	3.95636	0.165148	1.25166	1.7719	1.33348	1.88774	0.0161399	1.15015e-06	0.000774393	6.09868e-08
S130_SI	2RHet	3234343	3234607	Haspin	FBgn0046706	2RHet:3199348..3234607(1)	FBgn0046706:5	Haspin:5	1	FBgn0046706	FBpp0112507	FBtr0113784	1.18746	0.328943	2.82905	11.4721	2.33346	0.197666	2.14357	0.285589	0.325591	1.62947	0.385797	1.93078	7.76844e-05	0.0940758	0.000266809	0.0113792
S13104_SI	X	5673368	5675649	CG3108	FBgn0029807	X:5671228..5675649(-1)	FBgn0029807:5	CG3108:5	1	FBgn0029807	FBpp0070798	FBtr0070833	1.3151	0.559966	1.3714	0.879903	-2.41805	0.499124	-1.48378	1.87476	43.9271	27.1724	8.85116	5.47515	0.0235407	0.0548412	0.0928695	0.158765
S13280_SI	X	6017422	6017631	Ca-alpha1T	FBgn0029846	X:6001086..6040199(-1)	FBgn0029846:12	Ca-alpha1T:12	2	FBgn0029846	FBpp0088415;FBpp0111866	FBtr0089393;FBtr0112953	1.81969	0.394463	2.86669	61.8545	2.29616	0.639636	2.30834	0.341714	0.57973	1.55217	0.625082	1.6736	0.18039	0.126783	0.131672	0.107954
S13377_SI	X	6185048	6185276	Rpt4	CG3455	X:6183501..6185276(-1)	CG3455:1	Rpt4:1	1	FBgn0028685	FBpp0070890	FBtr0070929	3.92669	0.0879167	4.97425	105.084	4.17089	0.133425	4.45741	0.0905902	0.781061	2.22208	0.588028	1.67291	0.00363555	7.39513e-10	6.89871e-08	3.49783e-07
S1347_SI	2L	2563700	2564119	Cyp309a1	FBgn0031432	2L:2562885..2564848(-1)	FBgn0031432:4	Cyp309a1:4	1	FBgn0031432	FBpp0077429	FBtr0077749	2.54857	0.271792	2.51817	18.259	2.96557	0.0604486	2.01597	0.270359	0.676554	0.651716	1.7046	1.64202	0.091968	0.0906737	0.0175077	0.038977
S13499_SI	X	6494098	6494543	pigs	CG3973	X:6494098..6546131(1)	CG3973:1	CG3973:1	1	FBgn0029881	FBpp0070909	FBtr0070948	2.18067	0.141335	3.01279	24.9505	1.56247	0.15444	2.59211	0.414116	1.8545	4.27003	0.628601	1.44737	0.00325462	1.6261e-07	0.0333582	0.0446364
S13509_SI	X	6543239	6546131	pigs	CG3973	X:6494098..6546131(1)	CG3973:10	CG3973:10	1	FBgn0029881	FBpp0070909	FBtr0070948	3.58062	0.127537	4.02256	61.7868	3.35284	0.126266	3.84106	0.0816677	1.25651	1.9432	0.773446	1.19614	0.00415333	6.64205e-09	0.00056107	0.0215821
S13564_SI	X	6633523	6634019	CG3168	FBgn0029896	X:6614508..6634019(-1)	FBgn0029896:6	CG3168:6	1	FBgn0029896	FBpp0070944	FBtr0070984	3.32286	0.152062	3.73762	21.3188	2.82531	0.238727	3.02624	0.278364	1.62585	2.47329	1.3192	2.00681	0.0261366	0.00026218	0.171576	0.00172532
S1372_SI	2L	2582867	2583318	Drp1	CG3210	2L:2581437..2585448(-1)	CG3210:4	Drp1:4	1	FBgn0026479	FBpp0077424	FBtr0077744	3.15791	0.100354	2.52293	17.1659	2.78359	0.307887	2.8953	0.141518	1.41615	0.747994	1.29553	0.684283	0.0163465	0.13087	0.0732297	0.0169111
S13811_SI	X	7272173	7272427	CheA7a	FBgn0029948	X:7272173..7272986(1)	FBgn0029948:1	CheA7a:1	1	FBgn0029948	FBpp0071013	FBtr0071055	2.97021	0.145572	3.07327	15.641	1.58343	0.987118	2.49729	0.138661	2.94688	3.30369	1.60668	1.80121	0.000333939	0.000316388	0.19223	0.134081
S13812_SI	X	7272521	7272986	CheA7a	FBgn0029948	X:7272173..7272986(1)	FBgn0029948:2	CheA7a:2	1	FBgn0029948	FBpp0071013	FBtr0071055	2.81522	0.105496	2.83686	15.4552	2.13653	0.252533	2.45254	0.239274	1.93626	1.98587	1.41175	1.44792	0.00162475	0.00225852	0.0680607	0.0740135
S13853_SI	X	7554439	7554923	ct	FBgn0004198	X:7503181..7570056(1)	FBgn0004198:7	ct:7	2	FBgn0004198	FBpp0071026;FBpp0113105	FBtr0071068;FBtr0114613	2.45705	0.145978	3.21666	38.0113	2.05076	0.382666	2.73121	0.123517	1.44692	3.09625	0.762112	1.63084	0.0188239	2.71944e-07	0.0940628	0.00520763
S13863_SI	X	7590510	7590727	CHES-1-like	FBgn0029504	X:7577491..7598851(-1)	FBgn0029504:6	CHES-1-like:6	1	FBgn0029504	FBpp0071036	FBtr0071079	1.34633	0.627083	2.96608	21.6916	1.95215	0.565246	2.3062	0.265909	0.57079	2.51608	0.430641	1.89829	0.103409	0.00900369	0.00448115	0.0731689
S14025_SI	X	7929765	7930192	CG2233	CG2233	X:7929765..7931533(-1)	CG2233:5	CG2233:5	1	FBgn0029990	FBpp0071075	FBtr0071123	7.10136	0.104135	6.32878	502.736	6.71672	0.0938555	6.075	0.114382	1.47081	0.677012	2.78882	1.28369	0.000494796	0.000905181	6.05873e-11	0.0173606
S14026_SI	X	7930253	7930667	CG2233	CG2233	X:7929765..7931533(-1)	CG2233:4	CG2233:4	1	FBgn0029990	FBpp0071075	FBtr0071123	6.76537	0.0755639	5.89325	393.315	6.35572	0.0844526	5.59217	0.220282	1.50594	0.63326	3.17938	1.33695	0.00259455	0.00156649	3.3662e-10	0.02533
S14027_SI	X	7930759	7930835	CG2233	CG2233	X:7929765..7931533(-1)	CG2233:3	CG2233:3	1	FBgn0029990	FBpp0071075	FBtr0071123	7.28839	0.0623177	7.09259	556.703	6.82559	0.103366	6.19928	0.223548	1.58525	1.30442	2.92234	2.40463	0.00298057	0.116114	1.29242e-08	1.0193e-06
S14028_SI	X	7930933	7931245	CG2233	CG2233	X:7929765..7931533(-1)	CG2233:2	CG2233:2	1	FBgn0029990	FBpp0071075	FBtr0071123	6.95598	0.132197	6.71643	449.697	6.33779	0.116435	5.74426	0.141634	1.85935	1.45469	3.3565	2.626	6.26335e-05	0.013621	6.10406e-10	8.89685e-08
S14042_SI	X	7953900	7954191	fs(1)h	FBgn0004656	X:7933976..7955469(-1)	FBgn0004656:16	fs(1)h:16	4	FBgn0004656	FBpp0071073;FBpp0089297;FBpp0089298;FBpp0290524	FBtr0071118;FBtr0071120;FBtr0071121;FBtr0301309	2.72665	0.225552	3.93343	45.0831	3.13529	0.446389	3.44503	0.36052	0.632338	2.08457	0.47278	1.55857	0.102081	0.00247428	0.00173295	0.0466014
S14058_SI	X	7973203	7973385	CG2254	CG2254	X:7972382..7975635(-1)	CG2254:3	CG2254:3	1	FBgn0029994	FBpp0071071	FBtr0071116	5.09606	0.0448275	4.26951	88.2818	4.8933	0.0912921	4.51269	0.316891	1.22228	0.538761	1.72238	0.759193	0.181784	0.000135331	5.26314e-05	0.0999908
S14212_SI	X	8318409	8321920	Trf2	FBgn0026758	X:8303305..8324228(1)	FBgn0026758:7	Trf2:7	2	FBgn0261793	FBpp0111840;FBpp0289804	FBtr0112927;FBtr0300577	2.25877	0.281218	3.52082	28.8875	2.05034	0.125016	2.50415	0.0758707	1.26152	4.33349	0.803846	2.76133	0.100128	1.85631e-11	0.0326927	3.64346e-09
S14344_SI	X	8544127	8544710	oc	FBgn0004102	X:8524192..8544710(-1)	FBgn0004102:4	oc:4	1	FBgn0004102	FBpp0289383	FBtr0300106	2.01076	0.300791	2.80725	19.5118	1.60821	0.151019	2.45893	0.118877	1.53507	3.50155	0.657146	1.49897	0.0763775	8.1694e-06	0.0306708	0.132281
S14434_SI	X	8915759	8915985	rdgA	FBgn0261549	X:8801101..8919841(1)	FBgn0261549:18	CG42667:18	6	FBgn0261549	FBpp0291800;FBpp0291801;FBpp0291802;FBpp0291803;FBpp0291804;FBpp0291805	FBtr0302660;FBtr0302661;FBtr0302662;FBtr0302663;FBtr0302664;FBtr0302665	4.36127	0.117822	5.09915	251.075	4.16474	0.120516	4.7113	0.0465593	1.21767	2.5358	0.707748	1.47388	0.0282439	1.79945e-10	7.87309e-05	5.71979e-05
S14540_SI	X	9048818	9049038	His3.3B	CG8989	X:9047271..9050721(-1)	CG8989:7	His3.3B:7	1	FBgn0004828	FBpp0071281	FBtr0071346	5.77316	0.122014	5.80996	235.547	4.54751	1.48669	4.15161	0.768209	2.08081	2.15843	4.15864	4.31376	0.141373	0.158866	0.0293653	0.0396806
S14541_SI	X	9049437	9049646	His3.3B	CG8989	X:9047271..9050721(-1)	CG8989:4	His3.3B:4	1	FBgn0004828	FBpp0071282	FBtr0071347	5.7437	0.122134	5.79108	209.928	4.05527	2.19995	3.13045	1.68711	2.23953	2.34939	6.48228	6.8003	0.156536	0.175673	0.0134203	0.0198064
S14542_SI	X	9050613	9050721	His3.3B	CG8989	X:9047271..9050721(-1)	CG8989:1	His3.3B:1	1	FBgn0004828	FBpp0071280	FBtr0071345	6.07232	0.0606985	6.23823	409.372	5.79453	0.200107	5.75509	0.118171	1.30449	1.54345	1.36803	1.61863	0.0190685	0.000670769	0.0040697	0.000122251
S14558_SI	X	9064744	9065710	mei-P26	CG12218	X:9057300..9065710(1)	CG12218:8	mei-P26:8	1	FBgn0026206	FBpp0071238	FBtr0071303	3.44877	0.163274	4.42209	85.5983	3.65959	0.135283	3.96277	0.116311	0.81298	2.13092	0.600853	1.57491	0.054489	1.44507e-07	6.35331e-06	7.87497e-05
S1459_SI	2L	2785539	2785672	Syt1	CG3139	2L:2780741..2799970(-1)	CG3139:9	syt:9	4	FBgn0004242	FBpp0077410;FBpp0077411;FBpp0077412;FBpp0089345	FBtr0077726;FBtr0077727;FBtr0077728;FBtr0077729	5.2366	0.151122	5.87467	413.632	5.07072	0.125774	5.4055	0.145561	1.1842	2.23345	0.845134	1.59395	0.136121	5.11804e-08	0.0967938	5.20457e-05
S1463_SI	2L	2793328	2793587	Syt1	CG3139	2L:2780741..2799970(-1)	CG3139:4	syt:4	3	FBgn0004242	FBpp0077410;FBpp0077411;FBpp0077412	FBtr0077726;FBtr0077727;FBtr0077728	4.50902	0.317861	5.64828	340.876	4.22934	0.171828	4.6974	0.0811617	1.3604	4.0969	0.858052	2.58407	0.0555123	5.44696e-10	0.181316	1.42282e-07
S14693_SI	X	9259911	9265571	Megalin	FBgn0261260	X:9253877..9394162(-1)	FBgn0261260:8	CG42611:8	1	FBgn0261260	FBpp0291363	FBtr0302153	2.36581	0.255774	3.14945	33.378	2.10817	0.190568	2.58097	0.187705	1.30821	2.80013	0.814175	1.74268	0.0985654	2.17409e-07	0.141916	0.000339532
S14742_SI	X	9473515	9474008	CG32699	FBgn0052699	X:9465570..9474008(-1)	FBgn0052699:10	CG32699:10	2	FBgn0052699	FBpp0071304;FBpp0110147	FBtr0071369;FBtr0110850	3.01218	0.165145	3.60505	39.4897	2.72487	0.228867	3.38018	0.100412	1.32227	2.37095	0.696581	1.24903	0.024719	1.94229e-07	0.00214674	0.0842916
S14782_SI	X	9563251	9564636	nej	FBgn0015624	X:9563251..9581099(-1)	FBgn0015624:1	nej:1	3	FBgn0261617	FBpp0071337;FBpp0291862;FBpp0291863	FBtr0071402;FBtr0302722;FBtr0302723	1.92865	0.0544246	2.47022	17.9836	1.72243	0.0959872	2.12337	0.219831	1.22661	2.12646	0.809785	1.40385	0.18543	1.85004e-05	0.175504	0.0189757
S14795_SI	X	9579536	9579635	nej	FBgn0015624	X:9563251..9581099(-1)	FBgn0015624:15	nej:15	2	FBgn0261617	FBpp0071337;FBpp0291862	FBtr0071402;FBtr0302722	0.525572	0.814256	2.41839	19.8237	1.35717	0.310354	1.65231	0.820735	0.391089	2.98321	0.229756	1.75257	0.181961	0.0782708	0.0433771	0.189733
S15064_SI	X	10379744	10380660	CG32687	CG32687	X:10376061..10380660(-1)	CG32687:1	CG32687:1	1	FBgn0052687	FBpp0071392	FBtr0071458	3.36609	0.0545998	2.7666	21.1979	3.15508	0.101322	3.03549	0.148857	1.23211	0.678139	1.3817	0.760468	0.161455	0.0117151	0.0132336	0.0654855
S15158_SI	X	10671994	10672161	CG15211	FBgn0030234	X:10666577..10673014(1)	FBgn0030234:7	CG15211:7	4	FBgn0030234	FBpp0073232;FBpp0111888;FBpp0111889;FBpp0111890	FBtr0073376;FBtr0112975;FBtr0112976;FBtr0112977	3.43067	0.129751	2.44191	22.0313	2.87118	0.44357	2.8772	0.360942	1.65537	0.625005	1.66435	0.628395	0.0448588	0.166563	0.0314597	0.128996
S15180_SI	X	10726785	10727641	sbr	FBgn0003321	X:10726785..10741125(-1)	FBgn0003321:1	sbr:1	1	FBgn0003321	FBpp0073267	FBtr0073411	3.57743	0.107622	3.22473	22.2655	3.39948	0.122638	3.36945	0.0452947	1.19413	0.835778	1.23574	0.864901	0.0380361	0.0582269	0.00863474	0.0979318
S15185_SI	X	10730553	10730662	sbr	FBgn0003321	X:10726785..10741125(-1)	FBgn0003321:6	sbr:6	1	FBgn0003321	FBpp0073267	FBtr0073411	4.49663	0.200629	3.77392	45.9491	4.1125	0.173633	4.18362	0.0837319	1.47542	0.742141	1.38473	0.696525	0.0616026	0.132216	0.104895	0.045053
S1521_SI	2L	2859625	2859714	CG2991	CG2991	2L:2857159..2868553(1)	CG2991:8	CG2991:8	1	FBgn0031474	FBpp0077310	FBtr0077625	3.20586	0.427685	3.25196	32.0162	2.49453	0.261724	2.56783	0.765505	2.13308	2.09707	1.66572	1.63761	0.115846	0.117488	0.129385	0.132608
S15471_SI	X	11300105	11301784	dlg1	FBgn0001624	X:11263670..11301784(1)	FBgn0001624:35	dlg1:35	9	FBgn0001624	FBpp0073341;FBpp0073342;FBpp0089350;FBpp0089351;FBpp0089352;FBpp0089353;FBpp0111724;FBpp0111725;FBpp0290504	FBtr0073485;FBtr0073486;FBtr0073487;FBtr0073488;FBtr0073489;FBtr0073490;FBtr0112812;FBtr0112813;FBtr0301289	4.13302	0.0676154	4.75818	101.472	3.99121	0.0401032	4.37185	0.110648	1.1537	2.15262	0.785258	1.46516	0.0186199	5.10535e-12	6.74055e-05	2.09435e-07
S1570_SI	2L	2961739	2961996	Rbp9	FBgn0010263	2L:2954762..2968434(1)	FBgn0010263:8	Rbp9:8	7	FBgn0010263	FBpp0077322;FBpp0077323;FBpp0077324;FBpp0077325;FBpp0099898;FBpp0288676;FBpp0288677	FBtr0077637;FBtr0077638;FBtr0077639;FBtr0077640;FBtr0100468;FBtr0290237;FBtr0290238	4.82087	0.0619935	5.37314	226.506	4.91884	0.0563771	5.18453	0.0501647	0.906997	1.57784	0.695461	1.20984	0.157837	2.15324e-07	7.35902e-07	0.00473276
S15718_SI	X	11760762	11762522	CG2025	CG2025	X:11758682..11762917(-1)	CG2025:2	CG2025:2	1	FBgn0030344	FBpp0073438	FBtr0073601	2.05005	0.150432	2.09684	8.60566	1.78908	0.219641	1.87997	0.0898468	1.28818	1.34386	1.1918	1.24331	0.0532895	0.0319725	0.193873	0.115679
S15770_SI	X	11811102	11811266	pot	CG2467	X:11801936..11811266(-1)	CG2467:1	CG2467:1	2	FBgn0250871	FBpp0073431;FBpp0073432	FBtr0073594;FBtr0073595	3.42588	0.328166	4.37823	59.3128	3.68193	0.08172	4.10745	0.0778802	0.802057	2.01612	0.524049	1.31729	0.164791	0.000375501	9.04304e-05	0.138413
S15780_SI	X	11816031	11816198	Sclp	FBgn0030357	X:11815680..11818695(-1)	FBgn0030357:2	Sclp:2	2	FBgn0030357	FBpp0073430;FBpp0291392	FBtr0073591;FBtr0302182	4.36516	0.100293	5.88414	471.722	4.90375	0.0918886	5.02234	0.214552	0.584134	2.6588	0.511149	2.32659	0.00104366	1.25008e-06	4.51746e-05	3.15294e-06
S15781_SI	X	11816263	11816406	Sclp	FBgn0030357	X:11815680..11818695(-1)	FBgn0030357:3	Sclp:3	2	FBgn0030357	FBpp0073430;FBpp0291392	FBtr0073591;FBtr0302182	4.28289	0.224102	5.70444	425.704	4.82526	0.119012	5.08809	0.303512	0.589312	2.3985	0.439394	1.78834	0.00775059	0.000134654	6.79068e-05	0.00270971
S15783_SI	X	11818191	11818695	Sclp	FBgn0030357	X:11815680..11818695(-1)	FBgn0030357:5	Sclp:5	1	FBgn0030357	FBpp0073430	FBtr0073591	4.54047	0.131938	6.37486	531.759	5.18325	0.110111	5.40222	0.173642	0.527131	3.28704	0.420308	2.62093	7.77911e-05	2.38572e-08	4.23727e-07	2.12993e-07
S15792_SI	X	11827719	11830228	cac	FBgn0005563	X:11827719..11875209(-1)	FBgn0005563:1	cac:1	10	FBgn0005563	FBpp0099697;FBpp0099698;FBpp0099699;FBpp0099700;FBpp0099701;FBpp0099702;FBpp0099703;FBpp0099704;FBpp0099705;FBpp0099706	FBtr0073584;FBtr0073585;FBtr0073586;FBtr0073587;FBtr0073588;FBtr0073589;FBtr0100302;FBtr0100303;FBtr0100304;FBtr0100305	4.18984	0.0953304	4.80412	80.862	3.95979	0.144853	4.35266	0.132449	1.25396	2.31197	0.846857	1.56139	0.0161878	3.36745e-09	0.0700216	1.92591e-05
S15808_SI	X	11858091	11858292	cac	FBgn0005563	X:11827719..11875209(-1)	FBgn0005563:17	cac:17	10	FBgn0005563	FBpp0099697;FBpp0099698;FBpp0099699;FBpp0099700;FBpp0099701;FBpp0099702;FBpp0099703;FBpp0099704;FBpp0099705;FBpp0099706	FBtr0073584;FBtr0073585;FBtr0073586;FBtr0073587;FBtr0073588;FBtr0073589;FBtr0100302;FBtr0100303;FBtr0100304;FBtr0100305	3.50384	0.0803099	4.2933	59.3536	3.00181	0.135542	3.68599	0.118725	1.64624	3.63807	0.831071	1.8366	0.000435821	1.18113e-09	0.17306	4.60474e-05
S15811_SI	X	11864364	11864699	cac	FBgn0005563	X:11827719..11875209(-1)	FBgn0005563:20	cac:20	10	FBgn0005563	FBpp0099697;FBpp0099698;FBpp0099699;FBpp0099700;FBpp0099701;FBpp0099702;FBpp0099703;FBpp0099704;FBpp0099705;FBpp0099706	FBtr0073584;FBtr0073585;FBtr0073586;FBtr0073587;FBtr0073588;FBtr0073589;FBtr0100302;FBtr0100303;FBtr0100304;FBtr0100305	3.10061	0.242621	4.23571	60.4569	2.69723	0.350373	3.41224	0.181818	1.46902	4.51065	0.739756	2.27144	0.0202376	3.14696e-09	0.0548007	1.80114e-05
S15812_SI	X	11865492	11866005	cac	FBgn0005563	X:11827719..11875209(-1)	FBgn0005563:21	cac:21	10	FBgn0005563	FBpp0099697;FBpp0099698;FBpp0099699;FBpp0099700;FBpp0099701;FBpp0099702;FBpp0099703;FBpp0099704;FBpp0099705;FBpp0099706	FBtr0073584;FBtr0073585;FBtr0073586;FBtr0073587;FBtr0073588;FBtr0073589;FBtr0100302;FBtr0100303;FBtr0100304;FBtr0100305	2.4182	0.225836	3.31935	43.5584	2.06074	0.402823	2.69377	0.187837	1.38396	3.3972	0.763278	1.87362	0.055116	2.27653e-07	0.117769	0.000941776
S15863_SI	X	11908452	11908554	regucalcin	CG1803	X:11906467..11911091(1)	CG1803:4	regucalcin:4	1	FBgn0030362	FBpp0073420	FBtr0073576	5.33729	0.0959375	4.07119	59.1038	4.78233	0.217888	4.49003	0.184831	1.72057	0.494778	2.31011	0.66431	0.0135012	0.00333142	0.000123666	0.0656809
S15922_SI	X	12170545	12170651	Ten-a	FBgn0259240	X:12087914..12226216(1)	FBgn0259240:9	Ten-a:9	7	FBgn0259240	FBpp0289136;FBpp0289137;FBpp0289138;FBpp0289438;FBpp0289439;FBpp0289440;FBpp0289441	FBtr0299858;FBtr0299859;FBtr0299860;FBtr0300201;FBtr0300202;FBtr0300203;FBtr0300204	3.67306	0.103147	3.7033	49.2062	3.06772	0.438782	3.11379	0.218268	1.72034	1.81296	1.72526	1.81814	0.0158826	0.0178713	0.0160992	0.018875
S15980_SI	X	12370370	12371539	CG42258	FBgn0259143	X:12358132..12371539(1)	FBgn0259143:7	CG42258:7	2	FBgn0259143	FBpp0288833;FBpp0288834	FBtr0299558;FBtr0299559	4.31673	0.0498142	4.61744	69.0962	4.12984	0.0966994	4.43108	0.11249	1.20293	1.62558	0.888398	1.20054	0.00980391	2.70412e-07	0.0949225	0.0100111
S16077_SI	X	12549204	12549349	CkIalpha	FBgn0015024	X:12547816..12551354(1)	FBgn0015024:4	CkIalpha:4	4	FBgn0015024	FBpp0073513;FBpp0073514;FBpp0073515;FBpp0289609	FBtr0073680;FBtr0073681;FBtr0073682;FBtr0300380	4.93932	0.151541	5.55111	210.123	4.75176	0.0189201	5.13446	0.0301854	1.2165	2.2257	0.829493	1.51763	0.0320266	1.77001e-09	0.0156755	1.63133e-05
S16083_SI	X	12580031	12583244	Smr	CG4013	X:12580031..12636476(-1)	CG4013:10	Smr:10	3	FBgn0024308	FBpp0073539;FBpp0073540;FBpp0073541	FBtr0073706;FBtr0073707;FBtr0073708	2.78346	0.0887384	3.01851	26.5116	2.67822	0.082948	2.90917	0.0755394	1.11182	1.40483	0.88261	1.11522	0.182154	7.45373e-05	0.0745818	0.163216
S16313_SI	X	13153369	13153457	comt	FBgn0000346	X:13153030..13156521(1)	FBgn0000346:2	comt:2	1	FBgn0000346	FBpp0073585	FBtr0073754	4.92747	0.190853	5.273	131.599	4.61645	0.154813	4.71428	0.21904	1.37201	1.9434	1.23351	1.74722	0.0631041	0.000358272	0.18629	0.000967564
S16314_SI	X	13153536	13153754	comt	FBgn0000346	X:13153030..13156521(1)	FBgn0000346:3	comt:3	1	FBgn0000346	FBpp0073585	FBtr0073754	4.31037	0.133686	4.39236	104.342	4.07509	0.18325	4.02325	0.0631836	1.25926	1.37387	1.33952	1.46144	0.0944669	0.0313998	0.0243115	0.0074205
S16413_SI	X	13339939	13340310	CG32635	CG32635	X:13339939..13413663(1)	CG32635:1	CG32635:1	1	FBgn0052635	FBpp0073611	FBtr0073780	2.46881	0.341274	-0.633512	5.75433	0.776817	0.682866	1.2116	1.92989	4.91265	0.275419	1.42212	0.0797289	0.0617265	0.158293	0.144588	0.0402676
S16539_SI	X	13607015	13607174	CG32627	FBgn0052627	X:13590695..13608474(1)	FBgn0052627:12	CG32627:12	4	FBgn0052627	FBpp0073644;FBpp0073645;FBpp0073646;FBpp0112353	FBtr0073813;FBtr0073814;FBtr0073815;FBtr0113441	2.98672	0.253968	3.99881	62.7115	3.30593	0.0999429	3.36811	0.277951	0.743387	2.04549	0.680479	1.8724	0.120667	0.00141894	0.0397683	0.00183635
S16580_SI	X	13644619	13646060	CG10990	FBgn0030520	X:13639610..13649421(-1)	FBgn0030520:4	CG10990:4	2	FBgn0030520	FBpp0073671;FBpp0111894	FBtr0073840;FBtr0112981	4.08696	0.074156	3.73717	61.7624	3.90667	0.0143206	3.91623	0.0677484	1.19995	0.845969	1.18654	0.836517	0.0275096	0.0543319	0.0240607	0.02861
S16595_SI	X	13663177	13663587	rdgB	FBgn0003218	X:13656803..13670782(1)	FBgn0003218:8	rdgB:8	8	FBgn0003218	FBpp0073653;FBpp0073654;FBpp0099560;FBpp0099561;FBpp0290747;FBpp0290748;FBpp0290749;FBpp0290750	FBtr0073822;FBtr0073823;FBtr0100194;FBtr0100195;FBtr0301532;FBtr0301533;FBtr0301534;FBtr0301535	2.77531	0.207049	3.37984	52.4554	2.41479	0.120427	3.1605	0.187674	1.44997	2.61957	0.68243	1.2329	0.00813857	1.218e-07	0.00249849	0.117567
S16608_SI	X	13675843	13676214	CG10992	CG10992	X:13674051..13676214(-1)	CG10992:1	CG10992:1	1	FBgn0030521	FBpp0073669	FBtr0073838	4.96826	0.119955	4.16246	118.166	4.61591	0.0464381	4.67115	0.11807	1.42898	0.64398	1.34633	0.606733	0.00735705	0.0014925	0.014409	0.000220794
S17052_SI	X	14967374	14967424	Lsd-2	FBgn0030608	X:14965489..14970236(-1)	FBgn0030608:3	Lsd-2:3	1	FBgn0030608	FBpp0073784	FBtr0073967	4.85755	0.144795	4.83944	70.0332	4.47434	0.366584	4.48697	0.186514	1.41814	1.39071	1.44125	1.41337	0.130023	0.184966	0.111549	0.169208
S17292_SI	X	15498603	15499399	sog	CG9224	X:15498603..15520573(-1)	CG9224:6	sog:6	1	FBgn0003463	FBpp0073879	FBtr0074063	3.43217	0.11636	3.89418	32.6247	3.27891	0.11183	3.75836	0.0785059	1.16672	1.84666	0.723703	1.14546	0.0522194	2.31841e-08	3.58531e-05	0.0892297
S17297_SI	X	15519463	15520573	sog	CG9224	X:15498603..15520573(-1)	CG9224:1	sog:1	1	FBgn0003463	FBpp0073879	FBtr0074063	2.89305	0.0831179	3.40612	27.0844	2.74327	0.0985005	3.14051	0.0440231	1.16082	1.94254	0.782234	1.30901	0.0687019	1.24298e-08	0.00124579	0.00132523
S17311_SI	X	15594199	15594840	CG9240	CG9240	X:15594199..15595410(-1)	CG9240:2	CG9240:2	1	FBgn0030669	FBpp0073876	FBtr0074060	2.91638	0.125322	3.11224	13.7891	3.38513	0.0973052	2.71546	0.138189	0.627317	0.764931	1.22083	1.48865	0.000603758	0.0563913	0.111134	0.00301537
S17538_SI	X	15788726	15788799	shi	FBgn0003392	X:15786149..15800285(1)	FBgn0003392:9	shi:9	12	FBgn0003392	FBpp0073928;FBpp0073929;FBpp0089277;FBpp0089278;FBpp0089279;FBpp0089280;FBpp0110335;FBpp0110336;FBpp0290809;FBpp0290810;FBpp0290811;FBpp0290812	FBtr0074118;FBtr0074119;FBtr0074121;FBtr0074122;FBtr0074123;FBtr0074124;FBtr0111036;FBtr0111037;FBtr0301594;FBtr0301595;FBtr0301596;FBtr0301597	4.38418	0.170385	4.80065	158.502	4.09386	0.226791	4.1381	0.19097	1.32896	2.01054	1.2751	1.92906	0.106181	0.000297538	0.14409	0.000290669
S17540_SI	X	15789695	15789811	shi	FBgn0003392	X:15786149..15800285(1)	FBgn0003392:11	shi:11	12	FBgn0003392	FBpp0073928;FBpp0073929;FBpp0089277;FBpp0089278;FBpp0089279;FBpp0089280;FBpp0110335;FBpp0110336;FBpp0290809;FBpp0290810;FBpp0290811;FBpp0290812	FBtr0074118;FBtr0074119;FBtr0074121;FBtr0074122;FBtr0074123;FBtr0074124;FBtr0111036;FBtr0111037;FBtr0301594;FBtr0301595;FBtr0301596;FBtr0301597	5.33399	0.103401	5.42128	345.952	4.93993	0.0897809	5.18454	0.0829153	1.48493	1.61919	1.16288	1.26803	3.54159e-05	5.72898e-06	0.0687658	0.00694095
S17541_SI	X	15789879	15790107	shi	FBgn0003392	X:15786149..15800285(1)	FBgn0003392:12	shi:12	12	FBgn0003392	FBpp0073928;FBpp0073929;FBpp0089277;FBpp0089278;FBpp0089279;FBpp0089280;FBpp0110335;FBpp0110336;FBpp0290809;FBpp0290810;FBpp0290811;FBpp0290812	FBtr0074118;FBtr0074119;FBtr0074121;FBtr0074122;FBtr0074123;FBtr0074124;FBtr0111036;FBtr0111037;FBtr0301594;FBtr0301595;FBtr0301596;FBtr0301597	5.03141	0.169752	5.19242	241.942	4.81505	0.0566417	4.82818	0.0984625	1.25339	1.45776	1.23386	1.43505	0.040134	0.00100891	0.0371674	0.000734909
S17542_SI	X	15790180	15790337	shi	FBgn0003392	X:15786149..15800285(1)	FBgn0003392:13	shi:13	12	FBgn0003392	FBpp0073928;FBpp0073929;FBpp0089277;FBpp0089278;FBpp0089279;FBpp0089280;FBpp0110335;FBpp0110336;FBpp0290809;FBpp0290810;FBpp0290811;FBpp0290812	FBtr0074118;FBtr0074119;FBtr0074121;FBtr0074122;FBtr0074123;FBtr0074124;FBtr0111036;FBtr0111037;FBtr0301594;FBtr0301595;FBtr0301596;FBtr0301597	5.14611	0.0695342	5.30384	265.129	4.86795	0.0667542	5.00337	0.080033	1.32112	1.55066	1.15269	1.35296	0.00325589	5.48857e-05	0.109316	0.00161432
S17543_SI	X	15790399	15790505	shi	FBgn0003392	X:15786149..15800285(1)	FBgn0003392:14	shi:14	12	FBgn0003392	FBpp0073928;FBpp0073929;FBpp0089277;FBpp0089278;FBpp0089279;FBpp0089280;FBpp0110335;FBpp0110336;FBpp0290809;FBpp0290810;FBpp0290811;FBpp0290812	FBtr0074118;FBtr0074119;FBtr0074121;FBtr0074122;FBtr0074123;FBtr0074124;FBtr0111036;FBtr0111037;FBtr0301594;FBtr0301595;FBtr0301596;FBtr0301597	5.48857	0.082701	5.75375	302.35	5.09916	0.0913717	5.23396	0.0922375	1.47577	1.92496	1.28907	1.68144	0.000305417	7.15364e-07	0.00790074	7.92637e-06
S17563_SI	X	15808383	15808574	CG8909	FBgn0030706	X:15805013..15814812(1)	FBgn0030706:5	CG8909:5	2	FBgn0030706	FBpp0073931;FBpp0290880	FBtr0074125;FBtr0301666	3.34632	0.178484	3.29101	31.5876	2.76528	0.13386	2.8255	0.188222	1.79793	1.68689	1.67959	1.57586	0.00116076	0.00518897	0.00158975	0.00797364
S17566_SI	X	15810816	15812047	CG8909	FBgn0030706	X:15805013..15814812(1)	FBgn0030706:8	CG8909:8	2	FBgn0030706	FBpp0073931;FBpp0290880	FBtr0074125;FBtr0301666	3.6626	0.106958	3.73408	47.1528	3.43406	0.0851248	3.53249	0.0588526	1.25916	1.34733	1.14238	1.22236	0.0190089	0.00420693	0.168738	0.0394491
S17612_SI	X	15835112	15835665	CG8924	FBgn0030710	X:15835112..15838482(1)	FBgn0030710:1	CG8924:1	1	FBgn0030710	FBpp0073935	FBtr0074130	2.01721	0.424617	2.46229	8.70587	1.41611	0.253366	1.54555	0.276302	1.92392	3.12601	1.6787	2.72757	0.0544528	0.0018547	0.109483	0.00334309
S17637_SI	X	15859250	15859306	mmd	FBgn0259110	X:15842400..15866467(-1)	FBgn0259110:23	CG42252:23	3	FBgn0259110	FBpp0288809;FBpp0288810;FBpp0288811	FBtr0299534;FBtr0299535;FBtr0299536	3.73038	0.246207	3.84861	65.8476	3.27086	0.255579	3.33217	0.195702	1.58326	1.74644	1.50235	1.65719	0.134769	0.0725582	0.165836	0.0878133
S1794_SI	2L	3325882	3326363	CG33281	FBgn0053281	2L:3324234..3326637(1)	FBgn0053281:5	CG33281:5	1	FBgn0053281	FBpp0077272	FBtr0077584	1.50038	0.34871	-0.307471	5.33084	0.762814	0.272424	0.878113	0.857239	2.13559	0.364739	1.59396	0.272233	0.140352	0.0385401	0.185387	0.0138461
S17990_SI	X	16392749	16392929	para	FBgn0260993	X:16357636..16421447(-1)	FBgn0260993:25	para:25	57	FBgn0260993	FBpp0074073;FBpp0110321;FBpp0110322;FBpp0288560;FBpp0292672;FBpp0292673;FBpp0292674;FBpp0292675;FBpp0292676;FBpp0292677;FBpp0292678;FBpp0292679;FBpp0292680;FBpp0292681;FBpp0292682;FBpp0292683;FBpp0292684;FBpp0292685;FBpp0292686;FBpp0292687;FBpp0292688;FBpp0292689;FBpp0292690;FBpp0292691;FBpp0292692;FBpp0292693;FBpp0292694;FBpp0292695;FBpp0292696;FBpp0292697;FBpp0292698;FBpp0292699;FBpp0292700;FBp…	FBtr0074298;FBtr0111022;FBtr0111023;FBtr0290121;FBtr0303655;FBtr0303656;FBtr0303657;FBtr0303658;FBtr0303659;FBtr0303660;FBtr0303661;FBtr0303662;FBtr0303663;FBtr0303664;FBtr0303665;FBtr0303666;FBtr0303667;FBtr0303668;FBtr0303669;FBtr0303670;FBtr0303671;FBtr0303672;FBtr0303673;FBtr0303674;FBtr0303675;FBtr0303676;FBtr0303677;FBtr0303678;FBtr0303679;FBtr0303680;FBtr0303681;FBtr0303682;FBtr0303683;FBt…	2.89458	0.24759	3.77087	72.1102	3.18307	0.0190714	3.5299	0.0809791	0.767607	1.80347	0.541353	1.27189	0.104132	0.00175817	0.000170298	0.186276
S17993_SI	X	16399540	16399849	para	FBgn0260993	X:16357636..16421447(-1)	FBgn0260993:29	para:29	57	FBgn0260993	FBpp0074073;FBpp0110321;FBpp0110322;FBpp0288560;FBpp0292672;FBpp0292673;FBpp0292674;FBpp0292675;FBpp0292676;FBpp0292677;FBpp0292678;FBpp0292679;FBpp0292680;FBpp0292681;FBpp0292682;FBpp0292683;FBpp0292684;FBpp0292685;FBpp0292686;FBpp0292687;FBpp0292688;FBpp0292689;FBpp0292690;FBpp0292691;FBpp0292692;FBpp0292693;FBpp0292694;FBpp0292695;FBpp0292696;FBpp0292697;FBpp0292698;FBpp0292699;FBpp0292700;FBp…	FBtr0074298;FBtr0111022;FBtr0111023;FBtr0290121;FBtr0303655;FBtr0303656;FBtr0303657;FBtr0303658;FBtr0303659;FBtr0303660;FBtr0303661;FBtr0303662;FBtr0303663;FBtr0303664;FBtr0303665;FBtr0303666;FBtr0303667;FBtr0303668;FBtr0303669;FBtr0303670;FBtr0303671;FBtr0303672;FBtr0303673;FBtr0303674;FBtr0303675;FBtr0303676;FBtr0303677;FBtr0303678;FBtr0303679;FBtr0303680;FBtr0303681;FBtr0303682;FBtr0303683;FBt…	2.16026	0.438724	3.52979	53.7928	2.60679	0.0792338	2.85375	0.297801	0.685142	2.54899	0.519071	1.93114	0.098657	0.00133854	0.00477406	0.0104982
S17994_SI	X	16400004	16400280	para	FBgn0260993	X:16357636..16421447(-1)	FBgn0260993:30	para:30	57	FBgn0260993	FBpp0074073;FBpp0110321;FBpp0110322;FBpp0288560;FBpp0292672;FBpp0292673;FBpp0292674;FBpp0292675;FBpp0292676;FBpp0292677;FBpp0292678;FBpp0292679;FBpp0292680;FBpp0292681;FBpp0292682;FBpp0292683;FBpp0292684;FBpp0292685;FBpp0292686;FBpp0292687;FBpp0292688;FBpp0292689;FBpp0292690;FBpp0292691;FBpp0292692;FBpp0292693;FBpp0292694;FBpp0292695;FBpp0292696;FBpp0292697;FBpp0292698;FBpp0292699;FBpp0292700;FBp…	FBtr0074298;FBtr0111022;FBtr0111023;FBtr0290121;FBtr0303655;FBtr0303656;FBtr0303657;FBtr0303658;FBtr0303659;FBtr0303660;FBtr0303661;FBtr0303662;FBtr0303663;FBtr0303664;FBtr0303665;FBtr0303666;FBtr0303667;FBtr0303668;FBtr0303669;FBtr0303670;FBtr0303671;FBtr0303672;FBtr0303673;FBtr0303674;FBtr0303675;FBtr0303676;FBtr0303677;FBtr0303678;FBtr0303679;FBtr0303680;FBtr0303681;FBtr0303682;FBtr0303683;FBt…	2.48786	0.235373	3.63963	68.7892	2.83705	0.170788	3.09269	0.228812	0.711976	2.25582	0.54637	1.73111	0.058699	0.000111956	0.000542646	0.00303815
S17997_SI	X	16407748	16407953	para	FBgn0260993	X:16357636..16421447(-1)	FBgn0260993:33	para:33	57	FBgn0260993	FBpp0074073;FBpp0110321;FBpp0110322;FBpp0288560;FBpp0292672;FBpp0292673;FBpp0292674;FBpp0292675;FBpp0292676;FBpp0292677;FBpp0292678;FBpp0292679;FBpp0292680;FBpp0292681;FBpp0292682;FBpp0292683;FBpp0292684;FBpp0292685;FBpp0292686;FBpp0292687;FBpp0292688;FBpp0292689;FBpp0292690;FBpp0292691;FBpp0292692;FBpp0292693;FBpp0292694;FBpp0292695;FBpp0292696;FBpp0292697;FBpp0292698;FBpp0292699;FBpp0292700;FBp…	FBtr0074298;FBtr0111022;FBtr0111023;FBtr0290121;FBtr0303655;FBtr0303656;FBtr0303657;FBtr0303658;FBtr0303659;FBtr0303660;FBtr0303661;FBtr0303662;FBtr0303663;FBtr0303664;FBtr0303665;FBtr0303666;FBtr0303667;FBtr0303668;FBtr0303669;FBtr0303670;FBtr0303671;FBtr0303672;FBtr0303673;FBtr0303674;FBtr0303675;FBtr0303676;FBtr0303677;FBtr0303678;FBtr0303679;FBtr0303680;FBtr0303681;FBtr0303682;FBtr0303683;FBt…	3.43615	0.302169	4.22106	107.832	3.78278	0.10455	3.85143	0.0965212	0.731183	1.54997	0.682829	1.44747	0.0149099	0.00422139	0.00190698	0.00950277
S17999_SI	X	16412838	16412870	para	FBgn0260993	X:16357636..16421447(-1)	FBgn0260993:35	para:35	32	FBgn0260993	FBpp0074073;FBpp0110321;FBpp0110322;FBpp0292672;FBpp0292673;FBpp0292674;FBpp0292676;FBpp0292677;FBpp0292678;FBpp0292679;FBpp0292680;FBpp0292681;FBpp0292682;FBpp0292683;FBpp0292684;FBpp0292685;FBpp0292686;FBpp0292687;FBpp0292688;FBpp0292689;FBpp0292690;FBpp0292691;FBpp0292692;FBpp0292693;FBpp0292694;FBpp0292695;FBpp0292696;FBpp0292698;FBpp0292707;FBpp0292708;FBpp0292709;FBpp0292710	FBtr0074298;FBtr0111022;FBtr0111023;FBtr0303655;FBtr0303656;FBtr0303657;FBtr0303659;FBtr0303660;FBtr0303661;FBtr0303662;FBtr0303663;FBtr0303664;FBtr0303665;FBtr0303666;FBtr0303667;FBtr0303668;FBtr0303669;FBtr0303670;FBtr0303671;FBtr0303672;FBtr0303673;FBtr0303674;FBtr0303675;FBtr0303676;FBtr0303677;FBtr0303678;FBtr0303679;FBtr0303681;FBtr0303690;FBtr0303691;FBtr0303692;FBtr0303693	2.75071	0.380293	4.20849	70.3683	3.26571	0.412378	3.46669	0.131994	0.594394	2.45049	0.512042	2.11098	0.060813	0.00143419	0.00463235	0.00647292
S18257_SI	X	16852710	16854108	CG9086	CG9086	X:16850980..16862682(-1)	CG9086:10	CG9086:10	1	FBgn0030809	FBpp0074189	FBtr0074415	3.4913	0.135661	3.96866	71.4539	3.33259	0.139705	3.66063	0.0716207	1.17251	1.88527	0.848369	1.36409	0.150833	1.63133e-06	0.0913958	0.00392154
S18529_SI	X	17533176	17535849	RhoGAPp190	CG32555	X:17533176..17546585(-1)	CG32555:14	RhoGAPp190:14	3	FBgn0026375	FBpp0074255;FBpp0074256;FBpp0074257	FBtr0074481;FBtr0074482;FBtr0074483	4.13967	0.0455084	4.1666	51.039	3.91535	0.0069857	4.01043	0.124215	1.25242	1.28993	1.13214	1.16605	0.0137324	0.00989196	0.139634	0.0933391
S18542_SI	X	17544753	17544933	RhoGAPp190	CG32555	X:17533176..17546585(-1)	CG32555:1	RhoGAPp190:1	1	FBgn0026375	FBpp0074257	FBtr0074483	2.16195	0.529966	2.7178	18.3446	0.380734	1.52487	0.680716	0.744942	6.02373	9.56896	3.87068	6.14874	0.0312954	0.00742866	0.0282076	0.005401
S18700_SI	X	17843954	17844125	Sh	FBgn0003380	X:17823080..17957278(-1)	FBgn0003380:9	Sh:9	6	FBgn0003380	FBpp0088599;FBpp0088600;FBpp0088602;FBpp0088603;FBpp0292033;FBpp0292034	FBtr0089657;FBtr0089658;FBtr0089660;FBtr0089661;FBtr0302902;FBtr0302903	4.13796	0.0617249	5.21841	138.858	3.86465	0.0792946	4.44337	0.173499	1.31345	3.88457	0.729308	2.15695	0.0184768	2.54813e-11	0.00467964	1.0994e-07
S18818_SI	X	18026993	18027219	ari-1	CG5659	X:18026169..18031682(-1)	CG5659:7	ari-1:7	3	FBgn0017418	FBpp0088499;FBpp0088500;FBpp0089023	FBtr0089506;FBtr0089507;FBtr0089508	3.19841	0.0793562	4.41168	74.2998	2.80903	0.109164	3.56806	0.0912128	1.47387	5.02704	0.690477	2.35506	0.000985316	1.00759e-12	0.000764667	2.56121e-08
S18842_SI	X	18095325	18096871	Frq2	FBgn0083228	X:18080190..18096871(1)	FBgn0083228:11	Frq2:11	3	FBgn0083228	FBpp0074320;FBpp0089317;FBpp0089318	FBtr0074546;FBtr0301627;FBtr0301628	2.83803	0.320102	3.50497	33.8212	2.53643	0.217739	3.14732	0.115051	1.38238	2.62254	0.758435	1.43884	0.0601054	1.2509e-06	0.035941	0.0243371
S18908_SI	X	18286368	18286514	CG32549	CG32549	X:18284521..18304168(-1)	CG32549:5	CG32549:5	6	FBgn0052549	FBpp0074342;FBpp0074343;FBpp0074344;FBpp0074345;FBpp0074346;FBpp0074347	FBtr0074570;FBtr0074571;FBtr0074572;FBtr0074573;FBtr0074574;FBtr0074575	4.36266	0.159103	4.90833	205.735	4.01027	0.169402	4.5404	0.10877	1.42219	2.45984	0.841483	1.45544	0.012405	6.50694e-07	0.197766	0.0091045
S18910_SI	X	18286870	18286943	CG32549	CG32549	X:18284521..18304168(-1)	CG32549:3	CG32549:3	5	FBgn0052549	FBpp0074342;FBpp0074343;FBpp0074345;FBpp0074346;FBpp0074347	FBtr0074570;FBtr0074571;FBtr0074573;FBtr0074574;FBtr0074575	4.02102	0.0580948	4.5346	129.511	3.46176	0.245928	3.7334	0.211747	1.71837	2.90742	1.31281	2.22121	0.00276461	2.66139e-06	0.101129	5.78545e-05
S18961_SI	X	18394215	18395291	Rad51D	FBgn0030931	X:18394215..18395291(1)	FBgn0030931:1	Rad51D:1	1	FBgn0030931	FBpp0074364	FBtr0074592	-1.05354		-1.34137	0.0485793	1.01461		-1.87356		0.0948145	0.285169	2.27053	6.82896	0.000535004	9.06898e-05	0.0381833	0.0838292
S19045_SI	X	18669263	18669662	CG6891	CG6891	X:18669263..18675378(1)	CG6891:1	CG6891:1	1	FBgn0030955	FBpp0074402	FBtr0074631	3.30738	0.174795	3.5957	42.2032	2.84881	0.263425	2.95634	0.168903	1.56189	2.07613	1.42085	1.88866	0.00436488	5.22721e-05	0.0177233	0.000154751
S19047_SI	X	18674714	18675037	CG6891	CG6891	X:18669263..18675378(1)	CG6891:2	CG6891:2	2	FBgn0030955	FBpp0074402;FBpp0074403	FBtr0074631;FBtr0074632	2.86773	0.28426	3.25935	28.844	2.40721	0.608085	2.27262	0.454036	1.46226	2.12236	1.74448	2.53198	0.178311	0.0143248	0.050064	0.0027135
S19050_SI	X	18676746	18677266	CG18259	FBgn0030956	X:18675298..18677524(-1)	FBgn0030956:3	CG18259:3	1	FBgn0030956	FBpp0074432	FBtr0074661	1.36547	0.617984	-0.616171	1.96578	0.342104	0.107164	0.345658	0.497204	4.77824	0.575227	2.88399	0.347189	0.0739096	0.117406	0.0271159	0.0553796
S19112_SI	X	18754554	18755033	CG32544	CG32544	X:18754317..18755033(1)	CG32544:2	CG32544:2	1	FBgn0052544	FBpp0074415	FBtr0074644	2.974	0.235268	2.32214	18.6651	2.69149	0.260788	2.64093	0.233457	1.32241	0.676435	1.39495	0.71354	0.18124	0.0923492	0.078247	0.124341
S1920_SI	2L	3506558	3506756	tim	FBgn0014396	2L:3493986..3507754(-1)	FBgn0014396:21	tim:21	10	FBgn0014396	FBpp0077254;FBpp0077255;FBpp0077256;FBpp0099754;FBpp0099755;FBpp0113018;FBpp0113019;FBpp0291970;FBpp0291971;FBpp0291972	FBtr0077565;FBtr0077566;FBtr0077567;FBtr0100349;FBtr0100350;FBtr0114526;FBtr0114527;FBtr0302830;FBtr0302831;FBtr0302832	3.10428	0.511664	4.24135	107.784	2.34978	0.446016	3.58719	0.290176	2.15147	6.40715	0.649831	1.93522	0.0117513	7.43954e-07	0.0877708	0.0292011
S19606_SI	X	19751569	19752621	CG11943	FBgn0031078	X:19746249..19753412(1)	FBgn0031078:10	CG11943:10	2	FBgn0031078	FBpp0074567;FBpp0074568	FBtr0074798;FBtr0074799	1.38097	0.16064	0.0264321	2.15671	0.815191	0.13599	0.602948	0.572743	1.76694	0.464977	1.9808	0.521256	0.120571	0.0375814	0.0173737	0.112763
S19625_SI	X	19798772	19800720	CG32529	CG32529	X:19762443..19800720(1)	CG32529:18	CG32529:18	3	FBgn0052529	FBpp0074569;FBpp0074570;FBpp0099783	FBtr0074800;FBtr0074801;FBtr0100839	2.90747	0.0747524	3.36639	31.0126	2.58038	0.162186	3.06154	0.136668	1.37808	2.18073	0.852967	1.34977	0.000290113	2.00571e-09	0.0564739	0.000621628
S19681_SI	X	20052929	20053871	Rab35	FBgn0031090	X:20050512..20053871(-1)	FBgn0031090:4	Rab35:4	2	FBgn0031090	FBpp0070027;FBpp0292350	FBtr0070028;FBtr0303258	3.31065	0.0265546	3.61349	33.4317	3.20064	0.0182851	3.46132	0.0589622	1.11645	1.51284	0.859253	1.16432	0.119588	1.53075e-06	0.0175615	0.0266126
S19793_SI	X	20289478	20289991	Obp19c	FBgn0031111	X:20288948..20289991(-1)	FBgn0031111:2	Obp19c:2	1	FBgn0031111	FBpp0077018	FBtr0077326	2.38119	0.0616055	0.616212	2.93727	2.00896	0.17857	1.37518	0.143548	1.43813	0.165101	2.7183	0.31207	0.0754234	1.74511e-06	4.75346e-06	0.00148613
S19939_SI	X	20913516	20913674	Mgstl	FBgn0025814	X:20913516..20915134(1)	FBgn0025814:1	Mgstl:1	1	FBgn0025814	FBpp0076935	FBtr0077242	3.67783	0.126821	2.45912	17.5688	3.15202	0.278192	3.19024	0.261074	1.66009	0.553188	1.59551	0.531667	0.0577185	0.0181093	0.0572709	0.00779321
S19985_SI	X	20989889	20990689	CG15445	CG15445	X:20988186..20991362(1)	CG15445:3	CG15445:3	4	FBgn0031161	FBpp0076942;FBpp0076943;FBpp0076944;FBpp0076945	FBtr0077250;FBtr0077251;FBtr0077252;FBtr0077253	2.67879	0.274565	3.33964	45.8756	2.92585	0.079923	2.9676	0.164797	0.801483	1.51808	0.76266	1.44455	0.116204	0.0112692	0.0421511	0.0148115
S19998_SI	X	21007051	21007703	CG34120	FBgn0083956	X:20994980..21011281(1)	FBgn0083956:14	CG34120:14	2	FBgn0083956	FBpp0110124;FBpp0288866	FBtr0110827;FBtr0299591	3.53441	0.151918	3.64872	45.2721	3.23852	0.0986483	3.29489	0.240858	1.35173	1.50762	1.25564	1.40044	0.0360596	0.00651328	0.0696833	0.0118806
S19999_SI	X	21007886	21009144	CG34120	FBgn0083956	X:20994980..21011281(1)	FBgn0083956:15	CG34120:15	2	FBgn0083956	FBpp0110124;FBpp0288866	FBtr0110827;FBtr0299591	4.07484	0.0921583	4.08863	64.0617	3.76816	0.13549	3.89934	0.193805	1.3549	1.37333	1.17938	1.19543	0.0123089	0.0143804	0.135488	0.136104
S20012_SI	X	21089252	21089862	CG32523	FBgn0052523	X:21088923..21089862(1)	FBgn0052523:2	CG32523:2	1	FBgn0052523	FBpp0076886	FBtr0077183	1.03367	0.909771	3.18915	16.0098	2.4318	0.370824	1.77019	0.614301	0.311824	2.12355	0.565779	3.85301	0.00498514	0.173028	0.119416	0.00441371
S20121_SI	X	21254477	21254654	slgA	CG1417	X:21245368..21256188(1)	CG1417:10	slgA:10	8	FBgn0003423	FBpp0076902;FBpp0076903;FBpp0076904;FBpp0076905;FBpp0076906;FBpp0089304;FBpp0089305;FBpp0089306	FBtr0077203;FBtr0077204;FBtr0077205;FBtr0077206;FBtr0077207;FBtr0077208;FBtr0077209;FBtr0077210	4.82958	0.054892	4.84523	101.013	4.57697	0.0112037	4.62106	0.125034	1.28878	1.31701	1.22617	1.25302	0.0919325	0.0943892	0.139022	0.141159
S20272_SI	X	22278640	22281562	CG42346	FBgn0259677	X:22268488..22286070(1)	FBgn0259677:3	CG42346:3	1	FBgn0259677	FBpp0289205	FBtr0299928	1.51395	0.294005	2.40677	16.9142	0.943832	0.365357	1.7955	0.129011	1.74932	4.14039	0.774328	1.83272	0.00130293	7.60025e-09	0.0863891	0.000646093
S20351_SI	3L	188549	196603	rno	CG7036	3L:188549..198587(-1)	CG7036:7	rno:7	2	FBgn0035106	FBpp0072430;FBpp0072431	FBtr0072531;FBtr0072532	1.77359	0.181424	2.20003	11.5421	1.62782	0.0859331	1.95613	0.0964561	1.16787	1.76815	0.840173	1.27202	0.159635	2.90149e-06	0.0484773	0.0139347
S20412_SI	3L	241118	241501	E(bx)	FBgn0000541	3L:234101..246901(-1)	FBgn0000541:13	E(bx):13	5	FBgn0000541	FBpp0072421;FBpp0072422;FBpp0089425;FBpp0290562;FBpp0290563	FBtr0072521;FBtr0072522;FBtr0072523;FBtr0301348;FBtr0301349	2.81009	0.0910295	3.54054	32.7682	2.44378	0.0859369	3.03516	0.12921	1.44335	3.07827	0.796104	1.69787	0.0124041	5.13807e-08	0.105922	0.000783363
S20413_SI	3L	241564	245475	E(bx)	FBgn0000541	3L:234101..246901(-1)	FBgn0000541:14	E(bx):14	5	FBgn0000541	FBpp0072421;FBpp0072422;FBpp0089425;FBpp0290562;FBpp0290563	FBtr0072521;FBtr0072522;FBtr0072523;FBtr0301348;FBtr0301349	2.47749	0.312222	3.449	33.1518	2.04702	0.1505	2.83732	0.120662	1.5836	4.04913	0.719779	1.84041	0.0021863	3.16401e-10	0.00526951	4.63522e-05
S2044_SI	2L	3726679	3727587	Shaw	FBgn0003386	2L:3718187..3727587(1)	FBgn0003386:12	Shaw:12	2	FBgn0003386	FBpp0088332;FBpp0288427	FBtr0089275;FBtr0289989	3.21281	0.0674771	3.77051	34.1152	3.08144	0.0333097	3.32955	0.0320122	1.14194	2.00793	0.89101	1.5667	0.0920132	2.28093e-09	0.107574	1.0447e-06
S20615_SI	3L	584479	584956	CG17181	FBgn0035144	3L:582824..589272(-1)	FBgn0035144:2	CG17181:2	1	FBgn0035144	FBpp0072462	FBtr0072563	0.355813	0.413773	2.30202	6.67468	1.13716	0.367162	1.13231	0.192654	0.466131	3.11956	0.482778	3.23097	0.027053	0.00229677	0.017456	0.0011719
S20616_SI	3L	585017	585465	CG17181	FBgn0035144	3L:582824..589272(-1)	FBgn0035144:3	CG17181:3	1	FBgn0035144	FBpp0072462	FBtr0072563	0.696191	0.378874	2.64116	11.1544	1.1943	0.387038	1.1421	0.515865	0.608156	4.04413	0.614798	4.08829	0.104869	3.37544e-05	0.118472	8.41118e-06
S20673_SI	3L	705945	707622	CG13895	FBgn0035158	3L:705945..708201(-1)	FBgn0035158:1	CG13895:1	1	FBgn0035158	FBpp0072501	FBtr0072605	2.86837	0.114847	1.74361	7.27168	2.2886	0.176665	2.30462	0.0729028	1.77544	0.576864	1.76246	0.572649	0.000262984	0.00103064	0.00014897	0.00037885
S20773_SI	3L	891835	893534	CG32479	CG32479	3L:871903..893534(1)	CG32479:10	CG32479:10	1	FBgn0052479	FBpp0072486	FBtr0072589	2.55241	0.0665214	3.00763	17.7014	2.1812	0.0120105	2.68637	0.130641	1.45183	2.29431	0.870388	1.37546	5.87505e-05	7.49036e-10	0.0996223	0.000326532
S2086_SI	2L	3792596	3792774	CG3921	CG3921	2L:3790663..3802245(1)	CG3921:2	CG3921:2	1	FBgn0031571	FBpp0077185	FBtr0077496	1.61435	0.411643	1.45541	4.20712	0.00114479	0.735828	0.729064	0.231598	2.20692	3.78499	1.23951	2.12584	0.00601268	0.0056556	0.119538	0.151661
S2087_SI	2L	3792833	3796886	CG3921	CG3921	2L:3790663..3802245(1)	CG3921:3	CG3921:3	1	FBgn0031571	FBpp0077185	FBtr0077496	0.822917	0.204458	1.54472	6.43852	0.378159	0.19498	1.05527	0.0596621	1.56472	3.20192	0.803859	1.64495	0.00460851	5.30975e-08	0.11889	0.00199247
S20910_SI	3L	1283650	1283812	CG32333	FBgn0052333	3L:1275972..1294382(1)	FBgn0052333:3	CG32333:3	2	FBgn0052333	FBpp0072556;FBpp0099645	FBtr0072662;FBtr0100256	1.53323	0.605796	2.96288	21.2079	2.46297	0.382049	2.48852	0.278934	0.434013	1.5858	0.430865	1.5743	0.00535635	0.181173	0.00218656	0.174015
S20960_SI	3L	1326898	1329161	Myo61F	CG9155	3L:1318482..1329623(1)	CG9155:5	Myo61F:5	4	FBgn0010246	FBpp0072565;FBpp0072566;FBpp0072567;FBpp0072568	FBtr0072672;FBtr0072673;FBtr0072674;FBtr0072675	0.279234	0.235937	0.194054	0.994342	0.714083	0.176166	-0.199078	0.32815	0.653399	0.601913	1.5833	1.45854	0.0516331	0.0284314	0.0197591	0.0814706
S20971_SI	3L	1333689	1334456	CG2211	CG2211	3L:1333237..1335303(-1)	CG2211:3	CG2211:3	1	FBgn0035211	FBpp0072607	FBtr0072723	2.25278	0.112052	0.924801	5.84611	1.5783	0.232081	1.53942	0.244585	1.93613	0.528924	2.00397	0.547455	0.0131006	0.0246822	0.00480651	0.0238893
S2100_SI	2L	3807525	3809064	l(2)k16918	CG3920	2L:3803581..3809064(1)	CG3920:4	l(2)k16918:4	2	FBgn0021800	FBpp0077186;FBpp0077187	FBtr0077497;FBtr0077498	3.45046	0.0636164	4.01812	45.3841	3.5648	0.0521757	3.79998	0.12868	0.892518	1.57437	0.701766	1.23789	0.196737	7.24475e-06	3.51941e-05	0.00927784
S21059_SI	3L	1519947	1520763	Psa	FBgn0035226	3L:1502843..1523380(1)	FBgn0035226:8	Psa:8	6	FBgn0261243	FBpp0072581;FBpp0072582;FBpp0072583;FBpp0072584;FBpp0072585;FBpp0072586	FBtr0072697;FBtr0072698;FBtr0072699;FBtr0072700;FBtr0072701;FBtr0072702	2.89144	0.113173	3.88934	76.8784	3.13464	0.260535	3.43408	0.174041	0.771054	2.0819	0.577399	1.55902	0.0805434	5.48279e-06	6.61798e-05	0.00111957
S21060_SI	3L	1521134	1522458	Psa	FBgn0035226	3L:1502843..1523380(1)	FBgn0035226:9	Psa:9	6	FBgn0261243	FBpp0072581;FBpp0072582;FBpp0072583;FBpp0072584;FBpp0072585;FBpp0072586	FBtr0072697;FBtr0072698;FBtr0072699;FBtr0072700;FBtr0072701;FBtr0072702	3.19326	0.0087515	3.99789	88.613	3.4676	0.111745	3.64373	0.190234	0.756941	1.69802	0.628893	1.41077	0.0174584	6.43675e-05	8.17562e-05	0.00243255
S21135_SI	3L	1574988	1575621	CG12004	FBgn0035236	3L:1569200..1575621(1)	FBgn0035236:10	CG12004:10	1	FBgn0035236	FBpp0112035	FBtr0113122	3.20981	0.0710458	2.52953	18.9476	2.89541	0.117087	2.93346	0.0997969	1.36585	0.691943	1.31586	0.666617	0.0119342	0.00635722	0.0169399	0.00150523
S21195_SI	3L	1659846	1659990	CG7971	FBgn0035253	3L:1654247..1665060(-1)	FBgn0035253:10	CG7971:10	4	FBgn0035253	FBpp0072688;FBpp0072689;FBpp0099589;FBpp0292226	FBtr0072806;FBtr0072807;FBtr0100219;FBtr0303107	4.37848	0.186915	4.85773	152.169	4.09461	0.117928	4.59116	0.11483	1.34061	2.14032	0.815635	1.30218	0.0296403	2.3109e-06	0.0834918	0.0417823
S21339_SI	3L	1859115	1861676	R	FBgn0004636	3L:1859115..1862256(-1)	FBgn0004636:1	R:1	2	FBgn0004636	FBpp0072746;FBpp0292253	FBtr0072867;FBtr0303154	4.03502	0.0521414	4.54354	67.5296	4.17692	0.0836877	4.28408	0.0769966	0.866546	1.44051	0.778556	1.29424	0.0128809	5.73904e-07	1.94091e-05	3.13578e-05
S21470_SI	3L	2046858	2047734	sls	FBgn0003432	3L:2040179..2115617(-1)	FBgn0003432:11	sls:11	1	FBgn0086906	FBpp0072728	FBtr0072849	3.15725	0.0995727	3.82699	45.6277	2.77613	0.115732	3.35353	0.103452	1.46292	2.85194	0.821603	1.6017	0.000304599	1.98012e-10	0.0367742	2.13312e-05
S21471_SI	3L	2047846	2051996	sls	FBgn0003432	3L:2040179..2115617(-1)	FBgn0003432:12	sls:12	1	FBgn0086906	FBpp0072728	FBtr0072849	2.93162	0.19985	4.04799	44.7447	2.53955	0.138888	3.19687	0.0342428	1.49189	4.50162	0.777865	2.34712	0.00081463	2.55287e-12	0.0120366	1.81784e-08
S21473_SI	3L	2062454	2069740	sls	FBgn0003432	3L:2040179..2115617(-1)	FBgn0003432:14	sls:14	1	FBgn0086906	FBpp0072728	FBtr0072849	2.32761	0.0980379	2.8995	9.69203	0.771293	1.22615	1.05124	0.945142	3.24099	5.97484	2.63685	4.86109	0.0285294	0.00521349	0.054095	0.0092449
S21479_SI	3L	2079373	2079676	sls	FBgn0003432	3L:2040179..2115617(-1)	FBgn0003432:20	sls:20	1	FBgn0086906	FBpp0072728	FBtr0072849	0.0654179	0.373111	2.89231	21.6616	1.12465	0.733061	1.75111	0.227571	0.301233	4.90978	0.19179	3.12596	0.000777549	2.94964e-06	6.96421e-07	0.000352166
S21491_SI	3L	2094926	2100484	sls	FBgn0003432	3L:2040179..2115617(-1)	FBgn0003432:32	sls:32	2	FBgn0086906	FBpp0072727;FBpp0072728	FBtr0072848;FBtr0072849	2.38364	0.164745	2.86033	30.7025	2.16133	0.143681	2.62618	0.192801	1.25243	1.99839	0.782007	1.24778	0.0838457	5.21437e-06	0.0387361	0.0671069
S21636_SI	3L	2402555	2408752	CG13800	FBgn0035338	3L:2379062..2408752(1)	FBgn0035338:4	CG13800:4	3	FBgn0035338	FBpp0072769;FBpp0292513;FBpp0292514	FBtr0072891;FBtr0303461;FBtr0303462	2.40526	0.202812	2.9827	21.9887	2.20424	0.180372	2.64253	0.110221	1.22754	2.17427	0.796729	1.4112	0.198896	1.06632e-05	0.0896027	0.0214744
S21689_SI	3L	2513209	2513638	Spn	CG16757	3L:2508120..2554277(-1)	CG16757:7	Spn:7	1	FBgn0010905	FBpp0072831	FBtr0072961	2.97743	0.0881713	3.22417	34.696	2.39708	0.0395345	2.7851	0.10358	1.79091	2.29636	1.21071	1.55241	3.39715e-05	5.531e-07	0.116251	0.00085811
S21792_SI	3L	2670603	2672893	CG12187	CG12187	3L:2670603..2689687(-1)	CG12187:10	CG12187:10	1	FBgn0035367	FBpp0072822	FBtr0072945	3.38289	0.10057	3.55924	30.7439	3.20875	0.0278541	3.22496	0.122346	1.19441	1.44068	1.16875	1.40973	0.135755	0.0038429	0.145143	0.00325626
S21810_SI	3L	2766258	2766480	Mrtf	FBgn0052296	3L:2719685..2766480(-1)	FBgn0052296:8	Mrtf:8	1	FBgn0052296	FBpp0072821	FBtr0072944	-0.021867	0.773443	1.92547	10.266	0.821969	0.259447	1.1876	0.163046	0.498349	2.23741	0.349534	1.56928	0.0626497	0.0403477	0.00388625	0.164679
S21844_SI	3L	2891867	2892164	spz5	CG9972	3L:2883638..2892164(-1)	CG9972:1	CG9972:1	1	FBgn0035379	FBpp0072881	FBtr0073011	1.57025	0.583838	2.76399	8.87076	1.9888	0.267983	2.27057	0.234757	0.720699	2.14472	0.545273	1.62267	0.188878	0.0163384	0.0122821	0.112258
S21849_SI	3L	2923556	2923923	Shab	FBgn0003383	3L:2895214..2959579(1)	FBgn0003383:4	Shab:4	7	FBgn0003383	FBpp0072844;FBpp0072845;FBpp0110073;FBpp0290795;FBpp0293001;FBpp0293002;FBpp0293003	FBtr0072974;FBtr0072975;FBtr0110776;FBtr0301580;FBtr0304038;FBtr0304039;FBtr0304040	3.02364	0.343451	3.79267	87.5718	2.71525	0.106395	3.36726	0.222544	1.41601	2.92901	0.726717	1.50321	0.0696043	5.69321e-07	0.0269982	0.011158
S21930_SI	3L	3073081	3073478	CG11486	FBgn0035397	3L:3071128..3088493(1)	FBgn0035397:8	CG11486:8	10	FBgn0035397	FBpp0072861;FBpp0072862;FBpp0072868;FBpp0072869;FBpp0072870;FBpp0072871;FBpp0072872;FBpp0072873;FBpp0112043;FBpp0112044	FBtr0072991;FBtr0072992;FBtr0072998;FBtr0072999;FBtr0073000;FBtr0073001;FBtr0073002;FBtr0073003;FBtr0113130;FBtr0113131	3.224	0.146829	3.83328	22.8147	2.96915	0.126651	3.44593	0.14684	1.29354	2.36318	0.800944	1.46326	0.0496605	2.94888e-07	0.0663072	0.00291619
S22057_SI	3L	3193027	3193367	Hsp83	CG1242	3L:3193027..3197061(1)	CG1242:1	Hsp83:1	1	FBgn0001233	FBpp0072904	FBtr0073040	3.31889	0.139328	3.81664	41.5462	2.66935	0.379432	2.84746	0.349709	1.83355	2.99449	1.53776	2.51142	0.00351859	1.27881e-05	0.021141	4.91746e-05
S22058_SI	3L	3194499	3197061	Hsp83	CG1242	3L:3193027..3197061(1)	CG1242:2	Hsp83:2	1	FBgn0001233	FBpp0072904	FBtr0073040	5.28611	0.173234	5.14949	246.22	4.91225	0.167042	4.79581	0.0968484	1.45701	1.25922	1.64628	1.42279	0.00252635	0.074206	5.87449e-05	0.0040871
S220_SI	2L	124087	124920	CG3164	FBgn0025683	2L:122624..130791(-1)	FBgn0025683:6	CG3164:6	4	FBgn0025683	FBpp0077812;FBpp0077813;FBpp0089109;FBpp0099791	FBtr0078153;FBtr0078154;FBtr0078155;FBtr0100379	5.31273	0.0743732	5.39229	168.336	5.14424	0.0940314	5.18961	0.0920608	1.18248	1.28276	1.12978	1.22559	0.0836058	0.0151815	0.186679	0.0345524
S22107_SI	3L	3237742	3238072	CG17746	CG17746	3L:3236942..3239520(-1)	CG17746:3	CG17746:3	2	FBgn0035425	FBpp0072955;FBpp0072956	FBtr0073093;FBtr0073094	3.17756	0.361153	4.29315	90.2642	3.52136	0.0730411	3.70186	0.330081	0.7406	2.16133	0.592643	1.72954	0.107032	0.00072791	0.00656405	0.00464353
S22108_SI	3L	3238612	3238982	CG17746	CG17746	3L:3236942..3239520(-1)	CG17746:2	CG17746:2	2	FBgn0035425	FBpp0072955;FBpp0072956	FBtr0073093;FBtr0073094	3.06887	0.12148	4.00362	64.6494	3.44743	0.0343695	3.70382	0.341971	0.688314	1.74582	0.511132	1.29642	0.0650847	0.0102911	0.000951259	0.156377
S22272_SI	3L	3717217	3717407	CG32264	FBgn0052264	3L:3717217..3803454(-1)	FBgn0052264:1	CG32264:1	6	FBgn0052264	FBpp0073042;FBpp0073043;FBpp0073044;FBpp0112342;FBpp0292216;FBpp0292217	FBtr0073186;FBtr0073187;FBtr0073188;FBtr0113430;FBtr0303097;FBtr0303098	4.79634	0.106102	4.74275	90.499	4.55845	0.0447319	4.9459	0.159067	1.27314	1.20493	0.856555	0.810669	0.0205872	0.101521	0.128293	0.0496544
S22397_SI	3L	3956841	3959896	CG12605	CG12605	3L:3956841..3964771(-1)	CG12605:3	CG12605:3	3	FBgn0035481	FBpp0073023;FBpp0073024;FBpp0073025	FBtr0073166;FBtr0073167;FBtr0073168	3.2337	0.0983872	3.70558	44.337	3.04125	0.0603803	3.35319	0.0874719	1.21513	1.94421	0.888081	1.42094	0.0182113	1.28548e-08	0.125278	5.94399e-05
S22399_SI	3L	3961572	3962669	CG12605	CG12605	3L:3956841..3964771(-1)	CG12605:2	CG12605:2	2	FBgn0035481	FBpp0073023;FBpp0073024	FBtr0073166;FBtr0073167	3.24305	0.0520125	3.75478	46.9794	3.05854	0.0565602	3.42226	0.0379064	1.20258	2.00842	0.836334	1.39676	0.0107741	7.59869e-10	0.00757305	2.71417e-05
S22487_SI	3L	4074069	4075538	Gad1	CG14994	3L:4074069..4088744(-1)	CG14994:8	Gad1:8	3	FBgn0004516	FBpp0073131;FBpp0073132;FBpp0073133	FBtr0073275;FBtr0073276;FBtr0073277	6.06274	0.0165834	6.18946	349.085	5.94066	0.0404707	5.87512	0.136714	1.12934	1.28229	1.19792	1.36015	0.112786	0.00214574	0.00690312	8.5083e-05
S22492_SI	3L	4082403	4082639	Gad1	CG14994	3L:4074069..4088744(-1)	CG14994:3	Gad1:3	3	FBgn0004516	FBpp0073131;FBpp0073132;FBpp0073133	FBtr0073275;FBtr0073276;FBtr0073277	5.34721	0.115932	5.36772	237.002	5.14897	0.0602195	5.01918	0.176586	1.22393	1.25136	1.3794	1.41031	0.162646	0.147551	0.00913417	0.0102942
S22493_SI	3L	4084730	4084798	Gad1	CG14994	3L:4074069..4088744(-1)	CG14994:2	Gad1:2	3	FBgn0004516	FBpp0073131;FBpp0073132;FBpp0073133	FBtr0073275;FBtr0073276;FBtr0073277	5.47945	0.197352	5.55426	259.29	5.17405	0.122439	5.05214	0.142086	1.37081	1.46135	1.54464	1.64666	0.0935934	0.0474058	0.00963768	0.00503187
S22494_SI	3L	4085429	4085529	Gad1	CG14994	3L:4074069..4088744(-1)	CG14994:10	Gad1:10	1	FBgn0004516	FBpp0073133	FBtr0073277	4.72614	0.224697	4.97843	125.657	4.33495	0.282584	4.17774	0.265731	1.46992	1.88676	1.71568	2.20222	0.178543	0.0299058	0.032768	0.00404051
S22495_SI	3L	4085623	4085827	Gad1	CG14994	3L:4074069..4088744(-1)	CG14994:9	Gad1:9	2	FBgn0004516	FBpp0073132;FBpp0073133	FBtr0073276;FBtr0073277	5.55209	0.148324	5.75467	310.595	5.33714	0.0830933	5.42981	0.0561871	1.24722	1.51723	1.13812	1.38452	0.0183757	6.66653e-05	0.166476	0.000559478
S22607_SI	3L	4199650	4199882	CG1308	FBgn0035507	3L:4193993..4200926(1)	FBgn0035507:14	CG1308:14	3	FBgn0035507	FBpp0291720;FBpp0291721;FBpp0292308	FBtr0302564;FBtr0302565;FBtr0303216	2.23296	0.201147	2.23299	15.0532	1.71871	0.219153	1.74766	0.607181	1.67153	1.67046	1.468	1.46706	0.120663	0.150568	0.112708	0.146434
S22623_SI	3L	4216791	4217178	CG1332	FBgn0035514	3L:4216636..4224004(1)	FBgn0035514:2	CG1332:2	1	FBgn0035514	FBpp0073080	FBtr0073224	2.47514	0.246828	2.33835	17.4476	1.85601	0.233333	1.95742	0.329767	1.86427	1.60327	1.65189	1.42062	0.0124295	0.0727388	0.0240685	0.138218
S22745_SI	3L	4327233	4327702	Cip4	FBgn0035533	3L:4323530..4364120(-1)	FBgn0035533:6	Cip4:6	2	FBgn0035533	FBpp0073195;FBpp0112051	FBtr0073339;FBtr0113138	3.055	0.122299	3.23766	39.6578	2.68028	0.131135	2.90747	0.125055	1.45392	1.73617	1.15834	1.38321	0.000555095	9.58298e-06	0.144652	0.00194899
S22777_SI	3L	4417820	4418494	CG11347	FBgn0035542	3L:4406948..4420266(1)	FBgn0035542:5	CG11347:5	4	FBgn0035542	FBpp0073150;FBpp0073151;FBpp0073152;FBpp0112053	FBtr0073294;FBtr0073295;FBtr0073296;FBtr0113140	5.70641	0.0788535	5.91289	267.684	5.50034	0.0336415	5.81718	0.0664862	1.23121	1.5113	0.89573	1.0995	0.000368984	6.02709e-08	0.0319648	0.092277
S22846_SI	3L	4540085	4540230	CG32243	FBgn0052243	3L:4539302..4541238(-1)	FBgn0052243:2	CG32243:2	1	FBgn0052243	FBpp0073178	FBtr0073322	3.04661	0.359523	3.49351	16.5601	2.66034	0.12385	2.55027	0.191126	1.54431	2.32464	1.70975	2.57367	0.151723	0.00285232	0.0390211	0.000436251
S22849_SI	3L	4540923	4541011	CG32243	FBgn0052243	3L:4539302..4541238(-1)	FBgn0052243:5	CG32243:5	1	FBgn0052243	FBpp0073178	FBtr0073322	2.29321	0.51188	2.44676	12.8115	0.964467	0.973643	1.1205	0.704627	5.03812	5.51066	4.00757	4.38345	0.0698892	0.0539123	0.0696558	0.0538248
S22900_SI	3L	4656560	4656774	axo	FBgn0261546	3L:4637434..4681458(-1)	FBgn0261546:11	CG42664:11	1	FBgn0261546	FBpp0291786	FBtr0302646	2.64287	0.283646	2.60188	12.1983	2.03332	0.424714	2.15037	0.286778	1.79405	1.68298	1.6357	1.53443	0.0162804	0.0368382	0.0367943	0.0804614
S22909_SI	3L	4674956	4675229	axo	FBgn0261546	3L:4637434..4681458(-1)	FBgn0261546:19	CG42664:19	1	FBgn0261546	FBpp0291786	FBtr0302646	1.46372	0.651802	1.4913	5.08738	0.542287	0.871896	0.585562	0.517992	2.27922	2.34669	2.47979	2.55319	0.112353	0.128122	0.100897	0.119467
S23027_SI	3L	4938048	4940106	Con	FBgn0005775	3L:4938048..4976172(-1)	FBgn0005775:1	Con:1	1	FBgn0005775	FBpp0073231	FBtr0073375	3.24728	0.161902	3.70668	33.0179	3.00989	0.0813856	3.39732	0.11206	1.27714	2.00386	0.864623	1.35662	0.0173015	1.5569e-07	0.114503	0.00220361
S23184_SI	3L	5577859	5581914	CG5146	CG5146	3L:5576789..5583468(1)	CG5146:2	CG5146:2	1	FBgn0035617	FBpp0076793	FBtr0077085	1.88195	0.0789411	2.29402	10.0645	1.70861	0.0790452	2.14698	0.10606	1.18958	1.79415	0.765739	1.1549	0.0775542	1.39263e-06	0.00330108	0.142888
S2321_SI	2L	4468667	4469618	ine	FBgn0011603	2L:4468000..4477024(-1)	FBgn0011603:4	ine:4	5	FBgn0011603	FBpp0077136;FBpp0077137;FBpp0077138;FBpp0290621;FBpp0290622	FBtr0077446;FBtr0077447;FBtr0077448;FBtr0301407;FBtr0301408	3.34655	0.186945	2.53106	19.2237	2.87535	0.176516	2.92114	0.218928	1.60601	0.705415	1.52428	0.669518	0.0114556	0.090568	0.0136421	0.0370299
S23225_SI	3L	5661791	5661984	sif	FBgn0085447	3L:5660920..5741139(1)	FBgn0085447:3	sif:3	3	FBgn0085447	FBpp0111620;FBpp0111624;FBpp0113138	FBtr0112708;FBtr0112712;FBtr0114646	2.87867	0.134062	3.46319	84.6486	3.11559	0.129747	3.15784	0.153809	0.789972	1.42849	0.754804	1.3649	0.115197	0.0262044	0.0399218	0.0373444
S23232_SI	3L	5669377	5669545	sif	FBgn0085447	3L:5660920..5741139(1)	FBgn0085447:11	sif:11	2	FBgn0085447	FBpp0111620;FBpp0111624	FBtr0112708;FBtr0112712	2.82986	0.422	3.6186	84.8161	2.3767	0.363416	3.18883	0.182283	1.61336	3.42372	0.737056	1.56411	0.075162	2.4374e-05	0.135598	0.0935012
S23439_SI	3L	6063321	6064645	CG42269	FBgn0259164	3L:6059595..6064645(1)	FBgn0259164:4	CG42269:4	1	FBgn0259164	FBpp0288885	FBtr0299610	3.02794	0.0493441	1.64365	6.53699	2.45782	0.0846284	2.63348	0.127923	1.7658	0.455212	1.47611	0.380532	0.000762793	2.53594e-05	0.00979293	5.81522e-07
S23501_SI	3L	6138209	6138493	Lcp65Ac	FBgn0020642	3L:6137924..6138493(1)	FBgn0020642:2	Lcp65Ac:2	1	FBgn0020642	FBpp0076700	FBtr0076991	2.68602	0.374845	0.705921	15.9918	1.93614	0.0179296	2.26355	0.57868	2.2172	0.303146	1.436	0.196337	0.01517	0.00034575	0.157004	7.64254e-06
S23561_SI	3L	6190483	6190657	Trn	CG7398	3L:6186584..6192105(1)	CG7398:9	Trn:9	3	FBgn0024921	FBpp0076708;FBpp0076709;FBpp0076710	FBtr0077000;FBtr0077001;FBtr0077002	2.71126	0.336165	2.88878	31.5731	1.8319	0.190487	2.38887	0.170059	2.4894	2.86663	1.42869	1.64519	0.000280159	6.97147e-05	0.148608	0.0312754
S23602_SI	3L	6230241	6231125	CG10226	CG10226	3L:6227417..6232689(-1)	CG10226:4	CG10226:4	1	FBgn0035695	FBpp0076720	FBtr0077012	3.48236	0.119673	3.51542	41.2313	3.14735	0.253372	3.23266	0.0783103	1.37733	1.41598	1.28771	1.32384	0.00391486	0.00309817	0.0193517	0.0141852
S23606_SI	3L	6233600	6234245	Mdr65	CG10181	3L:6233600..6238836(-1)	CG10181:12	Mdr65:12	1	FBgn0004513	FBpp0076719	FBtr0077011	4.215	0.0310106	3.6573	47.6464	3.90416	0.078479	3.78004	0.0564972	1.36229	0.779708	1.54365	0.883506	0.000532243	0.00792672	2.77735e-06	0.178637
S23611_SI	3L	6236310	6236410	Mdr65	CG10181	3L:6233600..6238836(-1)	CG10181:7	Mdr65:7	1	FBgn0004513	FBpp0076719	FBtr0077011	3.5771	0.167202	3.62114	41.7333	3.25304	0.0525327	3.23705	0.252451	1.3958	1.52818	1.38643	1.51791	0.16276	0.134417	0.107087	0.090219
S23612_SI	3L	6236465	6236921	Mdr65	CG10181	3L:6233600..6238836(-1)	CG10181:6	Mdr65:6	1	FBgn0004513	FBpp0076719	FBtr0077011	3.41303	0.221005	3.26101	37.6261	3.02738	0.23178	3.04974	0.0463765	1.46986	1.25567	1.46243	1.24932	0.00593127	0.130552	0.00516282	0.145826
S23613_SI	3L	6236981	6237295	Mdr65	CG10181	3L:6233600..6238836(-1)	CG10181:5	Mdr65:5	1	FBgn0004513	FBpp0076719	FBtr0077011	3.34378	0.104507	3.35356	37.1555	2.94085	0.201643	2.74332	0.177065	1.48296	1.50316	1.80926	1.8339	0.0259065	0.0331232	0.000517365	0.000969868
S23614_SI	3L	6237356	6237527	Mdr65	CG10181	3L:6233600..6238836(-1)	CG10181:4	Mdr65:4	1	FBgn0004513	FBpp0076719	FBtr0077011	3.54816	0.145304	3.46925	39.5319	2.92624	0.279872	2.8749	0.152036	1.83162	1.7685	1.95944	1.89191	0.00179358	0.00966437	0.00036498	0.00271979
S23615_SI	3L	6237580	6237825	Mdr65	CG10181	3L:6233600..6238836(-1)	CG10181:3	Mdr65:3	1	FBgn0004513	FBpp0076719	FBtr0077011	3.028	0.186767	3.04382	29.0672	2.64718	0.339437	2.53187	0.158644	1.42857	1.43849	1.64799	1.65944	0.0458844	0.052239	0.00490253	0.00704723
S23618_SI	3L	6239032	6240306	Best2	CG10173	3L:6239032..6249766(-1)	CG10173:12	Best2:12	1	FBgn0035696	FBpp0076718	FBtr0077010	3.73383	0.0249897	3.79538	41.0707	3.58146	0.0791677	3.60916	0.110564	1.16239	1.23623	1.12767	1.1993	0.0287174	0.00423794	0.0550059	0.00752641
S23682_SI	3L	6537568	6539452	sfl	FBgn0020251	3L:6488780..6542333(1)	FBgn0020251:5	sfl:5	2	FBgn0020251	FBpp0076677;FBpp0290777	FBtr0076968;FBtr0301562	2.83529	0.101222	2.99923	20.1059	2.70556	0.0723826	2.72293	0.0387373	1.14092	1.34358	1.12257	1.32198	0.151475	0.00182615	0.184284	0.0017307
S23761_SI	3L	6726229	6730386	dikar	FBgn0261934	3L:6723262..6736249(-1)	FBgn0261934:2	CG42799:2	2	FBgn0261934	FBpp0292762;FBpp0292763	FBtr0303749;FBtr0303750	2.04485	0.243948	2.78378	18.2458	1.83758	0.0942826	2.41858	0.0495723	1.25397	2.5748	0.702797	1.44306	0.0635638	5.52638e-09	0.000423957	0.00119222
S23831_SI	3L	6962711	6963719	CG9953	CG9953	3L:6962711..6964766(1)	CG9953:1	CG9953:1	1	FBgn0035726	FBpp0076608	FBtr0076898	4.1863	0.179699	3.38537	43.9539	3.74604	0.112926	3.79127	0.0653729	1.56563	0.694849	1.50032	0.665866	3.85775e-05	0.000833111	5.72059e-05	0.000106075
S23832_SI	3L	6963781	6963919	CG9953	CG9953	3L:6962711..6964766(1)	CG9953:2	CG9953:2	1	FBgn0035726	FBpp0076608	FBtr0076898	4.93018	0.204556	3.9498	67.4445	4.40551	0.160284	4.55482	0.0676448	1.70121	0.647319	1.475	0.561245	0.00351641	0.0167935	0.0230888	0.000927431
S23833_SI	3L	6963982	6964453	CG9953	CG9953	3L:6962711..6964766(1)	CG9953:3	CG9953:3	1	FBgn0035726	FBpp0076608	FBtr0076898	4.75083	0.151485	3.89953	76.4086	4.36864	0.0144659	4.36952	0.112691	1.47863	0.627355	1.47058	0.623936	0.000436349	8.83059e-05	0.000188913	3.74227e-05
S23972_SI	3L	7182367	7183017	CG42256	FBgn0259141	3L:7155528..7183017(-1)	FBgn0259141:29	CG42256:29	9	FBgn0259141	FBpp0288821;FBpp0288822;FBpp0288823;FBpp0288824;FBpp0288825;FBpp0288826;FBpp0288827;FBpp0291333;FBpp0291334	FBtr0299546;FBtr0299547;FBtr0299548;FBtr0299549;FBtr0299550;FBtr0299551;FBtr0299552;FBtr0302123;FBtr0302124	2.68443	0.0705277	3.4949	35.9114	2.3392	0.11808	2.50714	0.0911242	1.40828	3.17741	1.19256	2.69069	0.00051153	1.47576e-11	0.0477521	7.27783e-11
S24052_SI	3L	7350375	7351475	pst	FBgn0035770	3L:7350375..7353363(-1)	FBgn0035770:1	pst:1	2	FBgn0035770	FBpp0271906;FBpp0271907	FBtr0273398;FBtr0273399	5.57025	0.0699502	5.22926	105.672	4.62189	0.0556306	4.90096	0.0395888	2.58357	1.83436	1.9553	1.38829	2.24023e-15	3.24529e-11	3.73525e-13	3.35302e-07
S24053_SI	3L	7351546	7351715	pst	FBgn0035770	3L:7350375..7353363(-1)	FBgn0035770:2	pst:2	2	FBgn0035770	FBpp0271906;FBpp0271907	FBtr0273398;FBtr0273399	5.10628	0.0630033	4.83858	90.8732	4.15306	0.217595	4.39866	0.216523	2.55656	1.96319	1.99783	1.53414	2.8864e-08	1.21082e-05	9.46656e-07	0.00106114
S24054_SI	3L	7351791	7351880	pst	FBgn0035770	3L:7350375..7353363(-1)	FBgn0035770:3	pst:3	2	FBgn0035770	FBpp0271906;FBpp0271907	FBtr0273398;FBtr0273399	4.5518	0.177037	4.49517	59.3075	3.67228	0.0800797	3.77072	0.216099	2.43322	2.27257	2.1712	2.02786	1.25035e-05	7.1385e-05	2.20463e-05	0.000149117
S24057_SI	3L	7353021	7353363	pst	FBgn0035770	3L:7350375..7353363(-1)	FBgn0035770:8	pst:8	2	FBgn0035770	FBpp0271906;FBpp0271907	FBtr0273398;FBtr0273399	4.72202	0.0666027	4.61182	45.5901	3.30223	0.119166	3.87106	0.0960516	4.12407	3.69188	2.33775	2.09276	1.66309e-11	2.26075e-10	2.99209e-08	9.05994e-07
S24063_SI	3L	7358346	7359208	Sh3beta	FBgn0035772	3L:7357900..7362357(-1)	FBgn0035772:2	Sh3beta:2	1	FBgn0035772	FBpp0291704	FBtr0302548	2.58463	0.0713988	3.7466	31.636	2.93126	0.318535	3.23	0.252189	0.686439	2.20338	0.512741	1.64583	0.0815222	0.000205397	0.000553863	0.00830545
S24186_SI	3L	7530076	7531379	lqf	FBgn0028582	3L:7521904..7531379(1)	FBgn0028582:13	lqf:13	6	FBgn0028582	FBpp0076508;FBpp0076509;FBpp0076510;FBpp0089150;FBpp0089151;FBpp0111854	FBtr0076794;FBtr0076795;FBtr0076796;FBtr0076797;FBtr0076798;FBtr0112941	4.72632	0.0607753	5.04177	93.3747	4.87768	0.0535902	4.89133	0.116345	0.859904	1.17776	0.844718	1.15697	0.108124	0.102666	0.054104	0.110583
S24246_SI	3L	7688476	7688719	Ank2	FBgn0261687	3L:7648489..7711439(-1)	FBgn0261687:11	CG42734:11	2	FBgn0261788	FBpp0292229;FBpp0292235	FBtr0303110;FBtr0303116	4.29254	0.157881	5.36101	121.203	3.89857	0.164665	4.80431	0.142696	1.48336	4.31523	0.600418	1.74667	0.0176912	3.50591e-09	0.00112614	0.00105058
S24254_SI	3L	7699073	7699479	Ank2	FBgn0261687	3L:7648489..7711439(-1)	FBgn0261687:21	CG42734:21	13	FBgn0261788	FBpp0292230;FBpp0292231;FBpp0292232;FBpp0292233;FBpp0292234;FBpp0292236;FBpp0292237;FBpp0292238;FBpp0292240;FBpp0292241;FBpp0292242;FBpp0292243;FBpp0292244	FBtr0303111;FBtr0303112;FBtr0303113;FBtr0303114;FBtr0303115;FBtr0303117;FBtr0303118;FBtr0303119;FBtr0303121;FBtr0303122;FBtr0303123;FBtr0303124;FBtr0303125	3.51354	0.1617	3.47803	51.0427	3.16494	0.0569017	3.19548	0.232285	1.42964	1.37206	1.36091	1.30611	0.0535504	0.111602	0.0574317	0.126693
S24259_SI	3L	7702619	7703383	Ank2	FBgn0261687	3L:7648489..7711439(-1)	FBgn0261687:27	CG42734:27	14	FBgn0261788	FBpp0292230;FBpp0292231;FBpp0292232;FBpp0292233;FBpp0292234;FBpp0292236;FBpp0292237;FBpp0292238;FBpp0292239;FBpp0292240;FBpp0292241;FBpp0292242;FBpp0292243;FBpp0292244	FBtr0303111;FBtr0303112;FBtr0303113;FBtr0303114;FBtr0303115;FBtr0303117;FBtr0303118;FBtr0303119;FBtr0303120;FBtr0303121;FBtr0303122;FBtr0303123;FBtr0303124;FBtr0303125	3.32689	0.201403	3.21061	41.9154	2.89691	0.174923	3.02562	0.118739	1.54359	1.35622	1.36433	1.19872	0.00136371	0.0261253	0.0135167	0.18216
S24260_SI	3L	7703449	7703901	Ank2	FBgn0261687	3L:7648489..7711439(-1)	FBgn0261687:28	CG42734:28	14	FBgn0261788	FBpp0292230;FBpp0292231;FBpp0292232;FBpp0292233;FBpp0292234;FBpp0292236;FBpp0292237;FBpp0292238;FBpp0292239;FBpp0292240;FBpp0292241;FBpp0292242;FBpp0292243;FBpp0292244	FBtr0303111;FBtr0303112;FBtr0303113;FBtr0303114;FBtr0303115;FBtr0303117;FBtr0303118;FBtr0303119;FBtr0303120;FBtr0303121;FBtr0303122;FBtr0303123;FBtr0303124;FBtr0303125	3.11242	0.135565	3.2037	35.603	2.87935	0.16181	2.84842	0.145077	1.25984	1.37153	1.30121	1.41657	0.0889551	0.0239215	0.0342156	0.00822672
S24583_SI	3L	8269927	8270073	CG42330	FBgn0259232	3L:8231747..8274251(1)	FBgn0259232:25	CG42330:25	3	FBgn0259232	FBpp0289117;FBpp0289118;FBpp0289119	FBtr0299839;FBtr0299840;FBtr0299841	0.82941	0.334838	2.3979	14.5816	1.63012	0.498838	1.75323	0.24398	0.432805	2.11745	0.403862	1.97585	0.0575491	0.0922245	0.0167865	0.136313
S2459_SI	2L	4821776	4823235	CG15628	CG15628	2L:4821776..4828552(1)	CG15628:1	CG15628:1	1	FBgn0031632	FBpp0077076	FBtr0077384	3.08884	0.19994	3.59544	34.0504	2.87183	0.153032	3.3516	0.0752431	1.25099	2.04723	0.778842	1.27457	0.0456397	2.94596e-07	0.00861223	0.023931
S24628_SI	3L	8308172	8308587	CG7185	CG7185	3L:8303587..8308587(-1)	CG7185:1	CG7185:1	1	FBgn0035872	FBpp0076433	FBtr0076710	2.66473	0.0749795	2.69106	17.4923	2.30535	0.213449	2.97931	0.0853398	1.41302	1.45909	0.729647	0.753439	0.0176525	0.017202	0.0250436	0.0597787
S2463_SI	2L	4827173	4828552	CG15628	CG15628	2L:4821776..4828552(1)	CG15628:5	CG15628:5	1	FBgn0031632	FBpp0077076	FBtr0077384	3.69118	0.128993	4.22883	49.5548	3.52526	0.044905	3.90578	0.151336	1.18712	2.02343	0.804741	1.37167	0.0693375	2.57009e-08	0.0101306	0.000523661
S24646_SI	3L	8334247	8335976	CG7083	FBgn0035877	3L:8333885..8335976(1)	FBgn0035877:2	CG7083:2	1	FBgn0035877	FBpp0076331	FBtr0076604	3.47666	0.11544	3.08349	32.6984	3.25872	0.029165	3.34113	0.0747486	1.24932	0.839678	1.14842	0.771861	0.0208545	0.0885034	0.134015	0.00644054
S24658_SI	3L	8344867	8345379	CG7112	FBgn0035879	3L:8340263..8345379(1)	FBgn0035879:11	CG7112:11	1	FBgn0035879	FBpp0112066	FBtr0113153	3.16642	0.122637	2.56437	12.0899	2.9228	0.0356194	2.88647	0.0369397	1.28278	0.698964	1.33014	0.724766	0.124208	0.0291941	0.0505713	0.0365329
S24712_SI	3L	8427884	8428831	Unr	FBgn0035895	3L:8427149..8431786(-1)	FBgn0035895:3	Unr:3	2	FBgn0035895	FBpp0076384;FBpp0113084	FBtr0076661;FBtr0114592	3.43294	0.232296	3.92522	62.5527	3.22338	0.0932454	3.67546	0.114657	1.2533	2.02266	0.795841	1.28438	0.0909349	2.79046e-06	0.0312905	0.0405546
S2484_SI	2L	4840164	4840641	CG12194	FBgn0031636	2L:4839219..4841465(1)	FBgn0031636:3	CG12194:3	2	FBgn0031636	FBpp0077077;FBpp0289980	FBtr0077385;FBtr0300756	3.54378	0.0724106	2.79998	27.9564	3.31468	0.0890143	3.11128	0.0910119	1.25673	0.613519	1.53953	0.751578	0.158942	0.00226412	0.002966	0.0470423
S24_SI	2RHet	54070	54276	CG40498	FBgn0069969	2RHet:52811..54276(-1)	FBgn0069969:5	CG40498:5	1	FBgn0069969	FBpp0291544	FBtr0302340	5.30485	0.100158	4.20361	63.5464	4.64737	0.0638054	4.5294	0.0259527	1.93451	0.642713	2.1791	0.723975	1.24677e-07	8.94064e-05	2.30512e-09	0.00128413
S25069_SI	3L	8979077	8979189	CG5288	FBgn0035950	3L:8976254..8979189(-1)	FBgn0035950:11	CG5288:11	2	FBgn0035950	FBpp0076280;FBpp0076281	FBtr0076553;FBtr0076554	4.05126	0.174	4.95252	72.4282	4.57844	0.201748	4.36893	0.175146	0.588739	1.43451	0.72788	1.77354	0.00568667	0.069224	0.0753893	0.00239502
S25120_SI	3L	9062749	9063747	CG4911	CG4911	3L:9062749..9065829(-1)	CG4911:5	CG4911:5	1	FBgn0035959	FBpp0076269	FBtr0076542	3.32148	0.155429	3.89319	49.1982	3.14046	0.0667707	3.52263	0.134546	1.20755	2.12118	0.819499	1.43953	0.0931029	1.10923e-07	0.0403344	0.000648839
S25139_SI	3L	9083119	9083510	Tequila	FBgn0023479	3L:9067745..9085231(1)	FBgn0023479:19	Tequila:19	4	FBgn0023479	FBpp0076252;FBpp0076253;FBpp0076255;FBpp0291124	FBtr0076525;FBtr0076526;FBtr0076528;FBtr0301910	4.37333	0.0994685	4.24551	64.2473	4.68118	0.0237024	3.59183	0.263863	0.737638	0.649495	2.13649	1.88119	0.0193118	0.00223092	2.07082e-07	9.41705e-06
S25140_SI	3L	9083568	9083723	Tequila	FBgn0023479	3L:9067745..9085231(1)	FBgn0023479:20	Tequila:20	4	FBgn0023479	FBpp0076252;FBpp0076253;FBpp0076255;FBpp0291124	FBtr0076525;FBtr0076526;FBtr0076528;FBtr0301910	4.06688	0.220925	4.05337	51.1451	4.51081	0.19034	3.28168	0.248821	0.645261	0.638977	2.18139	2.16015	0.0313095	0.038303	0.000106801	0.000320257
S25141_SI	3L	9083785	9084565	Tequila	FBgn0023479	3L:9067745..9085231(1)	FBgn0023479:21	Tequila:21	4	FBgn0023479	FBpp0076252;FBpp0076253;FBpp0076255;FBpp0291124	FBtr0076525;FBtr0076526;FBtr0076528;FBtr0301910	4.62715	0.0782893	4.39395	67.0085	4.90791	0.100161	3.89354	0.0886015	0.754467	0.599893	2.08131	1.65489	0.00651558	2.1916e-05	1.09134e-08	1.27058e-05
S25143_SI	3L	9084837	9084920	Tequila	FBgn0023479	3L:9067745..9085231(1)	FBgn0023479:23	Tequila:23	4	FBgn0023479	FBpp0076252;FBpp0076253;FBpp0076255;FBpp0291124	FBtr0076525;FBtr0076526;FBtr0076528;FBtr0301910	4.25392	0.0954703	4.02894	51.3472	4.81687	0.0907147	3.49207	0.351929	0.569874	0.460007	2.05407	1.65806	0.0126125	0.00135224	0.000437585	0.0173291
S25144_SI	3L	9084982	9085231	Tequila	FBgn0023479	3L:9067745..9085231(1)	FBgn0023479:24	Tequila:24	4	FBgn0023479	FBpp0076252;FBpp0076253;FBpp0076255;FBpp0291124	FBtr0076525;FBtr0076526;FBtr0076528;FBtr0301910	4.70118	0.0898678	4.26953	80.1575	5.03728	0.0574657	3.98837	0.0917686	0.715925	0.463699	2.03928	1.32083	0.00248458	1.53534e-07	5.04997e-08	0.0104921
S25155_SI	3L	9101232	9101291	bol	FBgn0011206	3L:9094741..9123452(-1)	FBgn0011206:8	bol:8	5	FBgn0011206	FBpp0076265;FBpp0076266;FBpp0076267;FBpp0076268;FBpp0289689	FBtr0076538;FBtr0076539;FBtr0076540;FBtr0076541;FBtr0300462	3.44953	0.154559	3.59848	44.6079	2.8674	0.37982	2.81904	0.562068	1.72302	1.98962	1.65662	1.91296	0.0753652	0.0343649	0.0351765	0.0155327
S25161_SI	3L	9122997	9123452	bol	FBgn0011206	3L:9094741..9123452(-1)	FBgn0011206:15	bol:15	2	FBgn0011206	FBpp0076265;FBpp0076266	FBtr0076538;FBtr0076539	3.01828	0.407683	3.75288	33.1519	2.38369	0.101024	2.57526	0.10453	2.00421	3.93601	1.65364	3.24753	0.00247423	3.70767e-07	0.0209873	1.3446e-06
S25245_SI	3L	9351715	9352031	UGP	FBgn0035978	3L:9343967..9352031(-1)	FBgn0035978:12	UGP:12	2	FBgn0035978	FBpp0099885;FBpp0290912	FBtr0076500;FBtr0301698	3.83987	0.109116	3.84012	34.5934	3.6346	0.124172	3.56899	0.138406	1.2269	1.23785	1.30745	1.31913	0.138091	0.169218	0.0285909	0.0433059
S2526_SI	2L	4902025	4902395	CG3036	CG3036	2L:4892115..4903889(1)	CG3036:4	CG3036:4	1	FBgn0031645	FBpp0077083	FBtr0077391	3.01677	0.245524	3.25318	16.7075	2.7536	0.0297468	2.80991	0.185814	1.33016	1.65032	1.2409	1.53958	0.103316	0.00327464	0.176968	0.00509611
S2527_SI	2L	4902461	4902593	CG3036	CG3036	2L:4892115..4903889(1)	CG3036:5	CG3036:5	1	FBgn0031645	FBpp0077083	FBtr0077391	3.98794	0.194621	4.21769	33.0819	3.67339	0.0710786	3.73491	0.276867	1.38614	1.73519	1.27102	1.59108	0.0969742	0.00613822	0.157519	0.00920157
S25294_SI	3L	9402620	9403506	CG4022	CG4022	3L:9401272..9403931(-1)	CG4022:2	CG4022:2	1	FBgn0035986	FBpp0076214	FBtr0076486	1.49807	0.262357	2.33015	8.54982	1.19479	0.28081	1.81223	0.117385	1.35141	3.05099	0.744661	1.68117	0.157456	5.39888e-06	0.107833	0.0117278
S25339_SI	3L	9443118	9443168	CG3529	CG3529	3L:9439975..9443886(1)	CG3529:5	CG3529:5	1	FBgn0035995	FBpp0076189	FBtr0076461	3.25741	0.39038	3.25114	27.0757	2.64989	0.363494	2.78812	0.405612	1.8602	1.74558	1.60312	1.50433	0.0653912	0.0907762	0.132724	0.175648
S2534_SI	2L	4908745	4909254	hoe1	CG12787	2L:4908745..4932296(-1)	CG12787:11	hoe1:11	6	FBgn0041150	FBpp0077086;FBpp0077087;FBpp0077088;FBpp0077089;FBpp0077090;FBpp0077091	FBtr0077395;FBtr0077396;FBtr0077397;FBtr0077398;FBtr0077399;FBtr0077400	4.8221	0.051424	4.43647	109.186	4.70484	0.0581139	4.59163	0.0688504	1.12429	0.763903	1.25819	0.854882	0.0651729	0.000154887	0.000171047	0.0134679
S25363_SI	3L	9468819	9469792	Uch-L3	CG3431	3L:9468819..9470073(-1)	CG3431:2	Uch-L3:2	1	FBgn0011327	FBpp0076200	FBtr0076472	2.73949	0.197356	3.7871	42.8184	3.08052	0.165005	3.08752	0.114499	0.714865	2.01204	0.712738	2.00605	0.00758534	5.16775e-06	0.00344731	2.26408e-06
S2538_SI	2L	4910083	4910412	hoe1	CG12787	2L:4908745..4932296(-1)	CG12787:7	hoe1:7	6	FBgn0041150	FBpp0077086;FBpp0077087;FBpp0077088;FBpp0077089;FBpp0077090;FBpp0077091	FBtr0077395;FBtr0077396;FBtr0077397;FBtr0077398;FBtr0077399;FBtr0077400	4.92156	0.060115	4.50924	111.78	4.70794	0.0124661	4.66817	0.141527	1.23977	0.821486	1.28087	0.848719	0.012136	0.0293642	0.00158024	0.06534
S25494_SI	3L	9637209	9638586	CG33696	FBgn0053696	3L:9637209..9652533(1)	FBgn0053696:1	CG33696:1	1	FBgn0053696	FBpp0076119	FBtr0091684	2.24503	0.343103	2.56418	13.5284	1.25691	0.77845	1.69353	0.30142	2.26006	3.33169	1.75242	2.58335	0.0176698	0.00358632	0.172932	0.0373752
S25524_SI	3L	9681631	9681699	CG6767	CG6767	3L:9676676..9689793(-1)	CG6767:9	CG6767:9	1	FBgn0036030	FBpp0076145	FBtr0076416	4.50081	0.0817483	4.64824	89.5356	4.20022	0.402219	4.15766	0.20858	1.28879	1.49059	1.38939	1.60694	0.126664	0.0280029	0.0536721	0.010032
S25613_SI	3L	9800820	9801813	CG32052	FBgn0044328	3L:9797560..9801813(1)	FBgn0044328:5	CG32052:5	1	FBgn0044328	FBpp0271895	FBtr0273387	3.46588	0.0577289	3.37733	19.1545	3.18747	0.0940667	3.08673	0.0392239	1.31873	1.20724	1.46205	1.33844	0.0126375	0.123303	0.000409905	0.00930082
S25738_SI	3L	10140553	10142769	dpr10	CG32057	3L:10140553..10179205(-1)	CG32057:8	dpr10:8	3	FBgn0052057	FBpp0076037;FBpp0076038;FBpp0076039	FBtr0076308;FBtr0076309;FBtr0076310	3.03021	0.114041	3.29494	16.4023	2.83941	0.124298	2.81126	0.133919	1.20988	1.56979	1.24233	1.6119	0.0669906	0.000100084	0.0214614	1.9954e-05
S25796_SI	3L	10483961	10486035	CG32064	CG32064	3L:10483961..10486035(1)	CG32064:1	CG32064:1	1	FBgn0052064	FBpp0076017	FBtr0076288	1.81724	0.619701	2.71747	13.8894	-1.32337	0.00977887	-0.241124	3.09824	39.8867	87.1732	3.98061	8.6997	0.00936183	0.00187128	0.092747	0.0197977
S25959_SI	3L	11047137	11047459	CG7888	FBgn0036116	3L:11047137..11052759(1)	FBgn0036116:1	CG7888:1	1	FBgn0036116	FBpp0075929	FBtr0076199	3.66886	0.0684764	3.46454	20.9793	3.09055	0.118938	2.92569	0.189961	1.77789	1.48993	2.07931	1.74252	0.000133522	0.0143205	1.59548e-06	0.000302106
S25964_SI	3L	11051115	11051740	CG7888	FBgn0036116	3L:11047137..11052759(1)	FBgn0036116:6	CG7888:6	3	FBgn0036116	FBpp0075929;FBpp0075930;FBpp0075931	FBtr0076199;FBtr0076200;FBtr0076201	4.32937	0.0768411	3.58736	49.8105	4.06596	0.0475322	3.77982	0.244106	1.30326	0.620037	1.69919	0.808404	0.0362554	0.000545366	1.82581e-05	0.138897
S26034_SI	3L	11103962	11104219	CG7638	FBgn0036133	3L:11102762..11105217(1)	FBgn0036133:4	CG7638:4	1	FBgn0036133	FBpp0075940	FBtr0076210	2.79025	0.226311	1.54518	10.4225	2.00997	0.133427	2.23172	0.267799	2.20892	0.651015	1.7333	0.51084	0.00296437	0.103041	0.020379	0.00838593
S26065_SI	3L	11129149	11129388	CG32082	FBgn0052082	3L:11129149..11156742(1)	FBgn0052082:1	CG32082:1	3	FBgn0052082	FBpp0075945;FBpp0112334;FBpp0112335	FBtr0076216;FBtr0113422;FBtr0113423	2.96603	0.272737	3.00941	28.8897	2.55093	0.151906	3.42778	0.0859638	1.542	1.57712	0.644606	0.65929	0.0128643	0.0102123	0.00307052	0.0121847
S26097_SI	3L	11170048	11171631	GlcAT-P	CG6207	3L:11170048..11190603(-1)	CG6207:8	GlcAT-P:8	3	FBgn0036144	FBpp0075919;FBpp0075920;FBpp0099840	FBtr0076189;FBtr0076190;FBtr0100422	3.8756	0.0619711	3.97281	32.7802	3.68103	0.0755591	3.61385	0.096575	1.21424	1.3372	1.29646	1.42774	0.0160765	0.000975606	0.000681918	4.26241e-05
S26166_SI	3L	11418854	11418954	CG7560	CG7560	3L:11418250..11419495(1)	CG7560:2	CG7560:2	1	FBgn0036157	FBpp0075903	FBtr0076173	3.48981	0.175621	1.65063	8.38313	2.72352	0.110964	2.62474	0.342209	2.16865	0.558292	2.29979	0.592052	0.18079	0.0690197	0.0930839	0.0785209
S26167_SI	3L	11419022	11419495	CG7560	CG7560	3L:11418250..11419495(1)	CG7560:3	CG7560:3	1	FBgn0036157	FBpp0075903	FBtr0076173	3.30285	0.0932768	2.41202	10.4596	2.92078	0.118204	2.86595	0.184546	1.46338	0.624519	1.53318	0.654304	0.0472895	0.0128557	0.013621	0.0176285
S26212_SI	3L	11554994	11555333	Mob2	CG11711	3L:11515857..11555333(-1)	CG11711:1	Mob1:1	1	FBgn0259481	FBpp0088369	FBtr0089330	3.42276	0.126117	3.38276	38.3914	3.08755	0.143883	3.11399	0.0681616	1.39704	1.34055	1.36754	1.31224	0.0108199	0.0364246	0.0112234	0.042039
S2649_SI	2L	5013675	5015592	vkg	CG16858	2L:5012144..5027412(-1)	CG16858:6	vkg:6	1	FBgn0016075	FBpp0078672	FBtr0079036	4.00735	0.186306	3.21666	37.6365	3.77074	0.0369989	3.51648	0.311069	1.28204	0.576271	1.59686	0.717784	0.195618	0.00300161	0.00245305	0.0895987
S2650_SI	2L	5015691	5018301	vkg	CG16858	2L:5012144..5027412(-1)	CG16858:5	vkg:5	1	FBgn0016075	FBpp0078672	FBtr0079036	3.6895	0.123429	2.83318	29.4398	3.39951	0.11632	3.15703	0.36031	1.33789	0.570054	1.63466	0.696501	0.127638	0.0042412	0.00206044	0.0843633
S2653_SI	2L	5027037	5027221	vkg	CG16858	2L:5012144..5027412(-1)	CG16858:2	vkg:2	1	FBgn0016075	FBpp0078672	FBtr0079036	4.0481	0.201397	3.40394	47.2396	3.70101	0.204704	3.68666	0.153747	1.41727	0.733344	1.44391	0.747124	0.0306391	0.0893261	0.0147951	0.0832575
S26566_SI	3L	12117812	12118205	yps	CG5654	3L:12114626..12118205(-1)	CG5654:1	yps:1	1	FBgn0022959	FBpp0075759	FBtr0076027	4.04795	0.052969	4.03603	52.4162	3.79834	0.163867	4.24915	0.2054	1.27317	1.25747	0.805843	0.795906	0.102949	0.153084	0.164078	0.1737
S26617_SI	3L	12179058	12179157	CG6910	FBgn0036262	3L:12179058..12180960(1)	FBgn0036262:1	CG6910:1	1	FBgn0036262	FBpp0288569	FBtr0290130	4.65817	0.209541	3.13437	14.8161	3.64782	0.0548172	3.64418	0.284337	2.78858	0.604538	2.72388	0.590512	0.000227462	0.0698787	8.70823e-05	0.0530136
S26618_SI	3L	12179223	12179397	CG6910	FBgn0036262	3L:12179058..12180960(1)	FBgn0036262:2	CG6910:2	1	FBgn0036262	FBpp0288569	FBtr0290130	5.6506	0.103946	4.25045	39.7491	4.75282	0.0746813	4.67075	0.205543	2.45958	0.607425	2.63402	0.650506	4.31514e-06	0.00615997	3.61348e-07	0.0139549
S26619_SI	3L	12179635	12180211	CG6910	FBgn0036262	3L:12179058..12180960(1)	FBgn0036262:3	CG6910:3	1	FBgn0036262	FBpp0288569	FBtr0290130	5.35059	0.0494595	3.81497	32.084	4.5851	0.113412	4.17927	0.291286	2.14262	0.462409	3.13264	0.676068	3.59463e-05	7.71251e-05	1.91789e-08	0.0327429
S26620_SI	3L	12180273	12180960	CG6910	FBgn0036262	3L:12179058..12180960(1)	FBgn0036262:4	CG6910:4	1	FBgn0036262	FBpp0288569	FBtr0290130	4.8822	0.127988	3.70933	19.7374	4.15012	0.0881291	3.90583	0.0709207	2.08676	0.641862	2.66607	0.820049	4.25282e-06	0.00333889	1.43914e-08	0.179761
S26643_SI	3L	12213078	12214382	app	FBgn0259218	3L:12199338..12259889(-1)	FBgn0259218:11	CG42318:11	6	FBgn0260941	FBpp0290274;FBpp0290275;FBpp0290276;FBpp0290277;FBpp0290278;FBpp0290279	FBtr0301052;FBtr0301053;FBtr0301054;FBtr0301055;FBtr0301056;FBtr0301057	2.50363	0.17784	3.23031	23.3644	2.30184	0.0964896	2.68065	0.147639	1.23476	2.55962	0.841151	1.74368	0.157629	2.42595e-07	0.184281	0.000145266
S26672_SI	3L	12332216	12333602	GRHRII	FBgn0036278	3L:12332216..12344640(-1)	FBgn0036278:1	GRHRII:1	1	FBgn0036278	FBpp0075721	FBtr0075989	1.90081	0.177713	1.84665	6.54026	1.57094	0.109607	1.55738	0.155689	1.40132	1.33085	1.41341	1.34234	0.0613129	0.156275	0.0338657	0.105913
S26721_SI	3L	12401210	12401746	CG32103	CG32103	3L:12396605..12407942(-1)	CG32103:9	CG32103:9	1	FBgn0052103	FBpp0075715	FBtr0075983	3.40448	0.212591	3.51013	29.4958	2.96731	0.130579	2.86051	0.133216	1.56526	1.72865	1.73986	1.92147	0.0170746	0.00579348	0.00162412	0.000594377
S26_SI	2RHet	73490	73557	CR41510	CR41510-73490	2RHet:55480..78190(-1)	CR41510:73557-73490	CR41510:4	1	FBgn0085793		FBtr0114246	3.91142	0.35345	3.6974	26.2037	2.73909	1.07909	2.54357	0.672994	2.5148	2.03863	4.81494	3.90324	0.0259224	0.0950393	0.009411	0.040978
S27214_SI	3L	13473864	13474014	stv	FBgn0052130	3L:13470653..13476621(1)	FBgn0052130:4	stv:4	1	FBgn0086708	FBpp0075551	FBtr0075809	2.13011	0.441225	2.43185	12.9678	0.955888	0.0332609	1.31441	0.909831	5.24432	7.32383	1.8417	2.57198	0.115491	0.0557436	0.191139	0.0865084
S27286_SI	3L	13849970	13851747	Hml	CG7002	3L:13839154..13853113(1)	CG7002:22	Hml:22	1	FBgn0029167	FBpp0075495	FBtr0075753	3.14082	0.128955	2.12832	11.3807	2.58634	0.108293	2.37676	0.200343	1.74508	0.642789	2.12845	0.784002	0.000215236	0.00294278	1.02778e-06	0.0879004
S27288_SI	3L	13852080	13852535	Hml	CG7002	3L:13839154..13853113(1)	CG7002:24	Hml:24	1	FBgn0029167	FBpp0075495	FBtr0075753	3.32823	0.131506	2.25094	13.3808	2.80417	0.275149	2.73791	0.110098	1.65695	0.5658	1.80806	0.617401	0.0043241	0.00479832	0.000690306	0.00775188
S27295_SI	3L	13865829	13865957	CG34400	FBgn0085429	3L:13865829..13895161(-1)	FBgn0085429:1	CG34400:1	3	FBgn0085429	FBpp0288565;FBpp0288566;FBpp0288568	FBtr0290126;FBtr0290127;FBtr0290129	2.76751	0.192864	3.9664	59.0785	3.04443	0.131947	3.1681	0.247192	0.764516	2.54597	0.663495	2.20956	0.178561	4.72718e-05	0.0273835	0.000122653
S27296_SI	3L	13866022	13866114	CG34400	FBgn0085429	3L:13865829..13895161(-1)	FBgn0085429:2	CG34400:2	3	FBgn0085429	FBpp0288565;FBpp0288566;FBpp0288568	FBtr0290126;FBtr0290127;FBtr0290129	2.48016	0.453362	4.06742	73.8583	1.9586	0.335455	3.10735	0.2088	1.76842	8.05879	0.571397	2.60389	0.0377528	7.28254e-09	0.00687397	0.00024653
S2731_SI	2L	5123016	5125622	Msp-300	FBgn0261836	2L:5100877..5205690(1)	FBgn0261836:8	CG42768:8	4	FBgn0261836	FBpp0292445;FBpp0292447;FBpp0292450;FBpp0292451	FBtr0303383;FBtr0303385;FBtr0303388;FBtr0303389	0.796243	0.0964815	1.77994	16.6267	0.4729	0.135881	1.20203	0.206527	1.37819	3.70268	0.657761	1.76716	0.0362697	6.45272e-09	0.00460589	0.000315813
S2732_SI	2L	5125828	5139015	Msp-300	FBgn0261836	2L:5100877..5205690(1)	FBgn0261836:9	CG42768:9	4	FBgn0261836	FBpp0292445;FBpp0292447;FBpp0292450;FBpp0292451	FBtr0303383;FBtr0303385;FBtr0303388;FBtr0303389	1.08124	0.226237	2.0127	17.6243	0.785549	0.182589	1.41659	0.258732	1.3538	3.39218	0.710158	1.77942	0.117805	3.07725e-07	0.0500939	0.00142332
S27344_SI	3L	13961861	13964200	ssp2	CG9028	3L:13958305..13965120(1)	CG9028:6	CG9028:6	1	FBgn0036389	FBpp0075501	FBtr0075759	2.74526	0.0258338	2.76825	23.5934	2.54405	0.0714235	2.90832	0.0899352	1.22111	1.25092	0.847175	0.867859	0.00963243	0.00706189	0.0234515	0.0759488
S2742_SI	2L	5152037	5152355	Msp-300	FBgn0261836	2L:5100877..5205690(1)	FBgn0261836:19	CG42768:19	2	FBgn0261836	FBpp0292446;FBpp0292449	FBtr0303384;FBtr0303387	3.00171	0.121794	3.57335	33.1613	2.13626	0.600997	2.24262	1.14049	2.15072	3.78989	1.45221	2.55901	0.157776	0.0220206	0.184484	0.0234296
S2765_SI	2L	5208023	5208650	Cyp28d2	FBgn0031688	2L:5207308..5209345(1)	FBgn0031688:4	Cyp28d2:4	1	FBgn0031688	FBpp0078697	FBtr0079061	1.34174	0.189351	-0.574387	2.03581	0.0731343	0.38414	0.780008	0.298015	3.41927	0.541995	1.72284	0.273091	0.00101696	0.1195	0.118771	0.000518288
S2768_SI	2L	5210461	5210695	Cyp28d1	FBgn0031689	2L:5210461..5212445(1)	FBgn0031689:1	Cyp28d1:1	1	FBgn0031689	FBpp0078698	FBtr0079062	5.01849	0.0153025	3.7598	34.2241	4.50465	0.0547858	4.25363	0.132094	1.67018	0.490399	2.13465	0.626778	0.00127418	4.07511e-05	3.94561e-06	0.00186096
S27699_SI	3L	15007795	15009717	Sytbeta	FBgn0259235	3L:15007795..15058077(-1)	FBgn0259235:1	CG42333:1	2	FBgn0261090	FBpp0289126;FBpp0289127	FBtr0299848;FBtr0299849	2.24045	0.112907	2.99292	13.0133	2.50675	0.0735482	2.67489	0.180685	0.768516	1.62651	0.642521	1.35985	0.0163307	0.000114391	7.80985e-05	0.00436983
S2769_SI	2L	5210751	5210889	Cyp28d1	FBgn0031689	2L:5210461..5212445(1)	FBgn0031689:2	Cyp28d1:2	1	FBgn0031689	FBpp0078698	FBtr0079062	5.44054	0.125542	4.17445	59.9448	5.05808	0.0877431	4.66228	0.177575	1.47073	0.415013	2.16435	0.610742	0.01551	4.5633e-06	3.58983e-06	0.00230266
S2770_SI	2L	5210954	5211061	Cyp28d1	FBgn0031689	2L:5210461..5212445(1)	FBgn0031689:3	Cyp28d1:3	1	FBgn0031689	FBpp0078698	FBtr0079062	4.93883	0.0969934	3.64503	28.6066	4.34057	0.169068	4.16895	0.14522	1.80857	0.51493	2.14934	0.611955	0.0529997	0.0343789	0.00681173	0.0946779
S27840_SI	3L	15492282	15492996	CG7275	CG7275	3L:15492064..15493661(1)	CG7275:2	CG7275:2	1	FBgn0036500	FBpp0075302	FBtr0075547	1.80764	0.0530463	0.887273	3.62773	1.40372	0.154446	1.29296	0.402545	1.48757	0.631576	1.58733	0.673932	0.156637	0.0825487	0.043	0.154532
S27877_SI	3L	15549950	15551217	AGO2	CG7439	3L:15547217..15554146(1)	CG7439:3	AGO2:3	2	FBgn0087035	FBpp0075312;FBpp0075313	FBtr0075559;FBtr0075560	3.52241	0.137303	3.97953	31.5631	3.35483	0.184739	3.68618	0.112506	1.17758	1.85395	0.850929	1.33968	0.159323	6.06653e-06	0.134195	0.0101072
S278_SI	2L	216077	216275	kis	FBgn0086902	2L:210732..250795(-1)	FBgn0086902:4	kis:4	3	FBgn0086902	FBpp0077803;FBpp0077804;FBpp0289115	FBtr0078144;FBtr0078145;FBtr0299837	3.56465	0.140382	4.27363	70.6129	3.34667	0.178772	4.00377	0.210989	1.23975	2.56778	0.638273	1.322	0.197858	2.73162e-06	0.0033032	0.0997269
S27993_SI	3L	15805294	15805341	flower	CG6151	3L:15803213..15809509(-1)	CG6151:7	CG6151:7	1	FBgn0261722	FBpp0075298	FBtr0075543	5.40254	0.0241645	5.84475	191.403	5.15305	0.0632394	5.24349	0.125115	1.28191	1.99923	1.16557	1.81779	0.0412839	3.58141e-06	0.179145	1.01131e-05
S27_SI	2RHet	76585	76660	CR41510	CR41510-76585	2RHet:55480..78190(-1)	CR41510:76660-76585	CR41510:3	1	FBgn0085793		FBtr0114246	4.69246	0.195058	4.56141	42.3587	3.70759	0.72117	3.74501	0.301191	2.34153	2.03693	2.5217	2.19366	0.00254698	0.0133054	0.00178927	0.0114181
S28004_SI	3L	15816347	15817089	Dcp2	CG6169	3L:15814087..15819519(-1)	CG6169:2	Dcp2:2	4	FBgn0036534	FBpp0075293;FBpp0075294;FBpp0075295;FBpp0099969	FBtr0075538;FBtr0075539;FBtr0075540;FBtr0100528	2.80054	0.328603	3.47403	38.0715	2.43557	0.270295	3.12533	0.131697	1.46193	2.75547	0.747244	1.40841	0.0790994	1.73205e-05	0.0929732	0.0951744
S28017_SI	3L	15827834	15827983	CG18081	CG18081	3L:15826895..15828486(-1)	CG18081:2	CG18081:2	1	FBgn0036537	FBpp0075292	FBtr0075537	2.6568	0.231242	2.82169	17.6309	2.00502	0.291621	2.01384	0.384726	1.90175	2.22027	1.83859	2.14653	0.00985868	0.00274604	0.00609471	0.00164094
S28040_SI	3L	15886720	15887061	pHCl	FBgn0036542	3L:15844417..15892020(-1)	FBgn0036542:19	pHCl:19	5	FBgn0036542	FBpp0099399;FBpp0099400;FBpp0099401;FBpp0099881;FBpp0290725	FBtr0100034;FBtr0100035;FBtr0100036;FBtr0100037;FBtr0301510	2.32371	0.322439	2.74548	25.4565	1.77496	0.578178	1.81118	0.484483	1.62574	2.38607	1.59727	2.34427	0.0657189	0.00232133	0.0631529	0.00177836
S280_SI	2L	216632	218885	kis	FBgn0086902	2L:210732..250795(-1)	FBgn0086902:6	kis:6	3	FBgn0086902	FBpp0077803;FBpp0077804;FBpp0289115	FBtr0078144;FBtr0078145;FBtr0299837	3.27361	0.221172	4.07933	66.0408	3.05895	0.122397	3.53981	0.0978799	1.25505	2.76171	0.776974	1.70972	0.0447849	7.98533e-10	0.00698099	7.01664e-06
S28137_SI	3L	16043558	16043755	th	CG12284	3L:16031505..16043755(-1)	CG12284:1	th:1	1	FBgn0260635	FBpp0075254	FBtr0075499	3.93641	0.239618	4.25927	32.414	3.23956	0.258927	3.67382	0.189571	2.00271	2.70944	1.31018	1.77253	0.000819335	2.01636e-05	0.184288	0.00414145
S28325_SI	3L	16301098	16301439	CG13042	CG13042	3L:16301098..16301515(-1)	CG13042:2	CG13042:2	1	FBgn0036602	FBpp0075191	FBtr0075433	2.39462	0.41235	-3.52569	13.4443	0.433326	0.542763	1.21236	0.80924	6.82884	0.017389	2.87421	0.00731892	0.000999543	1.50076e-06	0.0280161	4.28337e-08
S28658_SI	3L	16788351	16789437	CG9674	CG9674	3L:16780915..16800828(-1)	CG9674:4	CG9674:4	2	FBgn0036663	FBpp0075100;FBpp0075103	FBtr0075341;FBtr0075344	3.98235	0.116151	3.96748	86.6487	3.70543	0.117418	3.79783	0.0987223	1.31981	1.29671	1.20427	1.18318	0.00580619	0.0142366	0.0478461	0.0974976
S28682_SI	3L	16840261	16842414	CG9715	FBgn0036668	3L:16838532..16845450(1)	FBgn0036668:3	CG9715:3	1	FBgn0036668	FBpp0075089	FBtr0075330	2.1674	0.234359	2.63394	16.7764	1.94761	0.143475	2.38899	0.0397922	1.26419	1.97493	0.818214	1.27822	0.0767301	4.25292e-06	0.0520115	0.0463569
S29068_SI	3L	17744818	17746179	Adgf-A	CG5992	3L:17744818..17757253(-1)	CG5992:4	Adgf-A:4	2	FBgn0036752	FBpp0074955;FBpp0089360	FBtr0075190;FBtr0075191	3.18762	0.0839397	2.50866	12.8317	2.93799	0.0367068	2.75455	0.097364	1.28641	0.657523	1.54061	0.787453	0.0945554	0.00611805	0.0016283	0.100216
S29221_SI	3L	18037118	18037312	CG42393	FBgn0259739	3L:18035833..18037312(1)	FBgn0259739:5	CG42393:5	1	FBgn0259739	FBpp0289321	FBtr0300044	0.810017	1.27619	0.951625	6.936	-3.2001		-0.830116	2.26153	279.67	287.443	1.82615	1.87691	0.0305624	0.0301439	0.179974	0.17709
S29415_SI	3L	18745014	18745995	ftz-f1	CG4059	3L:18745014..18791831(-1)	CG4059:9	ftz-f1:9	2	FBgn0001078	FBpp0074853;FBpp0074854	FBtr0075086;FBtr0075087	3.22763	0.102881	3.845	36.111	3.07549	0.0717983	3.38341	0.0954522	1.16698	2.16044	0.856148	1.585	0.126335	1.77047e-08	0.0867504	1.55319e-05
S29546_SI	3L	19058550	19059249	CG6812	CG6812	3L:19056272..19059249(1)	CG6812:4	CG6812:4	1	FBgn0036843	FBpp0074792	FBtr0075025	3.55725	0.0779261	3.51035	31.6078	3.68672	0.0679961	3.16721	0.121872	0.879222	0.839198	1.47229	1.40527	0.163563	0.0668245	1.79355e-05	0.000230611
S29716_SI	3L	19519123	19520374	Cpr76Bc	FBgn0036880	3L:19514367..19520374(1)	FBgn0036880:3	Cpr76Bc:3	1	FBgn0036880	FBpp0112093	FBtr0113180	2.94284	0.128086	0.44633	6.39414	1.81909	0.155564	2.45736	0.228604	3.06939	0.264062	1.6028	0.13789	1.81861e-05	2.76231e-06	0.0272791	2.13436e-09
S29723_SI	3L	19533378	19535280	CG9279	FBgn0036882	3L:19531525..19537272(-1)	FBgn0036882:2	CG9279:2	1	FBgn0036882	FBpp0074744	FBtr0074976	3.14288	0.073495	3.15405	16.2064	3.04341	0.0387707	3.05682	0.0328319	1.10626	1.12516	1.09164	1.11028	0.144591	0.126807	0.177333	0.155348
S29930_SI	3L	19806209	19806423	Cyp305a1	CG8733	3L:19803499..19806423(-1)	CG8733:1	Cyp305a1:1	1	FBgn0036910	FBpp0074694	FBtr0074925	3.49691	0.362027	2.15768	13.9842	3.00117	0.0981217	2.97864	0.470876	1.72223	0.447577	1.63607	0.425187	0.120417	0.0108233	0.0750654	0.00809641
S30003_SI	3L	19910283	19911265	Rpn1	CG7762	3L:19908156..19911265(1)	CG7762:2	Rpn1:2	1	FBgn0028695	FBpp0074662	FBtr0074893	3.72449	0.138764	4.26958	76.939	3.91405	0.152223	4.01754	0.167291	0.826886	1.4292	0.74349	1.28506	0.19913	0.0170902	0.0233675	0.0753858
S30073_SI	3L	19981762	19981952	Csas	FBgn0052220	3L:19981127..19982047(-1)	FBgn0052220:3	Csas:3	1	FBgn0052220	FBpp0074680	FBtr0074911	4.38342	0.188148	3.69735	35.8145	4.10302	0.10194	3.99144	0.110245	1.33709	0.666726	1.49345	0.744697	0.0923332	0.0199458	0.00946187	0.0758628
S30091_SI	3L	19992672	19992843	CG7433	FBgn0036927	3L:19990814..19993786(-1)	FBgn0036927:3	CG7433:3	3	FBgn0036927	FBpp0074677;FBpp0074678;FBpp0291259	FBtr0074908;FBtr0074909;FBtr0302049	5.65238	0.0775047	5.01889	157.457	5.35874	0.0683672	5.24532	0.100112	1.34226	0.712882	1.50033	0.796837	0.00221652	0.00103729	2.39731e-05	0.0168195
S30117_SI	3L	20010844	20016148	kug	CG7749	3L:20001935..20017707(1)	CG7749:15	fat2:15	2	FBgn0261574	FBpp0074675;FBpp0099949	FBtr0074906;FBtr0100509	2.70428	0.084391	2.87104	20.7429	2.53688	0.302123	2.53566	0.0434548	1.14928	1.35687	1.18598	1.4002	0.152586	0.0055536	0.115106	0.00308408
S30262_SI	3L	20291304	20292003	CG32226	CG32226	3L:20290229..20295202(-1)	CG32226:4	CG32226:4	1	FBgn0052226	FBpp0074615	FBtr0074846	2.99948	0.161628	2.44224	14.9754	2.75109	0.148562	2.66644	0.164769	1.2845	0.736817	1.39401	0.799636	0.0710165	0.0336623	0.00808456	0.10736
S30381_SI	3L	20400201	20402754	CG13248	CG13248	3L:20400201..20403669(-1)	CG13248:2	CG13248:2	1	FBgn0036984	FBpp0077892	FBtr0078234	2.98956	0.0575398	2.59403	17.1355	2.87266	0.0524852	2.74666	0.0492875	1.12436	0.758642	1.27537	0.860529	0.117423	0.000507355	0.000473003	0.0358668
S30466_SI	3L	20488452	20488619	CG6020	CG6020	3L:20485182..20490188(1)	CG6020:2	CG6020:2	1	FBgn0037001	FBpp0077859	FBtr0078201	5.30809	0.150265	4.4691	103.69	5.08239	0.135417	4.80737	0.145758	1.25628	0.546019	1.65104	0.717594	0.0956479	5.78744e-05	0.000119528	0.0106551
S30507_SI	3L	20610488	20610560	knrl	CG4761	3L:20590241..20613636(-1)	CG4761:2	knrl:2	1	FBgn0001323	FBpp0077870	FBtr0078212	1.90729	0.403489	2.28716	4.95194	0.52821	0.646867	0.906254	0.607775	3.64548	5.02204	2.58057	3.55501	0.0785851	0.0333176	0.182583	0.0781442
S30683_SI	3L	21018052	21018648	skd	FBgn0003415	3L:20987228..21020524(-1)	FBgn0003415:13	skd:13	3	FBgn0003415	FBpp0077984;FBpp0077985;FBpp0111743	FBtr0078328;FBtr0078329;FBtr0112830	2.58567	0.0888564	3.53432	34.1352	2.82999	0.112393	2.97141	0.184994	0.782331	2.02729	0.673333	1.74484	0.0643274	7.49022e-06	0.00167649	6.0944e-05
S30947_SI	3L	21513502	21513890	CG7597	CG7597	3L:21509415..21515786(1)	CG7597:6	CG7597:6	2	FBgn0037093	FBpp0078013;FBpp0078014	FBtr0078357;FBtr0078358	3.16948	0.0967563	3.3724	21.3123	2.94134	0.247014	2.88897	0.062503	1.23667	1.57258	1.3266	1.68693	0.175257	0.0118918	0.0616436	0.00283334
S30967_SI	3L	21530340	21530480	Pros54	CG7619	3L:21530100..21531683(1)	CG7619:2	Pros54:2	1	FBgn0015283	FBpp0078024	FBtr0078368	4.67386	0.15707	5.23521	208.111	4.88735	0.102091	5.0247	0.131947	0.812532	1.42814	0.705939	1.24079	0.105721	0.0113996	0.00346409	0.111306
S30986_SI	3L	21547654	21547994	Wnk	FBgn0037098	3L:21536950..21547994(-1)	FBgn0037098:12	CG7177:12	1	FBgn0037098	FBpp0078036	FBtr0078381	1.74261	0.514631	2.78737	19.0311	1.12857	0.769012	2.19118	0.236163	1.65954	4.26153	0.693508	1.78085	0.0774301	3.22936e-05	0.177587	0.0875321
S31112_SI	3L	21730705	21731530	CG14567	FBgn0037126	3L:21730705..21731530(-1)	FBgn0037126:1	CG14567:1	1	FBgn0037126	FBpp0078108	FBtr0078454	2.5529	0.120645	2.32519	3.45862	1.49616	0.149766	1.48907	0.385585	2.8705	2.32631	2.75988	2.23665	0.000148106	0.00349147	5.30958e-05	0.0017724
S31118_SI	3L	21739769	21740137	Syn1	FBgn0037130	3L:21738459..21763634(-1)	FBgn0037130:2	Syn1:2	2	FBgn0037130	FBpp0078104;FBpp0078105	FBtr0078450;FBtr0078451	2.37319	0.258227	1.50815	15.277	1.97555	0.311548	1.98889	0.301882	1.47463	0.630915	1.45251	0.62145	0.111587	0.0767824	0.0949331	0.0496282
S31527_SI	3L	23322986	23323189	alpha-Cat	CG17947-367410	3L:23311774..23331205(-1)	CG17947:367613-367410	alpha-Cat:4	1	FBgn0010215	FBpp0070037	FBtr0070038	3.42125	0.0774193	3.66708	43.0872	2.95325	0.1186	3.10151	0.153812	1.59291	2.04929	1.36774	1.7596	0.00611766	0.000192477	0.0435693	0.00113863
S31572_SI	3L	24023855	24023957	CG40045	CG40045-1068381	3L:24021621..24028960(1)	CG40045:1068279-1068381	CG40045:2	1	FBgn0058045	FBpp0110481	FBtr0111163	5.19821	0.156512	5.66208	143.688	5.39752	0.106165	5.41928	0.140173	0.82363	1.30249	0.802744	1.26946	0.195726	0.0970974	0.111052	0.104449
S31574_SI	3L	24067329	24067410	Snap25	CG40452-1111834	3L:24067329..24292305(1)	CG40452:1111753-1111834	Snap25:1	2	FBgn0011288	FBpp0110434;FBpp0110435	FBtr0111142;FBtr0111143	5.19514	0.0739951	5.53639	130.208	4.93591	0.12908	4.9166	0.114209	1.29159	1.82984	1.31754	1.86661	0.138776	0.00112285	0.0797759	0.000404722
S31576_SI	3L	24124296	24124337	Snap25	CG40452-1168761	3L:24067329..24292305(1)	CG40452:1168720-1168761	Snap25:3	1	FBgn0011288	FBpp0110435	FBtr0111143	5.561	0.0697846	5.75658	302.444	5.14026	0.150739	5.34258	0.260464	1.51465	1.85247	1.21509	1.48609	0.0119289	0.000793184	0.17998	0.0133403
S31577_SI	3L	24154231	24154279	Snap25	CG40452-1198703	3L:24067329..24292305(1)	CG40452:1198655-1198703	Snap25:4	1	FBgn0011288	FBpp0110435	FBtr0111143	5.29726	0.0615392	5.58708	211.584	4.81017	0.379801	4.84902	0.401852	1.55949	2.09477	1.47748	1.98462	0.0893541	0.00971725	0.091518	0.00867322
S31580_SI	3L	24251592	24251736	Snap25	CG40452-1296160	3L:24067329..24292305(1)	CG40452:1296016-1296160	Snap25:7	2	FBgn0011288	FBpp0110434;FBpp0110435	FBtr0111142;FBtr0111143	6.18169	0.0496592	6.44028	406.757	5.9896	0.088235	6.04141	0.134913	1.20981	1.57476	1.14357	1.48853	0.0339488	2.21265e-05	0.101621	4.54667e-05
S31606_SI	XHet	11564	12067	CG2893	FBgn0040030	XHet:2141..13174(1)	FBgn0040030:9	CG2893:9	4	FBgn0040030	FBpp0112491;FBpp0112492;FBpp0290355;FBpp0290356	FBtr0113768;FBtr0113769;FBtr0301132;FBtr0301133	4.28916	0.062365	3.91895	42.3233	4.11126	0.133467	4.09812	0.0959617	1.18926	0.82303	1.20804	0.836031	0.0792794	0.0755987	0.0392379	0.0769046
S31677_SI	4	71142	71306	ci	CG2125	4:68334..77667(-1)	CG2125:5	ci:5	1	FBgn0004859	FBpp0088245	FBtr0089178	1.8968	0.275328	3.06777	23.6731	2.28798	0.139332	2.37121	0.460791	0.69112	2.20681	0.59189	1.88996	0.1532	0.00567318	0.0531342	0.00811377
S31713_SI	4	157505	157793	CG32000	FBgn0052000	4:152850..163754(1)	FBgn0052000:12	CG32000:12	8	FBgn0052000	FBpp0088459;FBpp0088460;FBpp0088461;FBpp0088462;FBpp0088463;FBpp0088464;FBpp0089013;FBpp0112329	FBtr0089445;FBtr0089446;FBtr0089447;FBtr0089448;FBtr0089449;FBtr0089450;FBtr0089451;FBtr0113417	4.20423	0.206451	5.00089	151.807	3.98013	0.103818	4.55957	0.158162	1.26623	2.77152	0.705373	1.54391	0.0874698	1.95177e-08	0.00309445	0.00082222
S31735_SI	4	187786	194362	CG33978	CG33978	4:179844..196605(-1)	CG33978:4	CG33978:4	1	FBgn0053978	FBpp0099389	FBtr0100021	2.7598	0.130215	3.4779	34.7318	2.57838	0.157323	3.11668	0.129891	1.1963	2.44082	0.699795	1.4278	0.046767	4.39252e-10	7.29988e-05	0.000160586
S31782_SI	4	250537	251054	yellow-h	FBgn0039896	4:248550..251054(1)	FBgn0039896:3	yellow-h:3	1	FBgn0039896	FBpp0088184	FBtr0089115	4.14101	0.171497	4.9742	71.1436	4.62081	0.119155	4.55619	0.211119	0.622599	1.41749	0.655641	1.49272	0.0012663	0.0235945	0.00239281	0.00440018
S31786_SI	4	252905	253474	CG1674	FBgn0039897	4:251356..266529(1)	FBgn0039897:6	CG1674:6	4	FBgn0039897	FBpp0088185;FBpp0290020;FBpp0290021;FBpp0290022	FBtr0089116;FBtr0300796;FBtr0300797;FBtr0300798	3.65464	0.236545	3.86176	33.6724	3.21924	0.432146	3.29828	0.345035	1.49128	1.80303	1.39906	1.69153	0.137356	0.0339643	0.197781	0.0476517
S31798_SI	4	270416	270603	dpr7	FBgn0053481	4:270225..280205(-1)	FBgn0053481:2	dpr7:2	2	FBgn0053481	FBpp0112373;FBpp0112374	FBtr0113462;FBtr0113463	4.85017	0.0918811	4.8395	131.223	4.61702	0.112988	4.55408	0.0977862	1.26101	1.25388	1.34391	1.3363	0.0244428	0.0457655	0.00228302	0.00600125
S31803_SI	4	273289	273337	dpr7	FBgn0053481	4:270225..280205(-1)	FBgn0053481:8	dpr7:8	1	FBgn0053481	FBpp0112374	FBtr0113463	4.1613	0.161186	3.91996	30.4553	2.94995	1.12296	2.90426	0.955916	2.47713	1.96335	2.65053	2.10079	0.0583426	0.171968	0.0325223	0.119841
S31816_SI	4	292541	292798	NfI	FBgn0042696	4:288940..296993(-1)	FBgn0042696:4	NfI:4	1	FBgn0042696	FBpp0088208	FBtr0089141	3.07633	0.338472	3.78378	57.8738	2.77106	0.204405	3.29549	0.145147	1.39605	2.71468	0.83168	1.61723	0.0682198	1.16735e-06	0.171717	0.00336908
S31826_SI	4	303062	303364	Syt7	FBgn0039900	4:299303..327107(-1)	FBgn0039900:7	Syt7:7	6	FBgn0039900	FBpp0088202;FBpp0088205;FBpp0088206;FBpp0089328;FBpp0099811;FBpp0112967	FBtr0089134;FBtr0089137;FBtr0089138;FBtr0089139;FBtr0100397;FBtr0114475	4.49619	0.0509797	4.57935	88.6182	4.13898	0.0596265	4.24523	0.151892	1.42905	1.56152	1.2751	1.39331	0.00113441	0.000250607	0.011641	0.00214537
S31829_SI	4	325642	325804	Syt7	FBgn0039900	4:299303..327107(-1)	FBgn0039900:10	Syt7:10	5	FBgn0039900	FBpp0088202;FBpp0088205;FBpp0088206;FBpp0099811;FBpp0112967	FBtr0089134;FBtr0089137;FBtr0089138;FBtr0100397;FBtr0114475	4.71073	0.0772166	5.07653	168.487	4.41764	0.0908364	4.43985	0.0861925	1.33989	1.96456	1.31036	1.92127	0.0398394	5.62427e-05	0.0401975	3.73754e-05
S31909_SI	4	485423	485941	bip2	CG2009	4:480508..487450(-1)	CG2009:2	bip2:2	1	FBgn0026262	FBpp0088179	FBtr0089110	3.64747	0.107286	4.1815	61.3724	3.48421	0.130692	3.79393	0.0770276	1.17567	2.00021	0.865528	1.47256	0.121011	2.19986e-07	0.13483	0.000280599
S31923_SI	4	500928	501317	Asator	FBgn0039908	4:491912..504406(-1)	FBgn0039908:13	Asator:13	3	FBgn0039908	FBpp0289571;FBpp0289572;FBpp0289573	FBtr0300342;FBtr0300343;FBtr0300344	3.73841	0.301177	4.5113	98.6129	3.4057	0.0619772	3.94375	0.128779	1.44024	3.02231	0.836725	1.75585	0.0134634	1.13875e-08	0.108842	8.15855e-05
S31927_SI	4	504127	504406	Asator	FBgn0039908	4:491912..504406(-1)	FBgn0039908:17	Asator:17	1	FBgn0039908	FBpp0289573	FBtr0300344	2.99737	0.302046	4.11417	63.1404	2.72403	0.0297496	3.21391	0.156373	1.35918	4.07133	0.82543	2.47251	0.122692	1.41614e-08	0.197414	4.35433e-06
S31933_SI	4	550319	551719	zfh2	CG1449	4:524477..560418(1)	CG1449:6	zfh2:6	1	FBgn0004607	FBpp0088139	FBtr0089070	1.47874	0.55643	2.59831	15.732	1.10286	0.264752	1.91005	0.0577588	1.57558	4.36694	0.718858	1.99241	0.118905	6.17036e-07	0.0478901	0.00350469
S31941_SI	4	565889	568769	Thd1	CG1981	4:565889..578440(-1)	CG1981:6	Thd1:6	1	FBgn0026869	FBpp0088175	FBtr0089106	3.14622	0.184844	3.65563	49.9308	2.77524	0.0681308	3.33312	0.0761485	1.4655	2.41978	0.838404	1.38435	0.000389415	3.907e-09	0.0463122	0.00162596
S31942_SI	4	569885	570247	Thd1	CG1981	4:565889..578440(-1)	CG1981:5	Thd1:5	1	FBgn0026869	FBpp0088175	FBtr0089106	2.3667	0.336184	3.78431	49.9727	1.94363	0.273231	2.88768	0.168736	1.54688	6.24317	0.610897	2.46557	0.0307209	1.11154e-09	0.00420627	2.77612e-05
S31943_SI	4	570340	570499	Thd1	CG1981	4:565889..578440(-1)	CG1981:4	Thd1:4	1	FBgn0026869	FBpp0088175	FBtr0089106	2.79671	0.372543	4.27025	78.2706	2.01986	0.723071	3.27332	0.25903	1.88953	7.94366	0.632933	2.66087	0.00748081	2.83306e-08	0.0810633	0.000808253
S31945_SI	4	572617	574367	Thd1	CG1981	4:565889..578440(-1)	CG1981:2	Thd1:2	1	FBgn0026869	FBpp0088175	FBtr0089106	2.50759	0.322824	3.82505	57.7296	2.02744	0.333486	2.96599	0.224154	1.62342	5.90393	0.646025	2.34942	0.0120735	1.15548e-09	0.0096923	3.67968e-05
S31946_SI	4	578069	578440	Thd1	CG1981	4:565889..578440(-1)	CG1981:1	Thd1:1	1	FBgn0026869	FBpp0088175	FBtr0089106	2.4142	0.323403	3.32245	49.6225	2.13206	0.124122	2.69054	0.148013	1.37212	3.30263	0.782535	1.88353	0.146999	6.60121e-07	0.121862	0.000965199
S31969_SI	4	604562	604644	CG1909	CG1909	4:603737..609976(1)	CG1909:3	CG1909:3	2	FBgn0039911	FBpp0088148;FBpp0088149	FBtr0089079;FBtr0089080	4.07677	0.0515187	4.16539	102.18	3.78099	0.159232	3.91411	0.130348	1.33404	1.46342	1.17023	1.28373	0.0201541	0.00493292	0.19081	0.0500894
S31970_SI	4	605388	605557	CG1909	CG1909	4:603737..609976(1)	CG1909:4	CG1909:4	2	FBgn0039911	FBpp0088148;FBpp0088149	FBtr0089079;FBtr0089080	3.95673	0.179755	4.06918	62.4174	3.70749	0.144199	3.70663	0.259159	1.28897	1.42872	1.26905	1.40664	0.14397	0.0401849	0.109133	0.0273862
S31989_SI	4	638974	639102	Eph	FBgn0025936	4:631312..641552(1)	FBgn0025936:11	Eph:11	6	FBgn0025936	FBpp0088151;FBpp0088152;FBpp0088153;FBpp0088154;FBpp0088155;FBpp0290500	FBtr0089082;FBtr0089083;FBtr0089084;FBtr0089085;FBtr0089086;FBtr0301285	4.42983	0.0529483	4.6882	80.1898	4.20734	0.12478	4.09465	0.146709	1.24406	1.61089	1.38871	1.79819	0.0683793	0.000336274	0.00291449	1.05391e-05
S31996_SI	4	650319	650605	CG1732	FBgn0039915	4:650319..655978(1)	FBgn0039915:1	CG1732:1	2	FBgn0039915	FBpp0088909;FBpp0088910	FBtr0089971;FBtr0089972	4.67691	0.165559	4.65074	47.4475	4.20079	0.0831871	4.0732	0.143518	1.62269	1.56773	1.83359	1.77149	0.00314417	0.00850737	0.000120412	0.000479718
S31997_SI	4	652253	652520	CG1732	FBgn0039915	4:650319..655978(1)	FBgn0039915:2	CG1732:2	2	FBgn0039915	FBpp0088909;FBpp0088910	FBtr0089971;FBtr0089972	4.78694	0.170597	4.67551	50.3444	4.27559	0.0888928	4.21694	0.150395	1.68161	1.49718	1.77242	1.57804	0.000755436	0.0113326	9.33488e-05	0.00217954
S31998_SI	4	652654	652755	CG1732	FBgn0039915	4:650319..655978(1)	FBgn0039915:3	CG1732:3	2	FBgn0039915	FBpp0088909;FBpp0088910	FBtr0089971;FBtr0089972	4.98869	0.182215	4.98385	78.0668	4.44066	0.0621367	4.34974	0.198191	1.74913	1.73078	1.88901	1.86919	0.00326179	0.00609437	0.00033376	0.000820614
S31999_SI	4	652834	653014	CG1732	FBgn0039915	4:650319..655978(1)	FBgn0039915:4	CG1732:4	2	FBgn0039915	FBpp0088909;FBpp0088910	FBtr0089971;FBtr0089972	4.69125	0.0773645	4.7673	76.9687	4.31689	0.109726	4.13043	0.205616	1.45147	1.5642	1.72881	1.86308	0.0196889	0.00874246	0.000299654	0.000169063
S32000_SI	4	653074	653341	CG1732	FBgn0039915	4:650319..655978(1)	FBgn0039915:5	CG1732:5	2	FBgn0039915	FBpp0088909;FBpp0088910	FBtr0089971;FBtr0089972	4.78052	0.073901	4.79966	67.1413	4.366	0.0855164	4.2821	0.109347	1.51302	1.54801	1.64212	1.6801	0.00189236	0.00231272	0.000116165	0.00018588
S32002_SI	4	654117	654486	CG1732	FBgn0039915	4:650319..655978(1)	FBgn0039915:7	CG1732:7	2	FBgn0039915	FBpp0088909;FBpp0088910	FBtr0089971;FBtr0089972	4.92783	0.0341462	4.67286	71.7808	4.54245	0.021034	4.43191	0.0763249	1.47059	1.13916	1.63916	1.26974	3.15306e-06	0.0970008	1.83001e-08	0.00103923
S32004_SI	4	654803	654970	CG1732	FBgn0039915	4:650319..655978(1)	FBgn0039915:10	CG1732:10	2	FBgn0039915	FBpp0088909;FBpp0088910	FBtr0089971;FBtr0089972	5.10625	0.0886978	5.11376	110.158	4.82367	0.0304383	4.56975	0.153984	1.33004	1.3466	1.69994	1.7211	0.0144325	0.0188432	8.24294e-06	1.97741e-05
S32064_SI	4	752186	752859	bt	FBgn0005666	4:745030..796707(1)	FBgn0005666:12	bt:12	3	FBgn0005666	FBpp0088734;FBpp0290554;FBpp0290555	FBtr0089793;FBtr0301340;FBtr0301341	3.07739	0.261956	4.15446	53.3019	3.44561	0.233326	3.46718	0.214722	0.695891	1.99924	0.681329	1.9574	0.0243977	0.000130014	0.0100436	8.40687e-05
S32067_SI	4	754905	755027	bt	FBgn0005666	4:745030..796707(1)	FBgn0005666:15	bt:15	3	FBgn0005666	FBpp0088734;FBpp0290554;FBpp0290555	FBtr0089793;FBtr0301340;FBtr0301341	3.072	0.334359	4.37978	67.8999	3.43168	0.292313	3.41129	0.264166	0.704583	2.5065	0.722815	2.57136	0.0848784	5.82234e-05	0.0785138	1.86063e-05
S32070_SI	4	756141	756449	bt	FBgn0005666	4:745030..796707(1)	FBgn0005666:18	bt:18	3	FBgn0005666	FBpp0088734;FBpp0290554;FBpp0290555	FBtr0089793;FBtr0301340;FBtr0301341	2.56335	0.376557	3.81131	42.7748	2.94617	0.316925	3.04107	0.234636	0.691514	2.32085	0.637645	2.14006	0.0918732	0.000445207	0.0202928	0.00074901
S32072_SI	4	756775	756813	bt	FBgn0005666	4:745030..796707(1)	FBgn0005666:20	bt:20	3	FBgn0005666	FBpp0088734;FBpp0290554;FBpp0290555	FBtr0089793;FBtr0301340;FBtr0301341	1.12617	0.156138	2.93808	16.3038	2.0714	0.546486	2.11386	0.411641	0.409657	3.36701	0.540036	4.43861	0.0359227	0.0551137	0.0283021	0.0690649
S32079_SI	4	763414	763787	bt	FBgn0005666	4:745030..796707(1)	FBgn0005666:27	bt:27	3	FBgn0005666	FBpp0088734;FBpp0290554;FBpp0290555	FBtr0089793;FBtr0301340;FBtr0301341	2.08165	0.146592	3.63957	44.8226	2.64576	0.148065	2.6631	0.137061	0.569173	2.71757	0.55951	2.67143	6.54982e-05	4.38931e-08	1.62596e-05	1.95973e-08
S32082_SI	4	767102	767455	bt	FBgn0005666	4:745030..796707(1)	FBgn0005666:30	bt:30	3	FBgn0005666	FBpp0088734;FBpp0290554;FBpp0290555	FBtr0089793;FBtr0301340;FBtr0301341	1.93714	0.356056	3.67197	47.2171	2.34145	0.157158	2.68768	0.280891	0.695603	3.75463	0.481594	2.59948	0.0354316	1.69702e-07	7.75535e-05	5.85746e-06
S32085_SI	4	772803	773566	bt	FBgn0005666	4:745030..796707(1)	FBgn0005666:33	bt:33	3	FBgn0005666	FBpp0088734;FBpp0290554;FBpp0290555	FBtr0089793;FBtr0301340;FBtr0301341	1.82375	0.110549	3.59111	46.4105	2.17804	0.152227	2.24045	0.103099	0.699398	4.13476	0.659689	3.9	0.00683948	9.83549e-11	0.000796031	6.6561e-11
S32092_SI	4	788388	789366	bt	FBgn0005666	4:745030..796707(1)	FBgn0005666:40	bt:40	3	FBgn0005666	FBpp0088734;FBpp0290554;FBpp0290555	FBtr0089793;FBtr0301340;FBtr0301341	4.10069	0.114225	4.64677	109.234	3.92528	0.074861	4.30322	0.0458023	1.19532	2.05406	0.820031	1.40915	0.0139483	3.15685e-10	0.00244923	1.46097e-05
S32093_SI	4	789430	789771	bt	FBgn0005666	4:745030..796707(1)	FBgn0005666:41	bt:41	3	FBgn0005666	FBpp0088734;FBpp0290554;FBpp0290555	FBtr0089793;FBtr0301340;FBtr0301341	4.06579	0.138858	4.75616	95.1974	3.91196	0.0674042	4.31249	0.14051	1.17318	2.32291	0.781494	1.54737	0.126225	4.54924e-09	0.0063617	3.05008e-05
S32189_SI	4	977171	978515	CG32016	CG32016	4:972187..979094(-1)	CG32016:3	CG32016:3	3	FBgn0052016	FBpp0088293;FBpp0088294;FBpp0088297	FBtr0089229;FBtr0089230;FBtr0089233	2.94751	0.175952	3.51203	35.2367	2.71224	0.0514957	3.13018	0.0640585	1.27886	2.22929	0.841446	1.4668	0.0449528	2.07142e-07	0.0984636	0.00132018
S32215_SI	4	1037002	1039335	plexA	FBgn0025741	4:1034030..1047720(-1)	FBgn0025741:8	plexA:8	4	FBgn0025741	FBpp0088287;FBpp0088288;FBpp0088289;FBpp0088290	FBtr0089223;FBtr0089224;FBtr0089225;FBtr0089226	3.27212	0.192886	4.19176	61.9803	3.00976	0.0953832	3.46582	0.162486	1.3141	3.25956	0.827061	2.05149	0.0174405	1.16728e-10	0.0609068	1.40752e-07
S32216_SI	4	1039396	1040641	plexA	FBgn0025741	4:1034030..1047720(-1)	FBgn0025741:9	plexA:9	4	FBgn0025741	FBpp0088287;FBpp0088288;FBpp0088289;FBpp0088290	FBtr0089223;FBtr0089224;FBtr0089225;FBtr0089226	2.46513	0.327782	3.7758	46.2748	2.15509	0.233403	2.7371	0.25987	1.39283	5.01632	0.772209	2.78113	0.105021	4.32982e-09	0.127336	1.79892e-06
S32226_SI	4	1058102	1058216	CaMKII	FBgn0004624	4:1056643..1074329(-1)	FBgn0004624:4	CaMKII:4	9	FBgn0004624	FBpp0088281;FBpp0088282;FBpp0088283;FBpp0099496;FBpp0099497;FBpp0099498;FBpp0289606;FBpp0289607;FBpp0289608	FBtr0089217;FBtr0089218;FBtr0089219;FBtr0100146;FBtr0100147;FBtr0100148;FBtr0300377;FBtr0300378;FBtr0300379	5.94603	0.0678641	6.16452	439.916	5.68897	0.126649	5.8195	0.133857	1.28865	1.6041	1.12922	1.40563	0.0103288	4.25863e-05	0.197039	0.000797583
S32238_SI	4	1070924	1071018	CaMKII	FBgn0004624	4:1056643..1074329(-1)	FBgn0004624:18	CaMKII:18	9	FBgn0004624	FBpp0088281;FBpp0088282;FBpp0088283;FBpp0099496;FBpp0099497;FBpp0099498;FBpp0289606;FBpp0289607;FBpp0289608	FBtr0089217;FBtr0089218;FBtr0089219;FBtr0100146;FBtr0100147;FBtr0100148;FBtr0300377;FBtr0300378;FBtr0300379	4.77426	0.305556	5.95707	280.132	4.47893	0.167264	5.03109	0.235337	1.37661	4.36369	0.782427	2.4802	0.120637	1.6929e-08	0.148593	8.15548e-06
S3225_SI	2L	6063826	6065250	Fbw5	CG9144	2L:6063562..6065949(-1)	CG9144:2	CG9144:2	1	FBgn0031773	FBpp0078846	FBtr0079215	2.3907	0.157623	1.3062	6.47238	1.94094	0.0862125	1.93487	0.18366	1.57801	0.549696	1.57203	0.547613	0.0123048	0.00120438	0.00629232	0.000676987
S32281_SI	4	1136952	1137082	cals	CG11059	4:1135804..1144024(-1)	CG11059:10	cals:10	2	FBgn0039928	FBpp0088271;FBpp0088272	FBtr0089207;FBtr0089208	5.31194	0.0332225	5.47658	232.379	5.04182	0.0460903	5.08372	0.235886	1.30973	1.54363	1.22974	1.44935	0.0443179	0.00259749	0.0686131	0.00351504
S32283_SI	4	1137286	1137840	cals	CG11059	4:1135804..1144024(-1)	CG11059:8	cals:8	2	FBgn0039928	FBpp0088271;FBpp0088272	FBtr0089207;FBtr0089208	5.40934	0.0685061	5.81698	260.337	5.10304	0.0659707	5.26284	0.208496	1.35878	2.03954	1.1412	1.71295	0.00374611	2.32249e-07	0.147057	3.94455e-06
S32284_SI	4	1138477	1138531	cals	CG11059	4:1135804..1144024(-1)	CG11059:7	cals:7	2	FBgn0039928	FBpp0088271;FBpp0088272	FBtr0089207;FBtr0089208	5.22856	0.239516	5.18721	141.953	4.72485	0.25565	4.87107	0.364776	1.65051	1.55554	1.38954	1.30959	0.0295256	0.0644011	0.103091	0.19531
S3228_SI	2L	6066369	6067235	CG9147	FBgn0031774	2L:6066186..6067635(1)	FBgn0031774:4	CG9147:4	2	FBgn0031774	FBpp0078820;FBpp0078821	FBtr0079189;FBtr0079190	2.52085	0.178817	1.30598	4.82029	1.89811	0.0738956	2.04096	0.351556	1.88227	0.552633	1.56927	0.460736	0.00513805	0.0124071	0.0192896	0.0011588
S3229_SI	2L	6067289	6067635	CG9147	FBgn0031774	2L:6066186..6067635(1)	FBgn0031774:5	CG9147:5	2	FBgn0031774	FBpp0078820;FBpp0078821	FBtr0079189;FBtr0079190	2.74013	0.249087	1.60743	7.89518	2.24998	0.299522	2.2613	0.328525	1.62196	0.514719	1.59327	0.505612	0.113475	0.0473059	0.0926624	0.0301469
S32314_SI	4	1164253	1164494	CG32017	FBgn0052017	4:1158454..1167149(-1)	FBgn0052017:5	CG32017:5	2	FBgn0052017	FBpp0290214;FBpp0290215	FBtr0300992;FBtr0300993	4.55756	0.155361	5.03431	135.056	4.23197	0.0690205	4.37328	0.109777	1.39526	2.23057	1.20785	1.93096	0.00252564	4.68993e-08	0.0651252	3.5014e-07
S32319_SI	4	1167096	1167149	CG32017	FBgn0052017	4:1158454..1167149(-1)	FBgn0052017:11	CG32017:11	1	FBgn0052017	FBpp0290215	FBtr0300993	4.06103	0.255673	4.24748	90.2403	3.45169	0.30085	3.68055	0.264198	1.83139	2.15555	1.45793	1.71598	0.0402782	0.0118336	0.187296	0.0576922
S32321_SI	4	1169615	1169839	Kif3C	CG17461	4:1168092..1189865(1)	CG17461:2	Kif3C:2	1	FBgn0039925	FBpp0088260	FBtr0089196	1.59491	0.262084	3.0106	7.88771	2.23883	0.317478	2.14317	0.2931	0.521432	2.12395	0.574548	2.34031	0.0786949	0.0463556	0.109442	0.0159552
S32383_SI	4	1250828	1250964	Caps	CG33653	4:1235704..1275487(1)	CG33653:13	Caps:13	3	FBgn0053653	FBpp0088329;FBpp0088330;FBpp0099979	FBtr0091630;FBtr0091631;FBtr0091632	4.43661	0.231311	5.03924	176.012	4.17742	0.071212	4.5995	0.0837376	1.3194	2.36624	0.864286	1.55003	0.0307693	9.69763e-08	0.159601	0.000404602
S32387_SI	4	1257732	1257938	Caps	CG33653	4:1235704..1275487(1)	CG33653:17	Caps:17	2	FBgn0053653	FBpp0088329;FBpp0099979	FBtr0091630;FBtr0091632	4.60181	0.0921628	4.96694	102.577	4.28057	0.462467	4.28095	0.114466	1.29299	1.85788	1.37593	1.97707	0.152932	0.00317012	0.118898	0.00173588
S3243_SI	2L	6078685	6079737	CG9162	CG9162	2L:6078453..6079737(1)	CG9162:2	CG9162:2	1	FBgn0031778	FBpp0088882	FBtr0089943	-3.12209		-0.602545	0.372882	-1.33311	0.322545	-1.77281	0.0265187	0.0404387	1.34389	0.129691	4.30998	0.00671472	0.156009	0.0471359	0.0352803
S32468_SI	U	72264	72449	CG40378	FBgn0058378	U:72264..219522(1)	FBgn0058378:1	CG40378:1	1	FBgn0058378	FBpp0291541	FBtr0302337	2.36561	0.387803	2.62852	9.95974	1.46777	0.272038	1.71788	0.902694	2.53741	3.1694	1.58761	1.98303	0.0747179	0.0288399	0.179684	0.0702467
S32470_SI	U	124352	124483	CG40378	FBgn0058378	U:72264..219522(1)	FBgn0058378:3	CG40378:3	1	FBgn0058378	FBpp0291541	FBtr0302337	2.52282	0.204086	2.55152	11.0951	1.16955	0.423449	1.81821	0.840262	3.69672	3.84366	1.6764	1.74304	0.000888175	0.00139869	0.0578372	0.0685718
S32497_SI	U	1317213	1318187	CG41520	FBgn0087011	U:1242085..1369506(1)	FBgn0087011:3	CG41520:3	4	FBgn0087011	FBpp0112834;FBpp0112835;FBpp0291737;FBpp0291738	FBtr0114111;FBtr0114112;FBtr0302581;FBtr0302582	2.77698	0.112916	3.5256	20.0669	2.59323	0.0277685	3.00221	0.124982	1.20735	2.54319	0.797628	1.68014	0.174594	9.02313e-08	0.0621647	0.000128901
S32734_SI	2R	486774	487592	p120ctn	CG17484-487592	2R:482798..496995(1)	CG17484:486774-487592	p120ctn:2	2	FBgn0260799	FBpp0110405;FBpp0110406	FBtr0111113;FBtr0111114	4.89044	0.141671	5.06373	128.812	4.73885	0.0687721	4.77351	0.136886	1.17027	1.38186	1.12413	1.32737	0.103673	0.00106691	0.186984	0.00166921
S32736_SI	2R	495864	496995	p120ctn	CG17484-496995	2R:482798..496995(1)	CG17484:495864-496995	p120ctn:4	2	FBgn0260799	FBpp0110405;FBpp0110406	FBtr0111113;FBtr0111114	4.94915	0.0306503	5.01209	117.184	4.80995	0.0355659	4.80254	0.163207	1.14928	1.22353	1.14665	1.22073	0.142527	0.0393895	0.0895978	0.0218832
S32757_SI	2R	614129	614293	Nipped-B	FBgn0026401	2R:579177..616515(-1)	FBgn0026401:17	Nipped-B:17	5	FBgn0026401	FBpp0110410;FBpp0110411;FBpp0290669;FBpp0290670;FBpp0290671	FBtr0111118;FBtr0111119;FBtr0301454;FBtr0301455;FBtr0301456	2.7207	0.542729	3.92294	52.7451	2.34619	0.284841	3.06802	0.204818	1.57621	4.71949	0.772525	2.31309	0.179095	1.85069e-06	0.17821	0.00153196
S32775_SI	2R	644741	645253	CG17082	FBgn0039994	2R:631836..645548(1)	FBgn0039994:13	CG17082:13	6	FBgn0039994	FBpp0110498;FBpp0110554;FBpp0110567;FBpp0110570;FBpp0110582;FBpp0291580	FBtr0111285;FBtr0111287;FBtr0111288;FBtr0111289;FBtr0111290;FBtr0302385	3.84328	0.0273144	4.03578	43.8943	3.69543	0.065261	3.64108	0.0906016	1.15801	1.40516	1.22066	1.48118	0.181675	0.00275324	0.0387541	0.000320496
S32778_SI	2R	674643	675850	CG12547	CG12547-674643	2R:673803..676143(-1)	CG12547:675850-674643	CG12547:2	1	FBgn0250830	FBpp0110543	FBtr0111273	3.4693	0.0838856	3.52608	30.2376	3.31179	0.193583	3.32542	0.100293	1.15955	1.22541	1.15324	1.21873	0.134687	0.0502944	0.140758	0.0500358
S32816_SI	2R	1085973	1087365	Nipped-A	FBgn0053554	2R:1065506..1138553(-1)	FBgn0053554:11	Nipped-A:11	2	FBgn0053554	FBpp0085431;FBpp0292385	FBtr0091528;FBtr0303293	0.762684	0.373148	2.19362	11.408	0.456137	0.244353	1.08839	0.220253	1.40031	5.73773	0.74489	3.05217	0.174387	1.47504e-08	0.111549	5.8313e-06
S32818_SI	2R	1091257	1091460	Nipped-A	FBgn0053554	2R:1065506..1138553(-1)	FBgn0053554:13	Nipped-A:13	2	FBgn0053554	FBpp0085431;FBpp0292385	FBtr0091528;FBtr0303293	0.811978	0.441022	2.41892	13.0886	-0.0629239	0.0307869	0.0513289	0.652607	1.92695	12.3559	1.46741	9.4092	0.0539308	2.49087e-06	0.0751776	1.87686e-06
S32840_SI	2R	1207924	1208120	sxc	CG10392-1208120	2R:1194756..1216986(1)	CG10392:1207924-1208120	Ogt:6	3	FBgn0261403	FBpp0085420;FBpp0085421;FBpp0085422	FBtr0086084;FBtr0086085;FBtr0086086	3.82315	0.118811	4.10814	69.7609	3.43434	0.316184	3.61251	0.185643	1.43393	1.90486	1.22414	1.62618	0.0144854	0.000171895	0.172787	0.00210928
S32842_SI	2R	1213568	1215296	sxc	CG10392-1215296	2R:1194756..1216986(1)	CG10392:1213568-1215296	Ogt:8	3	FBgn0261403	FBpp0085420;FBpp0085421;FBpp0085422	FBtr0086084;FBtr0086085;FBtr0086086	4.60749	0.0335225	4.71201	94.909	4.44593	0.0248488	4.4878	0.0891493	1.17558	1.30459	1.12428	1.24766	0.0253649	0.000787165	0.0782366	0.00216997
S33004_SI	2R	1746129	1747693	dpr12	FBgn0085414	2R:1734194..1747693(1)	FBgn0085414:8	dpr12:8	1	FBgn0085414	FBpp0289780	FBtr0300553	4.14918	0.0839674	4.17991	61.1732	3.95939	0.0215941	4.07082	0.0678027	1.21197	1.24661	1.08244	1.11338	0.00150272	0.000653186	0.169203	0.0668534
S33023_SI	2R	1865492	1866182	mle	CG11680	2R:1862243..1868277(-1)	CG11680:9	mle:9	3	FBgn0002774	FBpp0085366;FBpp0085367;FBpp0100031	FBtr0086030;FBtr0086031;FBtr0100576	2.86637	0.118434	2.39677	18.9784	2.63692	0.0597784	2.65373	0.109498	1.26288	0.800921	1.23786	0.785052	0.0676338	0.0742043	0.0673299	0.0389123
S33036_SI	2R	1898115	1898273	Src42A	CG7873	2R:1868785..1900039(1)	CG7873:8	Src42A:8	2	FBgn0004603	FBpp0085320;FBpp0085321	FBtr0085967;FBtr0085968	3.80498	0.185934	3.69411	51.7964	3.24422	0.143852	4.08022	0.0833276	1.76185	1.56805	0.76706	0.682686	0.00127262	0.0136376	0.087719	0.0237577
S33130_SI	2R	2061797	2062947	Cyp6w1	CG8345	2R:2061201..2062947(1)	CG8345:2	Cyp6w1:2	1	FBgn0033065	FBpp0085332	FBtr0085987	3.53711	0.0779346	3.57967	25.7914	3.89259	0.0528601	3.17513	0.0642071	0.701751	0.745889	1.43716	1.52756	0.000689218	0.00425148	0.00024483	0.000165431
S33210_SI	2R	2523360	2523767	Trap1	CG3152	2R:2521152..2523767(-1)	CG3152:1	Trap1:1	1	FBgn0026761	FBpp0085482	FBtr0086149	2.47081	0.0788907	2.48267	9.5537	2.00616	0.206707	2.12894	0.135518	1.57368	1.59356	1.40119	1.4189	0.0119976	0.0159167	0.0473466	0.0583478
S3323_SI	2L	6325173	6325297	Gef26	FBgn0021873	2L:6323767..6331552(1)	FBgn0021873:2	Gef26:2	3	FBgn0021873	FBpp0078879;FBpp0289315;FBpp0289316	FBtr0079249;FBtr0300038;FBtr0300039	2.97033	0.21219	3.06353	23.0284	2.10233	0.453903	2.59513	0.160434	2.25287	2.49988	1.46725	1.62813	0.00136364	0.000962962	0.14252	0.083973
S33350_SI	2R	2654556	2654700	Epac	FBgn0085421	2R:2649417..2684421(-1)	FBgn0085421:9	Epac:9	2	FBgn0085421	FBpp0111547;FBpp0111548	FBtr0112635;FBtr0112636	3.35738	0.123414	4.54251	81.3052	3.08098	0.0889539	3.8223	0.143606	1.32226	4.37407	0.626834	2.07359	0.157357	2.58758e-08	0.00743444	0.000241472
S33468_SI	2R	2858398	2859139	CG33558	FBgn0053558	2R:2813207..2859139(-1)	FBgn0053558:22	CG33558:22	6	FBgn0053558	FBpp0112381;FBpp0291244;FBpp0291245;FBpp0291733;FBpp0291734;FBpp0291735	FBtr0113470;FBtr0302034;FBtr0302035;FBtr0302577;FBtr0302578;FBtr0302579	3.08759	0.22521	3.63669	42.6118	2.7791	0.399243	3.31055	0.141921	1.3203	2.26173	0.808494	1.38499	0.0838635	2.84808e-05	0.192816	0.0659947
S33611_SI	2R	3019389	3019640	Cyp9b2	FBgn0015039	2R:3017782..3019640(-1)	FBgn0015039:4	Cyp9b2:4	1	FBgn0015039	FBpp0088126	FBtr0089055	4.44118	0.0898577	2.87215	19.6471	3.92139	0.207275	3.73571	0.352047	1.6635	0.354224	1.94064	0.413238	0.0428662	0.000243103	0.00310459	0.00095546
S33647_SI	2R	3130529	3132020	Ady43A	FBgn0026602	2R:3130529..3133263(-1)	FBgn0026602:1	Ady43A:1	1	FBgn0026602	FBpp0088121	FBtr0089050	3.29666	0.0706984	1.68527	5.49729	2.09177	0.150553	2.47032	0.14337	3.31748	0.698176	2.27165	0.478078	1.42851e-07	0.0390162	1.25838e-05	6.73941e-05
S33699_SI	2R	3227660	3227947	Dscam	FBgn0033159	2R:3207059..3269374(-1)	FBgn0033159:26	Dscam:26	2	FBgn0033159	FBpp0110342;FBpp0110391	FBtr0111050;FBtr0111096	1.05919	0.160379	2.01741	9.20439	-0.655376		0.162886	0.768424	12.6069	29.1931	2.04392	4.73296	0.0621159	0.00680006	0.180206	0.0111503
S3377_SI	2L	6395853	6397249	CG42369	FBgn0259715	2L:6395853..6397249(-1)	FBgn0259715:1	CG42369:1	1	FBgn0259715	FBpp0289245	FBtr0299968	4.12946	0.0988968	3.13859	33.682	3.92901	0.0840156	3.4749	0.211362	1.22341	0.456782	1.89825	0.708746	0.175363	4.32766e-06	8.15289e-06	0.0169228
S33877_SI	2R	3387660	3388013	didum	FBgn0015933	2R:3387660..3396130(1)	FBgn0015933:1	didum:1	3	FBgn0261397	FBpp0088684;FBpp0088685;FBpp0088686	FBtr0089743;FBtr0089744;FBtr0089745	2.73945	0.317513	3.63592	23.5245	2.13666	0.308512	3.14673	0.336615	1.83219	4.37658	0.658459	1.57287	0.01289	1.02495e-06	0.0739575	0.0448706
S33_SI	2RHet	203349	203475	rl	CG12559-203475	2RHet:198176..247809(1)	CG12559:203349-203475	rl:3	6	FBgn0003256	FBpp0112421;FBpp0112422;FBpp0112423;FBpp0112424;FBpp0112425;FBpp0112426	FBtr0113698;FBtr0113699;FBtr0113700;FBtr0113701;FBtr0113702;FBtr0113703	4.72367	0.115099	4.49824	87.9815	3.852	0.260238	3.90275	0.11187	2.34681	1.89233	2.27355	1.83326	6.68281e-06	0.00061599	5.23879e-06	0.000720018
S34025_SI	2R	3539941	3541453	Rpt1	CG1341	2R:3539941..3541453(-1)	CG1341:1	Rpt1:1	1	FBgn0028687	FBpp0088021	FBtr0088947	4.08911	0.0948226	4.76353	104.023	4.32638	0.0945069	4.39266	0.137808	0.789188	1.54822	0.735496	1.44289	0.0129271	6.67119e-05	0.000819124	0.000215936
S34138_SI	2R	3625273	3629425	CG30497	FBgn0050497	2R:3625273..3670119(-1)	FBgn0050497:1	CG30497:1	3	FBgn0050497	FBpp0088006;FBpp0088007;FBpp0088008	FBtr0088932;FBtr0088933;FBtr0088934	4.06968	0.128467	4.85081	94.325	4.25725	0.136757	4.58342	0.0659134	0.828952	1.80025	0.601002	1.3052	0.0137036	2.63108e-08	2.65501e-08	0.000649709
S34140_SI	2R	3645540	3646221	CG30497	FBgn0050497	2R:3625273..3670119(-1)	FBgn0050497:3	CG30497:3	1	FBgn0050497	FBpp0088007	FBtr0088933	3.88148	0.210632	4.69665	74.022	4.14664	0.0894292	4.27584	0.175082	0.777868	1.72885	0.677811	1.50647	0.0203792	3.57702e-05	0.000344848	0.000394203
S34342_SI	2R	3896616	3898050	CG14762	CG14762	2R:3896616..3901259(-1)	CG14762:9	CG14762:9	1	FBgn0033250	FBpp0087943	FBtr0088867	4.86153	0.0629156	4.59487	89.3845	4.75668	0.0737541	4.70109	0.0585215	1.11023	0.850424	1.17431	0.899504	0.0571866	0.00573528	0.00177379	0.053724
S34451_SI	2R	4022472	4022588	Obp44a	FBgn0033268	2R:4021875..4022588(-1)	FBgn0033268:2	Obp44a:2	1	FBgn0033268	FBpp0087892	FBtr0088816	7.4532	0.0685742	6.32425	1092.72	7.2705	0.0558696	6.73591	0.192748	1.20133	0.387943	2.02564	0.654132	0.126385	1.21198e-08	1.05584e-07	0.000566982
S34720_SI	2R	4559560	4559783	Acsl	CG8732	2R:4553360..4570296(1)	CG8732:60	l(2)44DEa:60	1	FBgn0010609	FBpp0099848	FBtr0100429	3.04831	0.65734	3.6187	19.3792	1.80836	1.04335	1.44085	1.17212	2.97359	4.62401	3.45237	5.36853	0.151231	0.0422259	0.0370138	0.00871453
S34885_SI	2R	4798931	4799459	Pgi	CG8251	2R:4798407..4801631(-1)	CG8251:4	Pgi:4	3	FBgn0003074	FBpp0087760;FBpp0087761;FBpp0087762	FBtr0088679;FBtr0088680;FBtr0088681	5.63176	0.0846438	4.78068	147.68	5.4411	0.05636	5.13531	0.231664	1.21204	0.518014	1.6135	0.689598	0.190847	3.88346e-05	0.000217806	0.0102855
S34886_SI	2R	4799522	4799761	Pgi	CG8251	2R:4798407..4801631(-1)	CG8251:3	Pgi:3	3	FBgn0003074	FBpp0087760;FBpp0087761;FBpp0087762	FBtr0088679;FBtr0088680;FBtr0088681	5.86818	0.0931066	5.20919	173.418	5.65033	0.0446424	5.41301	0.186149	1.24658	0.643499	1.56211	0.806383	0.0456813	0.000270361	3.21574e-05	0.0629785
S35013_SI	2R	4932355	4934253	CG13743	CG13743	2R:4932355..4947411(-1)	CG13743:11	CG13743:11	1	FBgn0033368	FBpp0087743	FBtr0088662	3.88728	0.0826618	3.81428	36.0248	3.66325	0.0469427	3.59756	0.0743415	1.25344	1.16656	1.3367	1.24406	0.00116984	0.0373407	2.46923e-05	0.00161417
S35067_SI	2R	4982877	4983031	snoRNA:Psi28S-2949	FBgn0082981	2R:4982877..4983031(1)	FBgn0082981:1	snoRNA:Psi28S-2949:1	1	FBgn0082981		FBtr0113494	1.96917	0.638681	1.80443	0.712445	0.42554	0.481247	-0.19552	0.360584	5.59693	6.60064	14.2338	16.7863	0.00907835	0.0183912	0.000643879	0.00128017
S35135_SI	2R	5025979	5026075	CG8788	FBgn0028955	2R:5025979..5029486(1)	FBgn0028955:1	CG8788:1	1	FBgn0028955	FBpp0087662	FBtr0088581	3.43108	0.17956	3.41279	19.1645	2.80333	0.252581	2.09973	0.666636	1.8578	1.89057	3.28196	3.33983	0.141004	0.187898	0.000672431	0.00165871
S35153_SI	2R	5036332	5036503	CG30345	CG30345	2R:5036332..5038809(1)	CG30345:1	CG30345:1	1	FBgn0050345	FBpp0087665	FBtr0088584	2.02055	0.550289	3.09543	20.7697	2.44669	0.0681844	2.62897	0.181771	0.716721	1.92413	0.590931	1.58643	0.12991	0.0258266	0.0156515	0.0933761
S35157_SI	2R	5037694	5037880	CG30345	CG30345	2R:5036332..5038809(1)	CG30345:5	CG30345:5	1	FBgn0050345	FBpp0087665	FBtr0088584	2.05457	0.410194	3.07968	24.4031	2.41643	0.146898	2.70938	0.20896	0.736441	2.03358	0.544255	1.50288	0.193857	0.0186178	0.00743246	0.182026
S35164_SI	2R	5046452	5046499	CG8008	FBgn0033387	2R:5045412..5048940(-1)	FBgn0033387:3	CG8008:3	2	FBgn0033387	FBpp0087703;FBpp0113090	FBtr0088622;FBtr0114598	3.46017	0.314539	1.25078	19.5309	2.50986	0.093226	2.74719	0.625348	2.67043	0.350698	1.84117	0.241794	0.0917338	0.0590284	0.184204	0.0170953
S35167_SI	2R	5047038	5047808	CG8008	FBgn0033387	2R:5045412..5048940(-1)	FBgn0033387:6	CG8008:6	2	FBgn0033387	FBpp0087703;FBpp0113090	FBtr0088622;FBtr0114598	2.46816	0.137204	1.48623	10.0448	2.12301	0.0620747	2.10213	0.241491	1.42032	0.586019	1.42214	0.586771	0.178151	0.0145795	0.11543	0.0115808
S3521_SI	2L	6639397	6640203	CG31635	FBgn0051635	2L:6634549..6649088(-1)	FBgn0051635:5	CG31635:5	2	FBgn0051635	FBpp0078955;FBpp0112322	FBtr0079326;FBtr0113410	3.06991	0.176945	3.29538	39.3425	2.6297	0.0485695	2.7798	0.127229	1.57004	1.94922	1.3442	1.66884	0.00168786	3.44539e-05	0.0231922	0.000333471
S35230_SI	2R	5121950	5123080	hig	CG2040	2R:5115286..5134752(-1)	CG2040:2	hig:2	4	FBgn0010114	FBpp0087687;FBpp0087688;FBpp0087689;FBpp0100157	FBtr0088606;FBtr0088607;FBtr0088608;FBtr0100119	4.20453	0.160844	4.41034	81.8587	3.89791	0.119218	3.9465	0.120751	1.36511	1.66168	1.29949	1.58181	0.00477646	4.33413e-05	0.00998153	6.54197e-05
S35239_SI	2R	5127548	5127785	Cyp4p1	CG10842	2R:5127548..5129642(1)	CG10842:1	Cyp4p1:1	1	FBgn0015037	FBpp0087673	FBtr0088592	3.47259	0.246001	3.46081	28.6643	2.64862	0.662722	2.45541	0.71788	2.02154	2.00771	2.37376	2.35752	0.0467101	0.0686327	0.00770594	0.014544
S35240_SI	2R	5127845	5128045	Cyp4p1	CG10842	2R:5127548..5129642(1)	CG10842:2	Cyp4p1:2	1	FBgn0015037	FBpp0087673	FBtr0088592	4.06629	0.220328	4.38911	33.8449	3.16511	0.494337	2.54342	1.00994	2.31703	3.15305	3.4795	4.73495	0.058835	0.0152527	0.000705999	0.000200484
S35241_SI	2R	5128109	5128190	Cyp4p1	CG10842	2R:5127548..5129642(1)	CG10842:3	Cyp4p1:3	1	FBgn0015037	FBpp0087673	FBtr0088592	4.2219	0.124976	4.61106	34.7175	3.03507	0.446908	2.38831	0.939687	3.1003	4.56255	4.70945	6.93065	0.00815472	0.00125403	4.48717e-05	9.56531e-06
S35242_SI	2R	5128247	5128347	Cyp4p1	CG10842	2R:5127548..5129642(1)	CG10842:4	Cyp4p1:4	1	FBgn0015037	FBpp0087673	FBtr0088592	4.23641	0.120765	4.7647	29.2874	3.46997	0.102101	2.64736	0.741094	2.1563	3.66334	4.08634	6.94226	0.0235723	0.000532489	7.01789e-06	3.05634e-07
S35243_SI	2R	5128414	5128678	Cyp4p1	CG10842	2R:5127548..5129642(1)	CG10842:5	Cyp4p1:5	1	FBgn0015037	FBpp0087673	FBtr0088592	4.25145	0.117382	4.66154	38.4094	3.31789	0.152664	2.94576	0.566606	2.53656	3.80457	3.29268	4.93868	0.00131423	4.63841e-05	9.95887e-06	5.59454e-07
S35244_SI	2R	5128738	5128955	Cyp4p1	CG10842	2R:5127548..5129642(1)	CG10842:6	Cyp4p1:6	1	FBgn0015037	FBpp0087673	FBtr0088592	4.5007	0.0602322	4.72126	48.5121	3.60208	0.26464	3.18086	0.495119	2.40186	3.01787	3.44265	4.32559	0.000423681	7.14056e-05	9.82506e-07	2.97893e-07
S35245_SI	2R	5129010	5129324	Cyp4p1	CG10842	2R:5127548..5129642(1)	CG10842:7	Cyp4p1:7	1	FBgn0015037	FBpp0087673	FBtr0088592	4.13125	0.0509178	4.30834	38.5125	3.31649	0.152824	2.84907	0.498787	2.24378	2.68294	3.31196	3.96018	0.000988081	0.000247083	1.18301e-06	5.34881e-07
S35246_SI	2R	5129387	5129642	Cyp4p1	CG10842	2R:5127548..5129642(1)	CG10842:8	Cyp4p1:8	1	FBgn0015037	FBpp0087673	FBtr0088592	4.07333	0.140694	4.31924	31.1427	3.3957	0.326524	2.73935	0.798367	1.91247	2.48956	3.16445	4.11933	0.076326	0.0216923	0.000253544	8.51703e-05
S3524_SI	2L	6645972	6646947	CG31635	FBgn0051635	2L:6634549..6649088(-1)	FBgn0051635:8	CG31635:8	2	FBgn0051635	FBpp0078955;FBpp0112322	FBtr0079326;FBtr0113410	3.54709	0.153819	3.37929	37.2162	3.17483	0.0543341	3.02788	0.0840731	1.46258	1.22585	1.69131	1.41757	0.000443628	0.0645809	2.27175e-06	0.000811334
S35271_SI	2R	5155874	5156468	Pkn	FBgn0020621	2R:5139815..5172602(-1)	FBgn0020621:13	Pkn:13	3	FBgn0020621	FBpp0111810;FBpp0290726;FBpp0291760	FBtr0112897;FBtr0301511;FBtr0302604	2.15977	0.329746	2.15377	26.7453	1.08936	1.46048	0.86913	1.05187	1.86704	1.88437	3.72901	3.76363	0.146202	0.181342	0.0728458	0.0975009
S35285_SI	2R	5179362	5180374	Drep-2	FBgn0028408	2R:5179362..5189717(1)	FBgn0028408:1	Rep2:1	1	FBgn0028408	FBpp0087678	FBtr0088597	2.48923	0.179826	3.13591	22.581	2.16398	0.199113	2.72442	0.107053	1.38204	2.6095	0.796117	1.50319	0.0128441	5.77513e-08	0.0540997	0.0019192
S35288_SI	2R	5185772	5189717	Drep-2	FBgn0028408	2R:5179362..5189717(1)	FBgn0028408:4	Rep2:4	2	FBgn0028408	FBpp0087678;FBpp0111843	FBtr0088597;FBtr0112930	2.86121	0.128269	3.3827	30.0687	2.65594	0.0677693	2.99876	0.0866454	1.23374	2.06646	0.874501	1.46475	0.0036059	1.9977e-10	0.0342989	2.2681e-06
S35388_SI	2R	5365048	5365595	Camta	FBgn0259234	2R:5333551..5365595(1)	FBgn0259234:23	Camta:23	5	FBgn0259234	FBpp0289123;FBpp0289124;FBpp0289125;FBpp0289754;FBpp0290980	FBtr0299845;FBtr0299846;FBtr0299847;FBtr0300527;FBtr0301766	2.74468	0.213472	3.68392	31.0288	2.30488	0.255767	3.07033	0.153232	1.54274	3.89681	0.727386	1.83731	0.00739898	7.55229e-09	0.032302	0.000327146
S35402_SI	2R	5410443	5411851	brp	FBgn0259246	2R:5391293..5424980(1)	FBgn0259246:10	brp:10	1	FBgn0259246	FBpp0289195	FBtr0299917	2.37136	0.334935	3.13807	35.7567	1.40506	0.565867	1.43885	0.94259	2.43565	5.08227	1.81492	3.78706	0.124274	0.00785706	0.107099	0.00543954
S35416_SI	2R	5424644	5424980	brp	FBgn0259246	2R:5391293..5424980(1)	FBgn0259246:24	brp:24	4	FBgn0259246	FBpp0289193;FBpp0289194;FBpp0289478;FBpp0289769	FBtr0299915;FBtr0299916;FBtr0300245;FBtr0300542	4.20547	0.326614	5.06424	188.928	3.94155	0.148484	4.58077	0.171752	1.34169	3.07221	0.705573	1.61563	0.112789	1.72453e-07	0.0122318	0.00307296
S35423_SI	2R	5448165	5448263	Or45b	CG12931	2R:5447103..5448573(1)	CG12931:4	Or45b:4	1	FBgn0033422	FBpp0087602	FBtr0088519	0.404459	0.624053	2.38202	4.01054	1.48353	0.187316	1.10932	0.336756	0.575476	3.80186	0.541561	3.5778	0.0793791	0.178098	0.171863	0.0177652
S35533_SI	2R	5643119	5643264	trpl	FBgn0005614	2R:5641202..5653023(1)	FBgn0005614:4	trpl:4	3	FBgn0005614	FBpp0087555;FBpp0087557;FBpp0290876	FBtr0088471;FBtr0088473;FBtr0301662	5.37587	0.209219	5.85256	398.6	5.6476	0.0881898	5.61656	0.12551	0.772611	1.22446	0.794527	1.25919	0.0120164	0.0817442	0.0162118	0.0294391
S35597_SI	2R	5728089	5728375	CG1665	FBgn0033451	2R:5727283..5728667(1)	FBgn0033451:3	CG1665:3	1	FBgn0033451	FBpp0087562	FBtr0088478	2.8868	0.217598	1.87931	12.5827	2.49001	0.200901	2.37304	0.190543	1.49205	0.58771	1.67591	0.660129	0.157498	0.0341637	0.0399358	0.0702242
S35698_SI	2R	5816405	5817102	Mef2	FBgn0011656	2R:5801001..5846313(-1)	FBgn0011656:13	Mef2:13	4	FBgn0011656	FBpp0087529;FBpp0087530;FBpp0087531;FBpp0087532	FBtr0088443;FBtr0088444;FBtr0088445;FBtr0088446	2.35111	0.266988	3.04961	16.7828	1.88048	0.127196	2.0167	0.16306	1.63815	3.20992	1.4229	2.78814	0.0594142	4.41272e-05	0.161931	8.98168e-05
S35770_SI	2R	5941683	5942081	Def	FBgn0010385	2R:5941683..5942081(-1)	FBgn0010385:1	Def:1	1	FBgn0010385	FBpp0087518	FBtr0088432	3.95176	0.13757	2.61615	24.1429	3.3126	0.235011	3.17273	0.257514	1.87413	0.517831	2.14202	0.59185	0.0156144	0.0137282	0.00173283	0.0359703
S35818_SI	2R	5991761	5991914	14-3-3zeta	CG17870	2R:5987184..5997192(1)	CG17870:2	14-3-3zeta:2	10	FBgn0004907	FBpp0087500;FBpp0087501;FBpp0087502;FBpp0087503;FBpp0087504;FBpp0087505;FBpp0089337;FBpp0089338;FBpp0099539;FBpp0099540	FBtr0088412;FBtr0088413;FBtr0088414;FBtr0088415;FBtr0088416;FBtr0088417;FBtr0088418;FBtr0088419;FBtr0100182;FBtr0100183	6.73154	0.105525	6.97517	1134.43	6.53671	0.00832401	6.82001	0.0956365	1.22016	1.55038	0.916013	1.16391	0.00396621	4.48009e-07	0.175522	0.0209236
S3594_SI	2L	6712740	6713228	GRHR	CG11325	2L:6711282..6716183(-1)	CG11325:5	GRHR:5	3	FBgn0025595	FBpp0078938;FBpp0078939;FBpp0089220	FBtr0079308;FBtr0079309;FBtr0079310	2.85554	0.0977723	2.90621	9.28567	3.21143	0.0806566	2.25892	0.269725	0.701543	0.735446	1.77667	1.86253	0.0422357	0.111084	0.00037588	0.000357958
S35987_SI	2R	6204481	6205242	Ndg	CG12908	2R:6201423..6209405(1)	CG12908:3	Ndg:3	2	FBgn0026403	FBpp0087438;FBpp0087439	FBtr0088349;FBtr0088350	2.09654	0.184757	0.383783	5.28035	1.12386	0.215557	1.51761	0.3244	2.63652	0.665989	1.73204	0.437516	0.0214164	0.111126	0.1563	0.00742356
S35993_SI	2R	6208078	6208332	Ndg	CG12908	2R:6201423..6209405(1)	CG12908:9	Ndg:9	2	FBgn0026403	FBpp0087438;FBpp0087439	FBtr0088349;FBtr0088350	2.41021	0.235254	0.0500013	6.53798	1.61459	0.470556	1.76848	0.524354	2.10642	0.0649142	1.77787	0.054789	0.061221	0.0140872	0.107884	0.00564232
S35_SI	2RHet	232561	232695	rl	CG12559-232695	2RHet:198176..247809(1)	CG12559:232561-232695	rl:5	5	FBgn0003256	FBpp0112421;FBpp0112422;FBpp0112423;FBpp0112425;FBpp0112426	FBtr0113698;FBtr0113699;FBtr0113700;FBtr0113702;FBtr0113703	4.95452	0.112112	4.58863	92.8716	4.08526	0.0972797	4.34937	0.0709093	2.38875	1.64975	1.83671	1.26849	3.73976e-08	0.000227331	3.12019e-06	0.0512192
S36033_SI	2R	6264633	6267614	Ir47a	CG12900	2R:6264633..6267614(-1)	CG12900:1	CG12900:1	1	FBgn0033515	FBpp0087414	FBtr0088323	1.36431	0.472007	1.73985	11.8484	-1.62808	0.285494	-0.843673	1.3908	21.269	29.3508	4.20662	5.80504	0.00425385	0.00273533	0.0219478	0.0130157
S36106_SI	2R	6357873	6358254	whd	FBgn0027842	2R:6356978..6366073(-1)	FBgn0027842:3	CPTI:3	4	FBgn0261862	FBpp0087399;FBpp0087400;FBpp0290496;FBpp0290497	FBtr0088307;FBtr0088308;FBtr0301281;FBtr0301282	4.54688	0.169735	4.17959	54.7799	4.36629	0.0954405	4.36831	0.133076	1.20713	0.829684	1.20026	0.824963	0.164313	0.180967	0.133533	0.143395
S36134_SI	2R	6392364	6393578	lola	CG12052	2R:6369712..6430767(-1)	CG12052:126	lola:126	2	FBgn0005630	FBpp0088377;FBpp0088379	FBtr0089343;FBtr0089345	3.20618	0.380299	3.24007	23.2833	1.99638	0.199416	2.44613	0.473496	3.50603	3.45163	2.0894	2.05698	0.000199685	0.000310911	0.00804684	0.0102912
S36137_SI	2R	6398030	6398509	lola	CG12052	2R:6369712..6430767(-1)	CG12052:96	lola:96	2	FBgn0005630	FBpp0088385;FBpp0088393	FBtr0089351;FBtr0089359	3.67029	0.145506	3.50824	41.2824	2.74958	0.654101	2.75708	0.65687	2.23168	1.91635	2.15118	1.84722	0.027093	0.0953542	0.0177104	0.0755628
S36145_SI	2R	6412310	6413367	lola	CG12052	2R:6369712..6430767(-1)	CG12052:44	lola:44	1	FBgn0005630	FBpp0088386	FBtr0089352	4.31783	0.0629868	4.12965	86.3663	3.44571	0.805552	3.47374	0.678485	2.00136	1.65583	1.96907	1.62911	0.0609851	0.18727	0.0492985	0.17469
S36155_SI	2R	6430410	6430767	lola	CG12052	2R:6369712..6430767(-1)	CG12052:45	lola:45	1	FBgn0005630	FBpp0088391	FBtr0089357	3.26321	0.129164	3.46836	23.8354	2.32943	0.32287	2.95061	0.132601	2.47056	3.04096	1.36641	1.68189	2.73726e-05	4.41924e-06	0.105553	0.0108823
S36208_SI	2R	6617763	6617908	CG12338	CG12338	2R:6617080..6618419(-1)	CG12338:3	CG12338:3	1	FBgn0033543	FBpp0087351	FBtr0088256	3.95337	0.153161	2.73158	19.2935	3.59901	0.198711	3.1139	0.303701	1.4199	0.430651	2.2563	0.684329	0.136071	0.000602917	0.000176312	0.104127
S36611_SI	2R	7308763	7308941	Drip	CG9023	2R:7299447..7317146(-1)	CG9023:2	Drip:2	2	FBgn0015872	FBpp0087240;FBpp0087241	FBtr0088141;FBtr0088142	2.35125	0.175955	3.27828	21.7147	2.73138	0.244063	2.77721	0.274144	0.678676	1.70157	0.643475	1.61332	0.0872722	0.0188797	0.0353766	0.0215212
S36619_SI	2R	7330031	7330617	qvr	FBgn0260499	2R:7330031..7339109(1)	FBgn0260499:1	qvr:1	1	FBgn0260499	FBpp0113067	FBtr0114575	3.81523	0.408148	4.98007	146.045	3.35692	0.194393	4.16474	0.182778	1.65486	5.01704	0.738402	2.23862	0.0136367	3.99961e-09	0.0433647	4.94469e-05
S36625_SI	2R	7335032	7339109	qvr	FBgn0260499	2R:7330031..7339109(1)	FBgn0260499:7	qvr:7	1	FBgn0260499	FBpp0113067	FBtr0114575	4.83108	0.121838	5.15569	162.787	4.67775	0.0608166	4.97625	0.138775	1.17058	1.61139	0.863107	1.18814	0.055625	1.53279e-06	0.0499113	0.0238648
S36661_SI	2R	7475868	7476140	tou	FBgn0033636	2R:7466385..7503336(-1)	FBgn0033636:15	tou:15	2	FBgn0033636	FBpp0087193;FBpp0111979	FBtr0088091;FBtr0113066	2.48097	0.0756145	2.72231	28.0995	1.84929	0.325784	2.15654	0.225138	1.82385	2.34904	1.35955	1.75104	0.00151723	9.23002e-05	0.0783269	0.00407784
S36702_SI	2R	7555927	7556185	Tret1-1	FBgn0050035	2R:7553259..7562287(1)	FBgn0050035:2	CG30035:2	1	FBgn0050035	FBpp0087178	FBtr0088073	4.14769	0.122823	4.18304	36.1994	3.80691	0.104705	3.73815	0.202435	1.40886	1.49211	1.49154	1.57967	0.0753168	0.0654402	0.0189901	0.0183019
S372_SI	2L	396595	398866	CG4213	CG4213	2L:396595..402181(-1)	CG4213:5	CG4213:5	1	FBgn0031251	FBpp0077752	FBtr0078093	1.52938	0.0784467	4.04524	29.6146	1.9305	0.114445	1.76922	0.135289	0.668136	8.25484	0.783207	9.67655	0.0128993	3.07143e-12	0.119326	2.15116e-13
S37374_SI	2R	8465962	8466056	Sin3A	FBgn0022764	2R:8462745..8480397(-1)	FBgn0022764:4	Sin3A:4	1	FBgn0022764	FBpp0087002	FBtr0087889	2.80713	0.301333	2.6649	15.7374	1.68154	1.11751	1.75446	0.771711	2.33563	2.00415	2.45656	2.10791	0.0809283	0.165402	0.0775537	0.170468
S37384_SI	2R	8476221	8476598	Sin3A	FBgn0022764	2R:8462745..8480397(-1)	FBgn0022764:14	Sin3A:14	1	FBgn0022764	FBpp0292598	FBtr0303565	2.83222	0.197621	3.40742	33.15	2.37671	0.0571965	3.08258	0.193366	1.59903	2.83714	0.779764	1.38352	0.0208465	1.1679e-05	0.193894	0.108575
S3738_SI	2L	6922731	6922826	Hrb27C	FBgn0004838	2L:6920693..6926046(1)	FBgn0004838:5	Hrb27C:5	4	FBgn0004838	FBpp0078974;FBpp0078975;FBpp0078976;FBpp0290618	FBtr0079346;FBtr0079347;FBtr0079348;FBtr0301404	4.31399	0.164733	5.29865	195.339	4.0023	0.141594	4.53361	0.256272	1.37038	3.6367	0.790557	2.09798	0.0511421	1.22098e-08	0.150936	1.41543e-05
S37399_SI	2R	8501072	8501850	Galpha49B	CG17759	2R:8500246..8507806(1)	CG17759:15	Galpha49B:15	2	FBgn0004435	FBpp0086942;FBpp0086943	FBtr0087829;FBtr0087830	3.92064	0.108408	4.5882	69.9177	3.7501	0.0754888	4.0955	0.211903	1.18887	2.30856	0.828929	1.60963	0.192905	2.61886e-07	0.142829	0.000167148
S37405_SI	2R	8505300	8505429	Galpha49B	CG17759	2R:8500246..8507806(1)	CG17759:5	Galpha49B:5	8	FBgn0004435	FBpp0086942;FBpp0086943;FBpp0086944;FBpp0086945;FBpp0086946;FBpp0086947;FBpp0086948;FBpp0086949	FBtr0087829;FBtr0087830;FBtr0087831;FBtr0087832;FBtr0087833;FBtr0087834;FBtr0087835;FBtr0087836	6.21572	0.0461003	6.82511	668.239	6.49139	0.100236	6.3829	0.0874102	0.757117	1.39267	0.84426	1.55296	0.00229179	0.000681699	0.0443396	9.80937e-06
S3740_SI	2L	6924685	6926046	Hrb27C	FBgn0004838	2L:6920693..6926046(1)	FBgn0004838:7	Hrb27C:7	5	FBgn0004838	FBpp0078974;FBpp0078975;FBpp0078976;FBpp0290617;FBpp0290618	FBtr0079346;FBtr0079347;FBtr0079348;FBtr0301403;FBtr0301404	4.64059	0.107946	5.28318	185.704	4.5239	0.0896353	4.8163	0.0842555	1.12574	2.13396	0.840367	1.593	0.122873	2.09061e-10	0.00966199	2.30174e-07
S37658_SI	2R	8893270	8895307	Su(z)2	FBgn0008654	2R:8884030..8895307(1)	FBgn0008654:7	Su(z)2:7	2	FBgn0008654	FBpp0086906;FBpp0289616	FBtr0087793;FBtr0300387	2.62321	0.0950402	3.03085	15.0191	2.45138	0.125344	2.84852	0.0875245	1.18526	1.7763	0.798738	1.19703	0.0688164	9.39576e-07	0.0090531	0.0522204
S37661_SI	2R	8944081	8945726	Drl-2	FBgn0033791	2R:8944081..8967043(-1)	FBgn0033791:1	Drl-2:1	1	FBgn0033791	FBpp0086907	FBtr0087794	2.36818	0.0354381	2.32399	9.90177	1.73108	0.26346	2.13141	0.124147	1.85007	1.7718	1.26042	1.2071	2.1468e-05	0.000123458	0.0634573	0.178331
S37670_SI	2R	8960083	8960956	Drl-2	FBgn0033791	2R:8944081..8967043(-1)	FBgn0033791:10	Drl-2:10	1	FBgn0033791	FBpp0086907	FBtr0087794	0.189147	0.619307	0.964245	2.63335	-0.593564	0.533551	-1.21504	0.569524	2.31082	4.77281	4.17462	8.62233	0.0915634	0.00160269	0.00108517	1.52519e-05
S376_SI	2L	401007	402181	CG4213	CG4213	2L:396595..402181(-1)	CG4213:1	CG4213:1	1	FBgn0031251	FBpp0077752	FBtr0078093	0.545002	0.412969	3.44947	18.6722	1.11608	0.106101	1.21586	0.212604	0.599134	10.3145	0.535418	9.21759	0.0224554	1.29794e-09	0.00399676	8.63872e-10
S37707_SI	2R	9040930	9041257	TppII	CG3991	2R:9040393..9046595(-1)	CG3991:12	TppII:12	2	FBgn0020370	FBpp0086887;FBpp0086888	FBtr0087774;FBtr0087775	3.85765	0.180242	4.5145	87.9244	4.0558	0.214445	4.19926	0.17436	0.81826	1.56227	0.711341	1.35814	0.169145	0.00208164	0.00741077	0.0219345
S37710_SI	2R	9042552	9042715	TppII	CG3991	2R:9040393..9046595(-1)	CG3991:9	TppII:9	2	FBgn0020370	FBpp0086887;FBpp0086888	FBtr0087774;FBtr0087775	2.68387	0.410153	3.89448	69.381	3.0745	0.228641	3.22292	0.273501	0.710693	2.24823	0.606921	1.91995	0.120781	0.00194986	0.0170353	0.0061058
S37790_SI	2R	9104266	9104983	CG4630	CG4630	2R:9103159..9106752(-1)	CG4630:3	CG4630:3	1	FBgn0033809	FBpp0086878	FBtr0087765	2.08154	0.245348	0.986939	4.98621	1.52967	0.135628	1.72474	0.362523	1.76379	0.588211	1.39089	0.463853	0.04891	0.0721739	0.188965	0.00810058
S37833_SI	2R	9145391	9145997	CG10799	CG10799	2R:9145391..9145997(1)	CG10799:1	CG10799:1	1	FBgn0033821	FBpp0086861	FBtr0087748	4.50233	0.109552	4.22617	57.0211	4.91963	0.0686179	3.89879	0.0442203	0.660786	0.501696	1.83552	1.39361	8.67854e-05	1.61353e-07	1.49337e-07	0.0012592
S37839_SI	2R	9150998	9151170	CG42319	FBgn0259219	2R:9147617..9153843(1)	FBgn0259219:8	CG42319:8	4	FBgn0259219	FBpp0289014;FBpp0289015;FBpp0289016;FBpp0289017	FBtr0299736;FBtr0299737;FBtr0299738;FBtr0299739	4.29815	0.164384	3.50138	58.8073	3.87358	0.137086	3.75556	0.213306	1.5345	0.690872	1.70733	0.768687	0.00647793	0.0253099	0.000304388	0.111957
S37896_SI	2R	9306969	9307775	CG42321	FBgn0259221	2R:9302483..9326550(-1)	FBgn0259221:8	CG42321:8	13	FBgn0259221	FBpp0289032;FBpp0289033;FBpp0289034;FBpp0289035;FBpp0289036;FBpp0289037;FBpp0289038;FBpp0289039;FBpp0289040;FBpp0289041;FBpp0289042;FBpp0289043;FBpp0292219	FBtr0299754;FBtr0299755;FBtr0299756;FBtr0299757;FBtr0299758;FBtr0299759;FBtr0299760;FBtr0299761;FBtr0299762;FBtr0299763;FBtr0299764;FBtr0299765;FBtr0303100	3.59296	0.129492	3.65541	46.444	3.36382	0.0741551	3.3983	0.0749735	1.26312	1.33692	1.22	1.29128	0.00449883	0.000905554	0.00882999	0.00161828
S38093_SI	2R	9714579	9714914	CG6329	CG6329	2R:9713880..9720419(1)	CG6329:7	CG6329:7	1	FBgn0033872	FBpp0086761	FBtr0087635	4.49628	0.125155	4.67752	111.019	3.81325	0.845125	3.83609	0.522539	1.64006	1.95933	1.764	2.1074	0.17956	0.1034	0.158347	0.0885284
S38106_SI	2R	9728886	9729248	CG6357	CG6357	2R:9727581..9729248(1)	CG6357:5	CG6357:5	1	FBgn0033875	FBpp0086764	FBtr0087638	5.31242	0.0865914	5.74137	145.522	5.50884	0.0950585	5.48319	0.199464	0.8215	1.26008	0.832164	1.27643	0.160603	0.114665	0.192072	0.0562555
S3811_SI	2L	7021798	7022473	Pcp	CG3440	2L:7021682..7022473(1)	CG3440:2	Pcp:2	1	FBgn0003046	FBpp0079016	FBtr0079388	2.17646	0.9258	2.70313	11.0473	0.566943	1.10747	0.805599	1.28195	4.64431	4.06565	3.12909	2.73921	0.0831684	0.0520308	0.114551	0.070481
S38141_SI	2R	9759714	9761673	shot	FBgn0013733	2R:9751742..9829615(-1)	FBgn0013733:15	shot:15	15	FBgn0013733	FBpp0086742;FBpp0086743;FBpp0086744;FBpp0086745;FBpp0086746;FBpp0086747;FBpp0271730;FBpp0271731;FBpp0271732;FBpp0271733;FBpp0271734;FBpp0290806;FBpp0290807;FBpp0290808;FBpp0291176	FBtr0087616;FBtr0087617;FBtr0087618;FBtr0087619;FBtr0087620;FBtr0087621;FBtr0273222;FBtr0273223;FBtr0273224;FBtr0273225;FBtr0273226;FBtr0301591;FBtr0301592;FBtr0301593;FBtr0301964	3.84855	0.135023	4.24656	102.788	3.66564	0.112546	4.07615	0.0935117	1.2038	1.78092	0.799163	1.18229	0.0560254	1.18262e-06	0.00957907	0.0771036
S38150_SI	2R	9789192	9789822	shot	FBgn0013733	2R:9751742..9829615(-1)	FBgn0013733:25	shot:25	15	FBgn0013733	FBpp0086742;FBpp0086743;FBpp0086744;FBpp0086745;FBpp0086746;FBpp0086747;FBpp0271730;FBpp0271731;FBpp0271732;FBpp0271733;FBpp0271734;FBpp0290806;FBpp0290807;FBpp0290808;FBpp0291176	FBtr0087616;FBtr0087617;FBtr0087618;FBtr0087619;FBtr0087620;FBtr0087621;FBtr0273222;FBtr0273223;FBtr0273224;FBtr0273225;FBtr0273226;FBtr0301591;FBtr0301592;FBtr0301593;FBtr0301964	1.94636	0.372024	2.96247	37.489	1.2293	0.23422	2.22191	0.175176	2.11667	5.76033	0.789729	2.14918	0.00132644	2.09026e-08	0.199339	0.000964289
S38151_SI	2R	9790159	9791077	shot	FBgn0013733	2R:9751742..9829615(-1)	FBgn0013733:26	shot:26	15	FBgn0013733	FBpp0086742;FBpp0086743;FBpp0086744;FBpp0086745;FBpp0086746;FBpp0086747;FBpp0271730;FBpp0271731;FBpp0271732;FBpp0271733;FBpp0271734;FBpp0290806;FBpp0290807;FBpp0290808;FBpp0291176	FBtr0087616;FBtr0087617;FBtr0087618;FBtr0087619;FBtr0087620;FBtr0087621;FBtr0273222;FBtr0273223;FBtr0273224;FBtr0273225;FBtr0273226;FBtr0301591;FBtr0301592;FBtr0301593;FBtr0301964	1.69089	0.358091	2.96714	34.3556	1.38022	0.201782	2.03063	0.223471	1.41103	4.8295	0.73251	2.50714	0.120756	1.22572e-08	0.0616464	1.4201e-05
S38167_SI	2R	9834047	9835615	AGO1	CG6671	2R:9834047..9845594(-1)	CG6671:8	AGO1:8	3	FBgn0026611	FBpp0086738;FBpp0086739;FBpp0086740	FBtr0087612;FBtr0087613;FBtr0087614	4.41951	0.168683	5.22107	146.701	4.15247	0.134276	4.75145	0.198098	1.31227	2.9055	0.71435	1.58164	0.0193612	1.23654e-09	0.00196304	0.000110133
S38224_SI	2R	9925538	9925928	mam	CG8118	2R:9878686..9947861(1)	CG8118:10	mam:10	1	FBgn0002643	FBpp0086724	FBtr0087598	2.17995	0.186749	3.09629	33.0767	1.67199	0.234438	2.63939	0.178107	1.65082	4.08454	0.63209	1.56395	0.0141757	1.98958e-07	0.0165556	0.027642
S382_SI	2L	410127	411060	alpha-Adaptin	CG4260	2L:408022..414775(-1)	CG4260:6	alpha-Adaptin:6	2	FBgn0015567	FBpp0088490;FBpp0088945	FBtr0089488;FBtr0089489	3.59265	0.10352	3.6847	55.1757	3.41163	0.0325163	3.45792	0.0779555	1.20293	1.3153	1.14626	1.25334	0.0262953	0.00196846	0.078739	0.00550835
S38382_SI	2R	10160870	10160964	conv	FBgn0033920	2R:10158306..10162377(1)	FBgn0033920:6	Als:6	1	FBgn0261269	FBpp0086669	FBtr0087540	2.65685	0.312027	2.41398	12.4129	1.61731	0.638071	1.54132	0.717687	2.52992	1.92957	2.58669	1.97286	0.0302689	0.132877	0.0118657	0.0725851
S38423_SI	2R	10240517	10241983	CG8613	CG8613	2R:10239744..10243180(1)	CG8613:3	CG8613:3	1	FBgn0033924	FBpp0086674	FBtr0087546	3.65476	0.0646302	3.66361	38.5793	3.48504	0.0626159	3.49358	0.0671217	1.18532	1.1965	1.17479	1.18588	0.0338285	0.0369124	0.0293031	0.0335062
S3846_SI	2L	7063985	7064197	CG13779	FBgn0040954	2L:7063985..7064467(1)	FBgn0040954:1	CG13779:1	1	FBgn0040954	FBpp0079031	FBtr0079403	4.92125	0.212796	5.92576	219.307	5.32607	0.0786565	5.58637	0.167129	0.677182	1.82568	0.517631	1.39553	0.00751512	0.000360478	1.73792e-05	0.0248652
S38633_SI	2R	10632703	10632834	CG12858	CG12858	2R:10627871..10632834(-1)	CG12858:1	CG12858:1	1	FBgn0033958	FBpp0086605	FBtr0087476	4.56405	0.106785	5.31717	162.684	4.3495	0.286692	4.86834	0.0954646	1.21246	2.56868	0.738169	1.56386	0.0765838	1.37001e-08	0.0059928	0.000307302
S38640_SI	2R	10638650	10639156	Rpn6	CG10149	2R:10637656..10640415(-1)	CG10149:2	Rpn6:2	2	FBgn0028689	FBpp0086603;FBpp0086604	FBtr0087474;FBtr0087475	3.94364	0.123899	4.51292	124.793	4.19251	0.102307	4.30196	0.150964	0.781478	1.38171	0.696923	1.23221	0.0457991	0.0154771	0.00204892	0.0958237
S38728_SI	2R	10763338	10764452	Cyp6a23	FBgn0033978	2R:10763338..10765159(1)	FBgn0033978:1	Cyp6a23:1	1	FBgn0033978	FBpp0086582	FBtr0087452	3.27736	0.103689	2.17774	14.2016	2.94052	0.0285945	2.00293	0.0846983	1.40581	0.470507	3.58139	1.19865	0.00683576	1.14433e-06	1.9624e-11	0.180938
S38737_SI	2R	10774676	10775324	Cyp6a8	FBgn0013772	2R:10774676..10776514(-1)	FBgn0013772:1	Cyp6a8:1	1	FBgn0013772	FBpp0086585	FBtr0087455	-0.80946	0.714175	2.93373	11.4091	1.54905	0.0780994	1.67083	0.149037	0.115051	3.99666	0.101228	3.51648	7.10393e-09	5.66734e-05	7.98533e-10	7.77827e-05
S38738_SI	2R	10775384	10776514	Cyp6a8	FBgn0013772	2R:10774676..10776514(-1)	FBgn0013772:2	Cyp6a8:2	1	FBgn0013772	FBpp0086585	FBtr0087455	-0.720782	0.270246	3.16385	14.0793	1.91096	0.206591	1.86255	0.155684	0.0727966	3.46927	0.0768131	3.66069	2.37266e-13	3.1104e-07	7.60625e-14	5.95506e-08
S38835_SI	2R	11029342	11032288	chn	FBgn0015371	2R:11002762..11032288(1)	FBgn0015371:8	chn:8	3	FBgn0015371	FBpp0086546;FBpp0086547;FBpp0110305	FBtr0087415;FBtr0087416;FBtr0111006	4.06115	0.0170037	4.21931	61.5574	3.97215	0.0600167	4.12378	0.0365788	1.09188	1.27931	0.938921	1.1001	0.0529798	7.09049e-06	0.155016	0.0369121
S38952_SI	2R	11210327	11210545	Arf51F	CG8156	2R:11209979..11212399(1)	CG8156:1	Arf51F:1	1	FBgn0013750	FBpp0086511	FBtr0087379	3.0097	0.377951	2.73215	14.8333	1.36638	1.18773	1.31472	1.2765	3.68352	3.02907	3.62927	2.98446	0.0460414	0.13159	0.0254533	0.089875
S39067_SI	2R	11427962	11428145	CG8187	CG8187	2R:11427057..11428840(-1)	CG8187:2	CG8187:2	1	FBgn0034027	FBpp0086488	FBtr0087355	3.28066	0.151152	3.36668	21.5486	2.90368	0.0628148	2.94395	0.312875	1.46875	1.59394	1.35982	1.47572	0.0963011	0.0525805	0.110247	0.0590208
S39109_SI	2R	11501607	11502805	CG42524	FBgn0260429	2R:11501607..11537815(1)	FBgn0260429:1	CG42524:1	1	FBgn0260429	FBpp0290076	FBtr0300853	0.863907	0.249756	1.9161	4.86008	1.31925	0.0707791	1.34794	0.0532163	0.648807	1.8166	0.630857	1.76635	0.0101606	0.00188759	0.00340655	0.0016027
S39305_SI	2R	11840341	11840725	Strn-Mlck	FBgn0013988	2R:11834431..11873458(-1)	FBgn0013988:14	Strn-Mlck:14	6	FBgn0013988	FBpp0086412;FBpp0291929;FBpp0291930;FBpp0291931;FBpp0291934;FBpp0291936	FBtr0087274;FBtr0302789;FBtr0302790;FBtr0302791;FBtr0302794;FBtr0302796	3.08214	0.104688	2.4681	19.5938	2.85125	0.0826168	2.70034	0.307445	1.26206	0.683742	1.4228	0.770827	0.183215	0.0299683	0.0123412	0.180236
S3932_SI	2L	7378784	7379647	ninaC	CG5125	2L:7377718..7384344(1)	CG5125:3	ninaC:3	2	FBgn0002938	FBpp0079064;FBpp0079065	FBtr0079436;FBtr0079437	6.3641	0.132328	6.87198	975.105	6.21316	0.116649	6.61353	0.0371932	1.1656	1.92431	0.784132	1.29454	0.0390931	2.20992e-09	0.00037425	0.000584781
S39338_SI	2R	11881967	11882307	ATPCL	FBgn0020236	2R:11879931..11888765(-1)	FBgn0020236:3	ATPCL:3	3	FBgn0020236	FBpp0289823;FBpp0289824;FBpp0289825	FBtr0300596;FBtr0300597;FBtr0300598	5.47383	0.0702408	4.96099	172.767	5.22702	0.0317649	5.22634	0.0175758	1.28192	0.766788	1.28307	0.767475	0.0041657	0.00388848	0.00206453	0.00221028
S39339_SI	2R	11882370	11883603	ATPCL	FBgn0020236	2R:11879931..11888765(-1)	FBgn0020236:4	ATPCL:4	3	FBgn0020236	FBpp0289823;FBpp0289824;FBpp0289825	FBtr0300596;FBtr0300597;FBtr0300598	4.55216	0.123585	4.06731	89.7095	4.37328	0.0545593	4.28764	0.149866	1.20161	0.736352	1.29922	0.796168	0.0816629	0.00477365	0.00484039	0.0292834
S39425_SI	2R	11968674	11970898	Dg	CG18250	2R:11968674..11986042(-1)	CG18250:14	Dg:14	3	FBgn0034072	FBpp0086394;FBpp0086395;FBpp0086396	FBtr0087256;FBtr0087257;FBtr0087258	3.70276	0.0576678	3.83405	37.7462	3.05588	0.0350805	3.16136	0.109029	1.91113	2.17869	1.7128	1.95259	5.95386e-11	7.14755e-12	3.50416e-10	2.98553e-11
S39456_SI	2R	11999488	11999646	Asph	FBgn0034075	2R:11997990..12004503(1)	FBgn0034075:3	Asph:3	3	FBgn0034075	FBpp0086358;FBpp0086359;FBpp0289802	FBtr0087219;FBtr0087220;FBtr0300575	3.74809	0.193115	4.55024	111.986	3.5454	0.253875	3.97036	0.110676	1.2172	2.68841	0.808788	1.78636	0.18921	2.04256e-07	0.110625	0.000172475
S39791_SI	2R	12444124	12445988	Syn2	CG4905	2R:12439765..12445988(1)	CG4905:10	Syn2:10	5	FBgn0034135	FBpp0086240;FBpp0086241;FBpp0086242;FBpp0086243;FBpp0086244	FBtr0087093;FBtr0087094;FBtr0087095;FBtr0087096;FBtr0087097	3.52951	0.0368353	3.4685	33.3785	3.28881	0.0625851	3.31439	0.126515	1.27114	1.19659	1.23303	1.16072	0.0102007	0.0775271	0.0130884	0.10926
S39830_SI	2R	12478158	12478267	CG8306	CG8306	2R:12477024..12482218(-1)	CG8306:3	CG8306:3	1	FBgn0034142	FBpp0086266	FBtr0087120	3.42506	0.227676	3.49498	34.8851	3.03192	0.12234	3.08695	0.178234	1.50286	1.58269	1.41237	1.4874	0.0905961	0.0595705	0.119381	0.0777149
S39832_SI	2R	12481588	12482218	CG8306	CG8306	2R:12477024..12482218(-1)	CG8306:1	CG8306:1	1	FBgn0034142	FBpp0086266	FBtr0087120	3.63041	0.165412	4.03507	40.7791	3.39285	0.073414	3.852	0.110888	1.27881	1.9012	0.805648	1.19775	0.0461356	6.99235e-06	0.0444245	0.135677
S39858_SI	2R	12519768	12519955	Alk	CG8250	2R:12513590..12525279(-1)	CG8250:5	Alk:5	1	FBgn0040505	FBpp0086264	FBtr0087118	3.34072	0.361924	4.03545	75.189	3.00243	0.15502	3.60669	0.18588	1.45775	2.80678	0.792936	1.52674	0.0652535	3.45139e-06	0.124775	0.017961
S39920_SI	2R	12639001	12641042	unc-104	FBgn0034155	2R:12639001..12660002(-1)	FBgn0034155:1	unc-104:1	4	FBgn0034155	FBpp0086227;FBpp0112000;FBpp0112001;FBpp0112002	FBtr0087079;FBtr0113087;FBtr0113088;FBtr0113089	5.89359	0.0706482	6.01783	266.577	5.77008	0.0200291	5.72272	0.121544	1.13346	1.2813	1.18192	1.33608	0.118514	0.00281061	0.0161814	0.000243427
S39931_SI	2R	12644738	12645034	unc-104	FBgn0034155	2R:12639001..12660002(-1)	FBgn0034155:10	unc-104:10	4	FBgn0034155	FBpp0086227;FBpp0112000;FBpp0112001;FBpp0112002	FBtr0087079;FBtr0113087;FBtr0113088;FBtr0113089	4.98625	0.119627	4.99278	180.857	4.75124	0.113227	4.82729	0.0813863	1.26618	1.26793	1.17563	1.17726	0.0125623	0.0163796	0.0724206	0.0846569
S39934_SI	2R	12645498	12645907	unc-104	FBgn0034155	2R:12639001..12660002(-1)	FBgn0034155:13	unc-104:13	4	FBgn0034155	FBpp0086227;FBpp0112000;FBpp0112001;FBpp0112002	FBtr0087079;FBtr0113087;FBtr0113088;FBtr0113089	4.58572	0.138177	4.92548	158.035	4.22802	0.12669	4.40234	0.0936824	1.43255	2.00182	1.20596	1.68519	0.000450229	1.22653e-07	0.0453534	3.58502e-06
S40060_SI	2R	12818704	12818783	Pkc53E	FBgn0003091	2R:12812459..12830668(1)	FBgn0003091:6	Pkc53E:6	3	FBgn0003091	FBpp0086197;FBpp0086198;FBpp0111731	FBtr0087048;FBtr0087049;FBtr0112819	4.57228	0.337489	3.633	48.8945	4.10487	0.313125	4.05329	0.16843	1.61638	0.609863	1.73653	0.655196	0.0598281	0.0772198	0.022592	0.094358
S40094_SI	2R	12873576	12873716	Cbp53E	CG6702	2R:12861465..12883566(1)	CG6702:6	Cbp53E:6	1	FBgn0004580	FBpp0086204	FBtr0087056	5.13747	0.109974	5.79098	287.386	5.30716	0.0342023	5.38558	0.0547256	0.847406	1.62575	0.782921	1.50204	0.00677781	2.98437e-08	6.61272e-05	1.74905e-07
S40122_SI	2R	12898659	12899053	CG15609	FBgn0034180	2R:12895409..12903391(-1)	FBgn0034180:10	CG15609:10	6	FBgn0034180	FBpp0086170;FBpp0113117;FBpp0113118;FBpp0113119;FBpp0113120;FBpp0113121	FBtr0087019;FBtr0114625;FBtr0114626;FBtr0114627;FBtr0114628;FBtr0114629	3.45458	0.148113	3.54335	37.1413	3.29399	0.032455	3.7013	0.0272216	1.18319	1.2841	0.787397	0.854555	0.0858321	0.0109782	0.0038987	0.0917721
S40127_SI	2R	12902454	12902707	CG15609	FBgn0034180	2R:12895409..12903391(-1)	FBgn0034180:18	CG15609:18	4	FBgn0034180	FBpp0086170;FBpp0113119;FBpp0113120;FBpp0113121	FBtr0087019;FBtr0114627;FBtr0114628;FBtr0114629	3.19877	0.0648894	3.20671	34.1487	2.98151	0.157319	3.47869	0.0797557	1.23436	1.26331	0.755272	0.772984	0.078102	0.0887354	0.0126507	0.0250341
S4019_SI	2L	7471536	7472493	CG6055	FBgn0031918	2L:7466546..7472493(1)	FBgn0031918:2	CG6055:2	1	FBgn0031918	FBpp0079077	FBtr0079449	2.06593	0.231427	0.770071	2.82992	1.32107	0.29108	1.44961	0.154769	2.09166	0.580698	1.87342	0.520108	0.000513921	0.0129333	0.00159684	0.00130885
S40264_SI	2R	13162915	13163568	mbl	FBgn0053197	2R:13153058..13263374(1)	FBgn0053197:2	mbl:2	7	FBgn0261642	FBpp0086143;FBpp0086144;FBpp0086145;FBpp0086146;FBpp0288737;FBpp0288738;FBpp0290697	FBtr0086991;FBtr0086992;FBtr0086993;FBtr0086994;FBtr0290298;FBtr0290299;FBtr0301482	6.17614	0.187373	5.14436	389.098	5.48398	0.0554699	5.71016	0.159675	2.02193	0.712018	1.59966	0.563316	6.5987e-07	0.00642707	5.82689e-05	1.25255e-05
S40273_SI	2R	13261323	13263374	mbl	FBgn0053197	2R:13153058..13263374(1)	FBgn0053197:13	mbl:13	2	FBgn0261642	FBpp0086146;FBpp0288738	FBtr0086994;FBtr0290299	3.50869	0.188147	4.45083	73.9303	3.25205	0.119107	3.87602	0.0897691	1.30369	3.3242	0.69979	1.78436	0.0151792	4.29515e-11	0.000319065	2.59068e-06
S40287_SI	2R	13300607	13301274	Prosalpha5	FBgn0016697	2R:13300269..13301274(1)	FBgn0016697:4	ProsMA5:4	2	FBgn0016697	FBpp0086066;FBpp0086067	FBtr0086910;FBtr0086911	4.23549	0.153416	4.94142	110.624	4.45708	0.0607937	4.45695	0.138936	0.807544	1.6224	0.802679	1.61262	0.0664723	0.000276496	0.0461339	0.000126678
S4031_SI	2L	7480952	7481584	CG42533	FBgn0260486	2L:7472505..7495618(-1)	FBgn0260486:8	CG42533:8	1	FBgn0260486	FBpp0290119	FBtr0300897	2.31238	0.262598	3.03463	23.3991	1.80329	0.410082	2.58233	0.194995	1.62092	3.25998	0.771899	1.55244	0.00773501	5.36843e-07	0.141112	0.0177355
S40600_SI	2R	13596114	13596362	CG6424	FBgn0028494	2R:13590840..13606832(-1)	FBgn0028494:3	CG6424:3	1	FBgn0028494	FBpp0290420	FBtr0301202	3.59417	0.172533	3.99307	34.4535	3.03674	0.100972	3.20343	0.3302	1.76078	2.59913	1.43468	2.11777	0.0436277	0.00139225	0.138705	0.00427705
S4064_SI	2L	7644924	7645997	CG13792	CG13792	2L:7643527..7645997(-1)	CG13792:1	CG13792:1	1	FBgn0031927	FBpp0079143	FBtr0079520	2.74383	0.16352	2.75005	25.7967	2.43766	0.248172	2.98847	0.107826	1.34431	1.33952	0.787396	0.784588	0.0224795	0.0296165	0.0505226	0.0806291
S40964_SI	2R	14277847	14277967	CG15068	CG15068	2R:14277847..14278114(-1)	CG15068:2	CG15068:2	1	FBgn0040733	FBpp0085906	FBtr0086727	6.20352	0.148934	5.12666	149.219	5.83124	0.217947	5.75633	0.204128	1.44069	0.487492	1.55295	0.525477	0.0241709	0.000156325	0.00367045	0.000264744
S41059_SI	2R	14414937	14415305	CG10924	FBgn0034356	2R:14414937..14423263(1)	FBgn0034356:1	CG10924:1	1	FBgn0034356	FBpp0085878	FBtr0086699	-0.717121		4.66468	23.2156	0.32736	1.06779	1.78105	0.368977	0.0611424	53.8466	0.0195653	17.2306	0.123823	4.00172e-09	0.000301437	4.99265e-07
S41061_SI	2R	14420177	14423263	CG10924	FBgn0034356	2R:14414937..14423263(1)	FBgn0034356:3	CG10924:3	2	FBgn0034356	FBpp0085878;FBpp0112006	FBtr0086699;FBtr0113093	0.158222	0.280752	4.02288	21.1432	0.98743	0.350595	1.53414	0.122601	0.429669	20.1341	0.258144	12.0965	0.000138103	3.1766e-13	3.02581e-08	3.86978e-12
S4111_SI	2L	7698725	7698992	TepII	CG7052	2L:7693800..7701585(-1)	CG7052:4	TepII:4	5	FBgn0041182	FBpp0079133;FBpp0079134;FBpp0079135;FBpp0079136;FBpp0079137	FBtr0079510;FBtr0079511;FBtr0079512;FBtr0079513;FBtr0079514	3.91881	0.25747	4.69015	75.0139	4.32698	0.0648127	4.24512	0.0579861	0.680324	1.47294	0.738456	1.5988	0.0182147	0.0512639	0.0425902	0.0100918
S4112_SI	2L	7699055	7699316	TepII	CG7052	2L:7693800..7701585(-1)	CG7052:3	TepII:3	5	FBgn0041182	FBpp0079133;FBpp0079134;FBpp0079135;FBpp0079136;FBpp0079137	FBtr0079510;FBtr0079511;FBtr0079512;FBtr0079513;FBtr0079514	3.67384	0.212053	4.82258	69.4967	3.9174	0.177344	3.89023	0.0177174	0.788183	2.46285	0.818094	2.55631	0.130349	2.55636e-06	0.149049	6.00111e-07
S4113_SI	2L	7699379	7700668	TepII	CG7052	2L:7693800..7701585(-1)	CG7052:2	TepII:2	5	FBgn0041182	FBpp0079133;FBpp0079134;FBpp0079135;FBpp0079136;FBpp0079137	FBtr0079510;FBtr0079511;FBtr0079512;FBtr0079513;FBtr0079514	3.48814	0.253445	4.45851	57.6314	3.7565	0.0701458	3.75746	0.115009	0.781846	2.02672	0.778561	2.01821	0.0753511	4.49027e-05	0.0520871	1.91063e-05
S41177_SI	2R	14615328	14615523	CG15088	FBgn0034381	2R:14615328..14617763(-1)	FBgn0034381:1	CG15088:1	2	FBgn0034381	FBpp0290085;FBpp0290086	FBtr0300863;FBtr0300864	3.56511	0.19719	2.43029	24.3995	3.15131	0.294714	3.05743	0.195947	1.48839	0.489156	1.66012	0.545594	0.0864022	0.00458689	0.020511	0.00814053
S41183_SI	2R	14617248	14617763	CG15088	FBgn0034381	2R:14615328..14617763(-1)	FBgn0034381:8	CG15088:8	2	FBgn0034381	FBpp0290085;FBpp0290086	FBtr0300863;FBtr0300864	3.28365	0.21102	2.23299	15.9559	2.90385	0.283536	2.70328	0.0931046	1.44592	0.498689	1.81041	0.624399	0.0171024	0.000184521	0.000186784	0.00341863
S41248_SI	2R	14702109	14702514	CG15096	CG15096	2R:14695841..14702514(-1)	CG15096:1	CG15096:1	1	FBgn0034394	FBpp0085814	FBtr0086632	2.20675	0.0574808	2.01142	6.47699	1.57617	0.290537	2.71265	0.05346	1.82702	1.50793	0.603076	0.497748	0.00984137	0.103977	0.0253536	0.00430137
S41306_SI	2R	14800948	14800999	sano	FBgn0034408	2R:14765899..14847000(1)	FBgn0034408:5	sano:5	3	FBgn0034408	FBpp0085750;FBpp0085751;FBpp0288739	FBtr0086566;FBtr0086567;FBtr0290300	2.62149	0.176694	2.7629	23.1502	1.28098	1.26859	1.38254	1.55418	2.63968	3.06115	2.72962	3.16545	0.0831369	0.0721341	0.112615	0.0965073
S41339_SI	2R	14909830	14911188	5-HT1B	FBgn0004572	2R:14909830..14920128(-1)	FBgn0004572:1	5-HT1B:1	2	FBgn0004572	FBpp0085783;FBpp0289709	FBtr0086599;FBtr0300482	2.79871	0.115895	2.95043	9.87948	2.51779	0.110781	2.49116	0.0906874	1.3255	1.53631	1.36257	1.57928	0.0357243	0.00267052	0.0126918	0.000792686
S4141_SI	2L	7714069	7714378	CG33296	FBgn0053296	2L:7714069..7716645(-1)	FBgn0053296:1	CG33296:1	1	FBgn0053296	FBpp0291681	FBtr0302519	3.87172	0.0643536	2.72495	6.76467	3.23166	0.161039	3.21828	0.162688	1.8831	0.598128	1.90532	0.605186	0.000719792	0.010039	0.00024949	0.00745769
S4145_SI	2L	7715165	7715619	CG33296	FBgn0053296	2L:7714069..7716645(-1)	FBgn0053296:5	CG33296:5	1	FBgn0053296	FBpp0291681	FBtr0302519	3.24533	0.100612	1.84388	4.58131	2.41084	0.293193	2.4402	0.165178	2.24873	0.567119	2.22231	0.560456	0.0023345	0.0521111	0.00159125	0.0278997
S4147_SI	2L	7715862	7716025	CG33296	FBgn0053296	2L:7714069..7716645(-1)	FBgn0053296:7	CG33296:7	1	FBgn0053296	FBpp0291681	FBtr0302519	3.9122	0.0614932	2.51185	7.35103	3.22009	0.259937	3.17726	0.375217	1.95445	0.517261	1.98583	0.525565	0.0662842	0.0801177	0.0333762	0.0786603
S41505_SI	2R	15212703	15212994	Rgk1	FBgn0034434	2R:15199898..15212994(-1)	FBgn0034434:10	Rgk1:10	1	FBgn0034434	FBpp0290746	FBtr0301531	3.5524	0.217627	3.61178	90.2259	3.25114	0.124435	3.92514	0.136169	1.36855	1.56802	0.696356	0.797847	0.189118	0.134482	0.0678428	0.169282
S41559_SI	2R	15266929	15267323	CG10062	FBgn0034439	2R:15263230..15267679(1)	FBgn0034439:9	CG10062:9	2	FBgn0034439	FBpp0085710;FBpp0290187	FBtr0086522;FBtr0300965	1.69399	0.314151	-0.391273	1.60122	0.971141	0.108448	1.08636	0.495318	2.13347	0.17004	1.75449	0.139835	0.115583	0.0108328	0.158868	0.00385204
S41695_SI	2R	15370854	15371978	par-1	FBgn0026193	2R:15343679..15371978(1)	FBgn0026193:33	par-1:33	4	FBgn0260934	FBpp0085646;FBpp0085647;FBpp0085652;FBpp0290718	FBtr0086450;FBtr0086451;FBtr0086456;FBtr0301503	4.26194	0.0867478	4.54485	85.3041	4.10891	0.092654	4.40776	0.0626717	1.16539	1.54259	0.865498	1.14563	0.0202405	3.62258e-07	0.016805	0.0382898
S41721_SI	2R	15390584	15391773	CG11007	CG11007	2R:15390584..15391773(1)	CG11007:1	CG11007:1	1	FBgn0034455	FBpp0085660	FBtr0086464	2.62931	0.0601638	2.09719	8.70926	2.3842	0.0575145	2.2769	0.120291	1.2781	0.752782	1.41691	0.834541	0.0633172	0.0405141	0.00376569	0.191768
S41745_SI	2R	15515986	15516575	sm	FBgn0003435	2R:15417414..15519007(-1)	FBgn0003435:15	sm:15	3	FBgn0003435	FBpp0085681;FBpp0099612;FBpp0290824	FBtr0086492;FBtr0100232;FBtr0301609	3.30968	0.146581	3.88864	62.9632	3.09734	0.0306245	3.51451	0.172671	1.2463	2.23927	0.812838	1.46046	0.119817	1.71739e-06	0.103213	0.00492214
S41796_SI	2R	15585574	15586016	Obp56a	CG11797	2R:15585228..15586016(1)	CG11797:2	Obp56a:2	1	FBgn0034468	FBpp0085672	FBtr0086476	0.814647	0.696272	1.94214	24.4813	2.57092	0.179628	-0.188679	0.431263	0.196713	0.529221	3.95636	10.6439	5.14128e-06	0.0848447	0.00309617	8.20304e-07
S41806_SI	2R	15601038	15601481	Obp56f	FBgn0043533	2R:15600919..15601481(1)	FBgn0043533:2	Obp56f:2	1	FBgn0043533	FBpp0085635	FBtr0086328	0.0795618	0.644683	1.86801	3.83898	0.813884	0.46317	1.044	0.505918	0.384493	2.79225	0.298379	2.16687	0.109929	0.0185636	0.0213435	0.0507362
S41948_SI	2R	15868574	15868780	CG8654	CG8654	2R:15868574..15872262(1)	CG8654:1	CG8654:1	1	FBgn0034479	FBpp0085642	FBtr0086340	2.14656	0.190511	2.33498	5.09214	1.63924	0.158204	1.72715	0.241227	1.6695	2.16522	1.50861	1.95656	0.110619	0.0360767	0.161244	0.0512767
S42064_SI	2R	16209183	16211729	CG8920	FBgn0027529	2R:16193796..16213478(1)	FBgn0027529:5	CG8920:5	5	FBgn0027529	FBpp0085591;FBpp0085592;FBpp0085593;FBpp0290425;FBpp0290426	FBtr0086279;FBtr0086280;FBtr0086281;FBtr0301207;FBtr0301208	3.25179	0.0643127	2.86044	28.0444	2.99771	0.041572	3.05511	0.0605869	1.2905	0.872608	1.21754	0.823267	0.000681295	0.0827187	0.00370571	0.00749223
S42069_SI	2R	16212894	16213042	CG8920	FBgn0027529	2R:16193796..16213478(1)	FBgn0027529:10	CG8920:10	2	FBgn0027529	FBpp0085591;FBpp0085592	FBtr0086279;FBtr0086280	3.86964	0.111381	2.94538	29.0624	3.46704	0.282198	3.34874	0.141231	1.46175	0.592761	1.67862	0.680703	0.133893	0.0628631	0.0303377	0.133018
S42092_SI	2R	16352431	16352582	CG12484	FBgn0086604	2R:16311840..16366459(1)	FBgn0086604:8	CG12484:8	4	FBgn0086604	FBpp0111686;FBpp0111687;FBpp0111688;FBpp0271792	FBtr0112774;FBtr0112775;FBtr0112776;FBtr0273284	3.59713	0.194459	2.57345	27.2169	2.98952	0.152042	3.0981	0.106976	1.84863	0.654711	1.66429	0.589428	0.000669213	0.0249764	0.00216093	0.00276137
S42109_SI	2R	16392788	16393265	Obp57a	FBgn0043535	2R:16392672..16393265(1)	FBgn0043535:2	Obp57a:2	1	FBgn0043535	FBpp0085606	FBtr0086294	3.78401	0.0907032	4.28583	31.5325	3.34911	0.0947813	3.39056	0.218109	1.54491	2.59173	1.45988	2.44909	0.00709361	2.59068e-06	0.00845375	1.88794e-06
S42239_SI	2R	16550958	16551373	Fem-1	FBgn0034542	2R:16549979..16554748(-1)	FBgn0034542:3	Fem-1:3	2	FBgn0034542	FBpp0085558;FBpp0085559	FBtr0086245;FBtr0086246	3.17978	0.0597234	4.33997	70.4596	3.33339	0.0441778	3.44829	0.0799432	0.858176	2.73891	0.763735	2.4375	0.197338	2.71992e-09	0.0100968	6.93747e-09
S42244_SI	2R	16554424	16554748	Fem-1	FBgn0034542	2R:16549979..16554748(-1)	FBgn0034542:8	Fem-1:8	1	FBgn0034542	FBpp0085558	FBtr0086245	1.62464	0.382265	3.15974	36.8269	2.26376	0.388292	2.19322	0.368445	0.527976	2.34733	0.569249	2.53083	0.0289093	0.00433215	0.0361511	0.00118771
S4236_SI	2L	7794148	7794526	LKR	CG7144	2L:7791406..7795958(-1)	CG7144:4	CG7144:4	1	FBgn0025687	FBpp0079118	FBtr0079495	1.54257	0.211188	1.62703	1.70368	1.07802	0.109641	0.931839	0.101962	1.61017	1.86705	1.86405	2.16144	0.132645	0.0920267	0.0272402	0.0198053
S42378_SI	2R	16882951	16883616	Pros29	FBgn0261394	2R:16882372..16883616(1)	FBgn0261394:3	Pros29:3	1	FBgn0261394	FBpp0071451	FBtr0071522	4.08153	0.118568	4.61609	98.8166	4.34771	0.0719472	4.37573	0.187082	0.769194	1.3081	0.739407	1.25745	0.0246378	0.0344839	0.00737339	0.0434368
S4237_SI	2L	7794592	7794768	LKR	CG7144	2L:7791406..7795958(-1)	CG7144:3	CG7144:3	1	FBgn0025687	FBpp0079118	FBtr0079495	2.10057	0.226302	2.25587	2.26227	1.20215	0.20867	0.822432	0.316172	2.46519	2.86816	4.72511	5.49749	0.0400253	0.0237939	0.00366894	0.00241638
S42552_SI	2R	17072023	17072526	tud	CG9450	2R:17070937..17079903(1)	CG9450:3	tud:3	1	FBgn0003891	FBpp0071508	FBtr0071582	3.00281	0.200053	3.62451	54.3936	2.6319	0.287304	3.24795	0.168864	1.43304	2.63873	0.786063	1.44741	0.0111461	2.39607e-07	0.0743811	0.0100033
S42557_SI	2R	17075879	17076078	tud	CG9450	2R:17070937..17079903(1)	CG9450:8	tud:8	1	FBgn0003891	FBpp0071508	FBtr0071582	4.04721	0.125095	4.53304	82.5633	3.80968	0.211338	4.19726	0.0926389	1.25634	2.03229	0.862923	1.39589	0.0436181	1.03898e-06	0.189221	0.00434932
S42558_SI	2R	17076132	17079903	tud	CG9450	2R:17070937..17079903(1)	CG9450:9	tud:9	1	FBgn0003891	FBpp0071508	FBtr0071582	4.17842	0.0178035	4.40349	85.9314	4.10813	0.0445826	4.26069	0.00722229	1.07224	1.34371	0.921111	1.15432	0.0583896	1.61313e-08	0.0155948	0.000215962
S42888_SI	2R	17585893	17586105	HmgZ	CG17921	2R:17585056..17591993(-1)	CG17921:2	HmgZ:2	2	FBgn0010228	FBpp0071590;FBpp0071591	FBtr0071673;FBtr0071674	5.60742	0.126753	6.13337	276.004	5.72101	0.0497974	5.78853	0.115961	0.897205	1.50991	0.835114	1.40542	0.173261	1.30906e-05	0.0138363	5.69861e-05
S42941_SI	2R	17677797	17678742	lox2	CG4402	2R:17677121..17679160(-1)	CG4402:2	lox2:2	1	FBgn0034660	FBpp0071659	FBtr0071745	3.30051	0.0296179	3.09588	6.68015	2.73222	0.239292	2.84908	0.206919	1.73397	1.42551	1.54506	1.27021	0.000471885	0.0305613	0.00216649	0.12834
S4319_SI	2L	7987113	7988327	pes	FBgn0031969	2L:7987113..7994182(-1)	FBgn0031969:1	pes:1	2	FBgn0031969	FBpp0113042;FBpp0289420	FBtr0114550;FBtr0300183	3.36697	0.0718168	3.37765	25.4189	3.2479	0.0904516	3.28763	0.017952	1.12549	1.13615	1.08453	1.0948	0.0570509	0.0520766	0.189773	0.165104
S43203_SI	2R	18260282	18260610	CG11206	FBgn0034720	2R:18221009..18260610(-1)	FBgn0034720:17	CG11206:17	2	FBgn0034720	FBpp0071757;FBpp0112020	FBtr0071846;FBtr0113107	3.31352	0.131594	3.90128	31.6629	2.99815	0.212079	3.1233	0.124917	1.35831	2.43746	1.21027	2.17181	0.0162831	1.97797e-07	0.130536	7.14341e-07
S43228_SI	2R	18296288	18296693	ventrally-expressed-protein-D	FBgn0053200	2R:18296156..18296693(1)	FBgn0053200:2	ventrally-expressed-protein-D:2	1	FBgn0053200	FBpp0071737	FBtr0071826	3.53185	0.0702611	3.3594	13.7004	2.9347	0.176643	2.82581	0.0186281	1.80213	1.56514	2.02944	1.76256	0.00110477	0.0267536	7.20376e-05	0.00315889
S43281_SI	2R	18367252	18369024	CG4752	CG4752	2R:18365892..18370559(1)	CG4752:4	CG4752:4	1	FBgn0034733	FBpp0071743	FBtr0071832	2.93018	0.120584	1.73571	9.40765	2.31129	0.134926	2.03695	0.134349	1.85589	0.559463	2.43972	0.735459	1.04845e-05	6.56638e-05	1.12672e-08	0.016363
S43282_SI	2R	18369090	18370290	CG4752	CG4752	2R:18365892..18370559(1)	CG4752:5	CG4752:5	1	FBgn0034733	FBpp0071743	FBtr0071832	3.21227	0.150956	1.94669	13.8488	2.67464	0.155159	2.45129	0.247225	1.71187	0.480906	2.10806	0.592205	0.000397446	2.27065e-05	1.57035e-06	0.000776728
S43283_SI	2R	18370349	18370559	CG4752	CG4752	2R:18365892..18370559(1)	CG4752:6	CG4752:6	1	FBgn0034733	FBpp0071743	FBtr0071832	3.56067	0.187312	2.25894	11.6189	2.94115	0.0844163	2.68849	0.106193	1.87909	0.506692	2.41485	0.651158	0.0182899	0.0150612	0.000520405	0.111638
S43286_SI	2R	18373462	18376323	CG4554	CG4554	2R:18370846..18379538(1)	CG4554:3	CG4554:3	1	FBgn0034734	FBpp0071744	FBtr0071833	0.399011	0.195854	0.380314	1.33307	-0.177175	0.307759	0.0857043	0.182244	1.74816	1.69497	1.37058	1.32888	0.00345178	0.0077321	0.0899125	0.147406
S43348_SI	2R	18507310	18508664	CG33143	CG33143	2R:18501835..18521590(1)	CG33143:2	CG33143:2	1	FBgn0053143	FBpp0071769	FBtr0071858	1.93908	0.120421	2.53254	11.7788	2.09178	0.0343914	2.26478	0.0524636	0.862712	1.56194	0.725208	1.31299	0.179032	0.000266569	0.0014011	0.013243
S43677_SI	2R	18806688	18808170	Nup214	CG3820	2R:18806459..18812255(-1)	CG3820:7	Nup214:7	1	FBgn0010660	FBpp0071905	FBtr0071996	1.85924	0.142966	1.11964	5.24268	1.46481	0.25521	1.52225	0.296596	1.46485	0.719517	1.36983	0.672845	0.0613385	0.134966	0.0869002	0.0556725
S43766_SI	2R	18981234	18981785	CG9876	CG9876	2R:18977626..18981785(-1)	CG9876:1	CG9876:1	1	FBgn0034821	FBpp0071889	FBtr0071979	-0.316563	0.441598	1.70505	3.74967	0.351067	0.778684	0.449377	0.429822	0.449402	3.22846	0.46388	3.33247	0.158932	0.00543608	0.0724467	0.0058248
S4382_SI	2L	8061570	8067555	poe	CG14472	2L:8054322..8071591(-1)	CG14472:6	poe:6	1	FBgn0011230	FBpp0079167	FBtr0079545	2.42765	0.217969	3.45521	43.4746	2.18681	0.233783	2.67236	0.110813	1.27196	3.50335	0.793368	2.18518	0.0722271	7.81888e-10	0.0466807	7.03387e-07
S4383_SI	2L	8067625	8068152	poe	CG14472	2L:8054322..8071591(-1)	CG14472:5	poe:5	1	FBgn0011230	FBpp0079167	FBtr0079545	2.10735	0.422528	3.43464	44.7429	1.77358	0.322866	2.4725	0.226385	1.43933	5.27893	0.72731	2.6675	0.194837	2.26905e-07	0.116007	0.000179149
S4384_SI	2L	8068214	8070380	poe	CG14472	2L:8054322..8071591(-1)	CG14472:4	poe:4	1	FBgn0011230	FBpp0079167	FBtr0079545	1.6618	0.393026	3.03332	34.7255	1.23951	0.246403	2.01643	0.0662757	1.57647	5.92653	0.737741	2.77345	0.0243962	8.33636e-10	0.0420852	2.67836e-06
S43901_SI	2R	19277242	19277464	CG3530	FBgn0028497	2R:19276524..19284202(-1)	FBgn0028497:3	CG3530:3	3	FBgn0028497	FBpp0071937;FBpp0071938;FBpp0111853	FBtr0072028;FBtr0072029;FBtr0112940	3.7606	0.153881	3.03973	30.7889	3.37677	0.0927639	3.42776	0.196702	1.47608	0.722141	1.38654	0.678335	0.096011	0.184025	0.122188	0.0920189
S43903_SI	2R	19277828	19278340	CG3530	FBgn0028497	2R:19276524..19284202(-1)	FBgn0028497:5	CG3530:5	3	FBgn0028497	FBpp0071937;FBpp0071938;FBpp0111853	FBtr0072028;FBtr0072029;FBtr0112940	3.39439	0.190253	2.74874	21.5955	3.0531	0.187957	3.09446	0.242806	1.41006	0.731814	1.33908	0.694978	0.0730462	0.144118	0.0907646	0.0690415
S43919_SI	2R	19299859	19300317	CG9812	FBgn0034860	2R:19299859..19307207(-1)	FBgn0034860:1	CG9812:1	2	FBgn0034860	FBpp0071934;FBpp0071935	FBtr0072025;FBtr0072026	6.04784	0.0770649	5.96663	204.045	5.67378	0.0174234	5.75754	0.0844916	1.45675	1.34141	1.3363	1.2305	2.72399e-06	0.000168807	3.17756e-05	0.00272734
S43927_SI	2R	19306997	19307207	CG9812	FBgn0034860	2R:19299859..19307207(-1)	FBgn0034860:7	CG9812:7	2	FBgn0034860	FBpp0071934;FBpp0071935	FBtr0072025;FBtr0072026	5.48903	0.0666513	5.36258	149.571	5.13688	0.0636186	5.10055	0.117579	1.42259	1.25893	1.46982	1.30073	0.000257499	0.0218846	3.03854e-05	0.00463797
S44301_SI	2R	19810164	19810379	kcc	CG5594	2R:19795651..19812619(1)	CG5594:16	CG5594:16	4	FBgn0261794	FBpp0072045;FBpp0072046;FBpp0072047;FBpp0072048	FBtr0072136;FBtr0072137;FBtr0072138;FBtr0072139	5.60907	0.0669805	5.23951	255.466	5.47837	0.058172	5.37463	0.0477936	1.14027	0.788001	1.26528	0.87439	0.0690194	0.00189492	0.000545296	0.0593223
S44439_SI	2R	19890995	19891234	Unc-89	FBgn0053519	2R:19883066..19901384(-1)	FBgn0053519:19	Unc-89:19	2	FBgn0053519	FBpp0099963;FBpp0112375	FBtr0091464;FBtr0113464	2.92159	0.256242	3.04592	37.9584	2.27225	0.270504	2.54375	0.247375	1.91139	2.11941	1.46157	1.62062	0.00663453	0.00269238	0.0943317	0.0359703
S44442_SI	2R	19892312	19892386	Unc-89	FBgn0053519	2R:19883066..19901384(-1)	FBgn0053519:22	Unc-89:22	2	FBgn0053519	FBpp0099963;FBpp0112375	FBtr0091464;FBtr0113464	2.69257	0.374008	2.62089	20.8914	1.6243	0.935258	1.79641	0.695495	2.41283	2.16203	2.14562	1.92259	0.0308927	0.0620153	0.0518845	0.103526
S44513_SI	2R	19936946	19937820	sei	CG3182	2R:19936728..19940562(1)	CG3182:2	sei:2	2	FBgn0003353	FBpp0072078;FBpp0072079	FBtr0072169;FBtr0072170	3.07604	0.134267	3.0078	20.1169	2.79888	0.0917276	2.84326	0.11845	1.32432	1.2314	1.26364	1.17498	0.0181479	0.104487	0.0326014	0.182709
S44573_SI	2R	19964961	19965746	Mlp60A	FBgn0259209	2R:19962536..19965746(1)	FBgn0259209:10	Mlp60A:10	1	FBgn0259209	FBpp0288975	FBtr0299697	1.77672	0.402859	0.444123	5.50053	1.14286	0.368553	1.13342	0.387367	1.91021	0.536412	1.91103	0.536642	0.106323	0.0946183	0.0735243	0.0760987
S44698_SI	2R	20100014	20103108	CG30419	FBgn0050419	2R:20100014..20117311(-1)	FBgn0050419:1	CG30419:1	1	FBgn0050419	FBpp0072182	FBtr0072275	2.58272	0.0802924	2.5667	11.9037	2.26848	0.0379005	2.40235	0.0747176	1.37196	1.34822	1.19815	1.17742	0.00041907	0.00141915	0.0233192	0.0580411
S44751_SI	2R	20283926	20286157	slik	FBgn0035001	2R:20279652..20290245(-1)	FBgn0035001:8	slik:8	6	FBgn0035001	FBpp0072270;FBpp0072271;FBpp0072272;FBpp0072273;FBpp0099900;FBpp0288458	FBtr0072363;FBtr0072364;FBtr0072365;FBtr0072366;FBtr0100470;FBtr0290019	3.10631	0.165814	3.55665	39.8962	2.91435	0.242258	3.37698	0.0615178	1.20203	1.86643	0.769929	1.19549	0.106855	5.20834e-06	0.0116992	0.134847
S44762_SI	2R	20290955	20292050	Mov34	CG3416	2R:20290494..20292050(1)	CG3416:2	Mov34:2	1	FBgn0002787	FBpp0072197	FBtr0072290	3.98214	0.0696388	4.54246	92.0538	4.16075	0.0913148	4.28245	0.0961506	0.835603	1.46333	0.739329	1.29473	0.0635474	0.000318113	0.000880361	0.00642185
S44791_SI	2R	20311449	20312625	CG42383	FBgn0259729	2R:20311449..20312625(-1)	FBgn0259729:1	CG42383:1	1	FBgn0259729	FBpp0289272	FBtr0299995	2.66066	0.318566	2.40928	12.7047	-0.243242	2.53731	0.358272	2.6244	2.98014	2.65204	2.11795	1.88477	0.043862	0.0898554	0.0890267	0.172348
S44843_SI	2R	20413238	20413617	CG4612	CG4612	2R:20411207..20413617(-1)	CG4612:1	CG4612:1	1	FBgn0035016	FBpp0072253	FBtr0072346	4.05304	0.129707	4.75601	76.2214	3.66324	0.151804	4.28459	0.187416	1.47456	2.97318	0.787395	1.58764	0.00180752	3.00331e-09	0.0432373	0.000252895
S44947_SI	2R	20501437	20501494	CG4741	CG4741	2R:20498357..20501879(-1)	CG4741:2	CG4741:2	1	FBgn0035040	FBpp0072244	FBtr0072337	2.44648	0.341732	-0.343035	2.53777	0.96925	0.544466	0.850771	0.2549	4.16095	0.0814567	6.73866	0.131919	0.00883032	0.123684	0.0051181	0.16579
S45045_SI	2R	20666398	20667437	egg	FBgn0086908	2R:20663057..20667437(-1)	FBgn0086908:8	egg:8	1	FBgn0086908	FBpp0111689	FBtr0112777	2.02928	0.186758	2.10724	6.33505	1.49301	0.211772	1.78807	0.14379	1.70683	1.83659	1.27932	1.37657	0.000719379	0.000344186	0.0988413	0.0392886
S45109_SI	2R	20785801	20785882	CG9083	FBgn0035077	2R:20785801..20787028(1)	FBgn0035077:1	CG9083:1	1	FBgn0035077	FBpp0113055	FBtr0114563	2.82313	0.142285	2.96583	44.6337	1.34988	0.558223	1.68519	0.442959	3.93363	5.12692	2.91696	3.80184	0.00512772	0.00415582	0.0188079	0.0143806
S45111_SI	2R	20787056	20788191	CG2857	FBgn0035078	2R:20786926..20788191(-1)	FBgn0035078:2	CG2857:2	1	FBgn0035078	FBpp0072324	FBtr0072419	2.84371	0.144512	2.999	44.4033	1.25445	0.36212	0.868901	1.57359	4.71705	6.13437	4.02318	5.23202	0.0393022	0.0341011	0.00573215	0.00579514
S45115_SI	2R	20791404	20791452	RpL41	FBgn0066084	2R:20790940..20791452(-1)	FBgn0066084:3	RpL41:3	1	FBgn0066084	FBpp0099610	FBtr0100231	7.75919	0.115375	7.20813	1175.97	7.58628	0.125484	7.41766	0.139199	1.18873	0.683756	1.40412	0.807646	0.177743	0.00400429	0.00278952	0.0931655
S45117_SI	2R	20792493	20792712	NaCP60E	FBgn0085434	2R:20779163..20807788(1)	FBgn0085434:8	NaCP60E:8	2	FBgn0085434	FBpp0111582;FBpp0292159	FBtr0112670;FBtr0303040	2.79836	0.182029	3.19552	53.6819	2.51028	0.041994	2.58356	0.172189	1.35049	2.0728	1.24191	1.90614	0.0923256	0.000256168	0.188987	0.000427882
S45125_SI	2R	20796002	20796244	NaCP60E	FBgn0085434	2R:20779163..20807788(1)	FBgn0085434:16	NaCP60E:16	2	FBgn0085434	FBpp0111582;FBpp0292159	FBtr0112670;FBtr0303040	2.04635	0.40696	3.51335	51.1113	1.12588	0.399104	2.44076	0.377339	2.51847	10.5103	0.680747	2.84095	0.0016827	9.90162e-09	0.156947	0.000351608
S45129_SI	2R	20799522	20799696	NaCP60E	FBgn0085434	2R:20779163..20807788(1)	FBgn0085434:20	NaCP60E:20	2	FBgn0085434	FBpp0111582;FBpp0292159	FBtr0112670;FBtr0303040	2.69497	0.457327	3.93165	79.4653	2.04461	0.173258	3.03023	0.228628	2.06817	6.56574	0.764824	2.42805	0.00461666	1.02459e-08	0.124641	0.000179729
S45134_SI	2R	20802173	20802532	NaCP60E	FBgn0085434	2R:20779163..20807788(1)	FBgn0085434:25	NaCP60E:25	2	FBgn0085434	FBpp0111582;FBpp0292159	FBtr0112670;FBtr0303040	3.27274	0.293338	3.63282	65.6125	2.83942	0.2034	3.02585	0.161376	1.56846	2.18454	1.30731	1.82082	0.0136877	8.00322e-05	0.144497	0.00077647
S45212_SI	2R	20873478	20874710	CG3829	FBgn0035091	2R:20873478..20878012(1)	FBgn0035091:1	CG3829:1	1	FBgn0035091	FBpp0072303	FBtr0072396	3.11707	0.0540841	3.42677	30.5598	2.87876	0.118973	3.26662	0.127258	1.26446	1.72542	0.856732	1.16905	0.0186167	7.26114e-06	0.122222	0.125927
S45256_SI	2R	20962920	20963071	gol	FBgn0004919	2R:20960150..20971843(-1)	FBgn0004919:6	gol:6	3	FBgn0004919	FBpp0072361;FBpp0289415;FBpp0289416	FBtr0072459;FBtr0300178;FBtr0300179	4.94776	0.208871	5.08177	195.312	4.58173	0.0961392	4.49535	0.187256	1.46008	1.64969	1.5765	1.78124	0.00751746	0.000849457	0.000539837	6.53945e-05
S45262_SI	2R	20964893	20965529	gol	FBgn0004919	2R:20960150..20971843(-1)	FBgn0004919:9	gol:9	3	FBgn0004919	FBpp0072361;FBpp0289415;FBpp0289416	FBtr0072459;FBtr0300178;FBtr0300179	4.60337	0.0496904	4.64631	125.201	4.16938	0.139813	4.28971	0.0937942	1.53479	1.60092	1.36513	1.42395	6.08812e-07	3.95248e-07	2.18065e-05	1.08066e-05
S45330_SI	3LHet	595420	599027	CG40351	FBgn0040022	3LHet:593050..600636(1)	FBgn0040022:13	CG40351:13	9	FBgn0040022	FBpp0112592;FBpp0112593;FBpp0112594;FBpp0291452;FBpp0291453;FBpp0291454;FBpp0291455;FBpp0291456;FBpp0291457	FBtr0113869;FBtr0113870;FBtr0113871;FBtr0302243;FBtr0302244;FBtr0302245;FBtr0302246;FBtr0302247;FBtr0302248	2.89676	0.115188	3.46156	27.2707	2.6971	0.140292	3.03102	0.145666	1.21921	2.13454	0.871617	1.52599	0.0608963	8.55296e-08	0.192251	0.000118751
S45337_SI	3LHet	687420	688819	CR40354	FBgn0058354	3LHet:687420..688819(1)	FBgn0058354:1	CG40354:1	1	FBgn0058354		FBtr0302346	0.842233	0.250915	0.807865	2.46937	0.346395	0.230004	0.367332	0.299004	1.65115	1.61954	1.5907	1.56025	0.03172	0.0640419	0.0260789	0.0582777
S45392_SI	3LHet	2410017	2410075	Dbp80	CG17023-2410075	3LHet:2409841..2544176(1)	CG17023:2410017-2410075	Dbp80:2	3	FBgn0024804	FBpp0112437;FBpp0112438;FBpp0112439	FBtr0113714;FBtr0113715;FBtr0113716	4.00024	0.146945	4.24384	36.1757	3.38822	0.523118	3.5587	0.319752	1.70398	2.16147	1.50736	1.91205	0.0563127	0.0117436	0.149232	0.0313854
S45488_SI	3R	111731	111930	cpx	FBgn0041605	3R:105906..128309(1)	FBgn0041605:17	cpx:17	1	FBgn0041605	FBpp0112255	FBtr0113343	4.45798	0.242115	4.80135	143.651	3.92105	0.53059	3.9784	0.452935	1.60502	2.21808	1.52596	2.10882	0.119219	0.0137479	0.134831	0.0138033
S45496_SI	3R	121290	121422	cpx	FBgn0041605	3R:105906..128309(1)	FBgn0041605:25	cpx:25	21	FBgn0041605	FBpp0078537;FBpp0078538;FBpp0078539;FBpp0078540;FBpp0078541;FBpp0078542;FBpp0099936;FBpp0099938;FBpp0112249;FBpp0112250;FBpp0112251;FBpp0112252;FBpp0112253;FBpp0112255;FBpp0290013;FBpp0290014;FBpp0290982;FBpp0290983;FBpp0290984;FBpp0290985;FBpp0290986	FBtr0078897;FBtr0078898;FBtr0078899;FBtr0078900;FBtr0078901;FBtr0078902;FBtr0100499;FBtr0100500;FBtr0113337;FBtr0113338;FBtr0113339;FBtr0113340;FBtr0113341;FBtr0113343;FBtr0300789;FBtr0300790;FBtr0301768;FBtr0301769;FBtr0301770;FBtr0301771;FBtr0301772	6.32516	0.182851	6.99125	954.021	6.09774	0.0758578	6.61292	0.210309	1.26883	2.44641	0.747073	1.44042	0.0586822	4.93276e-08	0.00910116	0.00175472
S45497_SI	3R	123210	124307	cpx	FBgn0041605	3R:105906..128309(1)	FBgn0041605:26	cpx:26	20	FBgn0041605	FBpp0078537;FBpp0078538;FBpp0078539;FBpp0078540;FBpp0078541;FBpp0099936;FBpp0099938;FBpp0112249;FBpp0112250;FBpp0112251;FBpp0112252;FBpp0112253;FBpp0112255;FBpp0290013;FBpp0290014;FBpp0290982;FBpp0290983;FBpp0290984;FBpp0290985;FBpp0290986	FBtr0078897;FBtr0078898;FBtr0078899;FBtr0078900;FBtr0078901;FBtr0100499;FBtr0100500;FBtr0113337;FBtr0113338;FBtr0113339;FBtr0113340;FBtr0113341;FBtr0113343;FBtr0300789;FBtr0300790;FBtr0301768;FBtr0301769;FBtr0301770;FBtr0301771;FBtr0301772	6.5059	0.100388	7.23569	949.197	6.2392	0.0396257	6.72022	0.133029	1.30989	2.7101	0.804654	1.66479	0.00571781	2.08654e-10	0.016023	3.1902e-06
S45543_SI	3R	185510	186009	CG1090	CG1090-186009	3R:185510..192577(1)	CG1090:185510-186009	CG1090:1	2	FBgn0037238	FBpp0078551;FBpp0078552	FBtr0078911;FBtr0078912	3.37941	0.194964	3.89773	41.1109	3.01775	0.238904	3.62139	0.236465	1.42787	2.38552	0.779204	1.3018	0.0348925	1.44624e-05	0.140662	0.116331
S45547_SI	3R	191424	192577	CG1090	CG1090-192577	3R:185510..192577(1)	CG1090:191424-192577	CG1090:5	2	FBgn0037238	FBpp0078551;FBpp0078552	FBtr0078911;FBtr0078912	4.04662	0.148244	4.91591	61.0329	3.78364	0.0791581	4.28687	0.222231	1.30875	3.09776	0.777864	1.84118	0.0392978	2.834e-09	0.0421333	9.8484e-06
S45715_SI	3R	536620	537915	CG31534	FBgn0051534	3R:531458..537915(1)	FBgn0051534:10	CG31534:10	4	FBgn0051534	FBpp0078505;FBpp0078506;FBpp0271883;FBpp0271884	FBtr0078865;FBtr0078866;FBtr0273375;FBtr0273376	3.662	0.032799	3.88802	45.6865	3.43086	0.074248	3.76312	0.0920152	1.25818	1.58043	0.901282	1.13212	0.00372584	2.81314e-06	0.190567	0.126493
S45793_SI	3R	743119	743853	Cdep	FBgn0051536	3R:736278..771298(1)	FBgn0051536:3	Cdep:3	2	FBgn0051536	FBpp0078481;FBpp0110258	FBtr0078840;FBtr0110958	2.79925	0.196619	3.33497	34.2178	2.5116	0.176865	3.07665	0.102358	1.33813	2.25884	0.765792	1.2927	0.0223648	4.33469e-07	0.0172615	0.0411551
S45860_SI	3R	1028382	1028575	cno	FBgn0259212	3R:998392..1043147(-1)	FBgn0259212:19	cno:19	3	FBgn0259212	FBpp0288987;FBpp0288988;FBpp0289752	FBtr0299709;FBtr0299710;FBtr0300525	1.67357	0.239318	2.83567	15.567	0.86354	0.00287229	2.35651	0.207804	3.44162	10.8293	0.507158	1.59581	0.00642707	3.23098e-07	0.00498448	0.0699715
S45949_SI	3R	1175190	1175378	l(3)82Fd	FBgn0013576	3R:1098665..1176165(-1)	FBgn0013576:42	l(3)82Fd:42	1	FBgn0013576	FBpp0271941	FBtr0273433	3.396	0.479748	4.18952	86.8163	3.11143	0.16539	3.7104	0.0324426	1.43303	2.91601	0.794084	1.61585	0.166276	5.90025e-06	0.0903507	0.0146559
S46023_SI	3R	1281024	1281091	CG14669	FBgn0037326	3R:1240275..1283322(1)	FBgn0037326:7	CG14669:7	1	FBgn0037326	FBpp0078328	FBtr0078679	2.29481	0.224603	2.49679	18.2149	1.46629	0.60288	1.3624	0.718499	2.10014	2.59408	2.07477	2.56274	0.0818154	0.0401695	0.0316555	0.0152315
S46035_SI	3R	1294411	1294752	CG12162	FBgn0037329	3R:1293515..1295288(1)	FBgn0037329:4	CG12162:4	2	FBgn0037329	FBpp0078329;FBpp0078330	FBtr0078680;FBtr0078681	3.50735	0.0772183	2.64737	19.7888	3.21978	0.0331377	2.94667	0.360479	1.33564	0.566798	1.67657	0.711478	0.18477	0.0093725	0.00352473	0.164845
S46098_SI	3R	1356924	1357065	Itp-r83A	CG1063	3R:1342862..1364584(1)	CG1063:10	Itp-r83A:10	2	FBgn0010051	FBpp0078335;FBpp0078336	FBtr0078686;FBtr0078687	1.20449	0.693098	3.07752	17.6152	1.82023	0.178404	2.01876	0.359308	0.632373	3.61043	0.498286	2.84488	0.110168	0.00198607	0.0190175	0.00496028
S46343_SI	3R	1615492	1616546	Rpn5	FBgn0028690	3R:1615211..1617291(1)	FBgn0028690:2	Rpn5:2	1	FBgn0028690	FBpp0078278	FBtr0078629	3.81698	0.0608965	4.67334	92.1753	4.01455	0.0547944	4.19063	0.0757937	0.821027	1.9324	0.687668	1.61852	0.038334	1.73953e-07	7.39562e-05	6.86659e-06
S4639_SI	2L	8324959	8325299	CG7781	CG7781	2L:8321276..8325299(-1)	CG7781:1	CG7781:1	1	FBgn0032021	FBpp0079229	FBtr0079609	4.56106	0.100961	4.55243	97.2629	4.30151	0.090539	4.36438	0.110781	1.29763	1.2818	1.21637	1.20153	0.00925533	0.0184859	0.0335397	0.0621187
S4641_SI	2L	8329050	8329174	CG14275	CG14275	2L:8327458..8332911(1)	CG14275:4	CG14275:4	1	FBgn0032022	FBpp0079223	FBtr0079603	3.62292	0.0833829	3.74077	20.0383	3.2688	0.349135	3.21756	0.360961	1.37583	1.55025	1.43157	1.61306	0.172641	0.0795848	0.082406	0.0351528
S46458_SI	3R	1918721	1919396	Gasp	FBgn0026077	3R:1914951..1926609(-1)	FBgn0026077:2	Gasp:2	1	FBgn0026077	FBpp0078268	FBtr0078619	5.91233	0.081922	6.29638	408.054	6.12679	0.0632864	6.04799	0.173309	0.807927	1.18401	0.865142	1.26786	0.0246935	0.105098	0.138761	0.00927757
S46498_SI	3R	2037182	2037536	Osi2	CG1148	3R:2036721..2039214(1)	CG1148:2	Osi2:2	2	FBgn0037410	FBpp0078241;FBpp0078242	FBtr0078592;FBtr0078593	3.09156	0.0833888	-0.284874	5.9513	2.47628	0.278463	1.78639	0.271409	1.8099	0.020562	3.59918	0.0408898	0.0786379	7.39201e-06	0.000166972	0.000160339
S46501_SI	3R	2038571	2039214	Osi2	CG1148	3R:2036721..2039214(1)	CG1148:5	Osi2:5	2	FBgn0037410	FBpp0078241;FBpp0078242	FBtr0078592;FBtr0078593	2.83211	0.0983588	-0.725043	5.59338	2.3269	0.259559	1.47177	0.298362	1.6276	0.0154176	3.78458	0.0358499	0.0489255	2.64339e-08	2.3918e-06	1.79528e-06
S4653_SI	2L	8349744	8350197	CG7778	CG7778	2L:8346621..8350197(1)	CG7778:3	CG7778:3	1	FBgn0032025	FBpp0079226	FBtr0079606	3.74285	0.118465	3.14906	25.2935	3.54639	0.158536	3.42141	0.144962	1.21338	0.675912	1.37581	0.766395	0.193678	0.00946101	0.0152437	0.0597302
S46625_SI	3R	2262447	2263656	gpp	FBgn0261972	3R:2232579..2273729(1)	FBgn0261972:4	CG42803:4	4	FBgn0261972	FBpp0292799;FBpp0292800;FBpp0292801;FBpp0292802	FBtr0303787;FBtr0303788;FBtr0303789;FBtr0303790	2.53917	0.0986586	3.22625	27.9752	2.2663	0.176239	2.74333	0.0317039	1.30516	2.64546	0.817913	1.65784	0.051274	1.83545e-07	0.124105	0.000722025
S46697_SI	3R	2473982	2474607	Taf1	FBgn0010355	3R:2472611..2481770(1)	FBgn0010355:5	Taf1:5	4	FBgn0010355	FBpp0081184;FBpp0089369;FBpp0089420;FBpp0290837	FBtr0081684;FBtr0081685;FBtr0081686;FBtr0301622	1.83661	0.281783	2.39567	7.70016	0.849229	0.277127	1.24973	0.428426	2.69697	4.6666	1.74597	3.02107	0.000165767	9.30967e-07	0.0107426	2.59023e-05
S46736_SI	3R	2529936	2530625	Ccp84Aa	CG2360	3R:2529804..2530625(1)	CG2360:2	Ccp84Aa:2	1	FBgn0004783	FBpp0081189	FBtr0081691	2.38829	0.178469	0.404495	4.69171	1.44555	0.310482	1.75747	0.680857	2.51047	0.361723	1.65075	0.237849	0.00670713	0.00518999	0.0513362	0.00020641
S46793_SI	3R	2878057	2878371	Sodh-1	FBgn0024289	3R:2878057..2880264(1)	FBgn0024289:1	Sodh-1:1	1	FBgn0024289	FBpp0081141	FBtr0081627	4.63959	0.10384	3.66941	41.0308	4.25945	0.0879142	4.005	0.301648	1.46464	0.589672	1.83658	0.739417	0.132541	0.0238425	0.00517755	0.192827
S46810_SI	3R	2893134	2893451	CG1965	FBgn0037466	3R:2893134..2897346(1)	FBgn0037466:1	CG1965:1	1	FBgn0037466	FBpp0081148	FBtr0081634	2.54685	0.337237	2.66242	12.2811	2.06691	0.257759	2.10332	0.398399	1.64793	1.78603	1.5331	1.66157	0.0922666	0.0473408	0.092933	0.0464773
S47050_SI	3R	3330236	3330808	alpha-Est9	FBgn0015577	3R:3319819..3330808(-1)	FBgn0015577:6	alpha-Est9:6	2	FBgn0015577	FBpp0291550;FBpp0291551	FBtr0302354;FBtr0302355	2.84994	0.113392	2.94301	15.8702	2.30784	0.0904441	2.6234	0.15728	1.72304	1.90002	1.24867	1.37693	0.000109516	3.49147e-05	0.0668091	0.0152498
S47051_SI	3R	3335065	3336000	alpha-Est8	CG1121	3R:3335065..3341391(-1)	CG1121:4	alpha-Est8:4	1	FBgn0015576	FBpp0081077	FBtr0081553	4.37669	0.0875223	3.92119	49.9157	4.18112	0.066449	3.69321	0.0638511	1.21774	0.771748	1.98343	1.25701	0.0114739	0.00194399	2.72214e-10	0.00346332
S47052_SI	3R	3336247	3337134	alpha-Est8	CG1121	3R:3335065..3341391(-1)	CG1121:3	alpha-Est8:3	1	FBgn0015576	FBpp0081077	FBtr0081553	3.8475	0.0889082	3.46446	31.4569	3.62976	0.0629902	3.32229	0.120679	1.2453	0.847522	1.68669	1.14792	0.0277415	0.130348	1.14645e-06	0.16973
S47053_SI	3R	3337633	3337945	alpha-Est8	CG1121	3R:3335065..3341391(-1)	CG1121:2	alpha-Est8:2	1	FBgn0015576	FBpp0081077	FBtr0081553	3.44624	0.135415	3.24597	18.564	2.94273	0.26954	2.67119	0.107276	1.62777	1.33614	2.17639	1.78647	0.00760378	0.147687	4.18644e-05	0.00254293
S47054_SI	3R	3340884	3341391	alpha-Est8	CG1121	3R:3335065..3341391(-1)	CG1121:1	alpha-Est8:1	1	FBgn0015576	FBpp0081077	FBtr0081553	3.54181	0.101571	3.53582	21.6651	3.23624	0.164888	3.0061	0.271861	1.35035	1.348	1.66996	1.66705	0.061542	0.0893818	0.000531613	0.00130466
S47092_SI	3R	3399265	3399377	CG34127	FBgn0083963	3R:3397848..3465156(-1)	FBgn0083963:2	CG34127:2	1	FBgn0083963	FBpp0290294	FBtr0301072	2.79737	0.258154	2.82537	25.2845	2.10443	0.371164	2.42838	0.347884	1.95538	2.0131	1.41138	1.45303	0.00861061	0.0104949	0.145716	0.147551
S47252_SI	3R	3785474	3786844	dsx	CG11094	3R:3750045..3793130(-1)	CG11094:2	dsx:2	3	FBgn0000504	FBpp0081256;FBpp0081257;FBpp0081258	FBtr0081759;FBtr0081760;FBtr0081761	1.39724	0.235626	2.15775	6.4812	1.0362	0.3108	1.7881	0.114919	1.41856	2.97386	0.687011	1.44024	0.0387763	5.44585e-07	0.0152006	0.03414
S47298_SI	3R	3843930	3847671	CG2747	FBgn0037541	3R:3841932..3856505(-1)	FBgn0037541:3	CG2747:3	4	FBgn0037541	FBpp0081307;FBpp0081308;FBpp0290138;FBpp0290139	FBtr0081817;FBtr0081818;FBtr0300916;FBtr0300917	3.61293	0.0902174	3.88426	51.0287	3.46093	0.0786843	3.5176	0.0706792	1.16529	1.52559	1.10132	1.44185	0.022142	6.46827e-07	0.134547	2.07015e-06
S47303_SI	3R	3852499	3852877	CG2747	FBgn0037541	3R:3841932..3856505(-1)	FBgn0037541:8	CG2747:8	2	FBgn0037541	FBpp0081308;FBpp0290138	FBtr0081818;FBtr0300916	2.84768	0.221532	3.62814	32.5303	2.15323	0.577912	2.24433	0.313094	1.81716	3.95519	1.79039	3.89694	0.0332585	7.53607e-05	0.0465169	7.26357e-05
S47780_SI	3R	4820249	4820561	CG11975	CG11975	3R:4818979..4820561(1)	CG11975:4	CG11975:4	1	FBgn0037648	FBpp0081440	FBtr0081960	2.7775	0.0960056	3.35479	22.0666	3.03034	0.0695374	3.05432	0.205727	0.778031	1.38997	0.748403	1.33704	0.164019	0.0866051	0.0919508	0.0901833
S4792_SI	2L	8517663	8519180	CG13090	CG13090	2L:8517446..8519180(1)	CG13090:2	CG13090:2	1	FBgn0032054	FBpp0079295	FBtr0079683	1.86299	0.11918	1.32959	3.89736	1.61295	0.129295	1.596	0.162373	1.28364	0.75106	1.30016	0.760728	0.141584	0.11607	0.0839958	0.113973
S47935_SI	3R	5180144	5180576	CG33936	CG33936	3R:5167592..5185154(1)	CG33936:11	CG33936:11	2	FBgn0053936	FBpp0081498;FBpp0081499	FBtr0091942;FBtr0091943	5.56043	0.138516	5.97697	389.177	5.40759	0.0525365	5.69963	0.106394	1.17242	1.76557	0.872455	1.31384	0.0764135	2.93119e-07	0.0818914	0.00134454
S47_SI	2RHet	391804	391926	CG40191	CG40191-391926	2RHet:390776..392988(1)	CG40191:391804-391926	CG40191:2	4	FBgn0058191	FBpp0112547;FBpp0112548;FBpp0112549;FBpp0112550	FBtr0113824;FBtr0113825;FBtr0113826;FBtr0113827	4.45416	0.134806	4.1157	42.7468	3.61938	0.144823	3.78417	0.16665	2.30386	1.63893	1.94757	1.38547	1.81128e-06	0.00222538	1.40177e-05	0.0271736
S48017_SI	3R	5294573	5297623	CG16779	CG16779	3R:5292212..5301505(-1)	CG16779:6	CG16779:6	1	FBgn0037698	FBpp0081603	FBtr0082125	1.57369	0.397487	2.39099	20.2358	1.29648	0.0706493	1.87924	0.204848	1.39027	2.99076	0.766054	1.64794	0.15997	2.69538e-06	0.0865474	0.00685576
S4817_SI	2L	8631027	8631123	Sema-1a	FBgn0011259	2L:8542009..8671276(1)	FBgn0011259:6	Sema-1a:6	4	FBgn0011259	FBpp0079302;FBpp0292880;FBpp0292881;FBpp0292882	FBtr0079691;FBtr0303877;FBtr0303878;FBtr0303879	1.56465	0.381744	3.36738	38.8557	2.29934		2.30028	0.409605	1.51884	9.40682	0.472082	2.92381	0.119942	0.024628	0.0115649	0.000984866
S48252_SI	3R	5543252	5543998	hyd	CG9484	3R:5540344..5551333(-1)	CG9484:12	hyd:12	1	FBgn0002431	FBpp0081568	FBtr0082090	3.31683	0.177234	3.52856	34.4111	2.91277	0.266188	3.0909	0.134458	1.47897	1.81138	1.25981	1.54296	0.00397394	0.000103456	0.0858784	0.00195682
S48278_SI	3R	5561819	5561993	CG12950	CG12950	3R:5560560..5565651(-1)	CG12950:13	CG12950:13	1	FBgn0037736	FBpp0081648	FBtr0082170	3.56113	0.182334	3.54013	37.1751	3.02243	0.182664	3.11885	0.11782	1.71565	1.6935	1.5673	1.54706	0.00449145	0.0102465	0.0112949	0.0256033
S48452_SI	3R	5867694	5867720	Mical	FBgn0053208	3R:5828033..5868543(-1)	FBgn0053208:29	MICAL:29	5	FBgn0053208	FBpp0081684;FBpp0081685;FBpp0081686;FBpp0081687;FBpp0271693	FBtr0082206;FBtr0082207;FBtr0082208;FBtr0082209;FBtr0273185	2.15876	0.586123	1.99025	13.7166	1.25351	0.368808	0.825741	0.376723	1.98859	2.14252	4.07622	4.39175	0.0918601	0.182247	0.0115926	0.0273479
S48603_SI	3R	6054517	6054956	CG42795	FBgn0261928	3R:6051476..6075987(1)	FBgn0261928:3	CG42795:3	1	FBgn0261928	FBpp0292635	FBtr0303602	1.047	0.494488	2.30735	18.3625	1.44203	0.291893	1.6065	0.275847	0.713843	2.31491	0.605933	1.96498	0.177432	0.00392998	0.0305259	0.0119417
S48610_SI	3R	6067519	6073996	CG42795	FBgn0261928	3R:6051476..6075987(1)	FBgn0261928:10	CG42795:10	2	FBgn0261928	FBpp0292634;FBpp0292635	FBtr0303601;FBtr0303602	3.16533	0.252172	4.0199	64.699	2.93832	0.257253	3.46245	0.0640036	1.25763	2.89318	0.759408	1.74702	0.0924029	1.17865e-08	0.0150298	7.98e-05
S48660_SI	3R	6145768	6146552	Bruce	CG6303	3R:6138366..6157071(-1)	CG6303:18	Bruce:18	1	FBgn0037808	FBpp0081717	FBtr0082239	2.37166	0.22666	3.02369	25.6059	2.15607	0.0571497	2.6381	0.153116	1.26151	2.4089	0.773121	1.47629	0.121686	5.7264e-07	0.0335721	0.00450972
S48666_SI	3R	6148493	6149918	Bruce	CG6303	3R:6138366..6157071(-1)	CG6303:12	Bruce:12	1	FBgn0037808	FBpp0081717	FBtr0082239	1.73904	0.319872	2.59751	19.0103	1.2269	0.217882	2.05121	0.0433065	1.70176	3.90825	0.757773	1.74029	0.00117306	3.07897e-09	0.029437	0.000608877
S48675_SI	3R	6154293	6155355	Bruce	CG6303	3R:6138366..6157071(-1)	CG6303:3	Bruce:3	1	FBgn0037808	FBpp0081717	FBtr0082239	0.812625	0.46397	1.88485	12.3452	0.508829	0.254985	1.13587	0.0867829	1.44661	3.91046	0.787103	2.12769	0.179779	6.26232e-07	0.11538	0.000722025
S48677_SI	3R	6156690	6157071	Bruce	CG6303	3R:6138366..6157071(-1)	CG6303:1	Bruce:1	1	FBgn0037808	FBpp0081717	FBtr0082239	0.963592	0.397759	2.30002	12.2688	1.46079	0.390068	1.60526	0.194683	0.614525	2.24277	0.550662	2.00969	0.0641424	0.00334895	0.0090652	0.00890374
S48755_SI	3R	6408187	6409595	hth	FBgn0001235	3R:6335569..6464386(-1)	FBgn0001235:11	hth:11	1	FBgn0001235	FBpp0099878	FBtr0100454	4.11429	0.0825583	4.46837	72.181	3.91502	0.0264559	4.3163	0.103105	1.22329	1.75037	0.815835	1.16736	0.0558755	8.28205e-06	0.0351945	0.158447
S48817_SI	3R	6582340	6582467	CG31272	FBgn0051272	3R:6582018..6585113(-1)	FBgn0051272:2	CG31272:2	1	FBgn0051272	FBpp0081788	FBtr0082312	1.4774		2.2198	0.811914	0.384272	0.0638795	0.426949	0.113807	1.11771	3.13102	1.42486	3.99143	0.167808	0.021744	0.186368	0.0245712
S48845_SI	3R	6598919	6599740	fau	FBgn0020439	3R:6593888..6603090(-1)	FBgn0020439:10	fau:10	1	FBgn0020439	FBpp0081784	FBtr0082308	4.98679	0.0808023	4.16856	87.0292	4.57135	0.146838	4.53222	0.0857316	1.50782	0.663979	1.57497	0.693549	5.0355e-06	1.96585e-05	4.11814e-07	3.14358e-05
S48847_SI	3R	6602899	6603090	fau	FBgn0020439	3R:6593888..6603090(-1)	FBgn0020439:12	fau:12	5	FBgn0020439	FBpp0081782;FBpp0081783;FBpp0081784;FBpp0081785;FBpp0292545	FBtr0082306;FBtr0082307;FBtr0082308;FBtr0082309;FBtr0303511	6.38146	0.0574624	5.41881	291.569	5.91527	0.0569329	5.93977	0.121138	1.59416	0.611612	1.54893	0.594258	0.000117593	0.00012321	8.87981e-05	2.93234e-05
S48859_SI	3R	6609146	6609493	mRpL37	FBgn0261355	3R:6608285..6609794(-1)	FBgn0261355:3	CG42632:3	1	FBgn0261380	FBpp0291479	FBtr0302273	3.21995	0.100055	2.05952	16.261	2.61507	0.0808813	2.43076	0.079796	1.83383	0.58365	2.20446	0.701609	0.0118683	0.0310075	0.000588626	0.136313
S48899_SI	3R	6641224	6642389	CG4089	FBgn0037838	3R:6641013..6643214(1)	FBgn0037838:2	CG4089:2	1	FBgn0037838	FBpp0081758	FBtr0082281	1.92035	0.141905	1.20639	5.23175	1.60161	0.257007	1.62739	0.167309	1.35526	0.661599	1.33715	0.652758	0.161602	0.0972118	0.165106	0.0554945
S48943_SI	3R	6702106	6702230	Sodh-2	FBgn0022359	3R:6702106..6703979(1)	FBgn0022359:1	Sodh-2:1	1	FBgn0022359	FBpp0081800	FBtr0082324	3.63341	0.316494	3.14869	15.8422	4.13702	0.103884	2.48117	0.157106	0.625365	0.376192	3.25594	1.95863	0.0434904	0.00034407	8.19213e-06	0.00724592
S48990_SI	3R	6953790	6954035	Ugt86Dd	FBgn0040256	3R:6952316..6954035(-1)	FBgn0040256:2	Ugt86Dd:2	1	FBgn0040256	FBpp0112233	FBtr0113321	2.61349	0.164856	3.70819	25.2783	3.1295	0.24362	3.18754	0.0383452	0.591007	1.75256	0.5687	1.68641	0.127927	0.107905	0.0614866	0.124034
S49008_SI	3R	6992020	6993366	Ugt86De	CG6653	3R:6992020..6993699(-1)	CG6653:2	Ugt86De:2	1	FBgn0040255	FBpp0081852	FBtr0082376	1.57181	0.100328	-0.923089	0.71925	0.898422	0.121992	0.566892	0.233374	1.95857	0.107311	2.68654	0.147196	0.0407348	2.57798e-05	0.00121548	0.000159432
S49131_SI	3R	7248246	7250033	CG5270	FBgn0037897	3R:7247814..7255691(1)	FBgn0037897:2	CG5270:2	1	FBgn0037897	FBpp0081863	FBtr0082387	1.34267	0.219338	1.23604	9.47886	0.895655	0.533225	1.64557	0.121997	1.45335	1.28943	0.748703	0.664256	0.0410662	0.16192	0.148927	0.0630674
S49283_SI	3R	7513437	7513852	CG6834	CG6834	3R:7510391..7513852(-1)	CG6834:1	CG6834:1	1	FBgn0037935	FBpp0081914	FBtr0082438	2.10672	0.0533279	1.17672	5.0941	1.62164	0.167441	1.66285	0.380399	1.61071	0.635603	1.48594	0.586365	0.0799558	0.140955	0.0839445	0.0792321
S50043_SI	3R	8862222	8863535	ry	CG7642	3R:8858259..8863748(1)	CG7642:3	ry:3	1	FBgn0003308	FBpp0082172	FBtr0082704	2.69303	0.139385	2.46482	13.9084	2.13428	0.112224	2.11344	0.295275	1.75364	1.4145	1.74081	1.40415	0.00175725	0.0844761	0.000564607	0.047157
S50104_SI	3R	8951833	8954289	2mit	FBgn0260793	3R:8951833..8981386(-1)	FBgn0260793:1	CG42573:1	1	FBgn0260793	FBpp0290651	FBtr0301436	2.60411	0.187981	3.08725	31.1686	2.38467	0.110533	2.7577	0.0938954	1.2568	2.03041	0.866214	1.39941	0.0708767	2.25988e-06	0.188941	0.00608695
S50105_SI	3R	8957089	8958815	2mit	FBgn0260793	3R:8951833..8981386(-1)	FBgn0260793:2	CG42573:2	1	FBgn0260793	FBpp0290651	FBtr0301436	2.72632	0.0848389	3.21581	28.7033	3.01545	0.018335	2.84634	0.0358502	0.750881	1.22467	0.8889	1.44977	0.00014029	0.0090554	0.0752803	5.67458e-06
S50183_SI	3R	9130488	9130792	CG32473	FBgn0052473	3R:9128375..9138507(1)	FBgn0052473:4	CG32473:4	1	FBgn0052473	FBpp0082211	FBtr0082743	2.19399	0.273734	2.60414	8.34016	1.46657	0.38672	1.75548	0.243358	2.02908	3.0609	1.56147	2.3555	0.0271315	0.00147637	0.169226	0.00988649
S50242_SI	3R	9214781	9215481	CG14375	FBgn0038147	3R:9214781..9220912(-1)	FBgn0038147:1	CG14375:1	3	FBgn0038147	FBpp0082230;FBpp0292354;FBpp0292355	FBtr0082762;FBtr0303262;FBtr0303263	4.48055	0.0532881	5.35366	105.033	4.87545	0.0794363	5.08409	0.125448	0.673061	1.6106	0.544114	1.30204	0.00145501	0.000405589	3.2781e-06	0.0271258
S50244_SI	3R	9217587	9217667	CG14375	FBgn0038147	3R:9214781..9220912(-1)	FBgn0038147:3	CG14375:3	3	FBgn0038147	FBpp0082230;FBpp0292354;FBpp0292355	FBtr0082762;FBtr0303262;FBtr0303263	4.13305	0.18197	5.10258	96.1915	4.64159	0.103685	4.53885	0.379613	0.607156	1.58454	0.640501	1.67157	0.0187198	0.0477398	0.0439435	0.00922443
S50484_SI	3R	9660195	9661259	Nsf2	CG33101	3R:9660195..9663708(-1)	CG33101:4	Nsf2:4	1	FBgn0013998	FBpp0082346	FBtr0082883	2.86657	0.0535388	2.2465	9.24061	2.47885	0.0516045	2.50739	0.0823881	1.47389	0.795369	1.43007	0.771725	8.40855e-05	0.0184099	8.34279e-05	0.00487424
S50529_SI	3R	9854952	9855535	Cyp6d5	FBgn0038194	3R:9854952..9857206(1)	FBgn0038194:1	Cyp6d5:1	1	FBgn0038194	FBpp0088707	FBtr0089766	4.82637	0.0890983	4.79723	78.2571	4.53815	0.0503143	4.44735	0.20476	1.33685	1.29507	1.44128	1.39624	0.0274135	0.066807	0.00197777	0.00745201
S50532_SI	3R	9856598	9856846	Cyp6d5	FBgn0038194	3R:9854952..9857206(1)	FBgn0038194:4	Cyp6d5:4	1	FBgn0038194	FBpp0088707	FBtr0089766	5.57537	0.0806034	5.04732	135.279	5.35376	0.0961604	5.29648	0.1159	1.24726	0.738216	1.31799	0.780081	0.0704814	0.0175955	0.012624	0.0400316
S50655_SI	3R	10091346	10099572	trx	CG8651	3R:10089080..10112623(-1)	CG8651:5	trx:5	5	FBgn0003862	FBpp0082406;FBpp0082407;FBpp0082408;FBpp0082409;FBpp0099668	FBtr0082947;FBtr0082948;FBtr0082949;FBtr0082950;FBtr0100277	2.20362	0.21808	2.90727	20.9735	2.01257	0.194378	2.40473	0.150818	1.21661	2.41654	0.825187	1.63906	0.146487	1.27576e-07	0.0928679	0.000166456
S50694_SI	3R	10142661	10145597	pr-set7	CG3307	3R:10141710..10145597(1)	CG3307:3	pr-set7:3	3	FBgn0011474	FBpp0082387;FBpp0082388;FBpp0082389	FBtr0082928;FBtr0082929;FBtr0082930	2.11358	0.124642	3.01707	25.2656	2.32156	0.168227	2.65851	0.0279304	0.809636	1.99399	0.583155	1.43621	0.0409054	2.01137e-07	9.49777e-07	0.000595821
S50697_SI	3R	10150479	10151800	CG8538	FBgn0038223	3R:10147101..10152404(-1)	FBgn0038223:3	CG8538:3	1	FBgn0038223	FBpp0271899	FBtr0273391	2.31732	0.201759	2.69767	17.4106	2.02479	0.127739	2.46832	0.0477817	1.35167	1.94913	0.871524	1.25675	0.00674432	8.82155e-07	0.145267	0.0337411
S50742_SI	3R	10339622	10341974	Pde6	FBgn0038237	3R:10339622..10355513(-1)	FBgn0038237:1	Pde6:1	1	FBgn0038237	FBpp0289559	FBtr0300330	3.39317	0.0418174	3.47128	27.1553	3.14213	0.0982028	3.21594	0.12933	1.28216	1.3877	1.18728	1.285	0.000994105	0.0001039	0.0102291	0.000838184
S5082_SI	2L	9337810	9337932	Eaat1	FBgn0026439	2L:9333568..9341925(1)	FBgn0026439:3	Eaat1:3	1	FBgn0026439	FBpp0079402	FBtr0079802	3.79438	0.16932	4.0845	25.5772	2.71023	1.02267	2.97901	0.885704	2.27174	3.32644	1.74541	2.55575	0.0949804	0.0441069	0.188263	0.0879218
S50880_SI	3R	10577602	10579976	CG7362	CG7362	3R:10575083..10588758(-1)	CG7362:4	CG7362:4	1	FBgn0038258	FBpp0082474	FBtr0083015	2.19031	0.306146	2.40781	10.0886	0.258386	2.45453	0.044251	1.57503	2.34495	2.87879	4.30043	5.27944	0.108661	0.0933807	0.0497078	0.0450789
S5090_SI	2L	9340059	9340488	Eaat1	FBgn0026439	2L:9333568..9341925(1)	FBgn0026439:12	Eaat1:12	4	FBgn0026439	FBpp0079400;FBpp0079401;FBpp0079402;FBpp0292879	FBtr0079800;FBtr0079801;FBtr0079802;FBtr0303876	5.15502	0.0589635	4.63875	155.301	4.91982	0.0489366	4.8578	0.209584	1.26578	0.756727	1.32691	0.793268	0.062632	0.0358924	0.0101749	0.0852617
S5091_SI	2L	9340544	9340640	Eaat1	FBgn0026439	2L:9333568..9341925(1)	FBgn0026439:13	Eaat1:13	4	FBgn0026439	FBpp0079400;FBpp0079401;FBpp0079402;FBpp0292879	FBtr0079800;FBtr0079801;FBtr0079802;FBtr0303876	5.28104	0.124254	4.7369	177.899	5.02168	0.151789	5.08703	0.116726	1.29341	0.770453	1.21506	0.723782	0.0861907	0.0770808	0.178604	0.018151
S50987_SI	3R	10957330	10957646	CG42788	FBgn0261859	3R:10923350..10957646(-1)	FBgn0261859:11	CG42788:11	2	FBgn0261859	FBpp0292537;FBpp0292538	FBtr0303485;FBtr0303486	2.56076	0.311778	3.42191	23.1881	3.01875	0.146856	3.09963	0.192869	0.650739	1.50295	0.595833	1.37614	0.0280748	0.0745701	0.00537226	0.135302
S51394_SI	3R	11613540	11614063	CG9590	CG9590	3R:11612423..11614063(1)	CG9590:2	CG9590:2	1	FBgn0038360	FBpp0082626	FBtr0083172	2.73374	0.306705	2.2837	10.6671	2.51713	0.154488	2.53267	0.135387	1.27641	0.791716	1.25792	0.780251	0.198848	0.194586	0.197436	0.131131
S51578_SI	3R	11871077	11871396	CG10407	FBgn0038395	3R:11870469..11871693(-1)	FBgn0038395:3	CG10407:3	1	FBgn0038395	FBpp0082691	FBtr0083237	2.94559	0.177518	2.94044	9.58029	3.84632	0.0423235	2.1457	0.163436	0.411089	0.404421	2.23106	2.19488	0.000489281	0.000921402	0.000756954	0.00172414
S51579_SI	3R	11871529	11871693	CG10407	FBgn0038395	3R:11870469..11871693(-1)	FBgn0038395:4	CG10407:4	1	FBgn0038395	FBpp0082691	FBtr0083237	2.58809	0.350605	2.37043	7.52474	3.55267	0.141168	1.36161	0.497346	0.39486	0.307572	3.23739	2.52173	0.0524296	0.0250695	0.00734637	0.0418507
S51648_SI	3R	11957949	11958666	Sb	CG4316	3R:11954451..11971006(1)	CG4316:2	Sb:2	1	FBgn0003319	FBpp0082704	FBtr0083250	-1.38148		0.780931	1.12	-0.413193	0.223994	-0.19113	0.389365	0.0933997	3.3882	0.0723446	2.6244	0.18274	0.0152751	0.0811261	0.0349047
S51736_SI	3R	12131485	12133120	Zip3	CG6898	3R:12131485..12134424(1)	CG6898:1	Zip3:1	1	FBgn0038412	FBpp0082720	FBtr0083266	2.01297	0.13065	1.90851	7.34045	1.61804	0.216277	2.15589	0.039274	1.4718	1.32621	0.871949	0.785694	0.000608512	0.0149885	0.190243	0.0270114
S51840_SI	3R	12283984	12292107	CG42232	FBgn0250754	3R:12283984..12295350(-1)	FBgn0250754:1	CG42232:1	1	FBgn0250754	FBpp0288574	FBtr0290134	1.45261	0.0969856	1.95145	6.44835	1.21693	0.060183	1.55648	0.0894979	1.26884	2.08557	0.901874	1.48239	0.00193063	5.46142e-10	0.150534	4.07512e-06
S51880_SI	3R	12338686	12339898	CG42342	FBgn0259244	3R:12328523..12397082(1)	FBgn0259244:2	CG42342:2	7	FBgn0259244	FBpp0289172;FBpp0289173;FBpp0289174;FBpp0289175;FBpp0290284;FBpp0292667;FBpp0292668	FBtr0299894;FBtr0299895;FBtr0299896;FBtr0299897;FBtr0301062;FBtr0303650;FBtr0303651	3.18825	0.0612475	3.21895	23.8594	2.93789	0.137037	3.0139	0.190345	1.27849	1.31654	1.17675	1.21177	0.0307026	0.0230482	0.113371	0.0815146
S51882_SI	3R	12376355	12376462	CG42342	FBgn0259244	3R:12328523..12397082(1)	FBgn0259244:4	CG42342:4	7	FBgn0259244	FBpp0289172;FBpp0289173;FBpp0289174;FBpp0289175;FBpp0290284;FBpp0292667;FBpp0292668	FBtr0299894;FBtr0299895;FBtr0299896;FBtr0299897;FBtr0301062;FBtr0303650;FBtr0303651	2.89492	0.0750548	2.73779	14.9054	1.29659	0.4889	1.91356	1.23065	4.56944	4.15176	1.64961	1.49882	0.00698061	0.0226395	0.0777982	0.185547
S51955_SI	3R	12461268	12461422	Fas1	FBgn0000634	3R:12450948..12465493(1)	FBgn0000634:11	Fas1:11	6	FBgn0000634	FBpp0082782;FBpp0082783;FBpp0082784;FBpp0111715;FBpp0289313;FBpp0289314	FBtr0083332;FBtr0083333;FBtr0083334;FBtr0112803;FBtr0300036;FBtr0300037	5.92671	0.159284	6.37045	622.488	5.72211	0.122004	6.05334	0.100468	1.23232	1.90408	0.885711	1.36853	0.0291345	1.77738e-07	0.162326	0.000941931
S52022_SI	3R	12805199	12805865	Ahcy89E	CG8956	3R:12804161..12807905(-1)	CG8956:4	Ahcy89E:4	2	FBgn0015011	FBpp0082821;FBpp0089085	FBtr0083378;FBtr0083379	2.37724	0.208123	1.78823	10.6948	2.08691	0.157528	2.10578	0.133637	1.34829	0.739135	1.32515	0.726452	0.0762948	0.0894674	0.0731099	0.0505555
S52035_SI	3R	12817456	12817589	CG3678	CG3678	3R:12816184..12817589(-1)	CG3678:1	CG3678:1	1	FBgn0038461	FBpp0082819	FBtr0083376	3.21682	0.285747	3.77599	16.3209	2.61182	0.0858383	2.67676	0.164274	1.88343	3.27866	1.75164	3.04925	0.0356806	0.000282266	0.0432382	0.000253723
S52098_SI	3R	12864345	12864692	CG18213	CG18213	3R:12862116..12865924(-1)	CG18213:7	CG18213:7	1	FBgn0038470	FBpp0082870	FBtr0083429	0.549723	0.287613	1.51622	0.92378	-0.62717		0.0046275	0.495433	10.0423	17.6511	1.62523	2.85663	0.0528995	0.00168996	0.170293	0.00172981
S52139_SI	3R	12908112	12908229	kuk	CG5175	3R:12905951..12910550(1)	CG5175:3	kuk:3	1	FBgn0038476	FBpp0082839	FBtr0083398	3.56844	0.184385	3.49631	30.195	2.64063	1.09453	2.74518	0.573875	1.81969	1.73321	2.03387	1.93722	0.0772343	0.134532	0.0919109	0.16422
S52193_SI	3R	12976751	12977352	CG5285	FBgn0038490	3R:12976309..12977352(1)	FBgn0038490:2	CG5285:2	1	FBgn0038490	FBpp0082850	FBtr0083409	1.4276	0.35286	0.415682	2.0911	0.824314	0.192557	1.09716	0.330628	1.88436	0.672915	1.39318	0.49751	0.0204327	0.159673	0.194019	0.00888611
S52221_SI	3R	13191488	13191839	beat-IIa	CG14334	3R:13145721..13191839(-1)	CG14334:1	beat-IIa:1	1	FBgn0038498	FBpp0082894	FBtr0083453	3.76934	0.0883051	4.00468	40.635	3.4509	0.130467	3.54007	0.0940453	1.37115	1.74578	1.25713	1.60061	0.0285508	0.00055188	0.0953961	0.00164426
S52473_SI	3R	13559598	13560103	CG14321	FBgn0038540	3R:13559322..13560103(1)	FBgn0038540:2	CG14321:2	1	FBgn0038540	FBpp0082935	FBtr0083511	2.89562	0.160203	2.27317	8.44559	2.55377	0.0309686	2.49044	0.0770783	1.42019	0.76615	1.51018	0.814699	0.0284945	0.100068	0.00516897	0.185547
S5252_SI	2L	9699115	9699293	Pka-C1	FBgn0000273	2L:9682315..9699293(-1)	FBgn0000273:4	Pka-C1:4	2	FBgn0000273	FBpp0079448;FBpp0089382	FBtr0079851;FBtr0079852	4.74106	0.191357	5.27385	182.039	4.48952	0.0497305	5.07753	0.159514	1.30343	2.19863	0.717877	1.21092	0.0260448	1.69304e-07	0.00155521	0.0883821
S52684_SI	3R	14081039	14081191	Rpb4	FBgn0053520	3R:14078565..14081191(-1)	FBgn0053520:10	Rpb4:10	6	FBgn0053520	FBpp0083024;FBpp0099661;FBpp0099662;FBpp0099664;FBpp0289479;FBpp0290771	FBtr0083603;FBtr0083604;FBtr0100273;FBtr0100275;FBtr0300246;FBtr0301556	2.98572	0.0910222	1.65463	15.4203	2.26731	0.309634	2.23033	0.4477	1.99364	0.617125	1.96953	0.609662	0.0499687	0.127428	0.0250157	0.125451
S52733_SI	3R	14159008	14160021	CG15803	FBgn0038606	3R:14159008..14186699(-1)	FBgn0038606:1	CG15803:1	1	FBgn0038606	FBpp0291514	FBtr0302308	1.59245	0.438679	2.80413	11.6515	2.14488	0.104122	2.47544	0.11129	0.610667	1.92651	0.438296	1.38272	0.0128388	0.0056603	6.4537e-05	0.156038
S52799_SI	3R	14259957	14260784	fru	FBgn0004652	3R:14242315..14371308(-1)	FBgn0004652:9	fru:9	14	FBgn0004652	FBpp0083060;FBpp0083061;FBpp0083062;FBpp0083063;FBpp0083064;FBpp0083065;FBpp0083066;FBpp0083067;FBpp0089355;FBpp0089356;FBpp0089357;FBpp0089358;FBpp0089359;FBpp0290499	FBtr0083640;FBtr0083641;FBtr0083642;FBtr0083643;FBtr0083644;FBtr0083645;FBtr0083646;FBtr0083647;FBtr0083648;FBtr0083649;FBtr0083650;FBtr0083651;FBtr0083652;FBtr0301284	2.73197	0.0544929	2.74495	31.6177	2.29717	0.116854	2.10538	0.405812	1.53926	1.57317	1.76431	1.80318	0.0222058	0.0277577	0.000562694	0.00100558
S52819_SI	3R	14412001	14415175	fray	FBgn0023083	3R:14398817..14415175(1)	FBgn0023083:6	fray:6	5	FBgn0023083	FBpp0083057;FBpp0083058;FBpp0288546;FBpp0288648;FBpp0288649	FBtr0083637;FBtr0083638;FBtr0290107;FBtr0290209;FBtr0290210	3.4861	0.0362399	3.5775	38.8503	2.70791	0.0389048	3.11595	0.0523333	2.1775	2.38616	1.44719	1.58586	2.15097e-13	9.19701e-14	2.90771e-08	2.64175e-09
S52875_SI	3R	14503087	14503134	CG7705	FBgn0038639	3R:14500376..14503278(-1)	FBgn0038639:5	CG7705:5	2	FBgn0038639	FBpp0083103;FBpp0083104	FBtr0083688;FBtr0083689	1.85843	0.619568	2.17084	8.48526	0.569301	0.764073	1.05297	0.347836	3.47545	4.31836	2.40541	2.9888	0.0223913	0.00809441	0.136174	0.0490111
S52884_SI	3R	14509994	14511029	CG7708	CG7708	3R:14506328..14511029(1)	CG7708:6	CG7708:6	2	FBgn0038641	FBpp0083083;FBpp0083084	FBtr0083668;FBtr0083669	4.10263	0.0355248	4.40907	65.4802	3.91802	0.109592	3.12732	0.0706782	1.19847	1.62912	2.64822	3.59982	0.0021654	1.02322e-08	2.71317e-15	2.31993e-16
S52894_SI	3R	14538147	14544638	VAChT	CG32848	3R:14531174..14544638(1)	CG32848:2	VAChT:2	1	FBgn0015323	FBpp0083086	FBtr0083671	4.46945	0.0756205	5.01643	107.809	4.19331	0.0275355	3.67606	0.212816	1.32056	2.27898	2.17614	3.7555	0.00626966	1.22772e-08	2.00571e-09	6.60279e-13
S52901_SI	3R	14553293	14554056	CG7715	CG7715	3R:14553293..14554190(-1)	CG7715:2	CG7715:2	1	FBgn0038646	FBpp0083100	FBtr0083685	1.61042	0.843046	2.31842	8.07722	-0.199712	1.79135	-0.656567	2.38791	4.62665	11.2651	6.66824	16.236	0.193553	0.0602207	0.0936531	0.0255594
S52903_SI	3R	14554505	14555266	Cha	CG12345	3R:14531245..14558068(1)	CG12345:4	Cha:4	2	FBgn0000303	FBpp0088397;FBpp0088977	FBtr0089367;FBtr0089368	3.40842	0.111022	3.26894	37.1685	2.93003	0.11019	2.50597	0.179272	1.61446	1.40086	2.4472	2.12342	0.00180378	0.0364371	1.87714e-07	7.41347e-06
S52904_SI	3R	14555331	14555738	Cha	CG12345	3R:14531245..14558068(1)	CG12345:5	Cha:5	2	FBgn0000303	FBpp0088397;FBpp0088977	FBtr0089367;FBtr0089368	3.91298	0.0398199	3.69365	47.7588	3.44439	0.120835	3.14291	0.0319804	1.59102	1.28614	2.16039	1.74641	0.000148916	0.0474899	3.92367e-08	1.94731e-05
S52930_SI	3R	14579265	14579721	CG14299	FBgn0038651	3R:14576158..14584588(-1)	FBgn0038651:6	CG14299:6	1	FBgn0038651	FBpp0271890	FBtr0273382	2.80668	0.109003	2.78121	11.8912	2.37272	0.183825	2.2095	0.171099	1.53259	1.50258	1.80558	1.77023	0.00843147	0.0202105	0.000194259	0.000726637
S52934_SI	3R	14581264	14582478	CG14299	FBgn0038651	3R:14576158..14584588(-1)	FBgn0038651:10	CG14299:10	1	FBgn0038651	FBpp0271890	FBtr0273382	1.8387	0.35089	2.13431	10.3033	1.57146	0.094803	1.30547	0.239057	1.35921	1.76786	1.74154	2.26515	0.196598	0.00727369	0.0035133	7.71047e-05
S52938_SI	3R	14583690	14584414	CG14299	FBgn0038651	3R:14576158..14584588(-1)	FBgn0038651:14	CG14299:14	1	FBgn0038651	FBpp0271890	FBtr0273382	1.19926	0.260337	1.90875	7.69955	0.348121	0.137091	0.485254	0.219256	2.38455	4.76554	2.05501	4.10695	9.09508e-05	3.53546e-08	0.000289979	5.33835e-08
S52940_SI	3R	14584958	14585664	CG7720	FBgn0038652	3R:14584958..14620876(-1)	FBgn0038652:1	CG7720:1	5	FBgn0038652	FBpp0083093;FBpp0083094;FBpp0290417;FBpp0290418;FBpp0290419	FBtr0083678;FBtr0083679;FBtr0301199;FBtr0301200;FBtr0301201	2.88171	0.123281	3.56689	43.1928	3.21901	0.021673	2.30475	0.291255	0.717544	1.42076	1.73326	3.43193	0.0299516	0.0365758	0.000145414	4.28278e-09
S52954_SI	3R	14635087	14635245	CG18208	FBgn0038653	3R:14631873..14674946(-1)	FBgn0038653:2	CG18208:2	1	FBgn0038653	FBpp0083092	FBtr0083677	1.3186	0.928215	2.0396	18.8121	0.31656	0.686327	-0.218517	1.10257	4.74069	8.35295	5.77323	10.1723	0.168692	0.0191925	0.0126082	0.000888518
S52968_SI	3R	14726482	14726741	Rh2	FBgn0003248	3R:14725145..14726741(1)	FBgn0003248:4	Rh2:4	1	FBgn0003248	FBpp0083111	FBtr0083697	4.24811	0.17136	4.21373	82.4799	4.47241	0.126516	3.89032	0.20811	0.803735	0.777115	1.42251	1.37539	0.161177	0.126193	0.0116269	0.0353382
S52987_SI	3R	14763309	14763362	CG42613	FBgn0261262	3R:14763309..14802159(1)	FBgn0261262:1	CG42613:1	1	FBgn0261262	FBpp0291303	FBtr0302093	4.45902	0.200957	4.73846	137.99	3.73514	0.0255435	4.21314	0.230816	2.09359	2.78456	1.27182	1.69157	7.48436e-05	2.17657e-06	0.132617	0.00234311
S52989_SI	3R	14773013	14773729	CG42613	FBgn0261262	3R:14763309..14802159(1)	FBgn0261262:3	CG42613:3	1	FBgn0261262	FBpp0291303	FBtr0302093	4.36484	0.184846	4.46861	112.234	3.8254	0.207146	4.02672	0.154024	1.71187	1.87924	1.40791	1.54555	8.57121e-05	2.13033e-05	0.00469616	0.000809032
S52991_SI	3R	14795491	14795699	CG42613	FBgn0261262	3R:14763309..14802159(1)	FBgn0261262:5	CG42613:5	1	FBgn0261262	FBpp0291303	FBtr0302093	3.56527	0.337051	3.59276	67.5137	3.04287	0.339518	3.11273	0.396992	1.68805	1.68166	1.54702	1.54117	0.0419776	0.0454355	0.0583	0.0634105
S52992_SI	3R	14795797	14796010	CG42613	FBgn0261262	3R:14763309..14802159(1)	FBgn0261262:6	CG42613:6	1	FBgn0261262	FBpp0291303	FBtr0302093	4.70506	0.199364	5.0156	170.846	4.26523	0.0368466	4.51452	0.085239	1.57448	2.12504	1.22429	1.6524	3.61574e-05	3.44694e-08	0.0360238	6.11829e-06
S52993_SI	3R	14796353	14796570	CG42613	FBgn0261262	3R:14763309..14802159(1)	FBgn0261262:7	CG42613:7	1	FBgn0261262	FBpp0291303	FBtr0302093	4.75756	0.159613	5.13514	178.072	4.16274	0.121964	4.60042	0.117854	1.82091	2.63981	1.17527	1.70381	2.30079e-06	2.57908e-09	0.130689	1.05654e-05
S52994_SI	3R	14797012	14797138	CG42613	FBgn0261262	3R:14763309..14802159(1)	FBgn0261262:8	CG42613:8	1	FBgn0261262	FBpp0291303	FBtr0302093	4.90486	0.213453	5.43726	195.812	4.42849	0.329403	4.6642	0.059243	1.57959	2.71042	1.29203	2.21699	0.00749621	3.70044e-06	0.162027	5.53549e-05
S52995_SI	3R	14797209	14797310	CG42613	FBgn0261262	3R:14763309..14802159(1)	FBgn0261262:9	CG42613:9	1	FBgn0261262	FBpp0291303	FBtr0302093	5.01984	0.201176	5.28206	256.045	4.58503	0.313817	4.79605	0.111961	1.51758	1.96017	1.26472	1.63357	0.00951171	0.00021193	0.168526	0.00396303
S53000_SI	3R	14800713	14800892	CG42613	FBgn0261262	3R:14763309..14802159(1)	FBgn0261262:14	CG42613:14	1	FBgn0261262	FBpp0291303	FBtr0302093	4.92092	0.208271	4.79844	188.677	4.47949	0.0724884	4.58346	0.195756	1.57679	1.37616	1.4039	1.22527	0.00379128	0.0505209	0.0160199	0.176376
S53001_SI	3R	14801180	14802159	CG42613	FBgn0261262	3R:14763309..14802159(1)	FBgn0261262:15	CG42613:15	1	FBgn0261262	FBpp0291303	FBtr0302093	5.46562	0.0783997	5.66917	281.586	5.18015	0.0589367	5.29956	0.0847113	1.33196	1.62929	1.18028	1.44375	2.36072e-05	1.88141e-08	0.00375748	5.66705e-07
S53096_SI	3R	15039206	15039549	cry	CG3772	3R:15037915..15041166(1)	CG3772:2	cry:2	1	FBgn0025680	FBpp0083150	FBtr0083736	4.30512	0.144353	3.74568	53.7013	4.07801	0.11652	4.03673	0.214103	1.25916	0.71568	1.29601	0.736622	0.156688	0.0442615	0.0621456	0.0610075
S53113_SI	3R	15057462	15057640	unc79	FBgn0038693	3R:15056486..15071852(-1)	FBgn0038693:2	unc79:2	2	FBgn0038693	FBpp0290906;FBpp0290907	FBtr0301692;FBtr0301693	4.54295	0.124082	4.71462	89.2294	4.23196	0.0567794	4.21331	0.181732	1.37124	1.6238	1.38205	1.6366	0.0232425	0.00123368	0.00938415	0.000419256
S53114_SI	3R	15057698	15058416	unc79	FBgn0038693	3R:15056486..15071852(-1)	FBgn0038693:3	unc79:3	2	FBgn0038693	FBpp0290906;FBpp0290907	FBtr0301692;FBtr0301693	4.47737	0.0900346	4.03108	77.9212	4.23311	0.0290833	4.16816	0.108421	1.28013	0.818814	1.3604	0.870155	0.00722754	0.0380515	0.00039488	0.146361
S53120_SI	3R	15061038	15061305	unc79	FBgn0038693	3R:15056486..15071852(-1)	FBgn0038693:11	unc79:11	2	FBgn0038693	FBpp0290906;FBpp0290907	FBtr0301692;FBtr0301693	4.26159	0.169459	4.16382	78.3063	3.936	0.108417	3.97536	0.183119	1.39366	1.2639	1.32846	1.20477	0.012919	0.113861	0.0182423	0.169867
S53130_SI	3R	15068938	15069600	unc79	FBgn0038693	3R:15056486..15071852(-1)	FBgn0038693:24	unc79:24	3	FBgn0038693	FBpp0290906;FBpp0290907;FBpp0290908	FBtr0301692;FBtr0301693;FBtr0301694	3.41739	0.169317	3.47221	53.6587	3.00106	0.0886413	3.20355	0.269527	1.52836	1.59998	1.21552	1.27248	0.0134456	0.008964	0.19433	0.12223
S5316_SI	2L	9789367	9789615	CR18854	FBgn0042174	2L:9787279..9790745(-1)	FBgn0042174:4	CR18854:4	2	FBgn0042174		FBtr0079919;FBtr0302441	5.24141	0.0277703	5.52982	280.091	5.33605	0.0178281	5.3591	0.100777	0.909866	1.21538	0.885861	1.18332	0.148204	0.00418079	0.0444896	0.00677334
S5318_SI	2L	9789791	9790309	CR18854	FBgn0042174	2L:9787279..9790745(-1)	FBgn0042174:6	CR18854:6	2	FBgn0042174		FBtr0079919;FBtr0302441	5.85148	0.060984	6.17738	417.267	5.95222	0.0570097	5.95344	0.0430894	0.904473	1.25168	0.903705	1.25061	0.0650982	0.000203588	0.042227	9.79041e-05
S53384_SI	3R	15607233	15607744	CG11407	CG11407	3R:15606974..15608868(1)	CG11407:2	CG11407:2	1	FBgn0038733	FBpp0083204	FBtr0083790	4.15572	0.148688	3.8297	40.366	3.98007	0.087381	4.00757	0.0818515	1.19881	0.85996	1.16639	0.836711	0.0785022	0.171835	0.113027	0.0744057
S53853_SI	3R	16557353	16557437	CG31205	FBgn0051205	3R:16557353..16558326(1)	FBgn0051205:1	CG31205:1	1	FBgn0051205	FBpp0289679	FBtr0300451	4.9448	0.0391854	4.16162	42.3226	2.74348	0.228666	2.79434	0.461799	8.88109	4.2541	8.0286	3.84575	8.96391e-08	0.000121829	3.73494e-08	8.43695e-05
S53854_SI	3R	16557495	16558326	CG31205	FBgn0051205	3R:16557353..16558326(1)	FBgn0051205:2	CG31205:2	1	FBgn0051205	FBpp0289679	FBtr0300451	4.86221	0.0940068	4.2067	56.7213	3.31763	0.0519655	3.22784	0.154302	4.69775	2.45185	5.09903	2.66129	7.69201e-14	5.66436e-09	5.25075e-15	3.35488e-10
S53899_SI	3R	16617467	16617585	CG17838	FBgn0038826	3R:16582451..16631963(1)	FBgn0038826:6	CG17838:6	7	FBgn0038826	FBpp0083365;FBpp0083366;FBpp0083367;FBpp0083368;FBpp0083369;FBpp0083370;FBpp0112168	FBtr0083958;FBtr0083959;FBtr0083960;FBtr0083961;FBtr0083962;FBtr0083963;FBtr0113256	3.0597	0.342155	4.1637	83.1966	3.66303	0.168906	3.62453	0.217783	0.563792	1.71088	0.581297	1.76401	0.00757321	0.0386203	0.00694907	0.0167541
S54039_SI	3R	16789447	16789578	Atpalpha	FBgn0002921	3R:16774436..16801022(1)	FBgn0002921:7	Atpalpha:7	9	FBgn0002921	FBpp0088501;FBpp0088502;FBpp0088503;FBpp0088504;FBpp0088981;FBpp0088982;FBpp0088983;FBpp0088984;FBpp0289428	FBtr0089509;FBtr0089510;FBtr0089511;FBtr0089512;FBtr0089513;FBtr0089514;FBtr0089515;FBtr0089516;FBtr0300191	6.31022	0.263927	7.40028	1297.44	6.07705	0.161374	6.54595	0.157059	1.28356	3.7724	0.802385	2.35821	0.12062	2.04931e-09	0.086537	8.33991e-07
S54040_SI	3R	16789649	16789915	Atpalpha	FBgn0002921	3R:16774436..16801022(1)	FBgn0002921:8	Atpalpha:8	9	FBgn0002921	FBpp0088501;FBpp0088502;FBpp0088503;FBpp0088504;FBpp0088981;FBpp0088982;FBpp0088983;FBpp0088984;FBpp0289428	FBtr0089509;FBtr0089510;FBtr0089511;FBtr0089512;FBtr0089513;FBtr0089514;FBtr0089515;FBtr0089516;FBtr0300191	5.627	0.253907	6.38873	795.914	5.43202	0.162857	5.88145	0.144474	1.23402	2.58772	0.788058	1.65254	0.140299	4.86071e-08	0.0313318	0.000161681
S54105_SI	3R	16872058	16872541	CG31207	FBgn0051207	3R:16871754..16872749(-1)	FBgn0051207:2	CG31207:2	1	FBgn0051207	FBpp0083446	FBtr0084044	4.40391	0.165427	3.70877	53.8915	4.0528	0.0456414	4.18368	0.0585049	1.43473	0.709308	1.25801	0.621941	0.00774403	0.0144502	0.0752462	0.00048954
S54211_SI	3R	16962731	16963185	CG5798	CG5798	3R:16959984..16963938(1)	CG5798:7	CG5798:7	1	FBgn0038862	FBpp0083419	FBtr0084016	3.56281	0.114082	4.07498	86.1917	3.77523	0.129739	3.79454	0.185382	0.807959	1.3445	0.787017	1.30965	0.0902881	0.022487	0.0426317	0.0224629
S54212_SI	3R	16963242	16963938	CG5798	CG5798	3R:16959984..16963938(1)	CG5798:8	CG5798:8	1	FBgn0038862	FBpp0083419	FBtr0084016	3.52949	0.107367	4.01455	79.7788	3.76988	0.133529	3.7937	0.0678445	0.784966	1.27984	0.76983	1.25516	0.0140574	0.0194158	0.00380499	0.024211
S54429_SI	3R	17398221	17401638	InR	FBgn0013984	3R:17398221..17445043(-1)	FBgn0013984:1	InR:1	4	FBgn0013984	FBpp0083519;FBpp0288669;FBpp0288670;FBpp0288671	FBtr0084121;FBtr0290230;FBtr0290231;FBtr0290232	1.53669	0.150865	2.59075	15.3119	1.1837	0.22338	1.83489	0.0698898	1.41257	4.05896	0.747136	2.14686	0.00559987	6.30067e-11	0.0111749	6.59389e-07
S54431_SI	3R	17402073	17402726	InR	FBgn0013984	3R:17398221..17445043(-1)	FBgn0013984:3	InR:3	4	FBgn0013984	FBpp0083519;FBpp0288669;FBpp0288670;FBpp0288671	FBtr0084121;FBtr0290230;FBtr0290231;FBtr0290232	0.917749	0.295322	2.3257	13.7094	0.521835	0.535137	1.8025	0.179075	1.38355	5.62608	0.42018	1.70862	0.173249	4.66376e-07	0.000784685	0.0619246
S54433_SI	3R	17403007	17403431	InR	FBgn0013984	3R:17398221..17445043(-1)	FBgn0013984:5	InR:5	4	FBgn0013984	FBpp0083519;FBpp0288669;FBpp0288670;FBpp0288671	FBtr0084121;FBtr0290230;FBtr0290231;FBtr0290232	0.813496	0.372434	2.07059	11.131	0.127453	0.421678	1.39485	0.159333	1.95518	6.64072	0.580668	1.97222	0.0109169	9.4303e-08	0.019802	0.0121577
S54437_SI	3R	17404519	17405094	InR	FBgn0013984	3R:17398221..17445043(-1)	FBgn0013984:9	InR:9	4	FBgn0013984	FBpp0083519;FBpp0288669;FBpp0288670;FBpp0288671	FBtr0084121;FBtr0290230;FBtr0290231;FBtr0290232	0.777772	0.288442	2.27497	10.2269	-0.106691	0.71292	1.24299	0.368022	2.08093	9.26643	0.615221	2.7396	0.00487283	3.86156e-08	0.118891	0.00121795
S54441_SI	3R	17417689	17417843	InR	FBgn0013984	3R:17398221..17445043(-1)	FBgn0013984:13	InR:13	1	FBgn0013984	FBpp0288670	FBtr0290231	1.18627	0.849806	2.24495	2.07568	-0.529815	0.147413	-1.55087	2.41449	7.56229	7.97406	9.88303	10.4212	0.155921	0.0824033	0.0216492	0.0178589
S5444_SI	2L	9957960	9958885	CG4658	FBgn0032170	2L:9957287..9960168(1)	FBgn0032170:5	CG4658:5	3	FBgn0032170	FBpp0079481;FBpp0079482;FBpp0079483	FBtr0079885;FBtr0079886;FBtr0079887	3.19415	0.0746265	2.46884	15.9619	2.74544	0.115809	2.8647	0.318833	1.56251	0.763404	1.34525	0.657256	0.0101123	0.154882	0.0423544	0.0232833
S54450_SI	3R	17457855	17458744	E2f	CG6376	3R:17446026..17486127(-1)	CG6376:11	E2f:11	1	FBgn0011766	FBpp0083518	FBtr0084119	2.52682	0.115172	3.12086	18.967	2.24767	0.233624	2.78917	0.0977842	1.30586	2.40438	0.770315	1.41832	0.124609	2.39764e-05	0.118247	0.0625218
S54478_SI	3R	17565827	17566365	CG5849	FBgn0038897	3R:17565827..17570153(1)	FBgn0038897:1	CG5849:1	2	FBgn0038897	FBpp0083523;FBpp0290387	FBtr0084125;FBtr0301164	0.66972	0.139259	0.433106	0.678441	-0.605565	0.960826	-0.353501	0.598099	2.5916	2.2369	2.46256	2.12552	0.0210169	0.0844168	0.0468955	0.175075
S54517_SI	3R	17600149	17600630	GABA-B-R2	CG6706	3R:17596055..17601562(-1)	CG6706:3	GABA-B-R2:3	2	FBgn0027575	FBpp0083565;FBpp0083566	FBtr0084167;FBtr0084168	3.56524	0.22992	3.12268	37.5066	3.33188	0.109707	3.34435	0.111525	1.2828	0.80849	1.26632	0.798101	0.0930708	0.169655	0.0851379	0.112971
S54863_SI	3R	18303802	18303949	Nrx-1	FBgn0038975	3R:18294258..18309680(1)	FBgn0038975:10	Nrx-1:10	2	FBgn0038975	FBpp0083649;FBpp0290700	FBtr0084256;FBtr0301485	3.64043	0.255167	3.76396	59.7155	3.33664	0.265924	3.36981	0.255922	1.35747	1.49827	1.31335	1.44957	0.144475	0.0474197	0.162782	0.0508531
S54908_SI	3R	18365335	18365639	CG5326	FBgn0038983	3R:18357896..18365639(-1)	FBgn0038983:5	CG5326:5	1	FBgn0038983	FBpp0083678	FBtr0084285	3.37967	0.149667	3.34585	31.4809	3.04295	0.261813	3.72423	0.106508	1.37914	1.3327	0.711441	0.687482	0.0421528	0.0925542	0.0240609	0.0217553
S54932_SI	3R	18405157	18406120	CG33110	CG33110	3R:18395911..18406120(1)	CG33110:6	CG33110:6	1	FBgn0053110	FBpp0083657	FBtr0084264	3.94528	0.0435298	4.32269	42.8511	3.75225	0.0580382	3.78817	0.0622643	1.21241	1.79476	1.16923	1.73083	0.0907383	1.62974e-05	0.143933	1.59074e-05
S55212_SI	3R	18907821	18907887	CG13830	FBgn0039054	3R:18896371..18938437(-1)	FBgn0039054:11	CG13830:11	2	FBgn0039054	FBpp0291232;FBpp0291233	FBtr0302022;FBtr0302023	4.23139	0.136572	4.97539	165.092	3.91632	0.122828	4.50771	0.42767	1.37262	2.8736	0.714177	1.49514	0.144327	1.64897e-05	0.170318	0.0244116
S5523_SI	2L	10091208	10092419	CG13133	FBgn0032181	2L:10091208..10092419(-1)	FBgn0032181:1	CG13133:1	1	FBgn0032181	FBpp0079559	FBtr0079969	0.695463	0.885542	1.34165	0.130419	-0.969863	0.192189	-1.64912	0.446426	6.53773	6.6461	12.0225	12.2218	0.0781626	0.0391837	0.00740294	0.00546519
S55414_SI	3R	19339690	19339867	Irk2	FBgn0039081	3R:19339690..19345167(-1)	FBgn0039081:1	Irk2:1	3	FBgn0039081	FBpp0083817;FBpp0083818;FBpp0291073	FBtr0084425;FBtr0084426;FBtr0301859	4.27019	0.127056	3.52279	37.4321	3.85626	0.128026	3.84905	0.0480062	1.51346	0.714598	1.53154	0.723135	0.00306973	0.0244302	0.00128016	0.0184717
S55415_SI	3R	19339931	19340045	Irk2	FBgn0039081	3R:19339690..19345167(-1)	FBgn0039081:2	Irk2:2	2	FBgn0039081	FBpp0083817;FBpp0083818	FBtr0084425;FBtr0084426	5.05752	0.119748	3.89927	63.6715	4.60509	0.122701	4.38026	0.115726	1.57297	0.520187	1.96922	0.651228	0.0282904	0.00161639	0.000578168	0.0195203
S55416_SI	3R	19340099	19340881	Irk2	FBgn0039081	3R:19339690..19345167(-1)	FBgn0039081:3	Irk2:3	3	FBgn0039081	FBpp0083817;FBpp0083818;FBpp0291073	FBtr0084425;FBtr0084426;FBtr0301859	4.65747	0.0465466	3.95677	61.9813	4.27231	0.0587393	4.15232	0.0423934	1.46933	0.732129	1.65746	0.825867	1.6567e-05	0.000425798	9.17779e-08	0.0154189
S55417_SI	3R	19340935	19341209	Irk2	FBgn0039081	3R:19339690..19345167(-1)	FBgn0039081:4	Irk2:4	3	FBgn0039081	FBpp0083817;FBpp0083818;FBpp0291073	FBtr0084425;FBtr0084426;FBtr0301859	3.76443	0.0882387	2.89884	33.747	3.30461	0.101513	3.36957	0.196001	1.58311	0.672363	1.46851	0.623691	0.00775792	0.0279371	0.0133542	0.00647814
S55420_SI	3R	19344873	19345167	Irk2	FBgn0039081	3R:19339690..19345167(-1)	FBgn0039081:7	Irk2:7	1	FBgn0039081	FBpp0083817	FBtr0084425	4.46513	0.10175	3.80481	56.1612	4.09282	0.125302	4.21685	0.180502	1.44904	0.753389	1.27164	0.661154	0.00894144	0.0610993	0.0624195	0.0040131
S55556_SI	3R	19531503	19531823	CG31414	FBgn0051414	3R:19530526..19533930(1)	FBgn0051414:5	CG31414:5	1	FBgn0051414	FBpp0112317	FBtr0113405	2.73758	0.140382	2.72947	5.90211	2.30049	0.211152	1.73253	0.466123	1.5356	1.52373	2.54358	2.52392	0.0636132	0.0915849	2.24835e-05	6.70291e-05
S55558_SI	3R	19532089	19532202	CG31414	FBgn0051414	3R:19530526..19533930(1)	FBgn0051414:7	CG31414:7	1	FBgn0051414	FBpp0112317	FBtr0113405	2.60583	0.563604	2.56977	3.46061	1.80026	0.223267	1.60826	0.421973	2.45828	2.16501	2.83936	2.50063	0.0989989	0.146765	0.0239489	0.0450477
S5555_SI	2L	10154701	10155510	CG4839	FBgn0032187	2L:10144850..10155510(1)	FBgn0032187:12	CG4839:12	2	FBgn0032187	FBpp0079533;FBpp0079534	FBtr0079943;FBtr0079944	0.1589	0.338792	1.62855	3.42253	-1.16954	0.641594	-0.793194	0.589783	5.34821	25.0076	2.38182	11.1371	0.0472821	0.000170128	0.0853107	0.000114037
S55579_SI	3R	19557765	19558295	Rpn9	FBgn0028691	3R:19557225..19559184(-1)	FBgn0028691:2	Rpn9:2	2	FBgn0028691	FBpp0083860;FBpp0083861	FBtr0084469;FBtr0084470	4.27158	0.133315	5.18518	170.938	4.55667	0.0858639	4.59493	0.150573	0.755252	1.88264	0.722337	1.8006	0.00975762	3.44571e-06	0.00180651	3.25024e-06
S55580_SI	3R	19558349	19558462	Rpn9	FBgn0028691	3R:19557225..19559184(-1)	FBgn0028691:3	Rpn9:3	2	FBgn0028691	FBpp0083860;FBpp0083861	FBtr0084469;FBtr0084470	4.87553	0.0140673	5.44855	225.723	5.09444	0.116768	5.19245	0.150676	0.799737	1.42115	0.722323	1.28359	0.0714242	0.0058168	0.00445218	0.0328495
S55591_SI	3R	19578600	19578945	Tbp-1	FBgn0028684	3R:19578600..19580345(1)	FBgn0028684:1	Tbp-1:1	1	FBgn0028684	FBpp0083843	FBtr0084452	4.25029	0.134819	5.4789	153.715	4.60655	0.111178	4.80717	0.12022	0.702122	2.38395	0.57371	1.94794	0.00115177	1.34409e-08	1.65231e-06	3.05281e-07
S55592_SI	3R	19579010	19579430	Tbp-1	FBgn0028684	3R:19578600..19580345(1)	FBgn0028684:2	Tbp-1:2	1	FBgn0028684	FBpp0083843	FBtr0084452	3.82821	0.0691246	4.59615	100.257	4.07709	0.168609	4.23175	0.230564	0.77389	1.66516	0.655899	1.41128	0.0674546	0.000479976	0.00143801	0.00679972
S55782_SI	3R	19820386	19821266	Rab7	CG5915	3R:19818732..19821266(1)	CG5915:4	Rab7:4	1	FBgn0015795	FBpp0083891	FBtr0084503	5.31459	0.0940256	5.65111	262.762	5.47912	0.0455116	5.50924	0.151334	0.850548	1.188	0.818822	1.14369	0.0871375	0.0952148	0.0259065	0.148246
S55968_SI	3R	20046254	20046285	twin	CG31137	3R:20023310..20047687(-1)	CG31137:2	twin:2	4	FBgn0011725	FBpp0083951;FBpp0083953;FBpp0083954;FBpp0083956	FBtr0084566;FBtr0084568;FBtr0084569;FBtr0084571	2.31148	0.566864	2.81089	14.7257	1.33273	0.322893	1.34335	0.866843	2.90723	4.66596	2.40733	3.86364	0.0724601	0.0100455	0.053473	0.00641804
S55981_SI	3R	20063084	20065070	mask	CG33106	3R:20057446..20075970(1)	CG33106:6	mask:6	2	FBgn0043884	FBpp0083947;FBpp0083948	FBtr0084562;FBtr0084563	2.16808	0.27837	2.87881	37.9647	1.86444	0.0766595	2.40077	0.174973	1.39336	2.75487	0.80727	1.59608	0.0402061	1.94225e-07	0.0952598	0.00143887
S55984_SI	3R	20065542	20066766	mask	CG33106	3R:20057446..20075970(1)	CG33106:9	mask:9	2	FBgn0043884	FBpp0083947;FBpp0083948	FBtr0084562;FBtr0084563	2.5045	0.313382	3.32796	50.526	2.13889	0.222596	2.73772	0.171331	1.47062	3.24497	0.811999	1.79171	0.0388295	2.66798e-07	0.173027	0.00105387
S55985_SI	3R	20066837	20066922	mask	CG33106	3R:20057446..20075970(1)	CG33106:10	mask:10	2	FBgn0043884	FBpp0083947;FBpp0083948	FBtr0084562;FBtr0084563	1.74272	0.123281	3.10799	63.3413	2.24119	0.601493	2.43736	0.505123	0.549474	2.1667	0.461352	1.81922	0.102282	0.00658218	0.0117045	0.0243461
S55989_SI	3R	20068377	20073364	mask	CG33106	3R:20057446..20075970(1)	CG33106:14	mask:14	2	FBgn0043884	FBpp0083947;FBpp0083948	FBtr0084562;FBtr0084563	2.86743	0.168443	3.31228	45.8133	2.66974	0.161953	3.05613	0.200653	1.2209	1.88682	0.824298	1.27389	0.157869	3.76007e-05	0.143459	0.0586225
S56049_SI	3R	20134747	20135291	crb	FBgn0000368	3R:20121138..20140165(1)	FBgn0000368:6	crb:6	2	FBgn0259685	FBpp0083987;FBpp0110307	FBtr0084603;FBtr0111008	2.56382	0.185118	3.13259	32.8242	2.29133	0.211946	2.84862	0.127918	1.31035	2.28545	0.75736	1.32095	0.0932414	9.76864e-06	0.0549229	0.078776
S5611_SI	2L	10216861	10217180	Npc1a	FBgn0024320	2L:10213892..10220957(-1)	FBgn0024320:5	Npc1a:5	4	FBgn0024320	FBpp0079547;FBpp0292908;FBpp0292909;FBpp0292910	FBtr0079957;FBtr0303905;FBtr0303906;FBtr0303907	4.11915	0.127261	4.12717	63.987	3.93063	0.0809458	3.93268	0.0732948	1.21194	1.22401	1.20961	1.22165	0.0493337	0.0557163	0.0349762	0.0421188
S56245_SI	3R	20402899	20403171	CG13624	FBgn0039209	3R:20385002..20408577(-1)	FBgn0039209:8	CG13624:8	2	FBgn0039209	FBpp0084054;FBpp0110093	FBtr0084674;FBtr0110796	0.790089	1.11455	3.49338	20.4355	1.92705	0.37749	1.53878	0.210759	0.461176	4.58667	0.698708	6.94907	0.0259885	0.00430327	0.124781	0.00025256
S56303_SI	3R	20495263	20495601	slo	FBgn0003429	3R:20490086..20534111(1)	FBgn0003429:3	slo:3	18	FBgn0003429	FBpp0084063;FBpp0084064;FBpp0089227;FBpp0100082;FBpp0100083;FBpp0100084;FBpp0100086;FBpp0100089;FBpp0100091;FBpp0100092;FBpp0100093;FBpp0100094;FBpp0100095;FBpp0100096;FBpp0100097;FBpp0100098;FBpp0290796;FBpp0290797	FBtr0084683;FBtr0084684;FBtr0084685;FBtr0100622;FBtr0100623;FBtr0100624;FBtr0100627;FBtr0100629;FBtr0100631;FBtr0100632;FBtr0100633;FBtr0100634;FBtr0100635;FBtr0100636;FBtr0100637;FBtr0100638;FBtr0301581;FBtr0301582	3.04113	0.123819	3.49457	57.2679	2.48847	0.394703	2.7425	0.252866	1.6672	2.63089	1.32251	2.08697	0.0124868	7.28117e-05	0.163357	0.000908935
S56305_SI	3R	20496179	20496370	CG42720	FBgn0261637	3R:20496086..20496370(1)	FBgn0261637:2	CG42720:2	1	FBgn0261637	FBpp0292132	FBtr0303007	2.90503	0.369876	3.01386	40.491	1.63698	1.46666	1.72223	1.55881	2.22967	2.45631	2.6659	2.93688	0.145185	0.138107	0.178841	0.168317
S56308_SI	3R	20500889	20501040	slo	FBgn0003429	3R:20490086..20534111(1)	FBgn0003429:6	slo:6	18	FBgn0003429	FBpp0084063;FBpp0084064;FBpp0089227;FBpp0100082;FBpp0100083;FBpp0100084;FBpp0100086;FBpp0100089;FBpp0100091;FBpp0100092;FBpp0100093;FBpp0100094;FBpp0100095;FBpp0100096;FBpp0100097;FBpp0100098;FBpp0290796;FBpp0290797	FBtr0084683;FBtr0084684;FBtr0084685;FBtr0100622;FBtr0100623;FBtr0100624;FBtr0100627;FBtr0100629;FBtr0100631;FBtr0100632;FBtr0100633;FBtr0100634;FBtr0100635;FBtr0100636;FBtr0100637;FBtr0100638;FBtr0301581;FBtr0301582	3.89508	0.254543	4.17801	87.1255	3.45048	0.163612	3.62479	0.128019	1.5835	2.072	1.33425	1.74586	0.00429601	4.80848e-05	0.0622224	0.00054125
S56309_SI	3R	20501355	20501522	slo	FBgn0003429	3R:20490086..20534111(1)	FBgn0003429:7	slo:7	18	FBgn0003429	FBpp0084063;FBpp0084064;FBpp0089227;FBpp0100082;FBpp0100083;FBpp0100084;FBpp0100086;FBpp0100089;FBpp0100091;FBpp0100092;FBpp0100093;FBpp0100094;FBpp0100095;FBpp0100096;FBpp0100097;FBpp0100098;FBpp0290796;FBpp0290797	FBtr0084683;FBtr0084684;FBtr0084685;FBtr0100622;FBtr0100623;FBtr0100624;FBtr0100627;FBtr0100629;FBtr0100631;FBtr0100632;FBtr0100633;FBtr0100634;FBtr0100635;FBtr0100636;FBtr0100637;FBtr0100638;FBtr0301581;FBtr0301582	3.77923	0.116791	4.02562	84.3933	3.33092	0.298808	3.54402	0.0840651	1.52951	1.97579	1.26838	1.63847	0.00365133	7.45434e-05	0.105804	0.00192355
S56310_SI	3R	20502966	20503057	slo	FBgn0003429	3R:20490086..20534111(1)	FBgn0003429:8	slo:8	12	FBgn0003429	FBpp0084063;FBpp0084064;FBpp0089227;FBpp0100084;FBpp0100086;FBpp0100089;FBpp0100091;FBpp0100092;FBpp0100093;FBpp0100094;FBpp0100095;FBpp0100096	FBtr0084683;FBtr0084684;FBtr0084685;FBtr0100624;FBtr0100627;FBtr0100629;FBtr0100631;FBtr0100632;FBtr0100633;FBtr0100634;FBtr0100635;FBtr0100636	4.47864	0.150323	4.56167	85.8728	3.87839	0.110117	3.99761	0.291472	1.83061	2.02555	1.57981	1.74805	0.00645342	0.00387077	0.0180338	0.010292
S56784_SI	3R	21045850	21046264	CG31103	FBgn0051103	3R:21045069..21047095(1)	FBgn0051103:5	CG31103:5	1	FBgn0051103	FBpp0112301	FBtr0113389	4.25277	0.137634	3.61181	45.1018	3.85476	0.120082	4.00809	0.0845393	1.49207	0.780825	1.28264	0.67123	0.000381977	0.0356893	0.0141983	0.00040078
S56787_SI	3R	21046860	21046987	CG31103	FBgn0051103	3R:21045069..21047095(1)	FBgn0051103:8	CG31103:8	1	FBgn0051103	FBpp0112301	FBtr0113389	4.92833	0.111942	4.05637	65.4786	4.67001	0.148259	4.50546	0.0447745	1.29157	0.555345	1.53264	0.658999	0.114844	0.000491871	0.00433124	0.00497887
S56788_SI	3R	21047049	21047095	CG31103	FBgn0051103	3R:21045069..21047095(1)	FBgn0051103:9	CG31103:9	1	FBgn0051103	FBpp0112301	FBtr0113389	4.86771	0.207087	3.54428	78.8294	4.33459	0.426179	4.3011	0.209734	1.63197	0.435452	1.76325	0.470484	0.0613323	0.00876697	0.0301612	0.00734637
S56855_SI	3R	21110029	21110557	CG31300	CG31300	3R:21109344..21110956(1)	CG31300:2	CG31300:2	1	FBgn0051300	FBpp0084199	FBtr0084824	3.24636	0.0910481	3.15916	14.5821	2.907	0.159583	3.4506	0.165721	1.39626	1.27597	0.809759	0.739994	0.00437916	0.0478905	0.0658426	0.0138146
S56863_SI	3R	21115611	21116714	CG11893	FBgn0039316	3R:21115611..21117088(1)	FBgn0039316:1	CG11893:1	1	FBgn0039316	FBpp0084202	FBtr0084827	3.14517	0.0564547	4.48048	12.858	2.93436	0.178591	2.21274	0.0959348	1.22288	4.65374	2.53486	9.6466	0.0368593	1.49809e-13	1.17158e-10	1.14228e-16
S56876_SI	3R	21123682	21123923	CG31288	FBgn0051288	3R:21123682..21125279(-1)	FBgn0051288:1	CG31288:1	1	FBgn0051288	FBpp0084234	FBtr0084860	2.28224	0.327364	0.7592	6.73887	1.49232	0.654951	1.43275	0.586666	2.00948	0.497926	2.16324	0.536024	0.106667	0.17018	0.0567345	0.179137
S56960_SI	3R	21222434	21223284	Fur1	CG10772	3R:21173090..21298778(-1)	CG10772:4	Fur1:4	6	FBgn0004509	FBpp0089025;FBpp0089026;FBpp0089027;FBpp0089028;FBpp0089029;FBpp0089030	FBtr0089982;FBtr0089983;FBtr0089984;FBtr0089985;FBtr0089986;FBtr0089987	2.82462	0.216099	3.46721	41.8179	2.59441	0.0606877	3.07162	0.0874266	1.2779	2.39709	0.791687	1.48504	0.0344049	1.58277e-08	0.0138994	0.000437449
S56961_SI	3R	21223633	21226262	Muc96D	CG31439	3R:21223633..21226340(-1)	CG31439:2	CG31439:2	1	FBgn0051439	FBpp0084219	FBtr0084845	2.16719	0.549864	2.58269	16.3176	-0.0711603	2.14452	0.30376	2.38301	2.47807	3.51918	1.57689	2.23939	0.0912595	0.0582575	0.134361	0.0848615
S56966_SI	3R	21298204	21298778	Fur1	CG10772	3R:21173090..21298778(-1)	CG10772:1	Fur1:1	6	FBgn0004509	FBpp0089025;FBpp0089026;FBpp0089027;FBpp0089028;FBpp0089029;FBpp0089030	FBtr0089982;FBtr0089983;FBtr0089984;FBtr0089985;FBtr0089986;FBtr0089987	2.5715	0.307687	3.56793	36.4061	2.33198	0.0780869	2.85733	0.191351	1.31076	3.46336	0.766118	2.02427	0.145655	2.57674e-08	0.0531571	3.70131e-05
S57021_SI	3R	21450527	21451889	Ssadh	FBgn0039349	3R:21450527..21452643(-1)	FBgn0039349:1	CG4685:1	5	FBgn0039349	FBpp0084265;FBpp0100024;FBpp0100025;FBpp0100026;FBpp0289952	FBtr0084891;FBtr0100569;FBtr0100570;FBtr0100571;FBtr0300728	4.31269	0.0697448	3.9421	51.3327	4.18735	0.050255	4.08403	0.0974717	1.13466	0.782909	1.25474	0.865763	0.177013	0.00949241	0.00538545	0.119256
S57041_SI	3R	21488356	21488729	RASSF8	CG5053	3R:21487522..21491366(1)	CG5053:2	CG5053:2	1	FBgn0261986	FBpp0084272	FBtr0084898	2.62712	0.174015	3.18899	22.1289	2.14003	0.44079	2.90684	0.0558352	1.54724	2.70731	0.763482	1.33592	0.00990299	4.95873e-06	0.120594	0.151297
S57077_SI	3R	21524488	21525748	LpR2	FBgn0051092	3R:21524488..21566187(-1)	FBgn0051092:1	LpR2:1	7	FBgn0051092	FBpp0084301;FBpp0084302;FBpp0112296;FBpp0112297;FBpp0112298;FBpp0112299;FBpp0112300	FBtr0084927;FBtr0084928;FBtr0113384;FBtr0113385;FBtr0113386;FBtr0113387;FBtr0113388	3.92717	0.0696945	4.39256	51.0334	3.7023	0.0448446	3.72051	0.154571	1.25363	1.99321	1.22041	1.94039	0.00786887	1.23051e-08	0.00832106	6.31951e-09
S57080_SI	3R	21531653	21531757	LpR2	FBgn0051092	3R:21524488..21566187(-1)	FBgn0051092:4	LpR2:4	3	FBgn0051092	FBpp0112298;FBpp0112299;FBpp0112300	FBtr0113386;FBtr0113387;FBtr0113388	3.66726	0.300115	3.44428	19.0091	2.31169	0.781616	2.30977	0.974363	3.39753	2.76859	4.20212	3.42425	0.016928	0.0649987	0.0167741	0.0644946
S57081_SI	3R	21532009	21532207	LpR2	FBgn0051092	3R:21524488..21566187(-1)	FBgn0051092:5	LpR2:5	6	FBgn0051092	FBpp0084301;FBpp0084302;FBpp0112296;FBpp0112298;FBpp0112299;FBpp0112300	FBtr0084927;FBtr0084928;FBtr0113384;FBtr0113386;FBtr0113387;FBtr0113388	3.2959	0.136293	3.06995	29.9702	2.62994	0.173392	2.7715	0.180812	1.94022	1.55362	1.68173	1.34664	0.00070415	0.0316236	0.00329029	0.131229
S57082_SI	3R	21532538	21533935	LpR2	FBgn0051092	3R:21524488..21566187(-1)	FBgn0051092:6	LpR2:6	6	FBgn0051092	FBpp0084301;FBpp0084302;FBpp0112296;FBpp0112298;FBpp0112299;FBpp0112300	FBtr0084927;FBtr0084928;FBtr0113384;FBtr0113386;FBtr0113387;FBtr0113388	2.89223	0.152516	2.93425	33.8322	2.5838	0.123417	2.53776	0.238744	1.36674	1.43734	1.40954	1.48235	0.0392544	0.0279842	0.0101943	0.00787463
S57083_SI	3R	21535013	21535239	LpR2	FBgn0051092	3R:21524488..21566187(-1)	FBgn0051092:7	LpR2:7	6	FBgn0051092	FBpp0084301;FBpp0084302;FBpp0112296;FBpp0112298;FBpp0112299;FBpp0112300	FBtr0084927;FBtr0084928;FBtr0113384;FBtr0113386;FBtr0113387;FBtr0113388	3.02813	0.229939	3.59217	31.2033	2.70334	0.0916902	2.531	0.194229	1.40691	2.45163	1.65313	2.88069	0.0740386	2.37092e-05	0.00297164	7.08955e-07
S57139_SI	3R	21701667	21701846	Tsp96F	CG6120	3R:21699256..21707162(-1)	CG6120:3	Tsp96F:3	1	FBgn0027865	FBpp0084286	FBtr0084912	2.54356	0.25741	2.52233	19.3138	2.06848	0.251476	1.98443	0.592253	1.61109	1.54037	1.59537	1.52534	0.123297	0.175852	0.0443919	0.0763702
S57230_SI	3R	21809314	21809457	Nf1	CG8318	3R:21808735..21820876(1)	CG8318:2	Nf1:2	3	FBgn0015269	FBpp0084326;FBpp0084327;FBpp0100151	FBtr0084952;FBtr0084953;FBtr0301641	1.22911	0.770858	1.71973	17.1892	0.270024	1.00337	0.256214	0.557539	3.7514	5.32151	2.87244	4.07467	0.0930345	0.0139906	0.0336535	0.00333841
S57238_SI	3R	21814082	21814688	Nf1	CG8318	3R:21808735..21820876(1)	CG8318:10	Nf1:10	3	FBgn0015269	FBpp0084326;FBpp0084327;FBpp0100151	FBtr0084952;FBtr0084953;FBtr0301641	1.9136	0.601989	2.85883	20.5076	1.35131	0.400673	2.31488	0.0384579	1.91135	4.2901	0.767262	1.72215	0.066591	2.25896e-05	0.171993	0.0769547
S57314_SI	3R	21954726	21955912	CG31324	FBgn0051324	3R:21932592..21955912(1)	FBgn0051324:3	CG31324:3	1	FBgn0051324	FBpp0084358	FBtr0084985	3.22214	0.119957	3.65935	36.2192	3.06421	0.0689425	3.3822	0.049768	1.17574	1.8124	0.856019	1.31955	0.0655137	1.40965e-07	0.0422381	0.00132332
S57318_SI	3R	21962312	21962870	CG6142	FBgn0039415	3R:21958876..21962870(1)	FBgn0039415:4	CG6142:4	1	FBgn0039415	FBpp0084360	FBtr0084987	0.821456	0.319792	0.270606	0.908721	-0.727842	0.277671	-1.04253	0.281429	4.78259	3.52691	6.50176	4.7947	0.00198326	0.0615717	0.000122677	0.00795882
S57396_SI	3R	22287251	22287368	CG5455	CG5455	3R:22287251..22295732(1)	CG5455:1	CG5455:1	1	FBgn0039430	FBpp0084387	FBtr0085015	3.31803	0.0826619	2.58944	31.9379	2.98248	0.0764605	2.99681	0.35805	1.39954	0.70618	1.31608	0.664064	0.187039	0.142528	0.170237	0.0993067
S57512_SI	3R	22624765	22625202	Tl	CG5490	3R:22624765..22668125(1)	CG5490:1	Tl:1	2	FBgn0003717	FBpp0084431;FBpp0084432	FBtr0085059;FBtr0085060	2.27315	0.43316	2.99458	16.2405	1.71988	0.263284	1.80619	0.428713	1.80776	3.5208	1.57797	3.07325	0.0488882	6.83154e-05	0.0750527	7.12699e-05
S57546_SI	3R	22697648	22697738	BM-40-SPARC	CG6378	3R:22694954..22697738(-1)	CG6378:1	BM-40-SPARC:1	1	FBgn0026562	FBpp0084464	FBtr0085094	5.28835	0.0734207	4.04506	89.6887	5.04011	0.0591915	4.6414	0.238853	1.28284	0.371056	1.87309	0.541785	0.0917462	1.86316e-07	1.31979e-05	0.000102024
S57598_SI	3R	22783930	22784209	CG6330	CG6330	3R:22775845..22784209(-1)	CG6330:1	CG6330:1	1	FBgn0039464	FBpp0084456	FBtr0085084	4.56882	0.164464	4.75181	96.7493	4.31325	0.1348	4.30411	0.124126	1.29594	1.54438	1.30796	1.5587	0.0361116	0.000973754	0.0185997	0.000390407
S5774_SI	2L	10312316	10312908	CG5384	CG5384	2L:10312316..10314396(-1)	CG5384:7	CG5384:7	1	FBgn0032216	FBpp0079650	FBtr0080061	3.9778	0.131795	4.70927	91.6586	4.15477	0.040334	4.29523	0.052781	0.842786	1.74199	0.731976	1.51295	0.0469375	8.41531e-07	0.000222373	2.1472e-05
S57952_SI	3R	23376090	23376203	Klp98A	CG5658	3R:23373496..23384836(-1)	CG5658:9	Klp98A:9	1	FBgn0004387	FBpp0084581	FBtr0085211	3.21437	0.156934	3.21018	27.7494	2.85871	0.159418	3.53074	0.148917	1.42771	1.42255	0.729135	0.726499	0.117536	0.152663	0.134858	0.164865
S57973_SI	3R	23393138	23393927	wdb	FBgn0027492	3R:23390764..23407961(-1)	FBgn0027492:7	wdb:7	5	FBgn0027492	FBpp0084573;FBpp0084574;FBpp0084577;FBpp0084578;FBpp0084579	FBtr0085203;FBtr0085204;FBtr0085207;FBtr0085208;FBtr0085209	3.49435	0.252129	4.1474	93.7239	3.28784	0.104352	3.82753	0.117133	1.25421	2.35541	0.730067	1.37106	0.106099	1.87001e-07	0.00408158	0.0102312
S58040_SI	3R	23493087	23493522	CG18437	FBgn0039536	3R:23488556..23502617(1)	FBgn0039536:11	CG18437:11	1	FBgn0039536	FBpp0271754	FBtr0273246	2.8469	0.269251	3.27	35.06	2.36178	0.143729	2.55536	0.404458	1.65787	2.48111	1.29522	1.93838	0.0262421	0.000208665	0.167936	0.00130463
S58047_SI	3R	23496361	23496659	CG18437	FBgn0039536	3R:23488556..23502617(1)	FBgn0039536:18	CG18437:18	1	FBgn0039536	FBpp0271754	FBtr0273246	3.62237	0.134172	3.78065	47.1149	3.3013	0.174661	3.39759	0.140345	1.37343	1.59823	1.25113	1.45592	0.0314099	0.00286342	0.112856	0.0101119
S58049_SI	3R	23496948	23497521	CG18437	FBgn0039536	3R:23488556..23502617(1)	FBgn0039536:20	CG18437:20	1	FBgn0039536	FBpp0271754	FBtr0273246	3.577	0.307106	3.69647	52.7008	3.06662	0.23251	3.35882	0.049066	1.69449	1.84513	1.28677	1.40116	0.00156689	0.000358709	0.154444	0.0338749
S58051_SI	3R	23498226	23498529	CG18437	FBgn0039536	3R:23488556..23502617(1)	FBgn0039536:22	CG18437:22	1	FBgn0039536	FBpp0271754	FBtr0273246	4.11525	0.194152	4.08534	62.8306	3.72606	0.127759	3.8482	0.111991	1.48782	1.43406	1.31742	1.26981	0.00160457	0.00576998	0.0173725	0.0525478
S58052_SI	3R	23498591	23499540	CG18437	FBgn0039536	3R:23488556..23502617(1)	FBgn0039536:23	CG18437:23	1	FBgn0039536	FBpp0271754	FBtr0273246	3.82675	0.124518	3.79599	49.2782	3.52035	0.122164	3.58284	0.0436012	1.3599	1.31478	1.28285	1.24029	0.00659669	0.0219579	0.0191816	0.0609513
S58208_SI	3R	23973222	23973973	CG34354	FBgn0085383	3R:23972546..24064952(1)	FBgn0085383:4	CG34354:4	3	FBgn0085383	FBpp0111476;FBpp0289833;FBpp0289834	FBtr0112564;FBtr0300606;FBtr0300607	2.32049	0.110047	2.91301	21.5191	1.99829	0.240679	2.68902	0.121804	1.36007	2.46667	0.691099	1.2534	0.0215051	4.46392e-07	0.00470671	0.121146
S58310_SI	3R	24347264	24347422	Ppn	FBgn0003137	3R:24346387..24366053(-1)	FBgn0003137:3	Ppn:3	4	FBgn0003137	FBpp0289566;FBpp0291051;FBpp0291052;FBpp0291053	FBtr0300337;FBtr0301837;FBtr0301838;FBtr0301839	4.5671	0.162065	3.49676	21.4643	4.06112	0.289705	3.95133	0.155215	1.62905	0.578871	1.85371	0.658706	0.0263323	0.0203476	0.0037127	0.0471935
S58311_SI	3R	24347537	24347953	Ppn	FBgn0003137	3R:24346387..24366053(-1)	FBgn0003137:4	Ppn:4	3	FBgn0003137	FBpp0291051;FBpp0291052;FBpp0291053	FBtr0301837;FBtr0301838;FBtr0301839	3.63444	0.0997064	2.23597	11.8163	3.22767	0.167994	2.81269	0.435512	1.49308	0.383648	2.13107	0.547579	0.121705	0.000443903	0.000707479	0.0236803
S58317_SI	3R	24349996	24351029	Ppn	FBgn0003137	3R:24346387..24366053(-1)	FBgn0003137:10	Ppn:10	3	FBgn0003137	FBpp0291051;FBpp0291052;FBpp0291053	FBtr0301837;FBtr0301838;FBtr0301839	3.28343	0.228473	2.08868	11.5015	2.84707	0.245416	2.67094	0.358145	1.54406	0.483918	1.79581	0.562817	0.101519	0.00651164	0.0109634	0.025274
S58319_SI	3R	24351593	24351772	Ppn	FBgn0003137	3R:24346387..24366053(-1)	FBgn0003137:12	Ppn:12	4	FBgn0003137	FBpp0289566;FBpp0291051;FBpp0291052;FBpp0291053	FBtr0300337;FBtr0301837;FBtr0301838;FBtr0301839	3.73751	0.108972	2.41161	15.919	3.04309	0.187341	2.92028	0.361769	1.98865	0.562458	2.16322	0.611831	0.0227847	0.0547698	0.00401542	0.103683
S58393_SI	3R	24536660	24536843	htt	CG9995	3R:24521964..24560073(1)	CG9995:11	htt:11	1	FBgn0027655	FBpp0084679	FBtr0085310	1.91871	0.494205	2.34645	12.0823	0.670481	0.622924	1.40851	0.171715	3.38946	4.78677	1.81561	2.5641	0.00192782	0.000177797	0.187624	0.0180691
S58471_SI	3R	24690769	24691589	CG31048	FBgn0051048	3R:24671689..24695340(1)	FBgn0051048:7	CG31048:7	2	FBgn0051048	FBpp0288435;FBpp0288436	FBtr0289996;FBtr0289997	1.99746	0.130589	2.47326	21.0067	1.77353	0.102969	2.22546	0.111498	1.25434	2.00623	0.797454	1.27547	0.138369	3.65143e-05	0.098677	0.0963487
S58557_SI	3R	24858382	24859730	beta4GalNAcTB	FBgn0039625	3R:24858382..24859730(-1)	FBgn0039625:1	beta4GalNAcTB:1	1	FBgn0039625	FBpp0084788	FBtr0085419	2.56144	0.0876519	1.77526	7.26156	2.33399	0.0589866	2.15231	0.112301	1.25758	0.576414	1.50256	0.688704	0.0984537	0.00021446	0.00127032	0.00523495
S58582_SI	3R	24878910	24879635	CG11842	FBgn0039629	3R:24878402..24879635(1)	FBgn0039629:3	CG11842:3	1	FBgn0039629	FBpp0084731	FBtr0085362	3.00227	0.271213	3.03035	18.1688	3.36791	0.0872834	2.65859	0.111612	0.712233	0.712187	1.44483	1.44474	0.0225109	0.0504381	0.0204878	0.0202994
S58664_SI	3R	24982024	24982981	Rpn2	CG11888	3R:24979185..24982981(1)	CG11888:4	Rpn2:4	1	FBgn0028692	FBpp0084754	FBtr0085385	4.13208	0.144238	5.01417	123.209	4.27929	0.109512	4.46388	0.131686	0.866343	2.08572	0.718441	1.72965	0.178828	1.33523e-07	0.000805601	3.95387e-06
S58750_SI	3R	25208678	25209113	Ptp99A	FBgn0004369	3R:25202987..25312426(1)	FBgn0004369:2	Ptp99A:2	1	FBgn0004369	FBpp0292247	FBtr0303148	3.09115	0.299705	3.10884	21.3826	2.61349	0.0842927	2.64098	0.190901	1.66218	1.64236	1.59914	1.58007	0.0150445	0.0183592	0.0133355	0.0172381
S58903_SI	3R	25566872	25567674	CG1969	FBgn0039690	3R:25565567..25567674(1)	FBgn0039690:6	CG1969:6	2	FBgn0039690	FBpp0084840;FBpp0084841	FBtr0085474;FBtr0085475	3.46478	0.0843469	3.48455	21.8073	3.24944	0.0968389	3.15689	0.04935	1.23968	1.276	1.36298	1.40291	0.0275672	0.0243402	0.000886502	0.00102977
S59070_SI	3R	25745637	25746011	trp	CG7875	3R:25740242..25746011(-1)	CG7875:1	trp:1	1	FBgn0003861	FBpp0084879	FBtr0085513	5.81387	0.12084	6.19805	607.176	5.97225	0.0719769	6.03002	0.104457	0.856916	1.25249	0.806986	1.17951	0.0355458	0.00510182	0.00214632	0.0253601
S5912_SI	2L	10398279	10398392	CG31716	FBgn0051716	2L:10396711..10402882(1)	FBgn0051716:8	CG31716:8	8	FBgn0051716	FBpp0079599;FBpp0079600;FBpp0079601;FBpp0079602;FBpp0079603;FBpp0079604;FBpp0293055;FBpp0293056	FBtr0080009;FBtr0080010;FBtr0080011;FBtr0080012;FBtr0080013;FBtr0080014;FBtr0304112;FBtr0304113	3.19503	0.253588	3.23022	28.0544	2.71094	0.807862	2.64689	0.43722	1.39392	1.4209	1.66503	1.69726	0.176664	0.174971	0.0890365	0.0944366
S59180_SI	3R	25853083	25853298	Axn	FBgn0026597	3R:25848566..25861033(1)	FBgn0026597:4	Axn:4	2	FBgn0026597	FBpp0084921;FBpp0289827	FBtr0085555;FBtr0300600	2.13725	0.418125	2.55681	7.05474	0.461982	0.78153	1.0617	1.16274	7.38324	7.06765	2.97811	2.85081	0.019252	0.011538	0.0921875	0.0477756
S59218_SI	3R	25884037	25884849	sima	FBgn0015542	3R:25884037..25947101(1)	FBgn0015542:1	sima:1	2	FBgn0015542	FBpp0084931;FBpp0113089	FBtr0085565;FBtr0114597	3.24884	0.196712	3.85988	43.8836	3.04994	0.0692966	3.0592	0.0736913	1.23515	2.24475	1.22327	2.22317	0.057537	2.55982e-08	0.0499325	1.0414e-08
S59225_SI	3R	25907902	25908043	sima	FBgn0015542	3R:25884037..25947101(1)	FBgn0015542:7	sima:7	2	FBgn0015542	FBpp0084931;FBpp0113089	FBtr0085565;FBtr0114597	2.69133	0.343578	2.97913	24.3632	2.1936	0.0417678	2.07865	0.615309	1.7135	2.54032	1.69743	2.5165	0.196825	0.045255	0.074015	0.0135382
S59358_SI	3R	26214302	26214624	Fer2LCH	CG1469	3R:26213554..26216306(1)	CG1469:2	Fer2LCH:2	2	FBgn0015221	FBpp0084986;FBpp0084987	FBtr0085622;FBtr0085623	4.27	0.103974	3.51181	26.8676	3.89641	0.0993836	3.83414	0.222809	1.45385	0.679492	1.52334	0.711969	0.0582246	0.0691818	0.0158639	0.107963
S59397_SI	3R	26279150	26279487	aralar1	CG2139	3R:26271361..26281589(-1)	CG2139:11	aralar1:11	1	FBgn0028646	FBpp0085055	FBtr0085693	3.01755	0.129845	3.26834	20.4709	2.7713	0.250622	2.71009	0.227659	1.26168	1.62728	1.34091	1.72947	0.179459	0.0078106	0.0596842	0.00164697
S59412_SI	3R	26291774	26292096	PH4alphaEFB	CG31022	3R:26291774..26311521(1)	CG31022:1	PH4alphaEFB:1	1	FBgn0039776	FBpp0085012	FBtr0085650	3.40606	0.197239	3.37155	27.4511	3.01977	0.0983111	3.08797	0.0255677	1.48935	1.42911	1.39529	1.33887	0.00352384	0.0122318	0.00896859	0.0312188
S59513_SI	3R	26401154	26401670	tmod	FBgn0082582	3R:26358336..26404627(1)	FBgn0082582:20	tmod:20	1	FBgn0082582	FBpp0291756	FBtr0302600	4.51074	0.160882	6.32079	701.734	4.88727	0.209191	5.50668	0.215532	0.682465	4.18843	0.366491	2.24923	0.0250922	5.92063e-09	2.11429e-07	1.3265e-05
S59515_SI	3R	26402901	26403280	tmod	FBgn0082582	3R:26358336..26404627(1)	FBgn0082582:22	tmod:22	12	FBgn0082582	FBpp0085020;FBpp0085021;FBpp0085022;FBpp0085023;FBpp0085024;FBpp0085025;FBpp0112393;FBpp0291320;FBpp0291321;FBpp0291322;FBpp0291756;FBpp0291757	FBtr0085658;FBtr0085659;FBtr0085660;FBtr0085661;FBtr0085662;FBtr0085663;FBtr0113483;FBtr0302110;FBtr0302111;FBtr0302112;FBtr0302600;FBtr0302601	6.00094	0.134275	6.87941	1226.87	6.23036	0.133377	6.65996	0.106754	0.795621	1.90396	0.518652	1.24116	0.0393599	2.32508e-06	2.03775e-07	0.0494159
S59520_SI	3R	26407920	26409042	Rpt6R	FBgn0039788	3R:26407920..26409419(-1)	FBgn0039788:1	CG2241:1	1	FBgn0039788	FBpp0085042	FBtr0085680	0.131889	0.437851	2.26446	10.4641	1.69494	0.160681	0.823539	0.350727	0.224386	1.75916	0.518499	4.06496	4.08133e-07	0.0370425	0.00358386	1.42022e-06
S59521_SI	3R	26409098	26409419	Rpt6R	FBgn0039788	3R:26407920..26409419(-1)	FBgn0039788:2	CG2241:2	1	FBgn0039788	FBpp0085042	FBtr0085680	0.602563	0.251529	2.5416	10.927	1.71867	0.296985	1.04914	0.46245	0.326238	2.24696	0.599169	4.12676	0.000859459	0.0183714	0.156982	2.92697e-05
S59614_SI	3R	26625760	26626685	wts	CG12072	3R:26615379..26632341(-1)	CG12072:2	wts:2	1	FBgn0011739	FBpp0085082	FBtr0085720	2.54129	0.128494	3.1119	23.1687	2.35334	0.155861	2.79685	0.0995153	1.20423	2.13846	0.776251	1.37846	0.087365	1.38166e-07	0.0104589	0.00371302
S59645_SI	3R	26707514	26708649	CG15547	FBgn0039809	3R:26707514..26709225(-1)	FBgn0039809:1	CG15547:1	1	FBgn0039809	FBpp0085077	FBtr0085715	2.45345	0.124857	2.1418	9.37605	1.30527	0.328741	1.74309	0.203104	3.05489	2.24148	2.01493	1.47842	1.1571e-07	3.22043e-05	4.14882e-05	0.0208101
S59646_SI	3R	26708705	26708793	CG15547	FBgn0039809	3R:26707514..26709225(-1)	FBgn0039809:2	CG15547:2	1	FBgn0039809	FBpp0085077	FBtr0085715	2.23197	0.731061	2.75736	6.97446	0.761875	0.0389894	1.17853	0.950266	7.717	7.44119	2.5876	2.49512	0.0391272	0.0151697	0.0726321	0.0264484
S59703_SI	3R	26874654	26875041	Aph-4	CG1462	3R:26874654..26878268(1)	CG1462:1	Aph-4:1	1	FBgn0016123	FBpp0085095	FBtr0085733	3.48963	0.0351762	1.95935	29.0383	2.83608	0.0712271	2.8461	0.153533	1.91999	0.418984	1.88723	0.411835	4.914e-05	2.14511e-06	2.21093e-05	6.58363e-07
S59705_SI	3R	26876374	26876615	Aph-4	CG1462	3R:26874654..26878268(1)	CG1462:2	Aph-4:2	2	FBgn0016123	FBpp0085095;FBpp0085096	FBtr0085733;FBtr0085734	3.72224	0.158433	2.69759	41.9456	3.3502	0.229753	3.18034	0.12991	1.43766	0.525245	1.72445	0.630022	0.0560202	0.00182117	0.00268111	0.012316
S59706_SI	3R	26876683	26877646	Aph-4	CG1462	3R:26874654..26878268(1)	CG1462:3	Aph-4:3	2	FBgn0016123	FBpp0085095;FBpp0085096	FBtr0085733;FBtr0085734	3.59372	0.133857	2.33146	35.0742	3.20272	0.0674495	3.04707	0.174453	1.48617	0.419422	1.72049	0.485549	0.0140482	6.21224e-06	0.000364346	3.65067e-05
S59727_SI	3R	26925538	26926004	CG15553	FBgn0039817	3R:26924590..26926891(-1)	FBgn0039817:6	CG15553:6	1	FBgn0039817	FBpp0288640	FBtr0290201	2.09871	0.271164	2.40897	7.58206	1.54388	0.136078	1.61249	0.130848	1.78185	2.39986	1.66358	2.24057	0.0106264	0.000343791	0.0155333	0.000409241
S59738_SI	3R	26954950	26956388	CG15556	CG15556	3R:26953687..26956388(-1)	CG15556:1	CG15556:1	1	FBgn0039821	FBpp0085099	FBtr0085737	1.78099	0.119068	2.48741	6.06998	1.97583	0.0581417	2.0769	0.102165	0.82636	1.67026	0.744884	1.50558	0.16111	0.000504699	0.0162262	0.00230212
S59823_SI	3R	27050639	27051183	CG12054	FBgn0039831	3R:27046426..27055127(1)	FBgn0039831:3	CG12054:3	1	FBgn0039831	FBpp0112224	FBtr0113312	2.31711	0.549794	2.12636	8.2632	0.0433349	1.58116	0.729762	1.8772	7.05332	7.1755	3.97097	4.03975	0.0226263	0.036929	0.119522	0.178243
S59896_SI	3R	27212798	27213120	CG1607	CG1607	3R:27207832..27217622(1)	CG1607:2	CG1607:2	2	FBgn0039844	FBpp0085146;FBpp0085147	FBtr0085785;FBtr0085786	3.57438	0.161111	3.90504	45.1829	3.27014	0.133261	3.30884	0.0296197	1.36035	1.88736	1.31593	1.82572	0.0152099	1.81973e-05	0.0222168	1.72561e-05
S60045_SI	3R	27555354	27558490	ttk	FBgn0003870	3R:27539591..27561114(1)	FBgn0003870:8	ttk:8	4	FBgn0003870	FBpp0085187;FBpp0085189;FBpp0085191;FBpp0292320	FBtr0085826;FBtr0085828;FBtr0085830;FBtr0303228	3.1399	0.0445832	3.6764	27.656	3.02317	0.0500428	3.4189	0.0614331	1.12371	1.92794	0.756021	1.2971	0.137446	5.00532e-09	0.000164458	0.000911318
S60114_SI	3R	27606625	27608538	faf	CG1945	3R:27602756..27615753(1)	CG1945:5	faf:5	2	FBgn0005632	FBpp0085202;FBpp0085203	FBtr0085843;FBtr0085844	2.63794	0.240314	3.26717	32.0714	2.36514	0.190059	2.84487	0.097979	1.32665	2.43719	0.827744	1.52065	0.0328945	1.2745e-07	0.0855704	0.00117951
S60127_SI	3R	27615219	27615753	faf	CG1945	3R:27602756..27615753(1)	CG1945:18	faf:18	1	FBgn0005632	FBpp0085202	FBtr0085843	4.23789	0.0931992	4.66231	72.2493	4.11837	0.0814136	4.37686	0.0967833	1.12808	1.71974	0.869919	1.32618	0.136624	1.42612e-07	0.0547605	0.000388936
S60137_SI	3R	27620704	27621934	Acf1	CG1966	3R:27619811..27625533(1)	CG1966:2	Acf1:2	1	FBgn0027620	FBpp0085204	FBtr0085845	1.7597	0.252371	2.00936	7.75789	1.35339	0.162288	1.01366	0.312268	1.52422	1.91157	2.08442	2.61414	0.0382096	0.00194465	0.00010541	6.52181e-06
S60138_SI	3R	27621993	27624355	Acf1	CG1966	3R:27619811..27625533(1)	CG1966:3	Acf1:3	1	FBgn0027620	FBpp0085204	FBtr0085845	2.43009	0.0996124	2.47962	10.322	1.95456	0.0861782	1.4938	0.084904	1.61087	1.70144	2.55303	2.69656	0.000143346	9.69245e-05	1.81914e-09	2.81626e-09
S60168_SI	3R	27665819	27670966	RhoGAP100F	FBgn0039883	3R:27638797..27670966(1)	FBgn0039883:14	RhoGAP100F:14	2	FBgn0039883	FBpp0291390;FBpp0291391	FBtr0302180;FBtr0302181	2.66034	0.17869	3.47544	30.7019	2.38624	0.0957626	2.82686	0.169243	1.32699	2.96393	0.847266	1.89243	0.0114249	3.4813e-10	0.105778	6.1002e-07
S60240_SI	3RHet	1685370	1686789	CG41099	CG41099-1685370	3RHet:1685102..1706064(-1)	CG41099:1686789-1685370	CG41099:7	4	FBgn0039955	FBpp0112711;FBpp0112712;FBpp0112713;FBpp0112714	FBtr0113988;FBtr0113989;FBtr0113990;FBtr0113991	3.67562	0.0248114	3.65171	33.2609	2.99979	0.102789	3.30687	0.129606	1.95934	1.91374	1.43727	1.40382	1.81712e-10	1.11154e-09	1.10895e-06	9.01725e-06
S60255_SI	3RHet	1935205	1935394	Parp	FBgn0010247	3RHet:1935205..2026815(1)	FBgn0010247:1	Parp:1	1	FBgn0010247	FBpp0112608	FBtr0113885	2.73595	0.330454	2.94149	9.68472	2.32567	0.113877	2.34514	0.158911	1.5587	1.84484	1.52098	1.8002	0.101943	0.0185636	0.0912954	0.0147898
S60258_SI	3RHet	1964215	1964748	Parp	FBgn0010247	3RHet:1935205..2026815(1)	FBgn0010247:4	Parp:4	1	FBgn0010247	FBpp0112608	FBtr0113885	3.06525	0.0291277	3.34571	16.4369	2.702	0.0793902	2.8683	0.311805	1.43547	1.90674	1.1719	1.55663	0.0171759	0.000179041	0.185336	0.00201702
S60259_SI	3RHet	2018688	2019257	Parp	FBgn0010247	3RHet:1935205..2026815(1)	FBgn0010247:5	Parp:5	1	FBgn0010247	FBpp0112608	FBtr0113885	2.87286	0.172445	2.93419	13.5065	2.56667	0.162403	2.55477	0.0922186	1.36174	1.43975	1.38557	1.46495	0.156492	0.105689	0.105917	0.0708696
S60277_SI	3RHet	2445627	2445886	CG42402	FBgn0259821	3RHet:2381982..2446597(1)	FBgn0259821:8	CG42402:8	1	FBgn0259821	FBpp0291154	FBtr0301942	2.58322	0.262156	2.84143	14.5998	2.13168	0.446794	2.20546	0.302812	1.50329	1.94547	1.44612	1.87148	0.112989	0.0164728	0.158309	0.0217026
S6029_SI	2L	10458448	10458818	CG6206	CG6206	2L:10457656..10462475(1)	CG6206:2	CG6206:2	2	FBgn0027611	FBpp0079620;FBpp0079621	FBtr0080030;FBtr0080031	3.37015	0.170008	3.86492	20.0995	3.59871	0.0730264	3.02694	0.253704	0.803286	1.30919	1.39363	2.27132	0.172474	0.132035	0.0202875	4.34606e-06
S6035_SI	2L	10460581	10460801	CG6206	CG6206	2L:10457656..10462475(1)	CG6206:7	CG6206:7	2	FBgn0027611	FBpp0079620;FBpp0079621	FBtr0080030;FBtr0080031	4.6204	0.130105	4.26221	39.2054	4.83202	0.151899	3.94693	0.110362	0.808041	0.562306	1.96442	1.36702	0.162922	0.000401409	8.22624e-06	0.0300302
S6038_SI	2L	10461844	10462475	CG6206	CG6206	2L:10457656..10462475(1)	CG6206:10	CG6206:10	2	FBgn0027611	FBpp0079620;FBpp0079621	FBtr0080030;FBtr0080031	4.64875	0.138056	4.4069	46.3867	5.0242	0.0170311	4.18572	0.126584	0.691804	0.543764	1.59073	1.25033	0.00103195	5.48015e-06	3.88993e-05	0.0496765
S627_SI	2L	957052	957209	CG4341	FBgn0028481	2L:922795..958100(1)	FBgn0028481:11	CG4341:11	2	FBgn0028481	FBpp0077614;FBpp0111849	FBtr0077949;FBtr0112936	3.22579	0.189867	2.29311	17.0203	2.81065	0.225966	2.66736	0.246557	1.50793	0.637574	1.73019	0.731547	0.133464	0.0743459	0.0240343	0.183132
S6343_SI	2L	10992995	10993434	CG16833	FBgn0026147	2L:10989305..10997700(1)	FBgn0026147:10	CG16833:10	5	FBgn0026147	FBpp0289629;FBpp0289630;FBpp0289631;FBpp0289632;FBpp0289633	FBtr0300400;FBtr0300401;FBtr0300402;FBtr0300403;FBtr0300404	2.9805	0.165456	2.95647	25.1126	2.50632	0.191559	2.69856	0.101542	1.60308	1.55984	1.3343	1.29831	0.00134743	0.00395689	0.0365939	0.0808561
S6610_SI	2L	11526696	11526712	CG31705	CG31705	2L:11523300..11528201(-1)	CG31705:5	CG31705:5	1	FBgn0028490	FBpp0089093	FBtr0080244	3.74963	0.127399	3.80732	44.3405	3.1209	0.272424	2.58942	0.890649	1.84324	1.99461	2.4226	2.62155	0.187981	0.177329	0.00601003	0.00749002
S6619_SI	2L	11586688	11586833	Mst33A	CG6541	2L:11585430..11586833(-1)	CG6541:1	Mst33A:1	1	FBgn0028412	FBpp0079855	FBtr0080271	2.36058	0.595215	2.88084	6.13888	0.846282	0.274512	1.12388	1.3847	5.01235	7.55736	2.14678	3.2368	0.0814841	0.0261424	0.130322	0.0406963
S6625_SI	2L	11621819	11626136	kek2	CG4977	2L:11621819..11626136(1)	CG4977:1	kek2:1	1	FBgn0015400	FBpp0079836	FBtr0080252	3.14574	0.117271	2.4692	12.1378	2.21953	0.0387055	2.28249	0.0668829	2.53636	1.28305	2.37878	1.20334	1.63047e-12	0.00167594	1.44325e-12	0.0106967
S6691_SI	2L	11840691	11841012	CG31704	FBgn0051704	2L:11840691..11841012(1)	FBgn0051704:1	CG31704:1	1	FBgn0051704	FBpp0079857	FBtr0080273	3.89663	0.304924	5.06031	76.4644	4.58509	0.0182617	4.32214	0.117505	0.519998	1.6201	0.672977	2.09672	7.51303e-05	0.0063079	0.00482543	3.11511e-05
S6810_SI	2L	12093771	12093910	CG5325	FBgn0032407	2L:12093771..12095250(1)	FBgn0032407:1	CG5325:1	2	FBgn0032407	FBpp0079908;FBpp0079909	FBtr0080326;FBtr0080327	4.61758	0.0523033	3.94282	52.1949	4.3463	0.101445	4.28571	0.13435	1.30842	0.683633	1.3856	0.723961	0.13443	0.0313372	0.041446	0.0518602
S6829_SI	2L	12125421	12125756	CG17211	CG17211	2L:12125098..12129629(1)	CG17211:2	CG17211:2	1	FBgn0032414	FBpp0079918	FBtr0080336	2.6441	0.237194	2.93817	21.0578	1.97444	0.183843	2.29591	0.44825	1.97177	2.59714	1.34637	1.77339	0.00307981	0.000144065	0.10163	0.00438978
S6856_SI	2L	12167113	12167321	CG31760	FBgn0051760	2L:12142784..12170217(1)	FBgn0051760:11	CG31760:11	2	FBgn0051760	FBpp0079920;FBpp0290241	FBtr0080338;FBtr0301019	3.0996	0.277412	3.0565	19.6253	2.60423	0.132204	2.7053	0.174588	1.68211	1.57809	1.51185	1.41836	0.019252	0.0470746	0.0455199	0.105936
S698_SI	2L	1139832	1141156	CG4577	CG4577	2L:1134702..1141156(1)	CG4577:5	CG4577:5	1	FBgn0031306	FBpp0077622	FBtr0077957	4.81493	0.0361728	5.22404	106.972	4.92937	0.0340428	4.96786	0.102165	0.891954	1.34383	0.855303	1.28861	0.194228	0.00121153	0.0494604	0.00241637
S7136_SI	2L	13014926	13015038	CG9934	FBgn0032467	2L:13013388..13019434(-1)	FBgn0032467:4	CG9934:4	2	FBgn0032467	FBpp0080009;FBpp0290465	FBtr0080428;FBtr0301247	3.2566	0.279564	4.63475	84.7564	3.53962	0.175513	3.78623	0.304514	0.767308	2.96668	0.583779	2.25709	0.194893	9.69778e-06	0.00580719	0.000112168
S7145_SI	2L	13022671	13025497	CG9932	FBgn0032469	2L:13022671..13060115(-1)	FBgn0032469:1	CG9932:1	1	FBgn0262160	FBpp0088895	FBtr0089956	3.92474	0.068881	4.34305	91.6594	3.82796	0.117595	4.178	0.0353461	1.0986	1.66669	0.777295	1.17924	0.0972333	2.2698e-09	1.53418e-05	0.00403625
S7147_SI	2L	13027809	13028551	CG9932	FBgn0032469	2L:13022671..13060115(-1)	FBgn0032469:3	CG9932:3	1	FBgn0262160	FBpp0088895	FBtr0089956	3.35159	0.140626	3.88488	85.4339	3.0943	0.169156	3.68182	0.181115	1.29143	2.20238	0.715301	1.21986	0.0631783	2.8304e-06	0.00920786	0.154871
S7149_SI	2L	13029727	13031394	CG9932	FBgn0032469	2L:13022671..13060115(-1)	FBgn0032469:5	CG9932:5	1	FBgn0262160	FBpp0088895	FBtr0089956	2.98449	0.187676	3.56095	57.7203	2.70229	0.240757	3.24973	0.203466	1.3185	2.31797	0.765346	1.34551	0.12944	3.97539e-05	0.122886	0.0902904
S7236_SI	2L	13236493	13236740	CG5867	CG5867	2L:13236493..13239296(1)	CG5867:1	CG5867:1	1	FBgn0027586	FBpp0080029	FBtr0080449	6.19635	0.0886732	6.2663	399.153	5.86813	0.0588824	5.92963	0.098226	1.39109	1.48884	1.30506	1.39676	0.00347521	0.00107537	0.00976252	0.002785
S7239_SI	2L	13239029	13239296	CG5867	CG5867	2L:13236493..13239296(1)	CG5867:4	CG5867:4	1	FBgn0027586	FBpp0080029	FBtr0080449	6.09094	0.134772	5.24091	370.457	5.70302	0.0878185	5.63211	0.0993859	1.48055	0.629688	1.58761	0.675222	4.46933e-05	1.0536e-05	1.46428e-06	4.01872e-05
S7304_SI	2L	13359901	13360793	CG9377	CG9377	2L:13359901..13361527(-1)	CG9377:2	CG9377:2	1	FBgn0032507	FBpp0080053	FBtr0080474	2.17508	0.0686969	1.72557	1.68096	2.52968	0.217896	1.42956	0.165835	0.692133	0.442658	2.08956	1.33639	0.0967234	0.000494161	0.000232653	0.176844
S7305_SI	2L	13361268	13361527	CG9377	CG9377	2L:13359901..13361527(-1)	CG9377:1	CG9377:1	1	FBgn0032507	FBpp0080053	FBtr0080474	2.10121	0.233447	2.18608	1.27204	2.87088	0.224203	1.15541	0.932697	0.464592	0.498468	2.03523	2.18362	0.0789278	0.153407	0.0178407	0.0168345
S7372_SI	2L	13483447	13485098	CR31846	FBgn0051846	2L:13461781..13485098(1)	FBgn0051846:2	CR31846:2	1	FBgn0051846		FBtr0303312	2.44739	0.200601	3.39602	53.2663	2.136	0.225255	2.77993	0.184479	1.36106	3.49029	0.718296	1.84198	0.0531617	2.16929e-08	0.024597	0.000233119
S7379_SI	2L	13502656	13506683	B4	CG9239	2L:13502656..13549323(-1)	CG9239:7	B4:7	2	FBgn0023407	FBpp0080091;FBpp0080092	FBtr0080513;FBtr0080514	3.2065	0.0990485	3.68778	39.2295	3.08597	0.0545923	3.43795	0.0608428	1.13119	1.82395	0.795272	1.28231	0.0389283	2.09809e-10	6.32569e-05	6.37955e-05
S7593_SI	2L	13971139	13971681	nimB5	FBgn0028936	2L:13970529..13972173(1)	FBgn0028936:2	nimB5:2	2	FBgn0028936	FBpp0080163;FBpp0291663	FBtr0080586;FBtr0302501	2.19769	0.0854192	1.12119	7.69469	1.77995	0.0353866	1.71116	0.345469	1.52198	0.524274	1.56094	0.537695	0.086208	0.00990107	0.0279797	0.0134603
S7598_SI	2L	13977303	13977547	Cyp28a5	CG8864	2L:13977303..13979573(1)	CG8864:1	Cyp28a5:1	1	FBgn0028940	FBpp0080164	FBtr0080587	4.77797	0.0544321	4.12759	68.421	4.34892	0.043268	4.45961	0.146121	1.53656	0.801616	1.36565	0.712452	0.00422888	0.187622	0.0211065	0.0260977
S7639_SI	2L	14062171	14062621	nAcRalpha-34E	FBgn0028875	2L:14040171..14089437(1)	FBgn0028875:5	nAcRalpha-34E:5	3	FBgn0028875	FBpp0089367;FBpp0289821;FBpp0291050	FBtr0080594;FBtr0300594;FBtr0301836	2.84491	0.221724	2.94627	27.2239	2.26509	0.34561	2.41275	0.316793	1.75135	1.91339	1.5139	1.65397	0.00985281	0.00475045	0.0384035	0.0174467
S7685_SI	2L	14285956	14287847	wb	FBgn0261563	2L:14263522..14328262(1)	FBgn0261563:3	CG42677:3	1	FBgn0261563	FBpp0291871	FBtr0302731	-0.141418	1.61498	0.121896	1.09373	-1.59612	0.266604	-1.13022	0.703518	10.8903	5.83701	6.01004	3.22128	0.0386318	0.0218203	0.14212	0.0788402
S7690_SI	2L	14320989	14321244	wb	FBgn0261563	2L:14263522..14328262(1)	FBgn0261563:12	CG42677:12	5	FBgn0261563	FBpp0291871;FBpp0291872;FBpp0291873;FBpp0291874;FBpp0291875	FBtr0302731;FBtr0302732;FBtr0302733;FBtr0302734;FBtr0302735	1.08986	0.818851	1.27398	4.02145	-0.0520077	0.234954	0.174349	0.654332	3.90762	3.72545	2.72513	2.59809	0.0268011	0.0159893	0.0572705	0.0332584
S7692_SI	2L	14321791	14323478	wb	FBgn0261563	2L:14263522..14328262(1)	FBgn0261563:14	CG42677:14	5	FBgn0261563	FBpp0291871;FBpp0291872;FBpp0291873;FBpp0291874;FBpp0291875	FBtr0302731;FBtr0302732;FBtr0302733;FBtr0302734;FBtr0302735	0.939378	0.943425	1.25577	3.01448	0.264286	0.440103	0.38457	0.350759	2.67219	2.58569	2.3993	2.32163	0.130397	0.0319733	0.187436	0.0446586
S7696_SI	2L	14324897	14325554	wb	FBgn0261563	2L:14263522..14328262(1)	FBgn0261563:18	CG42677:18	5	FBgn0261563	FBpp0291871;FBpp0291872;FBpp0291873;FBpp0291874;FBpp0291875	FBtr0302731;FBtr0302732;FBtr0302733;FBtr0302734;FBtr0302735	1.20921	0.596845	1.01373	4.84044	0.0481338	0.505674	0.40957	0.163482	3.44087	2.47131	2.55989	1.83857	0.00100673	0.00892586	0.0123106	0.0859421
S7885_SI	2L	14928480	14929659	CG3491	CG3491	2L:14924735..14930576(1)	CG3491:2	CG3491:2	1	FBgn0028887	FBpp0080237	FBtr0080675	1.67226	0.434688	2.73298	14.5669	-0.402728	1.95463	-0.0835958	2.03489	4.503	5.4328	1.30285	1.57187	0.129146	0.0837412	0.124319	0.0892745
S8042_SI	2L	15269374	15270324	Cul-3	FBgn0261268	2L:15266029..15272011(-1)	FBgn0261268:10	cul-3:10	1	FBgn0261268	FBpp0291369	FBtr0302159	1.83417	0.671677	2.51958	7.57539	-1.21266	0.00894915	-0.41438	1.30308	27.7282	62.8139	3.97719	9.0097	0.0045513	0.000735528	0.011584	0.00134046
S8102_SI	2L	15648535	15649020	CG4587	FBgn0028863	2L:15647835..15714237(-1)	FBgn0028863:4	CG4587:4	3	FBgn0028863	FBpp0111856;FBpp0111857;FBpp0291664	FBtr0112943;FBtr0112944;FBtr0302502	2.9256	0.357584	3.63441	43.8163	2.44923	0.158035	3.16382	0.0686676	1.67085	3.25006	0.823233	1.60132	0.00803258	3.71273e-07	0.171509	0.00879656
S8277_SI	2L	16178375	16178492	Ca-alpha1D	CG4894	2L:16170657..16190086(1)	CG4894:15	Ca-alpha1D:15	3	FBgn0001991	FBpp0089046;FBpp0089047;FBpp0089049	FBtr0090003;FBtr0090004;FBtr0090006	2.81703	0.425063	3.03496	20.8028	1.83669	0.342716	2.0132	0.490219	4.12505	4.94048	2.17854	2.6092	0.00791957	0.00234284	0.00766946	0.00196934
S8344_SI	2L	16302771	16302952	CG5869	CG5869	2L:16301656..16302952(-1)	CG5869:1	CG5869:1	1	FBgn0028894	FBpp0080408	FBtr0080851	2.81379	0.293549	2.76233	13.3876	2.40369	0.20349	2.40495	0.390713	1.53235	1.42459	1.47465	1.37095	0.0910964	0.179296	0.0666022	0.148472
S8403_SI	2L	16448314	16448465	CG5888	CG5888	2L:16400169..16448465(-1)	CG5888:1	CG5888:1	1	FBgn0028523	FBpp0080437	FBtr0080880	3.46359	0.117015	3.43026	17.9391	2.75221	0.504494	2.3845	0.375393	1.89789	1.83001	2.80366	2.7034	0.0595509	0.0970894	0.00208242	0.00531229
S8404_SI	2L	16449186	16449743	Idgf2	CG4475	2L:16447338..16450500(1)	CG4475:2	Idgf2:2	1	FBgn0020415	FBpp0080418	FBtr0080861	4.53995	0.118104	4.37585	47.2594	4.04739	0.0467298	3.69381	0.169147	1.64356	1.39113	2.31776	1.96178	9.53692e-05	0.00950082	1.04324e-08	1.09102e-06
S8405_SI	2L	16449803	16450500	Idgf2	CG4475	2L:16447338..16450500(1)	CG4475:3	Idgf2:3	1	FBgn0020415	FBpp0080418	FBtr0080861	4.88761	0.0814304	4.82672	71.5687	4.60376	0.116424	4.28622	0.10279	1.3255	1.25071	1.82204	1.71924	0.00672355	0.0473805	3.37303e-07	5.32054e-06
S8422_SI	2L	16491542	16492051	Tpr2	CG4599	2L:16491542..16507352(1)	CG4599:1	Tpr2:1	1	FBgn0032586	FBpp0080423	FBtr0080866	4.06241	0.0991024	4.58831	75.9996	4.27464	0.0936952	4.36538	0.0644159	0.809419	1.36603	0.74016	1.24915	0.00258737	8.21994e-05	2.03397e-05	0.00164288
S8550_SI	2L	16773277	16773380	Mhc	FBgn0086783	2L:16766737..16788766(1)	FBgn0086783:12	Mhc:12	5	FBgn0086783	FBpp0080454;FBpp0080462;FBpp0080463;FBpp0080464;FBpp0291043	FBtr0080897;FBtr0080905;FBtr0080906;FBtr0080907;FBtr0301829	6.3483	0.0700456	6.35639	1161.79	6.03922	0.0217986	6.20941	0.114442	1.36447	1.37604	1.14543	1.15514	0.000231666	0.000366281	0.0641195	0.0702754
S8551_SI	2L	16774450	16774857	Mhc	FBgn0086783	2L:16766737..16788766(1)	FBgn0086783:13	Mhc:13	16	FBgn0086783	FBpp0080452;FBpp0080453;FBpp0080454;FBpp0080455;FBpp0080456;FBpp0080457;FBpp0080458;FBpp0080459;FBpp0080460;FBpp0080461;FBpp0080462;FBpp0080463;FBpp0080464;FBpp0291041;FBpp0291042;FBpp0291043	FBtr0080895;FBtr0080896;FBtr0080897;FBtr0080898;FBtr0080899;FBtr0080900;FBtr0080901;FBtr0080902;FBtr0080903;FBtr0080904;FBtr0080905;FBtr0080906;FBtr0080907;FBtr0301827;FBtr0301828;FBtr0301829	6.11107	0.147032	6.14663	746.003	5.84149	0.0680372	5.9528	0.212555	1.31773	1.35497	1.16085	1.19366	0.0269393	0.0189922	0.181807	0.122723
S8573_SI	2L	16791053	16791869	CG17928	FBgn0032603	2L:16791053..16793444(1)	FBgn0032603:1	CG17928:1	1	FBgn0032603	FBpp0080465	FBtr0080908	3.16278	0.162006	2.35287	15.4408	2.72224	0.12577	2.82491	0.0400173	1.5604	0.690635	1.41474	0.626164	0.000239445	0.00280755	0.00169975	0.000106263
S8664_SI	2L	16891793	16894943	tweek	FBgn0261623	2L:16889003..16917052(1)	FBgn0261623:3	CG42706:3	4	FBgn0261671	FBpp0292092;FBpp0292093;FBpp0292094;FBpp0292095	FBtr0302967;FBtr0302968;FBtr0302969;FBtr0302970	0.979522	0.282692	2.19419	12.7887	0.742606	0.275484	1.37519	0.0890011	1.27299	4.17155	0.691751	2.26686	0.120317	5.36617e-10	0.00408959	1.97781e-06
S8909_SI	2L	17652667	17652905	CadN	CG7100	2L:17649866..17739521(-1)	CG7100:39	CadN:39	6	FBgn0015609	FBpp0080567;FBpp0080570;FBpp0080571;FBpp0080572;FBpp0099719;FBpp0099720	FBtr0081014;FBtr0081017;FBtr0081018;FBtr0081019;FBtr0100314;FBtr0100315	2.43877	0.605356	2.26272	13.5317	1.15305	0.621627	1.17683	0.702014	3.6929	2.86348	3.3445	2.59333	0.0354443	0.0957505	0.0253982	0.0797868
S8910_SI	2L	17655669	17655910	CadN	CG7100	2L:17649866..17739521(-1)	CG7100:18	CadN:18	6	FBgn0015609	FBpp0080566;FBpp0080568;FBpp0080569;FBpp0080573;FBpp0099718;FBpp0099721	FBtr0081013;FBtr0081015;FBtr0081016;FBtr0081020;FBtr0100313;FBtr0100316	2.86831	0.120886	3.14921	24.1433	2.36288	0.181187	2.4797	0.143054	1.64907	2.18688	1.47225	1.9524	0.00450396	9.65192e-05	0.017657	0.000291393
S8923_SI	2L	17715723	17715913	CadN	CG7100	2L:17649866..17739521(-1)	CG7100:7	CadN:7	8	FBgn0015609	FBpp0080566;FBpp0080567;FBpp0080569;FBpp0080571;FBpp0099718;FBpp0099719;FBpp0099720;FBpp0099721	FBtr0081013;FBtr0081014;FBtr0081016;FBtr0081018;FBtr0100313;FBtr0100314;FBtr0100315;FBtr0100316	1.74425	0.444709	1.64584	15.3701	0.240554	0.382046	0.485983	0.391477	7.04678	8.24628	3.60526	4.21895	0.0162885	0.0336306	0.0138368	0.0362146
S8927_SI	2L	17718916	17719701	CadN	CG7100	2L:17649866..17739521(-1)	CG7100:4	CadN:4	12	FBgn0015609	FBpp0080566;FBpp0080567;FBpp0080568;FBpp0080569;FBpp0080570;FBpp0080571;FBpp0080572;FBpp0080573;FBpp0099718;FBpp0099719;FBpp0099720;FBpp0099721	FBtr0081013;FBtr0081014;FBtr0081015;FBtr0081016;FBtr0081017;FBtr0081018;FBtr0081019;FBtr0081020;FBtr0100313;FBtr0100314;FBtr0100315;FBtr0100316	1.82477	0.371807	2.83781	28.1111	1.52349	0.176025	2.07735	0.239695	1.40495	3.72068	0.799651	2.11768	0.134236	2.53846e-07	0.181736	0.000196797
S9037_SI	2L	18152040	18152410	Socs36E	CG15154	2L:18138668..18152410(-1)	CG15154:1	Socs36E:1	2	FBgn0041184	FBpp0080593;FBpp0080594	FBtr0081040;FBtr0081041	2.33355	0.169177	3.3372	13.8599	2.66311	0.0719929	2.69898	0.153851	0.725981	1.96693	0.695534	1.88444	0.104708	0.00171936	0.0476938	0.00153382
S9068_SI	2L	18270988	18271927	CG42750	FBgn0261804	2L:18160421..18275770(-1)	FBgn0261804:14	CG42750:14	1	FBgn0261804	FBpp0292372	FBtr0303280	2.89109	0.0634163	3.04982	26.9608	2.56313	0.141423	2.75341	0.0724549	1.38103	1.62327	1.14711	1.34832	0.00127888	3.02739e-05	0.153104	0.00325518
S9149_SI	2L	18537166	18537687	Pde11	FBgn0085370	2L:18532728..18571648(-1)	FBgn0085370:11	Pde11:11	4	FBgn0085370	FBpp0111456;FBpp0111457;FBpp0292261;FBpp0292262	FBtr0112544;FBtr0112545;FBtr0303162;FBtr0303163	2.50565	0.129844	2.56132	19.5723	2.1632	0.126063	2.32134	0.127398	1.41004	1.50039	1.20297	1.28005	0.0126704	0.00684519	0.166298	0.086772
S931_SI	2L	1741660	1742076	CG17646	CG17646	2L:1732526..1750613(1)	CG17646:2	CG17646:2	2	FBgn0031362	FBpp0077553;FBpp0077554	FBtr0077885;FBtr0077886	2.53645	0.120102	2.56536	10.5579	2.16804	0.205849	2.23366	0.19553	1.43266	1.50987	1.34128	1.41356	0.0506462	0.0484873	0.0864114	0.0815455
S9664_SI	2L	19511428	19511738	CG10186	FBgn0032797	2L:19508953..19517201(-1)	FBgn0032797:8	CG10186:8	5	FBgn0032797	FBpp0080818;FBpp0080819;FBpp0288795;FBpp0291317;FBpp0291318	FBtr0081280;FBtr0081281;FBtr0299520;FBtr0302107;FBtr0302108	4.95502	0.0940299	4.38901	95.4439	4.75383	0.0847441	4.63245	0.167783	1.22412	0.693094	1.37087	0.77618	0.108953	0.00540313	0.0045646	0.0478203
S9665_SI	2L	19511797	19511904	CG10186	FBgn0032797	2L:19508953..19517201(-1)	FBgn0032797:9	CG10186:9	5	FBgn0032797	FBpp0080818;FBpp0080819;FBpp0288795;FBpp0291317;FBpp0291318	FBtr0081280;FBtr0081281;FBtr0299520;FBtr0302107;FBtr0302108	4.91658	0.212544	4.35188	96.6174	4.617	0.0517406	4.6763	0.0877312	1.36997	0.779311	1.28854	0.732991	0.0786638	0.155931	0.134831	0.0549237
S9670_SI	2L	19514510	19514859	CG10186	FBgn0032797	2L:19508953..19517201(-1)	FBgn0032797:15	CG10186:15	1	FBgn0032797	FBpp0288794	FBtr0299519	5.76266	0.0693841	5.12236	212.966	5.6284	0.0644238	5.36258	0.0706335	1.14423	0.603481	1.49185	0.786822	0.130093	2.06708e-06	7.67435e-06	0.00526935
S9671_SI	2L	19514931	19515107	CG10186	FBgn0032797	2L:19508953..19517201(-1)	FBgn0032797:16	CG10186:16	6	FBgn0032797	FBpp0080818;FBpp0080819;FBpp0288794;FBpp0288795;FBpp0291317;FBpp0291318	FBtr0081280;FBtr0081281;FBtr0299519;FBtr0299520;FBtr0302107;FBtr0302108	5.57533	0.0620585	4.53817	174.681	5.25868	0.131277	5.05934	0.197986	1.36647	0.485527	1.65441	0.587835	0.0515087	9.07763e-05	0.000770865	0.00150221
S9674_SI	2L	19515734	19516033	CG10186	FBgn0032797	2L:19508953..19517201(-1)	FBgn0032797:19	CG10186:19	6	FBgn0032797	FBpp0080818;FBpp0080819;FBpp0288794;FBpp0288795;FBpp0291317;FBpp0291318	FBtr0081280;FBtr0081281;FBtr0299519;FBtr0299520;FBtr0302107;FBtr0302108	5.66847	0.0472847	4.96374	221.424	5.47595	0.0995985	5.22608	0.234598	1.20925	0.599429	1.52702	0.756945	0.168651	0.0005175	0.000532733	0.0511973
S9683_SI	2L	19523437	19524175	CG10132	CG10132	2L:19518787..19525454(1)	CG10132:7	CG10132:7	1	FBgn0032798	FBpp0080788	FBtr0081247	3.12548	0.0823834	2.48254	21.1377	2.79787	0.184601	2.8818	0.0948818	1.37612	0.726207	1.27493	0.672808	0.00902441	0.0185848	0.0364251	0.00171679
S9783_SI	2L	19743703	19749658	CG10631	CG10631	2L:19742814..19756867(-1)	CG10631:7	CG10631:7	1	FBgn0032817	FBpp0080856	FBtr0081324	2.538	0.0894705	2.53849	13.6489	2.34341	0.0690862	2.4265	0.0701379	1.21652	1.21744	1.11924	1.12008	0.0030801	0.00527939	0.0681436	0.0924528
S9888_SI	2L	20055176	20056375	sNPF	CG13968	2L:20027915..20056375(1)	CG13968:4	sNPF:4	2	FBgn0032840	FBpp0080858;FBpp0080859	FBtr0081326;FBtr0081327	4.48809	0.0426581	4.62513	59.3696	4.31475	0.0791921	4.33042	0.181343	1.18765	1.36136	1.15671	1.3259	0.166041	0.0151329	0.174811	0.0136789
F12297_SI	X	3365907	3367483	CG12206	CG12206	X:3359770..3368553(-1)	CG12206:2;CG12206:7	CG12206:2;CG12206:7	2;1	FBgn0029662	FBpp0070503;FBpp0070504;FBpp0070505	FBtr0070527;FBtr0070528;FBtr0070529	-0.518302	0.398323	-0.126031	1.21365	1.13407	1.34371	1.44703	1.28377	0.110831	0.178986	0.0924674	0.149329	0.0366896	0.150982	0.00718237	0.0473663
F13543_SI	X	6578551	6578754	Pink1	FBgn0029891	X:6577831..6581047(1)	FBgn0029891:8;FBgn0029891:9	Pink1:8;Pink1:9	4;4	FBgn0029891	FBpp0070917;FBpp0070918;FBpp0099830;FBpp0099831;FBpp0099832;FBpp0099833;FBpp0099835;FBpp0099837	FBtr0070956;FBtr0070957;FBtr0100413;FBtr0100414;FBtr0100415;FBtr0100416;FBtr0100419;FBtr0100420	4.41512	0.198467	3.86265	56.421	4.24288	0.201443	4.15077	0.0891382	1.18963	0.674911	1.31744	0.747425	0.164297	0.00292565	0.0158211	0.0149012
F14834_SI	X	9778475	9779079	CG9691	CG9691	X:9778475..9779079(1)	CG9691:1;CG9691:2;CG9691:3	CG9691:1;CG9691:2;CG9691:3	1;1;1	FBgn0030160	FBpp0071326;FBpp0071327	FBtr0071391;FBtr0071392	6.32433	0.0665366	5.66422	314.98	6.50356	0.0410416	6.13588	0.198468	0.836857	0.43448	1.19122	0.618461	0.112978	3.71983e-08	0.0676733	6.53871e-05
F15539_SI	X	11452566	11452687	CG1572	FBgn0030309	X:11449318..11452687(-1)	FBgn0030309:4;FBgn0030309:5	CG1572:4;CG1572:5	1;1	FBgn0030309	FBpp0073388;FBpp0073389	FBtr0073543;FBtr0073544	4.42332	0.0894875	4.19037	48.6383	4.73301	0.179938	4.65233	0.157545	0.728249	0.590548	0.790227	0.640807	0.0635819	0.00236302	0.149844	0.00529403
F15722_SI	X	11763773	11765199	CG1847	CG1847	X:11763221..11765199(1)	CG1847:3;CG1847:5	CG1847:3;CG1847:5	1;1	FBgn0030345	FBpp0073411;FBpp0073412	FBtr0073567;FBtr0073568	2.44215	0.107589	1.89834	10.24	2.60724	0.101741	2.26386	0.0926806	0.848518	0.492379	1.19634	0.694213	0.0843763	4.44811e-08	0.0412199	0.000210436
F16577_SI	X	13638961	13639509	CR42861	FBgn0262108	X:13638961..13639509(1)	FBgn0262108:1;FBgn0262108:2;FBgn0262108:3	CR42861:1;CR42861:2;CR42861:3	1;1;1	FBgn0262108		FBtr0304030;FBtr0304031	2.49388	0.131393	2.19464	9.2508	3.02815	0.128865	2.82536	0.067601	0.586596	0.433511	0.721187	0.532978	0.00212648	3.17213e-05	0.0377279	0.000401711
F18970_SI	X	18411778	18412116	Aats-his	CG6335	X:18409432..18414480(1)	CG6335:2;CG6335:6	Aats-his:2;Aats-his:6	1;1	FBgn0027087	FBpp0074365;FBpp0074366	FBtr0074593;FBtr0074594	2.23206	0.496507	2.12824	10.2565	2.83847	0.264165	2.65503	0.231587	0.576216	0.481535	0.694605	0.580471	0.0447061	0.0271467	0.143161	0.0852755
F20175_SI	X	21495823	21497279	DIP1	FBgn0024807	X:21495823..21501185(-1)	FBgn0024807:1;FBgn0024807:2	DIP1:1;DIP1:2	7;1	FBgn0024807	FBpp0077063;FBpp0077064;FBpp0077065;FBpp0289602;FBpp0289603;FBpp0290507;FBpp0290508;FBpp0290509	FBtr0077371;FBtr0077372;FBtr0077373;FBtr0300373;FBtr0300374;FBtr0301292;FBtr0301293;FBtr0301294	3.85358	0.107026	3.73741	43.0231	4.01104	0.0443631	3.99528	0.106836	0.85746	0.761717	0.86786	0.770956	0.0612155	0.00236293	0.0695913	0.00220801
F21140_SI	3L	1598465	1600320	CG13917	FBgn0035237	3L:1576699..1600320(1)	FBgn0035237:5;FBgn0035237:6;FBgn0035237:7	CG13917:5;CG13917:6;CG13917:7	1;1;1	FBgn0035237	FBpp0072630;FBpp0292962	FBtr0072747;FBtr0303993	4.13606	0.041682	4.12751	79.4244	4.28159	0.0772131	4.26765	0.0920153	0.863427	0.857348	0.874473	0.868316	0.0249127	0.0263824	0.0286071	0.0310142
F21587_SI	3L	2252744	2253271	CG1275	FBgn0035321	3L:2252744..2257409(-1)	FBgn0035321:1;FBgn0035321:2	CG1275:1;CG1275:2	3;1	FBgn0035321	FBpp0072783;FBpp0072784;FBpp0072785;FBpp0072786	FBtr0072905;FBtr0072906;FBtr0072907;FBtr0072908	4.98957	0.0658832	4.71269	130.094	4.8695	0.125842	4.86074	0.0622129	1.12349	0.856903	1.13769	0.867739	0.145419	0.068038	0.0852418	0.065254
F2236_SI	2L	4344269	4345776	Atet	FBgn0020762	2L:4333926..4345776(1)	FBgn0020762:10;FBgn0020762:11	Atet:10;Atet:11	2;2	FBgn0020762	FBpp0077116;FBpp0077117;FBpp0111811;FBpp0111812	FBtr0077426;FBtr0077427;FBtr0112898;FBtr0112899	3.75591	0.0305241	3.68319	46.4133	3.89576	0.0432908	3.91181	0.0629742	0.869243	0.809219	0.854685	0.795667	0.0216057	0.00134658	0.00582864	0.000315498
F23394_SI	3L	5922204	5923220	CG33523	FBgn0053523	3L:5917155..5923220(1)	FBgn0053523:10;FBgn0053523:11	CG33523:10;CG33523:11	2;2	FBgn0053523	FBpp0090954;FBpp0090955;FBpp0090956;FBpp0090957	FBtr0091475;FBtr0091476;FBtr0091477;FBtr0091478	4.04338	0.0960817	3.52276	40.9897	3.9234	0.0432334	3.8693	0.0490766	1.13065	0.67059	1.19317	0.707667	0.182418	5.01447e-05	0.0281305	0.000131615
F24663_SI	3L	8349503	8351035	Idh	FBgn0001248	3L:8349503..8354628(-1)	FBgn0001248:1;FBgn0001248:2	Idh:1;Idh:2	7;2	FBgn0001248	FBpp0076390;FBpp0076391;FBpp0076392;FBpp0076393;FBpp0076394;FBpp0076396;FBpp0113039;FBpp0113040;FBpp0113041	FBtr0076667;FBtr0076668;FBtr0076669;FBtr0076670;FBtr0076671;FBtr0076673;FBtr0114547;FBtr0114548;FBtr0114549	5.53055	0.105971	4.74463	214.446	5.70261	0.049787	5.05766	0.145606	0.84469	0.383459	1.59837	0.725603	0.0827187	5.12258e-10	4.35466e-06	0.00157263
F25888_SI	3L	10687457	10687826	NijA	FBgn0036101	3L:10687457..10689974(-1)	FBgn0036101:1;FBgn0036101:2	NijA:1;NijA:2	1;2	FBgn0036101	FBpp0088536;FBpp0089001;FBpp0089002	FBtr0089569;FBtr0089570;FBtr0089571	2.70319	0.188648	2.71479	10.3935	3.12511	0.151686	3.2851	0.0938055	0.659783	0.676411	0.564676	0.578907	0.0252468	0.0427015	0.00109516	0.00273878
F25889_SI	3L	10688124	10688515	NijA	FBgn0036101	3L:10687457..10689974(-1)	FBgn0036101:3;FBgn0036101:4	NijA:3;NijA:4	1;2	FBgn0036101	FBpp0088536;FBpp0089001;FBpp0089002	FBtr0089569;FBtr0089570;FBtr0089571	2.90459	0.0989362	2.43473	10.647	3.14713	0.0953904	3.23919	0.184619	0.785066	0.501947	0.709225	0.453456	0.111482	3.62539e-05	0.0147211	2.65514e-06
F27428_SI	3L	14087686	14091156	Fbp1	CG17285	3L:14087686..14091156(-1)	CG17285:1;CG17285:2;CG17285:3	Fbp1:1;Fbp1:2;Fbp1:3	1;1;1	FBgn0000639	FBpp0075491;FBpp0075492	FBtr0075749;FBtr0075750	-0.0507707	0.795547	0.544517	10.9597	1.20029	0.250787	2.13294	0.110733	0.349848	0.544024	0.140036	0.21776	0.00233431	0.146321	9.61822e-07	0.000199136
F27761_SI	3L	15112978	15114049	CG16959	FBgn0036481	3L:15112978..15118418(-1)	FBgn0036481:1;FBgn0036481:2;FBgn0036481:3	CG16959:1;CG16959:2;CG16959:3	1;2;1	FBgn0036481	FBpp0075408;FBpp0075409;FBpp0292440	FBtr0075655;FBtr0075656;FBtr0303378	1.89301	0.0647277	1.83735	10.1036	2.48249	0.0538128	2.16531	0.127621	0.554952	0.527325	0.75834	0.720587	0.00609279	0.00504868	0.193586	0.140289
F30004_SI	3L	19911337	19912390	Su(z)12	CG8013	3L:19911337..19916500(-1)	CG8013:7;CG8013:9	Su(z)12:7;Su(z)12:9	1;1	FBgn0020887	FBpp0074685;FBpp0074686	FBtr0074916;FBtr0074917	2.41891	0.0613366	2.4134	14.1203	2.71483	0.182188	2.78979	0.0873062	0.736479	0.734295	0.689085	0.687041	0.0217118	0.0289534	0.00215496	0.0037417
F30093_SI	3L	19993221	19993502	CG7433	FBgn0036927	3L:19990814..19993786(-1)	FBgn0036927:5;FBgn0036927:6;FBgn0036927:7	CG7433:5;CG7433:6;CG7433:7	1;1;1	FBgn0036927	FBpp0074677;FBpp0074678;FBpp0291259	FBtr0074908;FBtr0074909;FBtr0302049	4.80743	0.0499596	4.11567	72.5949	4.59718	0.126468	4.54661	0.0689978	1.22864	0.615518	1.29689	0.649708	0.0230673	1.24057e-05	0.00258934	2.26193e-05
F33487_SI	2R	2881878	2881989	Tsp42Ea	CG18817	2R:2880181..2891766(1)	CG18817:11;CG18817:2	Tsp42Ea:11;Tsp42Ea:2	1;2	FBgn0029508	FBpp0085503;FBpp0085504;FBpp0085505	FBtr0086171;FBtr0086172;FBtr0086173	6.0832	0.0880776	5.42502	244.207	5.78464	0.106401	5.88658	0.0505401	1.34669	0.69847	1.21966	0.632587	0.00885295	0.00340894	0.0656938	0.000132149
F33622_SI	2R	3041042	3041188	Spn43Ab	CG1865	2R:3039170..3041188(-1)	CG1865:1;CG1865:5	Spn43Ab:1;Spn43Ab:5	1;1	FBgn0024293	FBpp0088125;FBpp0099762	FBtr0089054;FBtr0100356	4.53554	0.181753	3.69192	37.1196	4.78578	0.124861	4.18736	0.135243	0.784116	0.334229	1.4243	0.607107	0.186941	1.32855e-06	0.0373777	0.00606525
F34001_SI	2R	3501113	3502040	CG1358	FBgn0033196	2R:3483240..3508216(-1)	FBgn0033196:11;FBgn0033196:12;FBgn0033196:13	CG1358:11;CG1358:12;CG1358:13	1;1;1	FBgn0033196	FBpp0088022;FBpp0088023;FBpp0088024	FBtr0088948;FBtr0088949;FBtr0088950	2.64525	0.264108	-0.340047	18.1512	1.73843	1.13793	1.62123	0.811323	1.63801	0.0551485	2.15974	0.0727143	0.177332	0.00688602	0.0907453	0.00717859
F34703_SI	2R	4510547	4512708	Cirl	FBgn0033313	2R:4502544..4512708(1)	FBgn0033313:15;FBgn0033313:16	Cirl:15;Cirl:16	1;2	FBgn0033313	FBpp0288551;FBpp0288552;FBpp0290577	FBtr0290112;FBtr0290113;FBtr0301363	4.18634	0.0686161	4.3385	68.0264	4.46909	0.0694299	4.48244	0.112861	0.753833	0.876248	0.741405	0.861802	0.000104116	0.0793474	2.18412e-05	0.0361247
F35204_SI	2R	5065369	5066049	ltd	CG8024	2R:5065369..5073866(-1)	CG8024:11;CG8024:4	ltd:11;ltd:4	1;4	FBgn0002567	FBpp0088869;FBpp0088870;FBpp0088871;FBpp0088872;FBpp0088873	FBtr0089930;FBtr0089931;FBtr0089932;FBtr0089933;FBtr0089934	5.08742	0.0825088	4.92726	213.478	5.21854	0.0604012	5.2774	0.0500397	0.878271	0.746732	0.828285	0.704232	0.087717	0.00047251	0.006546	2.31596e-05
F36334_SI	2R	6828215	6829163	Spn47C	FBgn0033574	2R:6827693..6829206(-1)	FBgn0033574:3;FBgn0033574:4	CG7722:3;CG7722:4	1;1	FBgn0033574	FBpp0087306;FBpp0290084	FBtr0088211;FBtr0300862	2.19749	0.21131	2.37154	15.7769	3.84993	0.0339409	3.37929	0.122089	0.19471	0.229154	0.310102	0.364959	2.07978e-11	4.78525e-10	1.93178e-09	9.72595e-08
F37472_SI	2R	8547002	8547890	nemy	FBgn0033764	2R:8547002..8557722(-1)	FBgn0033764:1;FBgn0033764:2	CG8776:1;CG8776:2	5;1	FBgn0261673	FBpp0086980;FBpp0086981;FBpp0086982;FBpp0086983;FBpp0291360;FBpp0291361	FBtr0087867;FBtr0087868;FBtr0087869;FBtr0087870;FBtr0302150;FBtr0302151	3.57748	0.103854	3.11406	25.6017	3.40819	0.10657	3.3979	0.108841	1.18487	0.746834	1.19623	0.753997	0.089816	0.00508214	0.0488088	0.00392618
F38684_SI	2R	10720677	10721460	CG10205	CG10205	2R:10720338..10721460(1)	CG10205:2;CG10205:3;CG10205:4	CG10205:2;CG10205:3;CG10205:4	1;1;1	FBgn0033970	FBpp0086576;FBpp0086577	FBtr0087446;FBtr0087447	4.16653	0.0459696	3.8823	65.7631	4.46036	0.021815	4.35467	0.246443	0.745876	0.561239	0.811673	0.610749	0.0201497	6.80695e-05	0.118949	0.000335235
F39822_SI	2R	12473599	12474237	RpLP2	CG4918	2R:12473599..12474237(1)	CG4918:1;CG4918:2	RpLP2:1;RpLP2:2	1;1	FBgn0003274	FBpp0086252;FBpp0089424	FBtr0087105;FBtr0087106	6.93214	0.0571963	6.08129	518.181	6.71253	0.0221639	6.50517	0.118971	1.24691	0.532976	1.52624	0.652372	0.00284478	4.59754e-09	2.54758e-07	9.41378e-07
F41925_SI	2R	15670989	15671403	Obp56g	FBgn0034474	2R:15670989..15671525(-1)	FBgn0034474:1;FBgn0034474:2	Obp56g:1;Obp56g:2	1;1	FBgn0034474	FBpp0085644;FBpp0089127	FBtr0086342;FBtr0086343	4.82162	0.0716397	4.65426	163.605	4.97741	0.128073	5.04895	0.102185	0.852714	0.720001	0.795095	0.671349	0.0689096	0.000535223	0.00389379	2.19025e-05
F42896_SI	2R	17603197	17604230	HmgD	FBgn0004362	2R:17600836..17604230(1)	FBgn0004362:4;FBgn0004362:5	HmgD:4;HmgD:5	1;2	FBgn0004362	FBpp0071625;FBpp0071626;FBpp0290624	FBtr0071708;FBtr0071709;FBtr0301410	3.02107	0.0853868	3.67195	23.4294	3.34129	0.121141	3.48056	0.0876279	0.724512	1.3875	0.631474	1.20933	0.00184467	0.00253951	1.14505e-05	0.0617952
F43746_SI	2R	18958488	18959404	l(2)k09913	CG3082	2R:18954725..18959404(1)	CG3082:5;CG3082:9	l(2)k09913:5;l(2)k09913:9	2;2	FBgn0021979	FBpp0071869;FBpp0071870;FBpp0071871;FBpp0071872	FBtr0071958;FBtr0071959;FBtr0071960;FBtr0071961	5.17138	0.044108	4.91758	167.735	5.26057	0.00530944	5.25478	0.0977755	0.915331	0.710068	0.917418	0.711687	0.113861	8.61346e-07	0.109767	3.98228e-07
F45390_SI	3LHet	2398628	2398990	RpL15	FBgn0028697	3LHet:2397792..2398990(1)	FBgn0028697:7;FBgn0028697:8	RpL15:7;RpL15:8	3;1	FBgn0028697	FBpp0112465;FBpp0112466;FBpp0112467;FBpp0291015	FBtr0113742;FBtr0113743;FBtr0113744;FBtr0301801	6.82	0.101398	6.57326	657.712	6.92588	0.0558005	6.72038	0.0776637	0.902141	0.702763	1.10658	0.862019	0.120133	8.77558e-06	0.113406	0.0261162
F45980_SI	3R	1203815	1204542	kkv	FBgn0001311	3R:1203815..1218587(-1)	FBgn0001311:1;FBgn0001311:2;FBgn0001311:3	kkv:1;kkv:2;kkv:3	1;2;1	FBgn0001311	FBpp0078442;FBpp0089164;FBpp0290640	FBtr0078798;FBtr0078800;FBtr0301398	3.48301	0.164085	3.29867	46.028	3.70018	0.086209	3.71622	0.0256343	0.811377	0.671102	0.800223	0.661877	0.0237148	0.000198132	0.008738	5.48265e-05
F47283_SI	3R	3831939	3832686	CG2767	FBgn0037537	3R:3831646..3833841(-1)	FBgn0037537:2;FBgn0037537:3;FBgn0037537:4	CG2767:2;CG2767:3;CG2767:4	1;1;1	FBgn0037537	FBpp0081312;FBpp0288764	FBtr0081822;FBtr0290325	5.0421	0.0643749	4.46635	106.558	4.92963	0.0598801	4.7167	0.0686331	1.11946	0.628568	1.38429	0.777272	0.098528	1.6171e-07	3.91485e-06	0.000307675
F48223_SI	3R	5520444	5520945	CG31352	FBgn0051352	3R:5520444..5531165(-1)	FBgn0051352:1;FBgn0051352:2	CG31352:1;CG31352:2	1;3	FBgn0051352	FBpp0081570;FBpp0289791;FBpp0289792;FBpp0291047	FBtr0082092;FBtr0300564;FBtr0300565;FBtr0301833	4.04558	0.102146	4.23319	60.1285	4.57573	0.0427185	4.70853	0.0478712	0.59046	0.712445	0.516904	0.623692	8.29388e-06	0.00272175	8.88918e-08	3.64237e-05
F48224_SI	3R	5521004	5521245	CG31352	FBgn0051352	3R:5520444..5531165(-1)	FBgn0051352:3;FBgn0051352:4	CG31352:3;CG31352:4	3;1	FBgn0051352	FBpp0081570;FBpp0289791;FBpp0289792;FBpp0291047	FBtr0082092;FBtr0300564;FBtr0300565;FBtr0301833	3.21757	0.13262	2.7089	25.9912	3.78147	0.0741829	3.73534	0.175846	0.571714	0.366362	0.593256	0.380166	0.01244	4.17719e-05	0.0131736	3.11443e-05
F49503_SI	3R	7835012	7836152	KLHL18	CG3571	3R:7833832..7836152(-1)	CG3571:1;CG3571:2;CG3571:5	CG3571:1;CG3571:2;CG3571:5	1;1;1	FBgn0037978	FBpp0082029;FBpp0082030	FBtr0082556;FBtr0082557	2.45989	0.0335104	1.50136	8.61213	2.18754	0.0392246	2.19465	0.0759738	1.31293	0.514278	1.30143	0.509772	0.035174	9.06373e-06	0.0263718	3.0211e-06
F49806_SI	3R	8449484	8450626	Vha55	FBgn0005671	3R:8449484..8453551(-1)	FBgn0005671:1;FBgn0005671:2	Vha55:1;Vha55:2	2;1	FBgn0005671	FBpp0082139;FBpp0082140;FBpp0290875	FBtr0082670;FBtr0082671;FBtr0301661	5.79931	0.0664084	5.62196	269.689	5.88785	0.0433698	5.7258	0.0399833	0.916238	0.766304	1.07745	0.901132	0.050853	2.02873e-06	0.0831988	0.0210169
F5068_SI	2L	9256561	9257206	Ggamma30A	FBgn0028433	2L:9253037..9291798(1)	FBgn0028433:2;FBgn0028433:3;FBgn0028433:4;FBgn0028433:5;FBgn0028433:6;FBgn0028433:7	Ggamma30A:2;Ggamma30A:3;Ggamma30A:4;Ggamma30A:5;Ggamma30A:6;Ggamma30A:7	2;1;1;1;2;1	FBgn0028433	FBpp0079395;FBpp0079396;FBpp0079397;FBpp0291069;FBpp0291070;FBpp0292898	FBtr0079795;FBtr0079796;FBtr0079797;FBtr0301855;FBtr0301856;FBtr0303895	6.47615	0.0351501	6.3955	610.166	6.62144	0.0709559	6.62825	0.0896781	0.86373	0.796511	0.856702	0.79003	0.08267	0.0101748	0.0470982	0.00484041
F5070_SI	2L	9291056	9291798	Ggamma30A	FBgn0028433	2L:9253037..9291798(1)	FBgn0028433:10;FBgn0028433:9	Ggamma30A:10;Ggamma30A:9	5;1	FBgn0028433	FBpp0079395;FBpp0079396;FBpp0079397;FBpp0291069;FBpp0291070;FBpp0292898	FBtr0079795;FBtr0079796;FBtr0079797;FBtr0301855;FBtr0301856;FBtr0303895	7.42252	0.0415704	7.55317	1735.08	7.70325	0.0179815	7.68152	0.0479981	0.755638	0.860961	0.771648	0.879202	5.6413e-08	0.000711159	5.97414e-08	0.00172446
F50806_SI	3R	10451737	10451951	His4r	FBgn0013981	3R:10451461..10452336(1)	FBgn0013981:3;FBgn0013981:4	His4r:3;His4r:4	1;2	FBgn0013981	FBpp0082421;FBpp0082422;FBpp0082423	FBtr0082962;FBtr0082963;FBtr0082964	6.53001	0.0401585	6.02564	353.068	6.36283	0.0141129	6.27639	0.0432584	1.1826	0.714219	1.28854	0.778205	0.0447562	0.000270226	0.00119215	0.00273305
F50875_SI	3R	10571623	10572070	smp-30	CG7390	3R:10571623..10573043(-1)	CG7390:3;CG7390:4	smp-30:3;smp-30:4	1;1	FBgn0038257	FBpp0082475;FBpp0082476	FBtr0083016;FBtr0083017	3.63708	0.160207	3.32417	40.6002	4.02008	0.0433982	3.89686	0.286797	0.687679	0.498719	0.755761	0.548093	0.0248487	0.000263952	0.109323	0.00102855
F51049_SI	3R	11029272	11030272	Spn5	FBgn0028984	3R:11028791..11032168(-1)	FBgn0028984:2;FBgn0028984:3	Spn5:2;Spn5:3	1;1	FBgn0028984	FBpp0082595;FBpp0082596	FBtr0083141;FBtr0083142	3.50577	0.101096	3.20873	26.8274	3.67392	0.0258747	3.68453	0.147705	0.848183	0.631421	0.832765	0.619943	0.189014	0.000525216	0.123361	0.000195072
F51685_SI	3R	12006742	12006917	CG8927	CG8927	3R:12006742..12011958(1)	CG8927:1;CG8927:5	CG8927:1;CG8927:5	1;1	FBgn0038405	FBpp0082708;FBpp0100146	FBtr0083254;FBtr0100110	3.8828	0.181286	3.86038	32.709	4.09006	0.226173	4.11605	0.093501	0.809265	0.785315	0.798879	0.775237	0.163953	0.146778	0.0821883	0.0772468
F52982_SI	3R	14751627	14752571	Xrp1	FBgn0038661	3R:14740690..14752571(1)	FBgn0038661:8;FBgn0038661:9	CG17836:8;CG17836:9	4;1	FBgn0261113	FBpp0083114;FBpp0083115;FBpp0083116;FBpp0083117;FBpp0112158	FBtr0083700;FBtr0083701;FBtr0083702;FBtr0083703;FBtr0113246	4.70093	0.047842	4.39025	135.842	4.81993	0.0629993	4.79583	0.0996595	0.887385	0.650975	0.906899	0.66529	0.0518241	1.2589e-07	0.0991174	1.0933e-07
F54028_SI	3R	16752910	16753346	CG5630	FBgn0038842	3R:16740023..16754935(1)	FBgn0038842:6;FBgn0038842:7	CG5630:6;CG5630:7	1;1	FBgn0038842	FBpp0083383;FBpp0112169	FBtr0083979;FBtr0113257	2.75654	0.214905	2.54087	20.2516	3.06334	0.270805	3.09549	0.0721417	0.72977	0.58312	0.723327	0.577972	0.188788	0.0275088	0.107287	0.0122461
F54990_SI	3R	18462523	18464669	loco	CG5248	3R:18445690..18465082(-1)	CG5248:2;CG5248:6	loco:2;loco:6	1;1	FBgn0020278	FBpp0083666;FBpp0083667	FBtr0084273;FBtr0084274	-1.96334	0.487481	-1.73558	0.857593	-0.647293	0.174653	-0.349485	0.905195	0.290929	0.236179	0.156919	0.127388	0.00665643	0.0621702	0.000511918	0.0114663
F58964_SI	3R	25642450	25643486	CG7829	CG7829	3R:25642450..25643486(-1)	CG7829:1;CG7829:2;CG7829:3	CG7829:1;CG7829:2;CG7829:3	1;1;1	FBgn0039703	FBpp0084897;FBpp0084898	FBtr0085531;FBtr0085532	3.2669	0.106785	3.58472	9.43076	4.46756	0.020998	3.88813	0.105687	0.302243	0.413633	0.537386	0.735437	6.69356e-10	3.22061e-07	7.12519e-06	0.0219835
F59051_SI	3R	25736663	25737753	CG31036	FBgn0051036	3R:25733831..25738614(1)	FBgn0051036:7;FBgn0051036:8	CG31036:7;CG31036:8	1;1	FBgn0051036	FBpp0084867;FBpp0113063	FBtr0085501;FBtr0114571	0.514996	0.411954	-1.40563	1.92893	1.2012	0.231705	1.26175	0.193927	0.528704	0.0482795	0.499677	0.0456289	0.0935743	2.99847e-06	0.0453937	9.93394e-07
F59104_SI	3R	25776518	25777418	Takr99D	FBgn0004622	3R:25776518..25795169(-1)	FBgn0004622:1;FBgn0004622:2	Takr99D:1;Takr99D:2	1;1	FBgn0004622	FBpp0084873;FBpp0290870	FBtr0085507;FBtr0301656	1.97124	0.0793779	1.19234	6.35474	1.67427	0.414575	1.65376	0.0193291	1.27662	0.594596	1.3767	0.641206	0.195309	0.038574	0.126154	0.0340148
F59355_SI	3R	26211290	26212318	Fer1HCH	CG2216	3R:26211290..26213851(-1)	CG2216:2;CG2216:3;CG2216:6;CG2216:9	Fer1HCH:2;Fer1HCH:3;Fer1HCH:6;Fer1HCH:9	4;1;3;1	FBgn0015222	FBpp0084995;FBpp0084996;FBpp0084997;FBpp0084998;FBpp0084999	FBtr0085631;FBtr0085632;FBtr0085633;FBtr0085634;FBtr0085635	6.0684	0.0614148	5.60284	311.684	5.94997	0.0319271	5.87147	0.116491	1.12693	0.708615	1.21322	0.762874	0.147535	0.000104003	0.00692713	0.000859754
F59622_SI	3R	26643336	26643929	cindr	CG31012	3R:26634349..26652542(1)	CG31012:10;CG31012:4	CG31012:10;CG31012:4	1;1	FBgn0027598	FBpp0085066;FBpp0085067	FBtr0085704;FBtr0085705	3.02352	0.0872223	2.66159	27.3568	3.54494	0.0621668	3.61429	0.278606	0.594602	0.414771	0.539789	0.376536	0.00274836	1.53806e-05	0.000368861	2.02361e-06
F59625_SI	3R	26650677	26652274	cindr	CG31012	3R:26634349..26652542(1)	CG31012:6;CG31012:8	CG31012:6;CG31012:8	3;1	FBgn0027598	FBpp0085066;FBpp0085067;FBpp0085068;FBpp0085069	FBtr0085704;FBtr0085705;FBtr0085706;FBtr0085707	3.84586	0.0286879	3.70485	52.2325	4.09304	0.0281961	4.28947	0.0286716	0.781036	0.678189	0.641721	0.557219	6.06109e-05	2.47832e-07	2.66091e-09	8.2338e-11
F6155_SI	2L	10683767	10684407	CG7299	FBgn0032282	2L:10683767..10684407(-1)	FBgn0032282:1;FBgn0032282:2;FBgn0032282:3	CG7299:1;CG7299:2;CG7299:3	1;1;1	FBgn0032282	FBpp0079719;FBpp0293075	FBtr0080130;FBtr0304135	4.432	0.150121	3.83044	87.705	4.91848	0.0639287	4.83341	0.177596	0.61919	0.338425	0.667143	0.364634	0.000271976	6.20704e-09	0.000926411	7.92692e-09
F7329_SI	2L	13383737	13384091	loqs	FBgn0032515	2L:13382648..13385671(1)	FBgn0032515:3;FBgn0032515:4	loqs:3;loqs:4	3;1	FBgn0032515	FBpp0080075;FBpp0080076;FBpp0099590;FBpp0292361	FBtr0080497;FBtr0080498;FBtr0100220;FBtr0303269	3.30024	0.174234	2.59711	31.2552	3.49447	0.0695376	3.12896	0.122326	0.831359	0.413584	1.19345	0.593717	0.162331	2.65643e-07	0.186592	0.000153348
F90_SI	2RHet	1849739	1849944	CG42596	FBgn0260995	2RHet:1849606..1974340(1)	FBgn0260995:2;FBgn0260995:3	CG42596:2;CG42596:3	1;1	FBgn0260995	FBpp0290990;FBpp0290991	FBtr0301776;FBtr0301777	2.12198	0.389621	4.33755	59.414	3.77572	0.188242	3.75779	0.116287	0.199124	1.73726	0.204098	1.78066	2.29895e-09	0.00741578	7.37184e-10	0.00333886
S10120_SI	2L	20750934	20752015	CG9319	CG9319	2L:20750934..20752340(-1)	CG9319:2	CG9319:2	1	FBgn0032881	FBpp0080989	FBtr0081460	2.66559	0.108088	2.21558	11.6324	2.8194	0.144698	2.5154	0.0657737	0.855191	0.543321	1.16527	0.740322	0.171033	4.07411e-06	0.145376	0.00533231
S10210_SI	2L	20869117	20869650	CG31675	FBgn0051675	2L:20867757..20869650(1)	FBgn0051675:3	CG31675:3	1	FBgn0051675	FBpp0080958	FBtr0081429	1.21346	0.271019	0.98482	2.42628	1.92991	0.223533	1.6383	0.141422	0.494228	0.388221	0.667654	0.524449	0.0306904	0.00764389	0.188273	0.0499441
S10347_SI	2L	21154293	21154579	E2f2	FBgn0024371	2L:21154293..21156245(-1)	FBgn0024371:1	E2f2:1	1	FBgn0024371	FBpp0081029	FBtr0081501	1.34405	0.323849	1.06272	5.775	1.94301	0.212363	1.99695	0.200437	0.562089	0.480922	0.532183	0.455334	0.124892	0.0296523	0.065381	0.0134234
S1049_SI	2L	1998232	1998720	CG33543	FBgn0053543	2L:1997102..2006307(-1)	FBgn0053543:2	CG33543:2	1	FBgn0053543	FBpp0090964	FBtr0091509	3.07525	0.129881	2.0549	17.0035	2.7938	0.117555	2.72287	0.288679	1.32742	0.478739	1.3883	0.500696	0.184468	0.000826275	0.0617186	0.00116329
S10983_SI	X	243477	244237	CG3777	CG3777	X:173736..244237(1)	CG3777:6	CG3777:6	3	FBgn0024989	FBpp0070065;FBpp0070066;FBpp0070067	FBtr0070066;FBtr0070067;FBtr0070068	3.31153	0.0575996	3.24563	30.5791	3.55239	0.0816955	3.60065	0.150636	0.785168	0.746133	0.74372	0.706746	0.120618	0.0591661	0.0387699	0.0182829
S11036_SI	X	389502	390402	CG17778	CG17778	X:388933..390402(1)	CG17778:2	CG17778:2	1	FBgn0023534	FBpp0070079	FBtr0070080	3.05784	0.154102	2.85448	14.9849	3.24276	0.0850567	3.24829	0.0384483	0.836588	0.679481	0.833524	0.676993	0.10449	0.0013297	0.0674989	0.000586597
S11165_SI	X	683505	684122	CG13360	CG13360	X:681882..684122(-1)	CG13360:1	CG13360:1	1	FBgn0025620	FBpp0070142	FBtr0070147	3.42279	0.144745	3.07293	16.4983	3.66904	0.120917	3.74143	0.207238	0.783989	0.551229	0.721345	0.507184	0.13653	0.000684367	0.0313645	8.75247e-05
S11261_SI	X	945570	946661	CG14629	CG14629	X:945570..946661(1)	CG14629:1	CG14629:1	1	FBgn0040398	FBpp0070172	FBtr0070179	4.86404	0.120809	4.14912	57.8126	5.07385	0.0797268	4.54293	0.26181	0.813442	0.398212	1.35082	0.661282	0.155652	4.45702e-07	0.014293	0.00560511
S11712_SI	X	1960468	1962456	CG4199	FBgn0025628	X:1960468..1967511(-1)	FBgn0025628:1	CG4199:1	7	FBgn0025628	FBpp0070320;FBpp0070321;FBpp0070322;FBpp0070323;FBpp0289482;FBpp0289483;FBpp0291627	FBtr0070334;FBtr0070335;FBtr0070336;FBtr0070337;FBtr0300254;FBtr0300255;FBtr0302435	2.94503	0.0969978	2.75784	19.6261	3.20121	0.0719097	3.06863	0.105453	0.775423	0.642065	0.88306	0.731191	0.00883464	7.50556e-05	0.196278	0.00174463
S11765_SI	X	2039523	2039746	Pgd	CG3724	X:2039169..2042599(1)	CG3724:2	Pgd:2	1	FBgn0004654	FBpp0070368	FBtr0070384	4.7526	0.0614886	3.94987	57.5332	4.5082	0.0732615	4.43803	0.277868	1.27645	0.578564	1.33234	0.603897	0.117655	0.000794522	0.0251535	0.00155128
S11826_SI	X	2108319	2109155	Vinc	CG3299	X:2108319..2116492(-1)	CG3299:6	Vinc:6	1	FBgn0004397	FBpp0070404	FBtr0070420	4.3707	0.143512	3.92761	78.6927	4.17192	0.0455936	4.51848	0.0828462	1.22886	0.78431	0.867335	0.55357	0.0177371	0.00657005	0.0596591	4.6393e-08
S11853_SI	X	2144477	2144613	CG3191	CG3191	X:2144172..2146017(-1)	CG3191:5	CG3191:5	1	FBgn0023525	FBpp0070401	FBtr0070417	1.77784	0.278763	1.19351	9.37933	2.45893	0.376475	2.41953	0.346571	0.498581	0.281499	0.521637	0.294516	0.0476531	0.000747556	0.0436063	0.000517563
S12247_SI	X	3069967	3070257	CG3939	CG3939	X:3069152..3070257(1)	CG3939:2	CG3939:2	1	FBgn0040396	FBpp0070484	FBtr0070508	1.55655	0.313065	1.40882	8.85558	2.09561	0.210422	2.01031	0.435013	0.597977	0.510002	0.619305	0.528192	0.0847974	0.0370234	0.121588	0.0518855
S12306_SI	X	3377179	3377945	CG10802	CG10802	X:3377002..3378593(1)	CG10802:2	CG10802:2	1	FBgn0029664	FBpp0070543	FBtr0070568	2.4796	0.159094	2.18772	10.4893	3.02121	0.28894	2.83687	0.310286	0.570843	0.434084	0.681551	0.518269	0.0309404	0.0021251	0.137331	0.00959089
S12314_SI	X	3385042	3386470	Gas8	CG14271	X:3385042..3398884(-1)	CG14271:5	Gas8:5	1	FBgn0029667	FBpp0070564	FBtr0070589	-1.82571	0.432486	-1.43334	0.246139	2.59428		1.9239	0.790392	0.0289346	0.0567614	0.0210222	0.0412397	0.00319092	0.00652521	0.000636228	0.00174551
S12339_SI	X	3467401	3467653	CG2875	CG2875	X:3465754..3467653(-1)	CG2875:1	CG2875:1	2	FBgn0029672	FBpp0070561;FBpp0070562	FBtr0070586;FBtr0070587	0.889272	0.839517	0.666295	3.37977	1.65921	0.86094	2.00842	0.601618	0.434124	0.306724	0.350418	0.247583	0.191847	0.10537	0.0309258	0.0162942
S13362_SI	X	6171010	6172786	Ubi-p5E	CG32744	X:6171010..6173304(-1)	CG32744:2	Ubi-p5E:2	1	FBgn0086558	FBpp0070894	FBtr0070933	3.8124	0.10148	4.00832	136.44	4.61654	0.0704172	4.43876	0.0582606	0.448417	0.544174	0.535868	0.6503	9.92582e-11	3.64045e-08	2.02301e-09	2.77863e-06
S13407_SI	X	6243356	6244087	CG3446	CG3446	X:6243356..6244432(-1)	CG3446:3	CG3446:3	1	FBgn0029868	FBpp0070885	FBtr0070924	5.02843	0.106428	4.19712	87.9846	5.16571	0.0122588	4.79074	0.116585	0.875269	0.382172	1.26701	0.553218	0.196134	7.41276e-10	0.0106386	7.46227e-07
S13455_SI	X	6424531	6424759	Spat	CG3926	X:6422981..6424759(1)	CG3926:3	Spat:3	1	FBgn0014031	FBpp0070875	FBtr0070913	3.72806	0.122053	3.07477	39.9923	4.0889	0.0689141	3.40857	0.129011	0.699836	0.376081	1.3755	0.739175	0.057782	7.72655e-06	0.0708246	0.0816472
S13694_SI	X	6868764	6869116	ogre	CG3039	X:6868049..6875731(-1)	CG3039:5	ogre:5	2	FBgn0004646	FBpp0070995;FBpp0070996	FBtr0071036;FBtr0071037	4.47679	0.0493313	3.85157	77.306	4.22921	0.0741334	4.24559	0.109395	1.27976	0.687133	1.25557	0.674142	0.0210192	0.00124585	0.019914	0.000403478
S13925_SI	X	7781300	7782785	CG10932	CG10932	X:7781300..7782785(-1)	CG10932:1	CG10932:1	1	FBgn0029969	FBpp0071095	FBtr0071143	2.81992	0.0913715	2.39981	10.7496	3.59598	0.050277	3.07422	0.214203	0.461261	0.303689	0.764476	0.503323	1.3553e-07	2.90016e-10	0.0196519	1.18961e-06
S14083_SI	X	8000037	8000075	Gclc	CG2259	X:7996613..8010177(-1)	CG2259:7	Gclc:7	1	FBgn0040319	FBpp0089361	FBtr0071108	1.41558	0.563575	1.64816	4.7767	2.98667		2.70038	0.948293	0.703844	0.834259	0.324161	0.384225	0.102139	0.18864	0.0471108	0.137957
S14093_SI	X	8023773	8025816	CG2116	FBgn0030003	X:8023773..8025816(1)	FBgn0030003:1	CG2116:1	1	FBgn0030003	FBpp0071103	FBtr0071152	1.87169	0.17883	1.68885	6.03075	2.35286	0.652052	2.76319	0.696994	0.536651	0.447763	0.351209	0.293037	0.199061	0.0853012	0.00667761	0.0026875
S14100_SI	X	8037937	8039634	CG2263	FBgn0030007	X:8037937..8039634(-1)	FBgn0030007:1	CG2263:1	1	FBgn0030007	FBpp0071138	FBtr0071190	2.27115	0.15883	2.19741	10.2234	2.68581	0.442944	2.97445	0.574083	0.622885	0.581374	0.44286	0.413347	0.138523	0.098102	0.00507037	0.00420593
S14103_SI	X	8042837	8043509	CG10959	FBgn0030010	X:8042837..8044719(1)	FBgn0030010:1	CG10959:1	1	FBgn0030010	FBpp0071108	FBtr0071157	0.208557	0.145844	0.0709858	1.67854	1.2556	1.30282	2.39103	0.997867	0.195126	0.185893	0.0824878	0.0785846	0.128107	0.104617	0.000595519	0.000703492
S14106_SI	X	8046981	8048566	CG18262	FBgn0030012	X:8046981..8048566(1)	FBgn0030012:1	CG18262:1	1	FBgn0030012	FBpp0071109	FBtr0071158	1.09355	0.21193	0.742766	2.4903	1.77154	0.950188	2.44975	0.940692	0.373087	0.263702	0.197649	0.1397	0.197722	0.0553821	0.00350138	0.000830638
S14148_SI	X	8134717	8134917	CG2147	CG2147	X:8134717..8135519(1)	CG2147:1	CG2147:1	1	FBgn0030025	FBpp0071114	FBtr0071166	2.2636	0.242824	2.40301	15.7154	3.02817	0.415831	3.17609	0.5581	0.448953	0.505745	0.367642	0.414148	0.0297028	0.104393	0.00518517	0.0278704
S14174_SI	X	8166726	8167251	CG15343	FBgn0030029	X:8166357..8167839(-1)	FBgn0030029:2	CG15343:2	1	FBgn0030029	FBpp0071126	FBtr0071178	0.670524	0.314213	0.548796	1.93499	1.95564	0.734706	2.43151	1.00658	0.236416	0.211953	0.128435	0.115146	0.0173298	0.0148232	0.000634631	0.000705697
S14182_SI	X	8180351	8180497	nAcRalpha-7E	FBgn0015519	X:8176830..8223711(-1)	FBgn0015519:4	nAcRalpha-7E:4	1	FBgn0015519	FBpp0288426	FBtr0289988	2.01094	0.554088	1.25665	6.86745	2.59248	0.409673	2.78871	0.712418	0.592307	0.264687	0.431011	0.192608	0.199818	0.00379315	0.0518651	0.000540622
S14462_SI	X	8965481	8965834	CG7267	CG7267	X:8965481..8972528(-1)	CG7267:3	CG7267:3	1	FBgn0030079	FBpp0071289	FBtr0071354	4.22173	0.0618333	3.88746	73.2005	4.66488	0.0208831	4.32556	0.117639	0.642828	0.45969	0.897999	0.642164	2.10427e-06	6.94281e-10	0.185028	2.48085e-06
S14576_SI	X	9109192	9109735	Obp8a	CG12665	X:9108929..9109735(1)	CG12665:2	Obp8a:2	1	FBgn0030103	FBpp0071242	FBtr0071307	1.06448	0.385505	1.20123	5.45412	2.70464	0.195341	2.53428	0.13734	0.202864	0.222022	0.241908	0.264753	0.00107277	0.00436713	0.00147682	0.00671103
S14809_SI	X	9674544	9674925	CG1354	FBgn0030151	X:9672779..9675951(1)	FBgn0030151:8	CG1354:8	4	FBgn0030151	FBpp0088408;FBpp0088409;FBpp0088410;FBpp0088411	FBtr0089383;FBtr0089384;FBtr0089385;FBtr0089386	1.80843	0.20822	2.18385	13.1201	2.92257	0.0876154	2.75036	0.291636	0.332418	0.479129	0.384602	0.554344	1.66734e-06	0.000728903	6.25465e-06	0.00461239
S14810_SI	X	9675192	9675951	CG1354	FBgn0030151	X:9672779..9675951(1)	FBgn0030151:9	CG1354:9	4	FBgn0030151	FBpp0088408;FBpp0088409;FBpp0088410;FBpp0088411	FBtr0089383;FBtr0089384;FBtr0089385;FBtr0089386	2.12798	0.0996153	2.85644	19.5493	3.24409	0.0351896	3.13332	0.0672768	0.328601	0.690935	0.366612	0.77086	6.24561e-10	0.00336055	1.01328e-09	0.0240355
S14830_SI	X	9772853	9773312	CG1468	CG1468	X:9772455..9773312(1)	CG1468:2	CG1468:2	1	FBgn0030157	FBpp0071323	FBtr0071388	5.30388	0.0699367	4.9268	108.151	5.63994	0.0728573	5.19911	0.044222	0.714649	0.489593	1.1117	0.761603	1.38982e-05	2.47778e-10	0.113852	0.000197537
S14980_SI	X	10158257	10159290	CG12643	CG12643	X:10158257..10159290(-1)	CG12643:1	CG12643:1	1	FBgn0040942	FBpp0071410	FBtr0071481	3.66239	0.161005	3.45249	52.1927	3.92803	0.0851754	4.18276	0.137956	0.772173	0.623995	0.595706	0.481391	0.0281717	0.000394199	2.32122e-05	5.27352e-07
S15199_SI	X	10745738	10746360	CG2202	FBgn0030240	X:10742795..10746360(1)	FBgn0030240:4	CG2202:4	1	FBgn0030240	FBpp0073236	FBtr0073380	2.41066	0.0879486	2.46936	12.5028	2.884	0.0649117	2.82787	0.0500686	0.623846	0.689869	0.660175	0.730042	0.0277061	0.0753933	0.036519	0.10348
S15220_SI	X	10771448	10771840	CG1637	FBgn0030245	X:10764627..10771840(-1)	FBgn0030245:10	CG1637:10	3	FBgn0030245	FBpp0073262;FBpp0073263;FBpp0073264	FBtr0073406;FBtr0073407;FBtr0073408	4.64076	0.114642	4.00921	67.0138	4.4434	0.0810751	4.45883	0.104637	1.22144	0.659032	1.20055	0.647761	0.106793	0.000888043	0.108511	0.00030155
S15282_SI	X	10946369	10946890	CG1552	FBgn0030258	X:10946369..10947549(-1)	FBgn0030258:1	CG1552:1	2	FBgn0030258	FBpp0073252;FBpp0073253	FBtr0073396;FBtr0073397	4.73348	0.095244	4.27702	72.3141	4.88053	0.0585738	4.58806	0.0586368	0.865212	0.549826	1.15897	0.736505	0.0883541	1.1082e-07	0.0667206	0.000397435
S15385_SI	X	11062048	11062407	antdh	CG1386	X:11062048..11063091(-1)	CG1386:2	antdh:2	1	FBgn0026268	FBpp0073324	FBtr0073468	2.26073	0.468252	1.60694	6.07933	3.92487	0.0543626	3.44376	0.193914	0.202763	0.0996275	0.324035	0.159214	2.26009e-07	2.98999e-09	1.1506e-05	4.70893e-08
S15386_SI	X	11062487	11063091	antdh	CG1386	X:11062048..11063091(-1)	CG1386:1	antdh:1	1	FBgn0026268	FBpp0073324	FBtr0073468	2.21933	0.495082	1.95531	8.25236	3.93757	0.0899405	3.52921	0.374089	0.194066	0.147718	0.2793	0.212595	3.7896e-06	1.2241e-06	5.31599e-05	1.30694e-05
S15743_SI	X	11781664	11782277	SelG	CG1844	X:11781313..11782277(1)	CG1844:3	SelG:3	1	FBgn0030350	FBpp0073414	FBtr0073570	3.94731	0.050812	3.27618	40.1763	3.68106	0.0621509	3.75152	0.104276	1.30462	0.666711	1.2126	0.619685	0.000304648	3.1927e-06	0.00302641	9.79719e-08
S15779_SI	X	11815680	11815964	Sclp	FBgn0030357	X:11815680..11818695(-1)	FBgn0030357:1	Sclp:1	2	FBgn0030357	FBpp0073430;FBpp0291392	FBtr0073591;FBtr0302182	4.62078	0.219203	5.6383	354.821	5.24669	0.207238	5.27854	0.187088	0.536941	1.46234	0.520427	1.41736	0.000574804	0.0383099	0.000138816	0.0421375
S15982_SI	X	12381860	12382074	Cpr11A	CG2560	X:12381006..12383484(1)	CG2560:2	Cpr11A:2	1	FBgn0030394	FBpp0073483	FBtr0073650	0.759355	0.658648	1.74107	7.4504	2.7266	0.151447	2.30678	0.373425	0.160761	0.373786	0.234521	0.545285	7.30458e-06	0.0177327	6.40402e-05	0.16445
S15984_SI	X	12382675	12383484	Cpr11A	CG2560	X:12381006..12383484(1)	CG2560:4	Cpr11A:4	1	FBgn0030394	FBpp0073483	FBtr0073650	0.789994	0.288461	1.2262	9.95825	2.47362	0.192504	2.09757	0.183445	0.189611	0.31908	0.275904	0.464296	8.97807e-07	0.000134261	1.15295e-05	0.00279085
S16356_SI	X	13222421	13223350	IP3K2	FBgn0085388	X:13212685..13223350(1)	FBgn0085388:8	IP3K2:8	3	FBgn0085388	FBpp0111485;FBpp0111486;FBpp0111487	FBtr0112573;FBtr0112574;FBtr0112575	3.21291	0.167632	2.94404	20.1763	3.39753	0.093807	3.32219	0.0756702	0.838077	0.634016	0.904348	0.684152	0.0258697	6.08807e-06	0.174235	2.9462e-05
S16777_SI	X	14129245	14129410	Fbxl4	CG1839	X:14128439..14131956(-1)	CG1839:7	Fbxl4:7	1	FBgn0030555	FBpp0073740	FBtr0073923	3.32594	0.0806528	3.1218	40.1455	3.59067	0.0208378	3.56337	0.16011	0.769186	0.635035	0.782952	0.646401	0.0921577	0.00457724	0.104137	0.00432615
S16780_SI	X	14129866	14130474	Fbxl4	CG1839	X:14128439..14131956(-1)	CG1839:4	Fbxl4:4	1	FBgn0030555	FBpp0073740	FBtr0073923	3.1541	0.149071	2.74354	26.9725	3.43356	0.0532662	3.50123	0.142212	0.76172	0.503763	0.707236	0.467731	0.0602237	4.9422e-05	0.0108309	5.67217e-06
S16958_SI	X	14795985	14796976	CG9512	FBgn0030593	X:14795985..14799574(-1)	FBgn0030593:1	CG9512:1	1	FBgn0030593	FBpp0073796	FBtr0073979	6.07397	0.0994624	6.07744	462.816	6.34448	0.0190187	6.40975	0.104966	0.765727	0.766175	0.714483	0.714901	0.00186097	0.00378952	7.71581e-05	0.000219536
S17015_SI	X	14909442	14909923	hiw	FBgn0030600	X:14904716..14957440(-1)	FBgn0030600:7	hiw:7	1	FBgn0030600	FBpp0073787	FBtr0073970	1.78348	0.267524	1.79195	16.846	2.16429	0.147375	2.10642	0.177777	0.69779	0.700552	0.735492	0.738403	0.0776584	0.110404	0.109785	0.155645
S17318_SI	X	15597603	15597798	Pis	CG9245	X:15595478..15597798(-1)	CG9245:1	Pis:1	2	FBgn0030670	FBpp0073874;FBpp0073875	FBtr0074058;FBtr0074059	5.89995	0.0454635	5.34657	257.606	6.02222	0.0149063	5.77201	0.117767	0.885531	0.509165	1.13147	0.650574	0.172544	2.09802e-08	0.116307	9.11718e-06
S17440_SI	X	15694129	15694606	CG15602	FBgn0030694	X:15693629..15694995(1)	FBgn0030694:3	CG15602:3	1	FBgn0030694	FBpp0073912	FBtr0074097	2.71174	0.19559	2.60429	13.5259	3.11601	0.0856235	2.92967	0.149139	0.675384	0.606798	0.809226	0.727047	0.013248	0.00361573	0.168763	0.047738
S18228_SI	X	16780351	16780558	CG9099	CG9099	X:16779581..16780558(-1)	CG9099:1	CG9099:1	1	FBgn0030802	FBpp0074121	FBtr0074347	3.51161	0.106725	3.53684	29.1064	3.82987	0.259094	3.73704	0.114917	0.715226	0.737881	0.797683	0.822949	0.0202536	0.0469686	0.0809552	0.162454
S18385_SI	X	17112915	17113527	CG12998	CG12998	X:17112915..17113527(1)	CG12998:1	CG12998:1	1	FBgn0030829	FBpp0074168	FBtr0074394	3.61727	0.0854513	4.29454	148.376	4.76367	0.0597572	4.9476	0.182984	0.318254	0.628409	0.261783	0.516905	3.27275e-09	0.00182647	6.40052e-11	1.97275e-05
S18389_SI	X	17117156	17117848	CG34327	FBgn0085356	X:17117156..17117848(-1)	FBgn0085356:1	CG34327:1	1	FBgn0085356	FBpp0111441	FBtr0112529	3.94976	0.0847714	4.32051	201.298	5.28803	0.0219405	5.07862	0.338982	0.262983	0.38021	0.311291	0.450053	1.3884e-08	5.97376e-06	6.36074e-08	6.39284e-05
S18611_SI	X	17735023	17735630	CG6398	CG6398	X:17724873..17735630(1)	CG6398:5	CG6398:5	1	FBgn0030870	FBpp0074236	FBtr0074462	4.32292	0.0982886	4.27992	63.902	4.46598	0.0778825	4.47043	0.0816099	0.868125	0.832033	0.863836	0.827922	0.0715473	0.0262887	0.0428161	0.0148625
S18692_SI	X	17816256	17818199	CG6847	CG6847	X:17805496..17818199(1)	CG6847:7	CG6847:7	1	FBgn0030884	FBpp0074279	FBtr0074505	1.29746	0.160124	1.28393	3.99785	1.52984	0.180379	1.54854	0.219787	0.791453	0.774062	0.7708	0.753862	0.173564	0.178642	0.104244	0.114084
S1872_SI	2L	3452740	3453278	CG12795	FBgn0031535	2L:3452451..3453596(1)	FBgn0031535:2	CG12795:2	1	FBgn0031535	FBpp0111932	FBtr0113019	2.91059	0.114267	2.58832	30.1293	3.38823	0.0547647	3.29171	0.113069	0.622752	0.466919	0.683292	0.51231	0.00420075	3.46177e-05	0.0130353	7.53507e-05
S18971_SI	X	18412858	18413286	Aats-his	CG6335	X:18409432..18414480(1)	CG6335:3	Aats-his:3	2	FBgn0027087	FBpp0074365;FBpp0074366	FBtr0074593;FBtr0074594	2.85605	0.107774	2.61651	20.669	3.35844	0.126435	3.17963	0.0931082	0.60461	0.485922	0.724361	0.582165	0.00126956	3.192e-05	0.022271	0.000390649
S19139_SI	X	18801532	18801701	CG7378	FBgn0030976	X:18794443..18803330(1)	FBgn0030976:4	CG7378:4	2	FBgn0030976	FBpp0074420;FBpp0111917	FBtr0074649;FBtr0113004	3.72101	0.108919	3.4713	43.6443	3.95143	0.172363	3.99619	0.126127	0.789742	0.622429	0.758322	0.597665	0.181164	0.00627119	0.074014	0.00162496
S19142_SI	X	18802917	18803330	CG7378	FBgn0030976	X:18794443..18803330(1)	FBgn0030976:7	CG7378:7	2	FBgn0030976	FBpp0074420;FBpp0111917	FBtr0074649;FBtr0113004	4.28698	0.0488907	4.22518	68.7946	4.46156	0.132053	4.5294	0.086244	0.835681	0.788173	0.783231	0.738706	0.0216505	0.00386074	0.000792749	0.00015209
S19152_SI	X	18962306	18962925	CG34330	FBgn0085359	X:18962306..18962925(-1)	FBgn0085359:1	CG34330:1	1	FBgn0085359	FBpp0111444	FBtr0112532	3.37792	0.0454504	2.93056	20.683	3.8189	0.0960519	3.56515	0.0839663	0.641907	0.413589	0.827682	0.533286	0.0017072	5.79655e-07	0.162097	2.79464e-05
S19179_SI	X	19074211	19076057	CG7453	FBgn0030991	X:19074211..19076057(1)	FBgn0030991:1	CG7453:1	1	FBgn0030991	FBpp0074437	FBtr0074666	2.55582	0.0804322	2.58365	12.5932	2.8103	0.0420725	2.82654	0.0377646	0.776751	0.801812	0.764284	0.788942	0.0152139	0.0444512	0.00548336	0.0205751
S19367_SI	X	19437762	19439129	CG32532	CG32532	X:19426045..19441515(-1)	CG32532:3	CG32532:3	1	FBgn0052532	FBpp0074547	FBtr0074778	-0.894605	0.88644	-0.709448	0.754256	0.0986744	0.38316	0.197374	0.219124	0.458888	0.462222	0.429864	0.432987	0.0284641	0.103421	0.00922712	0.046546
S19368_SI	X	19439380	19440189	CG32532	CG32532	X:19426045..19441515(-1)	CG32532:2	CG32532:2	1	FBgn0052532	FBpp0074547	FBtr0074778	-0.31002	0.340093	-0.805787	1.15048	0.350335	0.47947	0.672155	0.432269	0.504538	0.327328	0.365068	0.236844	0.130644	0.0106413	0.0121863	0.00071361
S19499_SI	X	19564517	19564776	Zw	CG12529	X:19561266..19566385(1)	CG12529:2	Zw:2	2	FBgn0004057	FBpp0074517;FBpp0074518	FBtr0074748;FBtr0074749	3.63477	0.0890071	2.5782	22.2975	3.29151	0.0395916	3.17162	0.484606	1.41309	0.493776	1.47697	0.516099	0.187639	0.00707229	0.0441937	0.0163138
S20257_SI	X	21985466	21986124	Cda4	CG32499	X:21985466..22034545(-1)	CG32499:8	CG32499:8	1	FBgn0052499	FBpp0077054	FBtr0077362	3.29629	0.144286	3.08334	25.5454	3.53571	0.186611	3.55111	0.0615016	0.784202	0.631099	0.779817	0.62757	0.149922	0.00814764	0.0915572	0.00364969
[truncated: 438 more rows]
