# Supplementary material for: Male-specific Fruitless isoforms have different regulatory roles conferred by distinct zinc finger DNA binding domains
Source: BMC Genomics. 2013 Sep 27;14:659. doi: 10.1186/1471-2164-14-659 (PMC3852243; doi:10.1186/1471-2164-14-659)
Supplement: Additional file 7: Table S6 — Statistical analysis of chromosomal distribution of genes regulated by FruM. [file 1471-2164-14-659-S7.xlsx]

## Sheet: Sheet1
Table S6: Chromosomal distribution of genes found to be regulated by FruM determined by over-expression of isoforms of FruM or by FruM loss of fuction analyses.
Actual is the number of genes in each list found on each chromosome. Expected is the number of genes expected to be found on each chromosome in relation to the total of number of gene in each set and the number of genes on each chromosome. p-value is the p-value determined by Fisher's exact test of corresponding contingency tables constructed for each gene set.
		X			2L			2R			3L			3R			4
		Actual	Expected	p-value	Actual	Expected	p-value	Actual	Expected	p-value	Actual	Expected	p-value	Actual	Expected	p-value	Actual	Expected	p-value
Male	Induced by over-expression of FruMA	180	115.35	2.48E-10	111	140.63	0	130	157.03	0.01	136	144.57	0.45	190	179.84	0.38	3	4.39	0.8
	Induced by over-expression of FruMB	173	113.36	3.59E-09	116	138.2	0.03	141	154.32	0.23	129	142.07	0.23	176	176.73	1	3	4.31	0.8
	Induced by over-expression of FruMC	214	142.19	1.63E-10	139	173.36	0	179	193.57	0.24	167	178.21	0.34	221	221.69	1	5	5.41	1
	Induced by FruM (fru P1 mutant analysis)	91	108.29	0.07	123	132.03	0.4	155	147.42	0.48	141	135.72	0.59	169	168.84	1	25	4.12	1.36E-13
	Repressed by over-expression of FruMA	20	31.29	0.02	54	38.15	0.01	54	42.6	0.06	31	39.22	0.15	41	48.79	0.22	1	1.19	1
	Repressed by over-expression of FruMB	21	39.73	0	73	48.44	0	66	54.08	0.08	46	49.79	0.58	50	61.94	0.09	2	1.51	0.66
	Repressed by over-expression of FruMC	35	45.25	0.1	74	55.17	0.01	61	61.6	1	51	56.71	0.46	67	70.55	0.68	3	1.72	0.25
	Repressed by FruM (fru P1 mutant analysis)	62	66.88	0.54	75	81.54	0.45	89	91.04	0.86	96	83.82	0.14	110	104.27	0.53	4	2.55	0.33
Female	Induced by over-expression of FruMA	16	17.03	0.89	13	20.76	0.07	27	23.18	0.35	15	21.34	0.15	40	26.55	0	0	0.65	1
	Induced by over-expression of FruMB	20	17.95	0.61	18	21.88	0.41	25	24.43	0.91	21	22.49	0.81	33	27.98	0.28	0	0.68	1
	Induced by over-expression of FruMC	31	25.62	0.24	24	31.23	0.16	27	34.87	0.15	28	32.1	0.49	57	39.94	0	0	0.97	1
	Repressed by over-expression of FruMA	20	28.07	0.1	41	34.22	0.21	50	38.21	0.04	31	35.18	0.51	39	43.76	0.43	1	1.07	1
	Repressed by over-expression of FruMB	21	36.35	0	49	44.32	0.45	62	49.49	0.05	48	45.56	0.68	54	56.68	0.76	2	1.38	0.4
	Repressed by over-expression of FruMC	20	30.37	0.04	45	37.03	0.14	50	41.35	0.13	46	38.06	0.15	37	47.35	0.09	0	1.16	0.63
