# Supplementary material for: Male-specific Fruitless isoforms have different regulatory roles conferred by distinct zinc finger DNA binding domains
Source: BMC Genomics. 2013 Sep 27;14:659. doi: 10.1186/1471-2164-14-659 (PMC3852243; doi:10.1186/1471-2164-14-659)
Supplement: Additional file 11: Table S7 — Exon region ID information and all associated data from this study. [file 1471-2164-14-659-S11.zip]

Archive with 3 entries (2 files):
- TabS7_V3.csv
- __MACOSX/
- __MACOSX/._TabS7_V3.csv
