# Supplementary material for: Male-specific Fruitless isoforms have different regulatory roles conferred by distinct zinc finger DNA binding domains
Source: BMC Genomics. 2013 Sep 27;14:659. doi: 10.1186/1471-2164-14-659 (PMC3852243; doi:10.1186/1471-2164-14-659)
Supplement: Additional file 12: Table S8 — Genes induced and repressed by FruM isoforms in males (gene lists are based on the statistical tests). [file 1471-2164-14-659-S12.xlsx]

## Sheet: FruMA Male
Genes Induced (non-filled) & Repressed (grey filled) by FruMA Over-expression in Male
FBgn	Gene Symbol
#SUBMITTED ID	SYMBOL
FBgn0000017	Abl
FBgn0000024	Ace
FBgn0000028	acj6
FBgn0000036	nAcRalpha-96Aa
FBgn0000037	mAcR
FBgn0000038	nAcRbeta-64B
FBgn0000042	Act5C
FBgn0000053	ade3
FBgn0000075	amd
FBgn0000079	Amy-p
FBgn0000092	CG2650
FBgn0000097	aop
FBgn0000099	ap
FBgn0000108	Appl
FBgn0000119	arr
FBgn0000120	Arr1
FBgn0000163	baz
FBgn0000171
FBgn0000179	bi
FBgn0000183	BicD
FBgn0000206	boss
FBgn0000210	br
FBgn0000212	brm
FBgn0000228	Bsg25D
FBgn0000239	bur
FBgn0000242
FBgn0000247	ca
FBgn0000253	Cam
FBgn0000256	capu
FBgn0000259	CkIIbeta
FBgn0000273	Pka-C1
FBgn0000276	CecA1
FBgn0000277	CecA2
FBgn0000279	CecC
FBgn0000283	Cp190
FBgn0000286	Cf2
FBgn0000287	salr
FBgn0000289	cg
FBgn0000307	chif
FBgn0000313	chp
FBgn0000317	ck
FBgn0000319	Chc
FBgn0000320	eya
FBgn0000338
FBgn0000352	cos
FBgn0000382	csw
FBgn0000395	cv-2
FBgn0000413	da
FBgn0000414	Dab
FBgn0000416	Sap-r
FBgn0000422	Ddc
FBgn0000448	Hr46
FBgn0000463	Dl
FBgn0000464	Lar
FBgn0000473	Cyp6a2
FBgn0000482	dor
FBgn0000489	Pka-C3
FBgn0000497	ds
FBgn0000504	dsx
FBgn0000524	dx
FBgn0000535	eag
FBgn0000542	ec
FBgn0000546	EcR
FBgn0000547	ed
FBgn0000557	Ef1alpha100E
FBgn0000564	Eh
FBgn0000568	Eip75B
FBgn0000575	emc
FBgn0000578	ena
FBgn0000581	E(Pc)
FBgn0000588	esc
FBgn0000611	exd
FBgn0000633	fas
FBgn0000634
FBgn0000635	Fas2
FBgn0000636	Fas3
FBgn0000639	Fbp1
FBgn0000640	Fbp2
FBgn0000662	fl(2)d
FBgn0000667	Actn
FBgn0000719	fog
FBgn0000723	Fps85D
FBgn0000986
FBgn0001075	ft
FBgn0001078	ftz-f1
FBgn0001085	fz
FBgn0001087	g
FBgn0001089	Gal
FBgn0001108	Gl
FBgn0001122	Galphao
FBgn0001123	Galphas
FBgn0001138	grn
FBgn0001139	gro
FBgn0001169	H
FBgn0001186	Hex-A
FBgn0001189	hfw
FBgn0001203
FBgn0001218	Hsc70-3
FBgn0001234	Hsromega
FBgn0001235	hth
FBgn0001250	if
FBgn0001297	kay
FBgn0001301	kel
FBgn0001308	Khc
FBgn0001311	kkv
FBgn0001316	klar
FBgn0001612	l(1)dd4
FBgn0001624	dlg1
FBgn0001965	Sos
FBgn0001987	Gli
FBgn0001991	Ca-alpha1D
FBgn0002044	swm
FBgn0002306	sas
FBgn0002413	dco
FBgn0002431	hyd
FBgn0002441	l(3)mbt
FBgn0002524	lace
FBgn0002525	Lam
FBgn0002526	LanA
FBgn0002543	lea
FBgn0002567	ltd
FBgn0002643	mam
FBgn0002774	mle
FBgn0002783	mor
FBgn0002917	na
FBgn0002921	Atpalpha
FBgn0002931	net
FBgn0002937	ninaB
FBgn0002938	ninaC
FBgn0002945	nkd
FBgn0002968
FBgn0002973	numb
FBgn0003016	osp
FBgn0003028	ovo
FBgn0003041	pbl
FBgn0003044	Pcl
FBgn0003048	pcx
FBgn0003053	peb
FBgn0003065	CG2150
FBgn0003082	phr
FBgn0003093	Pkc98E
FBgn0003118	pnt
FBgn0003138	Ptp61F
FBgn0003149	Prm
FBgn0003165	pum
FBgn0003169	put
FBgn0003175	px
FBgn0003177
FBgn0003206	Ras64B
FBgn0003209	raw
FBgn0003210	rb
FBgn0003218	rdgB
FBgn0003231	ref(2)P
FBgn0003250	Rh4
FBgn0003301	rut
FBgn0003302	rux
FBgn0003310	S
FBgn0003326	sca
FBgn0003328	scb
FBgn0003334	Scm
FBgn0003339	Scr
FBgn0003345	sd
FBgn0003366	sev
FBgn0003371	sgg
FBgn0003380	Sh
FBgn0003383
FBgn0003386	Shaw
FBgn0003392	shi
FBgn0003396	shn
FBgn0003415	skd
FBgn0003416	sl
FBgn0003425
FBgn0003429	slo
FBgn0003435	sm
FBgn0003460	so
FBgn0003463	sog
FBgn0003464	sol
FBgn0003475	spir
FBgn0003499	sr
FBgn0003501
FBgn0003502	Btk29A
FBgn0003520	stau
FBgn0003567	su(Hw)
FBgn0003575	su(s)
FBgn0003598	Su(var)3-7
FBgn0003612	Su(var)2-10
FBgn0003638	su(w[a])
FBgn0003651	svp
FBgn0003660	Syb
FBgn0003710	tipE
FBgn0003731	Egfr
FBgn0003744	trc
FBgn0003861	trp
FBgn0003862	trx
FBgn0003870	ttk
FBgn0003891	tud
FBgn0003984	vn
FBgn0003997	W
FBgn0004049	yrt
FBgn0004102	oc
FBgn0004145
FBgn0004167	kst
FBgn0004168	5-HT1A
FBgn0004179	Csp
FBgn0004198	ct
FBgn0004227	nonA
FBgn0004237	Hrb87F
FBgn0004240	Dpt
FBgn0004242	Syt1
FBgn0004244	Rdl
FBgn0004364	18w
FBgn0004366
FBgn0004367	mei-41
FBgn0004368	Ptp4E
FBgn0004369	Ptp99A
FBgn0004370	Ptp10D
FBgn0004373	fwd
FBgn0004387	Klp98A
FBgn0004390	RasGAP1
FBgn0004391	shtd
FBgn0004395	unk
FBgn0004397	Vinc
FBgn0004399
FBgn0004435	Galphaq
FBgn0004449	Ten-m
FBgn0004462	Pk17E
FBgn0004465	Su(P)
FBgn0004509	Fur1
FBgn0004513	Mdr65
FBgn0004573	5-HT7
FBgn0004575	Syn
FBgn0004583	ex
FBgn0004587	B52
FBgn0004595	pros
FBgn0004598	Fur2
FBgn0004606	zfh1
FBgn0004607	zfh2
FBgn0004611	Plc21C
FBgn0004624
FBgn0004625
FBgn0004629	Cys
FBgn0004635	rho
FBgn0004647	N
FBgn0004648	svr
FBgn0004652	fru
FBgn0004655	wapl
FBgn0004656	fs(1)h
FBgn0004657	mys
FBgn0004698	mus210
FBgn0004777	Ccp84Ag
FBgn0004782	Ccp84Ab
FBgn0004795	retn
FBgn0004828	His3.3B
FBgn0004837	Su(H)
FBgn0004839	otk
FBgn0004858	elB
FBgn0004859	ci
FBgn0004861	ph-p
FBgn0004864	hop
FBgn0004865	Eip78C
FBgn0004870	bab1
FBgn0004873
FBgn0004875	enc
FBgn0004876	cdi
FBgn0004880	scrt
FBgn0004885	tok
FBgn0004889	tws
FBgn0004903	Rb97D
FBgn0004907	14-3-3zeta
FBgn0004914	Hnf4
FBgn0004919	gol
FBgn0004924	Top1
FBgn0005198	gig
FBgn0005386	ash1
FBgn0005410
FBgn0005427	ewg
FBgn0005536	Mbs
FBgn0005558	ey
FBgn0005561	sv
FBgn0005563
FBgn0005564	Shal
FBgn0005586	Rab3
FBgn0005612	Sox14
FBgn0005614	trpl
FBgn0005616	msl-2
FBgn0005619	Hdc
FBgn0005624	Psc
FBgn0005626	ple
FBgn0005629
FBgn0005630	lola
FBgn0005631	robo
FBgn0005632	faf
FBgn0005634
FBgn0005636	nvy
FBgn0005640	Eip63E
FBgn0005648	Pabp2
FBgn0005664	Cry
FBgn0005666	bt
FBgn0005677	dac
FBgn0005694	Aef1
FBgn0005695	gcl
FBgn0005771	noc
FBgn0005775	Con
FBgn0008635	betaCop
FBgn0008654
FBgn0010015	CanA1
FBgn0010051	Itp-r83A
FBgn0010113	hdc
FBgn0010114	hig
FBgn0010173	RpA-70
FBgn0010235	Klc
FBgn0010263	Rbp9
FBgn0010269	Dsor1
FBgn0010280	Taf4
FBgn0010303	hep
FBgn0010313	corto
FBgn0010328	woc
FBgn0010342	Map60
FBgn0010352	Nc73EF
FBgn0010355	Taf1
FBgn0010379	Akt1
FBgn0010415	Sdc
FBgn0010434	cora
FBgn0010452	trn
FBgn0010473	tutl
FBgn0010482	l(2)01289
FBgn0010488	NAT1
FBgn0010575	sbb
FBgn0010583	dock
FBgn0010591	Sply
FBgn0010609
FBgn0010762	simj
FBgn0010768	sqz
FBgn0010772	Xe7
FBgn0010825	Gug
FBgn0010877	l(3)05822
FBgn0010905	Spn
FBgn0010909	msn
FBgn0011204	cue
FBgn0011206	bol
FBgn0011224	heph
FBgn0011225	jar
FBgn0011230	poe
FBgn0011236	ken
FBgn0011259	Sema-1a
FBgn0011260	Sema-2a
FBgn0011286	RyR
FBgn0011289	TfIIA-L
FBgn0011300	babo
FBgn0011474	pr-set7
FBgn0011481	Ssdp
FBgn0011582	Dop1R1
FBgn0011589	Elk
FBgn0011656	Mef2
FBgn0011661	Moe
FBgn0011666	msi
FBgn0011672	Mvl
FBgn0011706	rpr
FBgn0011710	2013-09-01
FBgn0011722	Tig
FBgn0011725	twin
FBgn0011739	wts
FBgn0011747	Ank
FBgn0011766	E2f
FBgn0011785	BRWD3
FBgn0011817	nmo
FBgn0011818	oaf
FBgn0011837	Tis11
FBgn0012049
FBgn0012058	Cdc27
FBgn0013272	Gp150
FBgn0013278	Hsp70Bb
FBgn0013334	Sap47
FBgn0013342	n-syb
FBgn0013343	Syx1A
FBgn0013576	mtd
FBgn0013718	nuf
FBgn0013732	sced
FBgn0013733	shot
FBgn0013756	Mtor
FBgn0013759	CASK
FBgn0013765	cnn
FBgn0013770	Cp1
FBgn0013799	Deaf1
FBgn0013813	Dhc98D
FBgn0013948
FBgn0013955
FBgn0013973	Gycbeta100B
FBgn0013984	InR
FBgn0013987	MAPk-Ak2
FBgn0013988
FBgn0013995	Calx
FBgn0013997	Nrx-IV
FBgn0014001	Pak
FBgn0014010	Rab5
FBgn0014020	Rho1
FBgn0014037	Su(Tpl)
FBgn0014133	bif
FBgn0014135	bnl
FBgn0014141	cher
FBgn0014163	fax
FBgn0014343	mirr
FBgn0014362
FBgn0014396	tim
FBgn0014467
FBgn0014859	Hr38
FBgn0014865	Mtk
FBgn0014870	Psi
FBgn0015024	CkIalpha
FBgn0015033	Cyp4d8
FBgn0015129
FBgn0015229	glec
FBgn0015269	Nf1
FBgn0015277	Pi3K59F
FBgn0015278	Pi3K68D
FBgn0015279	Pi3K92E
FBgn0015286	Rala
FBgn0015295	shark
FBgn0015324	Vha26
FBgn0015371	chn
FBgn0015477	Rme-8
FBgn0015509	lin19
FBgn0015513	mbc
FBgn0015541	sda
FBgn0015542	sima
FBgn0015558	tty
FBgn0015567
FBgn0015589	Apc
FBgn0015600	toc
FBgn0015609	CadN
FBgn0015614	CanB2
FBgn0015622	Cnx99A
FBgn0015737	Hmu
FBgn0015766	Msr-110
FBgn0015772	Nak
FBgn0015774	NetB
FBgn0015778	rin
FBgn0015789	Rab10
FBgn0015795	Rab7
FBgn0015805	Rpd3
FBgn0015806	S6k
FBgn0015903	apt
FBgn0015949	hrg
FBgn0016059	Sema-1b
FBgn0016061	side
FBgn0016070	smg
FBgn0016076	vri
FBgn0016081	fry
FBgn0016641	PTP-ER
FBgn0016694	Pdp1
FBgn0016754	sba
FBgn0016756	Ubp64E
FBgn0016797	fz2
FBgn0016917	Stat92E
FBgn0016930	smi35A
FBgn0016977	spen
FBgn0016984	sktl
FBgn0017397
FBgn0017418	ari-1
FBgn0017581	Lk6
FBgn0017590	klg
FBgn0019662	qm
FBgn0019886	Letm1
FBgn0019890	Smg5
FBgn0019940	Rh6
FBgn0019968	Khc-73
FBgn0020224	Cbl
FBgn0020238	14-3-3epsilon
FBgn0020240
FBgn0020245
FBgn0020251	sfl
FBgn0020261	pcm
FBgn0020278	loco
FBgn0020279	lig
FBgn0020303
FBgn0020306	dom
FBgn0020309	crol
FBgn0020370	TppII
FBgn0020386	Pdk1
FBgn0020443	Elf
FBgn0020493	Dad
FBgn0020496	CtBP
FBgn0020497	emb
FBgn0020611
FBgn0020620	RN-tre
FBgn0020621	Pkn
FBgn0020622	Pi3K21B
FBgn0020647	KrT95D
FBgn0020762	Atet
FBgn0020767	Spred
FBgn0020887	Su(z)12
FBgn0020907	Scp2
FBgn0021764	sdk
FBgn0021800	Reph
FBgn0021818	cnk
FBgn0021873
FBgn0022063
FBgn0022085
FBgn0022153	l(2)k05819
FBgn0022201
FBgn0022238	lolal
FBgn0022361	Pur-alpha
FBgn0022382	Pka-R2
FBgn0022710	Ac13E
FBgn0022764	Sin3A
FBgn0022768	Pp2C1
FBgn0022787	Hel89B
FBgn0022959	yps
FBgn0022985	qkr58E-2
FBgn0022987	qkr54B
FBgn0023081	gek
FBgn0023095	caps
FBgn0023097	bon
FBgn0023143	Uba1
FBgn0023172	RhoGEF2
FBgn0023179	amon
FBgn0023213	eIF4G
FBgn0023215	Mnt
FBgn0023388	Dap160
FBgn0023407	B4
FBgn0023416	Ac3
FBgn0023423	slmb
FBgn0023441	fus
FBgn0023458	Rbcn-3A
FBgn0023510	Rbcn-3B
FBgn0023511	Edem1
FBgn0023518	trr
FBgn0023524	CG3078
FBgn0023528	CG2924
FBgn0023529	CG2918
FBgn0023531	CG32809
FBgn0023549	Mct1
FBgn0024179	wit
FBgn0024183	vig
FBgn0024187	syd
FBgn0024189	sns
FBgn0024230	Hs2st
FBgn0024232	gprs
FBgn0024236	foi
FBgn0024238	Fim
FBgn0024248	chico
FBgn0024250	brk
FBgn0024273	WASp
FBgn0024277	trio
FBgn0024290
FBgn0024308
FBgn0024314	Plap
FBgn0024326	Mkk4
FBgn0024555	flfl
FBgn0024734	PRL-1
FBgn0024753
FBgn0024807	DIP1
FBgn0024836	stan
FBgn0024921	Trn
FBgn0024941	RSG7
FBgn0024943	PIP82
FBgn0024944	Oamb
FBgn0024963	GluClalpha
FBgn0024985	CG11448
FBgn0024987	ssx
FBgn0024989	CG3777
FBgn0025355	SuUR
FBgn0025390	Mur2B
FBgn0025391	Scgdelta
FBgn0025394	inc
FBgn0025525	bab2
FBgn0025574	Pli
FBgn0025625	Sik2
FBgn0025633	CG13366
FBgn0025639	Hmt4-20
FBgn0025641	DAAM
FBgn0025681	CG3558
FBgn0025683	CG3164
FBgn0025693	CG11163
FBgn0025697	santa-maria
FBgn0025702	srpk79D
FBgn0025726	unc-13
FBgn0025741	plexA
FBgn0025803
FBgn0025835	CG17707
FBgn0025836	RhoGAP1A
FBgn0025864	Crag
FBgn0025885	Inos
FBgn0026059	Mhcl
FBgn0026060	Mipp2
FBgn0026077	Gasp
FBgn0026083	tyf
FBgn0026086	Adar
FBgn0026144	CBP
FBgn0026147	CG16833
FBgn0026160	tna
FBgn0026179	siz
FBgn0026189	prominin-like
FBgn0026206	mei-P26
FBgn0026239	gukh
FBgn0026255	clumsy
FBgn0026259	eIF5B
FBgn0026313	X11L
FBgn0026323	Tak1
FBgn0026369	Sara
FBgn0026370	SRPK
FBgn0026374	Rhp
FBgn0026375	RhoGAPp190
FBgn0026376	Rgl
FBgn0026401	Nipped-B
FBgn0026411	Lim1
FBgn0026427	Su(var)2-HP2
FBgn0026438	Eaat2
FBgn0026533	Dek
FBgn0026573	CG8290
FBgn0026575	hang
FBgn0026577	CG8677
FBgn0026597	Axn
FBgn0026611
FBgn0026620	tacc
FBgn0026713	l(1)G0007
FBgn0026722	drosha
FBgn0026755	Ugt37b1
FBgn0026787	Nhe1
FBgn0026869	Thd1
FBgn0027066	Eb1
FBgn0027080	Aats-tyr
FBgn0027087	Aats-his
FBgn0027108	Inx2
FBgn0027279	l(1)G0196
FBgn0027287	Gmap
FBgn0027339	jim
FBgn0027342	fz4
FBgn0027492	wdb
FBgn0027497	Madm
FBgn0027499	wde
FBgn0027503	CG11970
FBgn0027505	Rab3-GAP
FBgn0027506	EDTP
FBgn0027508	Tnks
FBgn0027512	CG10254
FBgn0027529	CG8920
FBgn0027532	CG7139
FBgn0027534
FBgn0027546	CG4766
FBgn0027550	CG6495
FBgn0027556	CG4928
FBgn0027561	CG18659
FBgn0027571	CG3523
FBgn0027575	GABA-B-R2
FBgn0027581	CG6191
FBgn0027585	CG8740
FBgn0027589	CG1688
FBgn0027596	CG10249
FBgn0027598	cindr
FBgn0027600	obst-B
FBgn0027607	CG8230
FBgn0027608	CG2082
FBgn0027617	CG5808
FBgn0027621	Pfrx
FBgn0027655	htt
FBgn0027657	glob1
FBgn0027660	blot
FBgn0027779	VhaSFD
FBgn0027790	GV1
FBgn0027835	Dp1
FBgn0027865	Tsp96F
FBgn0027885	Aac11
FBgn0027932	Akap200
FBgn0027948	msps
FBgn0027951	MTA1-like
FBgn0028331	l(1)G0289
FBgn0028341	l(1)G0232
FBgn0028343	l(1)G0222
FBgn0028370	kek3
FBgn0028371	jbug
FBgn0028373
FBgn0028386
FBgn0028397	Tob
FBgn0028399	TMS1
FBgn0028400	Syt4
FBgn0028408	Drep-2
FBgn0028420	Kr-h1
FBgn0028421	Kap3
FBgn0028428
FBgn0028429	I-2
FBgn0028474	CG4119
FBgn0028481	CG4341
FBgn0028482	CG16857
FBgn0028487	f-cup
FBgn0028490	CG31705
FBgn0028494	CG6424
FBgn0028496	CG30116
FBgn0028509	CenG1A
FBgn0028544	CG16884
FBgn0028572	qtc
FBgn0028579	phtf
FBgn0028582	lqf
FBgn0028644	beat-Ic
FBgn0028647	CG11902
FBgn0028671	Vha100-1
FBgn0028689	Rpn6
FBgn0028692	Rpn2
FBgn0028693	Rpn12
FBgn0028694	Rpn11
FBgn0028703	Nhe3
FBgn0028704	Nckx30C
FBgn0028734	Fmr1
FBgn0028743	CG5036
FBgn0028862	dao
FBgn0028863	CG4587
FBgn0028875	nAcRalpha-34E
FBgn0028879	CG15270
FBgn0028888	CG4168
FBgn0028953	CG14478
FBgn0028978	trbl
FBgn0028979	tio
FBgn0028991	seq
FBgn0028996	onecut
FBgn0029003	mab-21
FBgn0029006	lack
FBgn0029067	Dd
FBgn0029082	hbs
FBgn0029088	disp
FBgn0029090
FBgn0029114	Tollo
FBgn0029123	SoxN
FBgn0029152	Mkrn1
FBgn0029155	Men-b
FBgn0029157	ssh
FBgn0029167	Hml
FBgn0029504	CHES-1-like
FBgn0029506	Tsp42Ee
FBgn0029538
FBgn0029608	CG3091
FBgn0029687	Vap-33-1
FBgn0029688	lva
FBgn0029711	Usf
FBgn0029761	SK
FBgn0029763	CG4165
FBgn0029764
FBgn0029775
FBgn0029814	CG15765
FBgn0029820	CG16721
FBgn0029821	CG4020
FBgn0029822	CG12236
FBgn0029823	CG3011
FBgn0029824	CG3726
FBgn0029825	CG12728
FBgn0029826	CG6041
FBgn0029830	Grip
FBgn0029831	CG5966
FBgn0029833	CG5941
FBgn0029834	CG5937
FBgn0029835	CG5921
FBgn0029838	CG4666
FBgn0029839	CG4660
FBgn0029840	raptor
FBgn0029843	Nep1
FBgn0029846
FBgn0029850
FBgn0029863	CG3823
FBgn0029864	CG15894
FBgn0029878	Pat1
FBgn0029881	pigs
FBgn0029893	CG14442
FBgn0029895	CG14441
FBgn0029896	CG3168
FBgn0029899	CG14438
FBgn0029903	pod1
FBgn0029912	CG4557
FBgn0029922	CG14431
FBgn0029939	CG9650
FBgn0029941	CG1677
FBgn0029962	CG1402
FBgn0029969	CG10932
FBgn0029974	dpr14
FBgn0029997	CG2258
FBgn0030017	CG2278
FBgn0030018	slpr
FBgn0030025	CG2147
FBgn0030034	CG10555
FBgn0030038	CG1440
FBgn0030049	Trf4-1
FBgn0030071	CG12661
FBgn0030081	CG7246
FBgn0030086	CG7033
FBgn0030087	CG7766
FBgn0030089	AP-1gamma
FBgn0030091	CG7065
FBgn0030102	CG12119
FBgn0030114	CG17754
FBgn0030171
FBgn0030174	CG15312
FBgn0030182
FBgn0030183	CG15309
FBgn0030192
FBgn0030206	CG2889
FBgn0030215	CG15296
FBgn0030219
FBgn0030220
FBgn0030228	BTBD9
FBgn0030235
FBgn0030243	CG2186
FBgn0030248
FBgn0030249
FBgn0030252
FBgn0030266	CG11122
FBgn0030268	Klp10A
FBgn0030274	Lint-1
FBgn0030276	Dlic
FBgn0030286	CG1657
FBgn0030299
FBgn0030317	CG1561
FBgn0030327	FucT6
FBgn0030328	Amun
FBgn0030336	CG1578
FBgn0030343	ATP7
FBgn0030349	CG10353
FBgn0030354	Upf1
FBgn0030358	CG10362
FBgn0030366	Usp7
FBgn0030394	Cpr11A
FBgn0030399
FBgn0030400	CG11138
FBgn0030412	tomosyn
FBgn0030443	CG12715
FBgn0030474	CG15747
FBgn0030505	NFAT
FBgn0030532
FBgn0030555	Fbxl4
FBgn0030562	CG9400
FBgn0030574	CG9413
FBgn0030581	CG14408
FBgn0030600	hiw
FBgn0030613	Rab3-GEF
FBgn0030617	CG9095
FBgn0030618
FBgn0030619
FBgn0030636
FBgn0030672	CG9281
FBgn0030674	CG8184
FBgn0030706	CG8909
FBgn0030735	CG3632
FBgn0030749	AnxB11
FBgn0030791	CG9132
FBgn0030796	CG4829
FBgn0030797	CG13004
FBgn0030798	CG13003
FBgn0030808	RhoGAP15B
FBgn0030809	CG9086
FBgn0030810	CG9059
FBgn0030811
FBgn0030812	CG8949
FBgn0030816	CG16700
FBgn0030829	CG12998
FBgn0030830	CG5172
FBgn0030838	CG5445
FBgn0030842
FBgn0030850	stas
FBgn0030863	CG8188
FBgn0030869	Socs16D
FBgn0030889	CG15373
FBgn0030890	CG7536
FBgn0030913	CG6123
FBgn0030926	psh
FBgn0030930	GalNAc-T2
FBgn0030997	CG7990
FBgn0031006	rictor
FBgn0031011	CG8034
FBgn0031016	kek5
FBgn0031020	Nat1
FBgn0031023	CG14200
FBgn0031030	Tao
FBgn0031057	Ubqn
FBgn0031061	CG14232
FBgn0031064	CG12531
FBgn0031078	Nup205
FBgn0031081	Nep3
FBgn0031097	obst-A
FBgn0031107	HERC2
FBgn0031116	CG1695
FBgn0031118	RhoGAP19D
FBgn0031150	bves
FBgn0031161	CG15445
FBgn0031169	CG1494
FBgn0031170	CG1718
FBgn0031186	CG14614
FBgn0031187	CG14619
FBgn0031214	CG11374
FBgn0031216	Zir
FBgn0031275	GABA-B-R3
FBgn0031294	IA-2
FBgn0031313	CG5080
FBgn0031374	CG7337
FBgn0031377	CG15356
FBgn0031384	CG4238
FBgn0031414	eys
FBgn0031424	VGlut
FBgn0031450	Hrs
FBgn0031453	Bacc
FBgn0031456	Trn-SR
FBgn0031457	CG3077
FBgn0031458	aph-1
FBgn0031461	daw
FBgn0031463	CG15400
FBgn0031464	Duox
FBgn0031466	CG3119
FBgn0031474	CG2991
FBgn0031488	CG17265
FBgn0031535	CG12795
FBgn0031537	sec5
FBgn0031558	CG16704
FBgn0031562	CG3604
FBgn0031566	CG2818
FBgn0031568	CG10019
FBgn0031571	CG3921
FBgn0031602	CG15431
FBgn0031632	CG15628
FBgn0031633	CG2976
FBgn0031635	CG15626
FBgn0031640	Mon1
FBgn0031649	hoe2
FBgn0031681	pgant5
FBgn0031695	Cyp4ac3
FBgn0031696	Bub1
FBgn0031698	Ncoa6
FBgn0031710	CG7371
FBgn0031716	CG14015
FBgn0031736	CG11030
FBgn0031738	CG9171
FBgn0031752	CG9044
FBgn0031759	lid
FBgn0031762	CG9098
FBgn0031770	CG13995
FBgn0031799	Pez
FBgn0031814	retm
FBgn0031820	DLP
FBgn0031836	CG11050
FBgn0031850	Tsp
FBgn0031857	CG11321
FBgn0031866	Nlg2
FBgn0031869	CG18304
FBgn0031879	uif
FBgn0031885	Mnn1
FBgn0031896	CG4502
FBgn0031897	CG13784
FBgn0031926	CG6739
FBgn0031927
FBgn0031952	cdc14
FBgn0031955	CG14535
FBgn0031969	pes
FBgn0031981	CG7466
FBgn0031985	mon2
FBgn0031990	CG8552
FBgn0031993
FBgn0031995	CG8475
FBgn0032018	CG7806
FBgn0032116	Mco1
FBgn0032120	CG33298
FBgn0032123	Oatp30B
FBgn0032129	jp
FBgn0032139	CG13116
FBgn0032140	CG13117
FBgn0032143	CG4017
FBgn0032151	nAcRalpha-30D
FBgn0032208	CG5604
FBgn0032216	CG5384
FBgn0032218	CG5381
FBgn0032249	CG5337
FBgn0032281	CG17107
FBgn0032282	CG7299
FBgn0032305	CG6700
FBgn0032330	Samuel
FBgn0032340	Ge-1
FBgn0032341	Reps
FBgn0032363	CG6509
FBgn0032377	CG14937
FBgn0032378	CycY
FBgn0032387	CG16965
FBgn0032395	CG6734
FBgn0032409	Ced-12
FBgn0032414	CG17211
FBgn0032428	CG6405
FBgn0032433	Oatp33Ea
FBgn0032456	MRP
FBgn0032470	CG5142
FBgn0032475	Sfmbt
FBgn0032497
FBgn0032502
FBgn0032504
FBgn0032517	CG7099
FBgn0032536	Ance-3
FBgn0032586	Tpr2
FBgn0032587	CG5953
FBgn0032600	CG17912
FBgn0032681	CG10283
FBgn0032683	kon
FBgn0032685	CG10211
FBgn0032689	CG10413
FBgn0032699	CG10383
FBgn0032717	CG10600
FBgn0032723	ssp3
FBgn0032726	CG10621
FBgn0032731	Swip-1
FBgn0032741	Side
FBgn0032748	CG10492
FBgn0032783	CG10237
FBgn0032796	CG10188
FBgn0032798	CG10132
FBgn0032817	CG10631
FBgn0032821	CdGAPr
FBgn0032825
FBgn0032838
FBgn0032900	CG14401
FBgn0032901	sky
FBgn0032923	CG9248
FBgn0032938	CG8671
FBgn0032943	Tsp39D
FBgn0032956	Cul-2
FBgn0032979	CG1832
FBgn0033029	l(2)NC136
FBgn0033033	scaf
FBgn0033039	Gp210
FBgn0033062	Ars2
FBgn0033073
FBgn0033075	Pld
FBgn0033095	CG3409
FBgn0033134	Tsp42El
FBgn0033139	Tsp42Er
FBgn0033154	CG1850
FBgn0033155	Br140
FBgn0033159	Dscam
FBgn0033187	CG2144
FBgn0033192	Corin
FBgn0033194	Vps13
FBgn0033196	CG1358
FBgn0033212	CG1399
FBgn0033241	CG2915
FBgn0033246	ACC
FBgn0033252	CG12769
FBgn0033269
FBgn0033274	CG14757
FBgn0033310	rgr
FBgn0033313	Cirl
FBgn0033337	CG8272
FBgn0033339	sec31
FBgn0033367	proPO45
FBgn0033368	CG13743
FBgn0033395	Cyp4p2
FBgn0033402	Myd88
FBgn0033404	Or45a
FBgn0033438	Mmp2
FBgn0033443	CG1698
FBgn0033460	sec24
FBgn0033463	CG1513
FBgn0033476	oys
FBgn0033484	CG2269
FBgn0033497	CG12912
FBgn0033521	CG12896
FBgn0033538	CG11883
FBgn0033558	CG12344
FBgn0033574	Spn47C
FBgn0033602	Cpr47Ee
FBgn0033603	Cpr47Ef
FBgn0033636	tou
FBgn0033638	CG9005
FBgn0033639	CG9003
FBgn0033652	ths
FBgn0033654	Sobp
FBgn0033667	CG13183
FBgn0033668	CG13188
FBgn0033688	Prp8
FBgn0033710	CG17739
FBgn0033728	Cpr49Ae
FBgn0033766	CG8771
FBgn0033791	Drl-2
FBgn0033802	CG17724
FBgn0033844	bbc
FBgn0033846	mip120
FBgn0033853	CG6145
FBgn0033869	Cpr50Cb
FBgn0033872	CG6329
FBgn0033876	Syngr
FBgn0033886	Rpn13
FBgn0033889	CG6701
FBgn0033897	Rcd1
FBgn0033913	CG8468
FBgn0033958	CG12858
FBgn0033984	Lap1
FBgn0033987	ckn
FBgn0033997	Ir51a
FBgn0034009	CG8155
FBgn0034030	CG8192
FBgn0034046	tun
FBgn0034051	Mlf
FBgn0034068	casp
FBgn0034070	SP2353
FBgn0034071	CG8405
FBgn0034072	Dg
FBgn0034075	Asph
FBgn0034083	lbk
FBgn0034091	mrj
FBgn0034145	CG5065
FBgn0034155	unc-104
FBgn0034180	Ehbp1
FBgn0034246	Dcr-2
FBgn0034253	CG10936
FBgn0034261	HPS4
FBgn0034265	Snx16
FBgn0034270	CG6401
FBgn0034271	CG4996
FBgn0034286	dpr13
FBgn0034300	CG5098
FBgn0034308	CG10915
FBgn0034313	CG5726
FBgn0034367	sec6
FBgn0034389	Mctp
FBgn0034391	CG15080
FBgn0034400	CG15099
FBgn0034407	DptB
FBgn0034408	sano
FBgn0034410	Topors
FBgn0034412
FBgn0034420	CG10737
FBgn0034421
FBgn0034434
FBgn0034438	CG9416
FBgn0034443	cer
FBgn0034468	Obp56a
FBgn0034470	Obp56d
FBgn0034471	Obp56e
FBgn0034474	Obp56g
FBgn0034476	Toll-7
FBgn0034491	Hsl
FBgn0034496	CG9143
FBgn0034498	CG16868
FBgn0034527	CG9945
FBgn0034538	CG16799
FBgn0034570	CG10543
FBgn0034598	CG4266
FBgn0034605	CG15661
FBgn0034606	ASPP
FBgn0034691	synj
FBgn0034708	Vps35
FBgn0034720	Liprin-gamma
FBgn0034722	Rtf1
FBgn0034723	CG13506
FBgn0034731	CG10384
FBgn0034736	CG6018
FBgn0034742	CG4294
FBgn0034789	PIP5K59B
FBgn0034797	nahoda
FBgn0034808	CG9896
FBgn0034886	Pde8
FBgn0034897	Sesn
FBgn0034903	CG9850
FBgn0034911	CG5549
FBgn0034966	CG13563
FBgn0034974	CG16786
FBgn0034975	enok
FBgn0034976	CG4049
FBgn0034985	CG3328
FBgn0034987
FBgn0034989	CG3356
FBgn0034997	CG3376
FBgn0035001	slik
FBgn0035002	CG3419
FBgn0035016	CG4612
FBgn0035028	Start1
FBgn0035049	Mmp1
FBgn0035060	Eps-15
FBgn0035086	CG12851
FBgn0035087	CG2765
FBgn0035106	rno
FBgn0035111	CG16940
FBgn0035131	mthl9
FBgn0035132	mthl10
FBgn0035137	CG1233
FBgn0035142	hipk
FBgn0035145	MED14
FBgn0035160	CG13897
FBgn0035162	CG13900
FBgn0035171	CG12502
FBgn0035178
FBgn0035207	CG9153
FBgn0035227	CG12090
FBgn0035229	CG7852
FBgn0035237	CG13917
FBgn0035253	CG7971
FBgn0035281	Cpr62Bc
FBgn0035317	osm-1
FBgn0035337	CG15877
FBgn0035346	CG1146
FBgn0035347	CG33232
FBgn0035366
FBgn0035367
FBgn0035376
FBgn0035378
FBgn0035379	spz5
FBgn0035398	Cht7
FBgn0035400	CG11537
FBgn0035416	gry
FBgn0035424	CG11505
FBgn0035432	ZnT63C
FBgn0035437	CG11526
FBgn0035461	ntc
FBgn0035477	CG14982
FBgn0035481	CG12605
FBgn0035488	CG11593
FBgn0035500
FBgn0035505	Teh2
FBgn0035507
FBgn0035510	Cpr64Aa
FBgn0035523	CG1311
FBgn0035533	Cip4
FBgn0035544	CG15021
FBgn0035546	CG11345
FBgn0035548	CG15023
FBgn0035553	CG13722
FBgn0035574	RhoGEF64C
FBgn0035575	CG7509
FBgn0035617	l(3)psg2
FBgn0035625	Blimp-1
FBgn0035631	Txl
FBgn0035676	CG6619
FBgn0035688	CG10289
FBgn0035695	CG10226
FBgn0035696	Best2
FBgn0035704	CG10144
FBgn0035708	CG8398
FBgn0035713	velo
FBgn0035720	CG10077
FBgn0035725	Mis12
FBgn0035746
FBgn0035756	unc-13-4A
FBgn0035793	CG7546
FBgn0035802	CG33275
FBgn0035816	CG13685
FBgn0035842	CG7504
FBgn0035845	CG13675
FBgn0035850	Atg18
FBgn0035895
FBgn0035937
FBgn0035938
FBgn0035959	CG4911
FBgn0035966
FBgn0035983	CG4080
FBgn0035986	CG4022
FBgn0036003
FBgn0036004	Jarid2
FBgn0036032	CG16711
FBgn0036043	CG8177
FBgn0036053	iPLA2-VIA
FBgn0036058	CG6707
FBgn0036134	fd68A
FBgn0036152	CG6175
FBgn0036165	chrb
FBgn0036180	CG6091
FBgn0036186	CG6071
FBgn0036196	CG11658
FBgn0036202	CG6024
FBgn0036208	CG10361
FBgn0036260	Rh7
FBgn0036273	CG10426
FBgn0036279	Ncc69
FBgn0036299	Tsf2
FBgn0036317	CG10948
FBgn0036369	CG10089
FBgn0036373	CG10741
FBgn0036374	Spt20
FBgn0036386	CG8833
FBgn0036389	ssp2
FBgn0036398	upSET
FBgn0036415	CG7768
FBgn0036448	mop
FBgn0036451	CG9425
FBgn0036454	CG17839
FBgn0036461	CG10006
FBgn0036462	mRpL39
FBgn0036463	Reck
FBgn0036476	CG6945
FBgn0036481	CG16959
FBgn0036483	CG12316
FBgn0036494	Toll-6
FBgn0036511	CG6498
FBgn0036518	RhoGAP71E
FBgn0036534	Dcp2
FBgn0036536	CG12713
FBgn0036541
FBgn0036542
FBgn0036544	sff
FBgn0036548
FBgn0036556	CG5830
FBgn0036558
FBgn0036576	CG5151
FBgn0036590	CG13065
FBgn0036605	CG13041
FBgn0036612	CG4998
FBgn0036614	CG4925
FBgn0036615	CG4933
FBgn0036616	CG4893
FBgn0036617	Cpr72Ea
FBgn0036621	roq
FBgn0036622	CG4753
FBgn0036623	CG4729
FBgn0036624	RAF2
FBgn0036627	Grp
FBgn0036629	CG4573
FBgn0036637
FBgn0036663	CG9674
FBgn0036668	CG9715
FBgn0036684	CG3764
FBgn0036761	MED19
FBgn0036787	CG4306
FBgn0036789	AlCR2
FBgn0036813	Aut1
FBgn0036814	CG14073
FBgn0036816	Indy
FBgn0036844	Mkp3
FBgn0036846	MESR6
FBgn0036881	Cpr76Bd
FBgn0036882	CG9279
FBgn0036897	CG8786
FBgn0036900	CG8765
FBgn0036913	CG8334
FBgn0036935	CG14186
FBgn0036958	CG17233
FBgn0036967	CG6597
FBgn0036980	RhoBTB
FBgn0036985	zye
FBgn0037007	CG5059
FBgn0037010	CG4825
FBgn0037021	CG11399
FBgn0037026	CG3634
FBgn0037085	Neu2
FBgn0037094	CG7611
FBgn0037098	Wnk
FBgn0037116	CG7158
FBgn0037127	CG14566
FBgn0037130	Syn1
FBgn0037142	CG14562
FBgn0037151	CG7130
FBgn0037153	olf413
FBgn0037171	CG14459
FBgn0037185	CG11367
FBgn0037218	aux
FBgn0037235	CG1103
FBgn0037252	CG14650
FBgn0037265	spartin
FBgn0037273
FBgn0037315	Cerk
FBgn0037326	CG14669
FBgn0037332	Hcs
FBgn0037336	CG2519
FBgn0037344	CG2926
FBgn0037363	CG1347
FBgn0037378	CG2046
FBgn0037379	CG10979
FBgn0037380
FBgn0037442	CG10277
FBgn0037443	Dmtn
FBgn0037445	CG9727
FBgn0037448	CG15186
FBgn0037468	CG1943
FBgn0037475	Fer1
FBgn0037487	CG14608
FBgn0037513	pyd3
FBgn0037518	CG2641
FBgn0037521	CG2993
FBgn0037525	CG17816
FBgn0037538	CG3223
FBgn0037541	CG2747
FBgn0037551	Gie
FBgn0037556	CG9636
FBgn0037565	CG9626
FBgn0037606	CG8032
FBgn0037655	CG11984
FBgn0037698	CG16779
FBgn0037705	mura
FBgn0037717	CG8301
FBgn0037718	P58IPK
FBgn0037728	CG16817
FBgn0037734	trbd
FBgn0037735
FBgn0037736	CG12950
FBgn0037754	CG8500
FBgn0037757	CG8516
FBgn0037760	FBX011
FBgn0037766	Teh1
FBgn0037796	CG12814
FBgn0037804
FBgn0037806
FBgn0037808	Bruce
FBgn0037847	SelR
FBgn0037856	CG4674
FBgn0037897	CG5270
FBgn0037906	PGRP-LB
FBgn0037918	CG6791
FBgn0037933	Ho
FBgn0037949	CG17360
FBgn0037963	Cad87A
FBgn0037970	CG12201
FBgn0037974	CG12224
FBgn0037976	Tk
FBgn0037989	CG14741
FBgn0038063	Octbeta2R
FBgn0038098	CG7381
FBgn0038108	CG7518
FBgn0038115	CG7966
FBgn0038130	CG8630
FBgn0038139	PK2-R2
FBgn0038144	CG8870
FBgn0038146	CG9799
FBgn0038147	CCHa2
FBgn0038151	yellow-e2
FBgn0038156	CG14372
FBgn0038160	CG9759
FBgn0038165	Task6
FBgn0038166	CG9588
FBgn0038167	lkb1
FBgn0038168	omd
FBgn0038170	CG14367
FBgn0038197	foxo
FBgn0038223	Afti
FBgn0038237	Pde6
FBgn0038256	CG7530
FBgn0038267
FBgn0038282	dpr9
FBgn0038286	CG6966
FBgn0038320	Sra-1
FBgn0038341	CG14869
FBgn0038364
FBgn0038475	Keap1
FBgn0038488	m-cup
FBgn0038501
FBgn0038504	Sur-8
FBgn0038511	CG5873
FBgn0038535	alt
FBgn0038543
FBgn0038544
FBgn0038569	CG7218
FBgn0038601	CG18600
FBgn0038606	CG15803
FBgn0038629	CG14304
FBgn0038633
FBgn0038641	CG7708
FBgn0038651	CG14299
FBgn0038652	CG7720
FBgn0038653	CG18208
FBgn0038679	CG6040
FBgn0038686	CG5555
FBgn0038693	unc79
FBgn0038734	CG11453
FBgn0038740	CG4562
FBgn0038744	CG4733
FBgn0038746	Surf6
FBgn0038747	RhoGAP92B
FBgn0038763	CG4433
FBgn0038780
FBgn0038787	CG4360
FBgn0038809	CG16953
FBgn0038816	Lrrk
FBgn0038819	Cpr92F
FBgn0038826	Syp
FBgn0038829	CG17271
FBgn0038837	CG3822
FBgn0038842	CG5630
FBgn0038853	RhoGAP93B
FBgn0038862	Ubpy
FBgn0038872	Nelf-A
FBgn0038880	SIFR
FBgn0038881	CG16791
FBgn0038889	CG7922
FBgn0038890	CG7956
FBgn0038909	CG6569
FBgn0038917	CG6678
FBgn0038919	CG17843
FBgn0038921	CG6332
FBgn0038926	CG13409
FBgn0038953	CG18596
FBgn0038959	CG13856
FBgn0038975	Nrx-1
FBgn0038980	Octbeta1R
FBgn0039000	CG6954
FBgn0039026	CG7029
FBgn0039054	CG13830
FBgn0039061
FBgn0039064	CG4467
FBgn0039075	CG4393
FBgn0039084	CG10175
FBgn0039109	CG10365
FBgn0039120	Nup98-96
FBgn0039136	CG5902
FBgn0039157	Myo95E
FBgn0039180	CG5715
FBgn0039186	CG5746
FBgn0039187	CG6454
FBgn0039208	Esyt2
FBgn0039209	CG13624
FBgn0039214	CG5794
FBgn0039227	polybromo
FBgn0039229	Saf-B
FBgn0039234	nct
FBgn0039240	CG3744
FBgn0039249	CG11168
FBgn0039282	Bili
FBgn0039297	CG11852
FBgn0039302	Nup358
FBgn0039348	Npl4
FBgn0039380	CG5890
FBgn0039430	CG5455
FBgn0039431	CG6490
FBgn0039465	Tsp97E
FBgn0039466	CG5521
FBgn0039480	Cpr97Ea
FBgn0039492	CG6051
FBgn0039495	CG5909
FBgn0039528	dsd
FBgn0039530	Tusp
FBgn0039536	CG18437
FBgn0039561	mfrn
FBgn0039562	Gp93
FBgn0039584	beat-VI
FBgn0039590	CG10011
FBgn0039633	CG11873
FBgn0039634	alpha-Man-Ib
FBgn0039637	CG11880
FBgn0039647	CG14509
FBgn0039656	CG11951
FBgn0039668	Trc8
FBgn0039681	CG7582
FBgn0039688	Kul
FBgn0039709	Cad99C
FBgn0039719	CG15515
FBgn0039727	CG15523
FBgn0039767	CG2218
FBgn0039776	PH4alphaEFB
FBgn0039804	CG15544
FBgn0039808	CG12071
FBgn0039831	CG12054
FBgn0039858	CycG
FBgn0039861	pasha
FBgn0039862	kek6
FBgn0039863	CG1815
FBgn0039883	RhoGAP100F
FBgn0039886	CG2003
FBgn0039904	Hcf
FBgn0039908	Asator
FBgn0039911	CG1909
FBgn0039923	MED26
FBgn0039936	CG11148
FBgn0040011	CG17494
FBgn0040071	tara
FBgn0040091	Ugt58Fa
FBgn0040207	kat80
FBgn0040208	Kat60
FBgn0040212	Dhap-at
FBgn0040230	dbo
FBgn0040236	c11.1
FBgn0040238	Best1
FBgn0040281	Aplip1
FBgn0040283	SMC1
FBgn0040284	SF2
FBgn0040297	Nhe2
FBgn0040305	MTF-1
FBgn0040344	CG3711
FBgn0040372	G9a
FBgn0040383	CG5254
FBgn0040387
FBgn0040390
FBgn0040395	Unc-76
FBgn0040397	CG3655
FBgn0040505	Alk
FBgn0040697	Teh3
FBgn0040699	CG15024
FBgn0040726	dpr
FBgn0040752	Prosap
FBgn0040765	luna
FBgn0040794	CG13056
FBgn0040795	CG13038
FBgn0040823	dpr6
FBgn0040900	CG17777
FBgn0040942	CG12643
FBgn0040998
FBgn0041092	tai
FBgn0041096	rols
FBgn0041097	robo3
FBgn0041111	lilli
FBgn0041150	hoe1
FBgn0041171	ago
FBgn0041188	Atx2
FBgn0041203	LIMK1
FBgn0041205	key
FBgn0041210	HDAC4
FBgn0041229	Gr93a
FBgn0041342	Cct1
FBgn0041579	AttC
FBgn0041581	AttB
FBgn0041604	dlp
FBgn0041605	cpx
FBgn0041711	yellow-e
FBgn0041775	tral
FBgn0042134	Capr
FBgn0042135	CG18812
FBgn0042185	CG18769
FBgn0042693	PP2A-B'
FBgn0043362	bchs
FBgn0043456	CG4747
FBgn0043458	CG12084
FBgn0043884	mask
FBgn0043903	dome
FBgn0044028	Notum
FBgn0044048	Ilp5
FBgn0044050	Ilp3
FBgn0044323	Cka
FBgn0044452	Atg2
FBgn0045470	Gr93b
FBgn0045761	CHKov1
FBgn0046225	CG17230
FBgn0046704	Liprin-alpha
FBgn0050007	CG30007
FBgn0050011	gem
FBgn0050015	CG30015
FBgn0050020	CG30020
FBgn0050054	CG30054
FBgn0050069	CG30069
FBgn0050089	CG30089
FBgn0050101	CG30101
FBgn0050122	CG30122
FBgn0050147	Hil
FBgn0050158	CG30158
FBgn0050263	CG30263
FBgn0050295	Ipk1
FBgn0050296	RIC-3
FBgn0050361	mtt
FBgn0050372	Asap1
FBgn0050389	CG30389
FBgn0050419	CG30419
FBgn0050420
FBgn0050421	CG30421
FBgn0050456	CG30456
FBgn0050463	CG30463
FBgn0050492
FBgn0050497	CG30497
FBgn0051005	qless
FBgn0051048
FBgn0051057	tau
FBgn0051068	CG31068
FBgn0051092	LpR2
FBgn0051098	CG31098
FBgn0051116	ClC-a
FBgn0051121	CG31121
FBgn0051122	CG31122
FBgn0051140	CG31140
FBgn0051146	Nlg1
FBgn0051150
FBgn0051151	wge
FBgn0051158	Efa6
FBgn0051163	SKIP
FBgn0051191	CG31191
FBgn0051195	CG31195
FBgn0051221	CG31221
FBgn0051224	CG31224
FBgn0051313	CG31313
FBgn0051314
FBgn0051342	CG31342
FBgn0051357	CG31357
FBgn0051363	Jupiter
FBgn0051370	CG31370
FBgn0051390	MED7
FBgn0051431	CG31431
FBgn0051436	CG31436
FBgn0051462	CG31462
FBgn0051469	CG31469
FBgn0051516	CG31516
FBgn0051522	CG31522
FBgn0051531
FBgn0051534
FBgn0051536
FBgn0051619	CG31619
FBgn0051630
FBgn0051635	CG31635
FBgn0051638	CG31638
FBgn0051641	stai
FBgn0051646	CG31646
FBgn0051660	pog
FBgn0051664	CG31664
FBgn0051665	wry
FBgn0051678	CG31678
FBgn0051688
FBgn0051708	CG31708
FBgn0051712	CG31712
FBgn0051716	Cnot4
FBgn0051717	CG31717
FBgn0051719	RluA-1
FBgn0051729	CG31729
FBgn0051760	CG31760
FBgn0051772
FBgn0051774	fred
FBgn0051803	CG31803
FBgn0051814	CG31814
FBgn0051846
FBgn0051935	CG31935
FBgn0051959
FBgn0051973	Cda5
FBgn0051989	Cap-D3
FBgn0051999	CG31999
FBgn0052021	CG32021
FBgn0052043
FBgn0052062	A2bp1
FBgn0052113	CG32113
FBgn0052133	ptip
FBgn0052137	CG32137
FBgn0052138	CG32138
FBgn0052190	NUCB1
FBgn0052206	CG32206
FBgn0052227	gogo
FBgn0052264	CG32264
FBgn0052282	Drsl4
FBgn0052296	Mrtf
FBgn0052311	zormin
FBgn0052333	CG32333
FBgn0052352
FBgn0052365	CG32365
FBgn0052369	CG32369
FBgn0052372	ltl
FBgn0052397
FBgn0052423	shep
FBgn0052428	CG32428
FBgn0052432	CG32432
FBgn0052451	SPoCk
FBgn0052479	CG32479
FBgn0052486	CG32486
FBgn0052499	Cda4
FBgn0052506	CG32506
FBgn0052512	CG32512
FBgn0052529	Hers
FBgn0052532	CG32532
FBgn0052549	CG32549
FBgn0052556
FBgn0052594	be
FBgn0052600	dpr8
FBgn0052626	CG32626
FBgn0052627
FBgn0052628
FBgn0052647	CG32647
FBgn0052654	Sec16
FBgn0052655	CG32655
FBgn0052663
FBgn0052666	Drak
FBgn0052672	Atg8a
FBgn0052676	CG32676
FBgn0052677	X11Lbeta
FBgn0052683	CG32683
FBgn0052685	ZAP3
FBgn0052694	CG32694
FBgn0052699	CG32699
FBgn0052743
FBgn0052750	CG32750
FBgn0052755	CG32755
FBgn0052756	CG32756
FBgn0052758	CG32758
FBgn0052767	CG32767
FBgn0052772	CG32772
FBgn0052778
FBgn0052830
FBgn0052843	Dh31-R
FBgn0053007
FBgn0053080	CG33080
FBgn0053087	LRP1
FBgn0053092	P5CDh2
FBgn0053096	CG33096
FBgn0053111	CG33111
FBgn0053143	CG33143
FBgn0053144	CG33144
FBgn0053147	Hs3st-A
FBgn0053158	CG33158
FBgn0053180	Ranbp16
FBgn0053182	Kdm4B
FBgn0053196	dp
FBgn0053202	dpr11
FBgn0053203	CG33203
FBgn0053205
FBgn0053208	Mical
FBgn0053513	Nmdar2
FBgn0053516	dpr3
FBgn0053517	Dop2R
FBgn0053519	Unc-89
FBgn0053547	Rim
FBgn0053554	Nipped-A
FBgn0053555
FBgn0053556	form3
FBgn0053558	mim
FBgn0053639	CG33639
FBgn0053936
FBgn0053960
FBgn0053978	CG33978
FBgn0053988	CG33988
FBgn0054056	CG34056
FBgn0060296	pain
FBgn0061469	Ube3a
FBgn0061515	endos
FBgn0063485	Lasp
FBgn0063495	GstE5
FBgn0063649	CG6006
FBgn0064227	Rdh
FBgn0064766	CG7600
FBgn0066101	LpR1
FBgn0067779	dbr
FBgn0067895
FBgn0082582	tmod
FBgn0082831	pps
FBgn0083077
FBgn0083228	Frq2
FBgn0083949	CG34113
FBgn0083950	CG34114
FBgn0083956	CG34120
FBgn0083959
FBgn0083962	CG34126
FBgn0083963	CG34127
FBgn0083969	CG34133
FBgn0085216
FBgn0085244	CG34215
FBgn0085256	CG34227
FBgn0085335
FBgn0085347
FBgn0085348
FBgn0085355	CG34326
FBgn0085356	CG34327
FBgn0085370	Pde11
FBgn0085375
FBgn0085376	CG34347
FBgn0085382	CG34353
FBgn0085383	CG34354
FBgn0085384	CG34355
FBgn0085385	CG34356
FBgn0085386	CG34357
FBgn0085387	shakB
FBgn0085390	Dgk
FBgn0085391	CG34362
FBgn0085394
FBgn0085395	Shawl
FBgn0085397	Fili
FBgn0085399	CG34370
FBgn0085400	CG34371
FBgn0085401
FBgn0085402
FBgn0085403
FBgn0085407	Pvf3
FBgn0085408	Shroom
FBgn0085409	CG34380
FBgn0085412	CG34383
FBgn0085413	CG34384
FBgn0085414	dpr12
FBgn0085420	CG34391
FBgn0085421	Epac
FBgn0085423	CG34394
FBgn0085426	Rgk3
FBgn0085427	CG34398
FBgn0085429
FBgn0085430	CG34401
FBgn0085432	pan
FBgn0085434	NaCP60E
FBgn0085436	Not1
FBgn0085437	CG34408
FBgn0085442	NKAIN
FBgn0085443	spri
FBgn0085446	CG34417
FBgn0085447	sif
FBgn0085448
FBgn0085450	Snoo
FBgn0085451	CG34422
FBgn0085478	CG34449
FBgn0085759	CR40640
FBgn0085815	CR41605
FBgn0086048	snoRNA:Me28S-U3344b
FBgn0086073	snoRNA:Me18S-A1494
FBgn0086361	alph
FBgn0086364
FBgn0086372	lap
FBgn0086442	mib2
FBgn0086451	l(2)k09022
FBgn0086558	Ubi-p5E
FBgn0086655	jing
FBgn0086667	snoRNA:Psi28S-3342
FBgn0086675	fne
FBgn0086676	spin
FBgn0086677	jeb
FBgn0086686	l(3)L1231
FBgn0086689
FBgn0086690	cp309
FBgn0086694	Bre1
FBgn0086708	stv
FBgn0086758	chinmo
FBgn0086778	gfA
FBgn0086779	step
FBgn0086783
FBgn0086897
FBgn0086899	tlk
FBgn0086901	cv-c
FBgn0086902	kis
FBgn0086906	sls
FBgn0086910
FBgn0086911
FBgn0087007	bbg
FBgn0087008	e(y)3
FBgn0087012	5-HT2
FBgn0243486	rdo
FBgn0243512	puc
FBgn0243516	Vrp1
FBgn0250785	vari
FBgn0250788	beta-Spec
FBgn0250789	alpha-Spec
FBgn0250818
FBgn0250823	gish
FBgn0250829
FBgn0250871	pot
FBgn0250876	Sema-5c
FBgn0250908	beat-VII
FBgn0259100
FBgn0259108	futsch
FBgn0259109
FBgn0259110	mmd
FBgn0259139	glo
FBgn0259141
FBgn0259143	CG42258
FBgn0259145	CG42260
FBgn0259146	CG42261
FBgn0259150	CG42265
FBgn0259162	RunxB
FBgn0259163	CG42268
FBgn0259168	mnb
FBgn0259170	alpha-Man-I
FBgn0259171	Pde9
FBgn0259172	rn
FBgn0259173	corn
FBgn0259176	bun
FBgn0259181
FBgn0259210	prom
FBgn0259211	grh
FBgn0259212	cno
FBgn0259213	CG42313
FBgn0259220
FBgn0259221	CG42321
FBgn0259222	CG42322
FBgn0259224	CG42324
FBgn0259225
FBgn0259227	CG42327
FBgn0259228	C3G
FBgn0259232
FBgn0259234	Camta
FBgn0259240	Ten-a
FBgn0259243	Pka-R1
FBgn0259245	CG42343
FBgn0259246	brp
FBgn0259247	laccase2
FBgn0259481	Mob2
FBgn0259677	CG42346
FBgn0259680	Pkcdelta
FBgn0259685	crb
FBgn0259700	CG42354
FBgn0259735	CG42389
FBgn0259736	CG42390
FBgn0259743
FBgn0259744
FBgn0259745	wech
FBgn0259750
FBgn0259789	vfl
FBgn0259822	Ca-beta
FBgn0259823	CG42404
FBgn0259824	Hip14
FBgn0259878	Fs
FBgn0259923	2013-09-04
FBgn0259927	CG42450
FBgn0259984	kuz
FBgn0259994	CG42492
FBgn0260003	Dys
FBgn0260006	drd
FBgn0260012	pds5
FBgn0260387
FBgn0260400	elav
FBgn0260442	rhea
FBgn0260446	GABA-B-R1
FBgn0260450	CalpC
FBgn0260462	CG12163
FBgn0260465
FBgn0260486	Ziz
FBgn0260499	qvr
FBgn0260634	eIF4G2
FBgn0260653	serp
FBgn0260655	l(3)76BDm
FBgn0260657	CG42540
FBgn0260658	CG42541
FBgn0260660	mp
FBgn0260722	CR42549
FBgn0260748	CG5004
FBgn0260749	Utx
FBgn0260789	mxc
FBgn0260793	2mit
FBgn0260794	ctrip
FBgn0260795	CG42575
[truncated: 1,482 more rows]

## Sheet: FruMB Male
Genes Induced (non-filled) & Repressed (grey filled) by FruMB Over-expression in Male
FBgn	Gene Symbol
FBgn0000017	Abl
FBgn0000024	Ace
FBgn0000036	nAcRalpha-96Aa
FBgn0000037	mAcR
FBgn0000038	nAcRbeta-64B
FBgn0000042	Act5C
FBgn0000047	Act88F
FBgn0000075	amd
FBgn0000079	Amy-p
FBgn0000092	CG2650
FBgn0000097	aop
FBgn0000108	Appl
FBgn0000119	arr
FBgn0000120	Arr1
FBgn0000163	baz
FBgn0000171
FBgn0000180	bib
FBgn0000183	BicD
FBgn0000206	boss
FBgn0000210	br
FBgn0000228	Bsg25D
FBgn0000239	bur
FBgn0000242
FBgn0000247	ca
FBgn0000253	Cam
FBgn0000256	capu
FBgn0000259	CkIIbeta
FBgn0000273	Pka-C1
FBgn0000279	CecC
FBgn0000283	Cp190
FBgn0000286	Cf2
FBgn0000287	salr
FBgn0000289	cg
FBgn0000307	chif
FBgn0000313	chp
FBgn0000317	ck
FBgn0000319	Chc
FBgn0000338
FBgn0000346	comt
FBgn0000352	cos
FBgn0000382	csw
FBgn0000395	cv-2
FBgn0000414	Dab
FBgn0000416	Sap-r
FBgn0000439	Dfd
FBgn0000448	Hr46
FBgn0000464	Lar
FBgn0000473	Cyp6a2
FBgn0000479	dnc
FBgn0000489	Pka-C3
FBgn0000497	ds
FBgn0000504	dsx
FBgn0000533	ea
FBgn0000535	eag
FBgn0000542	ec
FBgn0000546	EcR
FBgn0000547	ed
FBgn0000557	Ef1alpha100E
FBgn0000568	Eip75B
FBgn0000575	emc
FBgn0000578	ena
FBgn0000581	E(Pc)
FBgn0000588	esc
FBgn0000633	fas
FBgn0000634
FBgn0000635	Fas2
FBgn0000636	Fas3
FBgn0000639	Fbp1
FBgn0000640	Fbp2
FBgn0000667	Actn
FBgn0000709	fliI
FBgn0000711	flw
FBgn0000723	Fps85D
FBgn0000986
FBgn0001075	ft
FBgn0001078	ftz-f1
FBgn0001083	fw
FBgn0001087	g
FBgn0001108	Gl
FBgn0001122	Galphao
FBgn0001123	Galphas
FBgn0001128	Gpdh
FBgn0001139	gro
FBgn0001169	H
FBgn0001197	His2Av
FBgn0001203
FBgn0001205
FBgn0001233	Hsp83
FBgn0001250	if
FBgn0001259	in
FBgn0001297	kay
FBgn0001301	kel
FBgn0001308	Khc
FBgn0001311	kkv
FBgn0001316	klar
FBgn0001321	knk
FBgn0001324	kto
FBgn0001404	egh
FBgn0001624	dlg1
FBgn0001987	Gli
FBgn0001991	Ca-alpha1D
FBgn0002306	sas
FBgn0002431	hyd
FBgn0002441	l(3)mbt
FBgn0002524	lace
FBgn0002525	Lam
FBgn0002543	lea
FBgn0002565	Lsp2
FBgn0002566	lt
FBgn0002567	ltd
FBgn0002643	mam
FBgn0002774	mle
FBgn0002783	mor
FBgn0002872	mu2
FBgn0002906	Blm
FBgn0002917	na
FBgn0002921	Atpalpha
FBgn0002931	net
FBgn0002936	ninaA
FBgn0002938	ninaC
FBgn0002945	nkd
FBgn0002968
FBgn0002973	numb
FBgn0003016	osp
FBgn0003022	Ote
FBgn0003028	ovo
FBgn0003041	pbl
FBgn0003044	Pcl
FBgn0003048	pcx
FBgn0003053	peb
FBgn0003065	CG2150
FBgn0003082	phr
FBgn0003093	Pkc98E
FBgn0003124	polo
FBgn0003138	Ptp61F
FBgn0003149	Prm
FBgn0003165	pum
FBgn0003169	put
FBgn0003175	px
FBgn0003177
FBgn0003206	Ras64B
FBgn0003209	raw
FBgn0003210	rb
FBgn0003218	rdgB
FBgn0003250	Rh4
FBgn0003255	rk
FBgn0003277	RpII215
FBgn0003301	rut
FBgn0003310	S
FBgn0003328	scb
FBgn0003334	Scm
FBgn0003345	sd
FBgn0003353	sei
FBgn0003360	sesB
FBgn0003366	sev
FBgn0003371	sgg
FBgn0003380	Sh
FBgn0003383
FBgn0003386	Shaw
FBgn0003392	shi
FBgn0003396	shn
FBgn0003415	skd
FBgn0003416	sl
FBgn0003425
FBgn0003429	slo
FBgn0003435	sm
FBgn0003460	so
FBgn0003463	sog
FBgn0003464	sol
FBgn0003475	spir
FBgn0003499	sr
FBgn0003501
FBgn0003502	Btk29A
FBgn0003520	stau
FBgn0003567	su(Hw)
FBgn0003612	Su(var)2-10
FBgn0003660	Syb
FBgn0003710	tipE
FBgn0003744	trc
FBgn0003861	trp
FBgn0003862	trx
FBgn0003870	ttk
FBgn0003891	tud
FBgn0003984	vn
FBgn0003997	W
FBgn0004049	yrt
FBgn0004102	oc
FBgn0004145
FBgn0004167	kst
FBgn0004168	5-HT1A
FBgn0004179	Csp
FBgn0004198	ct
FBgn0004227	nonA
FBgn0004242	Syt1
FBgn0004244	Rdl
FBgn0004364	18w
FBgn0004366
FBgn0004368	Ptp4E
FBgn0004369	Ptp99A
FBgn0004370	Ptp10D
FBgn0004373	fwd
FBgn0004387	Klp98A
FBgn0004391	shtd
FBgn0004395	unk
FBgn0004397	Vinc
FBgn0004399
FBgn0004435	Galphaq
FBgn0004449	Ten-m
FBgn0004456	mew
FBgn0004462	Pk17E
FBgn0004465	Su(P)
FBgn0004509	Fur1
FBgn0004513	Mdr65
FBgn0004516	Gad1
FBgn0004569	aos
FBgn0004573	5-HT7
FBgn0004575	Syn
FBgn0004577	Pxd
FBgn0004580	Cbp53E
FBgn0004583	ex
FBgn0004587	B52
FBgn0004595	pros
FBgn0004598	Fur2
FBgn0004606	zfh1
FBgn0004607	zfh2
FBgn0004611	Plc21C
FBgn0004624
FBgn0004625
FBgn0004629	Cys
FBgn0004635	rho
FBgn0004647	N
FBgn0004648	svr
FBgn0004652	fru
FBgn0004655	wapl
FBgn0004656	fs(1)h
FBgn0004657	mys
FBgn0004698	mus210
FBgn0004777	Ccp84Ag
FBgn0004781	Ccp84Ac
FBgn0004782	Ccp84Ab
FBgn0004795	retn
FBgn0004828	His3.3B
FBgn0004837	Su(H)
FBgn0004839	otk
FBgn0004841	Takr86C
FBgn0004858	elB
FBgn0004864	hop
FBgn0004865	Eip78C
FBgn0004870	bab1
FBgn0004873
FBgn0004875	enc
FBgn0004876	cdi
FBgn0004880	scrt
FBgn0004882	orb
FBgn0004889	tws
FBgn0004893	bowl
FBgn0004907	14-3-3zeta
FBgn0004919	gol
FBgn0004924	Top1
FBgn0005198	gig
FBgn0005386	ash1
FBgn0005391	Yp2
FBgn0005410
FBgn0005427	ewg
FBgn0005536	Mbs
FBgn0005558	ey
FBgn0005563
FBgn0005564	Shal
FBgn0005586	Rab3
FBgn0005612	Sox14
FBgn0005614	trpl
FBgn0005616	msl-2
FBgn0005619	Hdc
FBgn0005624	Psc
FBgn0005626	ple
FBgn0005629
FBgn0005630	lola
FBgn0005631	robo
FBgn0005632	faf
FBgn0005634
FBgn0005636	nvy
FBgn0005640	Eip63E
FBgn0005664	Cry
FBgn0005666	bt
FBgn0005695	gcl
FBgn0005771	noc
FBgn0005775	Con
FBgn0008635	betaCop
FBgn0008654
FBgn0010051	Itp-r83A
FBgn0010113	hdc
FBgn0010173	RpA-70
FBgn0010194	Wnt5
FBgn0010226	GstS1
FBgn0010238	Lac
FBgn0010263	Rbp9
FBgn0010280	Taf4
FBgn0010300	brat
FBgn0010303	hep
FBgn0010309	pigeon
FBgn0010352	Nc73EF
FBgn0010355	Taf1
FBgn0010379	Akt1
FBgn0010397	LamC
FBgn0010415	Sdc
FBgn0010423	TpnC47D
FBgn0010434	cora
FBgn0010435	emp
FBgn0010452	trn
FBgn0010473	tutl
FBgn0010482	l(2)01289
FBgn0010488	NAT1
FBgn0010575	sbb
FBgn0010591	Sply
FBgn0010762	simj
FBgn0010772	Xe7
FBgn0010825	Gug
FBgn0010905	Spn
FBgn0010909	msn
FBgn0011204	cue
FBgn0011206	bol
FBgn0011224	heph
FBgn0011225	jar
FBgn0011230	poe
FBgn0011236	ken
FBgn0011259	Sema-1a
FBgn0011260	Sema-2a
FBgn0011285
FBgn0011286	RyR
FBgn0011300	babo
FBgn0011474	pr-set7
FBgn0011481	Ssdp
FBgn0011582	Dop1R1
FBgn0011589	Elk
FBgn0011648	Mad
FBgn0011656	Mef2
FBgn0011661	Moe
FBgn0011666	msi
FBgn0011672	Mvl
FBgn0011710	2013-09-01
FBgn0011722	Tig
FBgn0011725	twin
FBgn0011739	wts
FBgn0011744
FBgn0011747	Ank
FBgn0011766	E2f
FBgn0011785	BRWD3
FBgn0011817	nmo
FBgn0011818	oaf
FBgn0011836	Taf2
FBgn0011837	Tis11
FBgn0012049
FBgn0012051	CalpA
FBgn0013272	Gp150
FBgn0013334	Sap47
FBgn0013342	n-syb
FBgn0013343	Syx1A
FBgn0013469	klu
FBgn0013576	mtd
FBgn0013718	nuf
FBgn0013733	shot
FBgn0013756	Mtor
FBgn0013759	CASK
FBgn0013765	cnn
FBgn0013770	Cp1
FBgn0013813	Dhc98D
FBgn0013948
FBgn0013955
FBgn0013973	Gycbeta100B
FBgn0013984	InR
FBgn0013987	MAPk-Ak2
FBgn0013988
FBgn0013995	Calx
FBgn0013997	Nrx-IV
FBgn0014001	Pak
FBgn0014010	Rab5
FBgn0014020	Rho1
FBgn0014026	RpL7A
FBgn0014073	Tie
FBgn0014133	bif
FBgn0014135	bnl
FBgn0014141	cher
FBgn0014143	croc
FBgn0014343	mirr
FBgn0014362
FBgn0014396	tim
FBgn0014467
FBgn0014870	Psi
FBgn0015024	CkIalpha
FBgn0015129
FBgn0015229	glec
FBgn0015239	Hr78
FBgn0015269	Nf1
FBgn0015277	Pi3K59F
FBgn0015278	Pi3K68D
FBgn0015279	Pi3K92E
FBgn0015283	Rpn10
FBgn0015286	Rala
FBgn0015295	shark
FBgn0015324	Vha26
FBgn0015371	chn
FBgn0015477	Rme-8
FBgn0015509	lin19
FBgn0015513	mbc
FBgn0015541	sda
FBgn0015542	sima
FBgn0015558	tty
FBgn0015567
FBgn0015589	Apc
FBgn0015600	toc
FBgn0015609	CadN
FBgn0015614	CanB2
FBgn0015622	Cnx99A
FBgn0015754	Lis-1
FBgn0015766	Msr-110
FBgn0015772	Nak
FBgn0015773	NetA
FBgn0015774	NetB
FBgn0015776	nrv1
FBgn0015778	rin
FBgn0015795	Rab7
FBgn0015806	S6k
FBgn0015949	hrg
FBgn0016059	Sema-1b
FBgn0016061	side
FBgn0016076	vri
FBgn0016081	fry
FBgn0016131	Cdk4
FBgn0016641	PTP-ER
FBgn0016694	Pdp1
FBgn0016754	sba
FBgn0016756	Ubp64E
FBgn0016797	fz2
FBgn0016917	Stat92E
FBgn0016930	smi35A
FBgn0016977	spen
FBgn0016984	sktl
FBgn0017397
FBgn0017418	ari-1
FBgn0017581	Lk6
FBgn0017590	klg
FBgn0019662	qm
FBgn0019886	Letm1
FBgn0019890	Smg5
FBgn0019940	Rh6
FBgn0019968	Khc-73
FBgn0019972	Ice
FBgn0020224	Cbl
FBgn0020238	14-3-3epsilon
FBgn0020245
FBgn0020261	pcm
FBgn0020278	loco
FBgn0020279	lig
FBgn0020294	ko
FBgn0020303
FBgn0020304	drongo
FBgn0020306	dom
FBgn0020309	crol
FBgn0020370	TppII
FBgn0020386	Pdk1
FBgn0020440	Fak
FBgn0020496	CtBP
FBgn0020497	emb
FBgn0020503	CLIP-190
FBgn0020521	pio
FBgn0020611
FBgn0020620	RN-tre
FBgn0020621	Pkn
FBgn0020622	Pi3K21B
FBgn0020647	KrT95D
FBgn0020762	Atet
FBgn0020767	Spred
FBgn0020887	Su(z)12
FBgn0020907	Scp2
FBgn0021764	sdk
FBgn0021768	nudC
FBgn0021796	Tor
FBgn0021800	Reph
FBgn0021873
FBgn0022063
FBgn0022085
FBgn0022153	l(2)k05819
FBgn0022201
FBgn0022238	lolal
FBgn0022361	Pur-alpha
FBgn0022382	Pka-R2
FBgn0022702	Cht2
FBgn0022710	Ac13E
FBgn0022764	Sin3A
FBgn0022768	Pp2C1
FBgn0022787	Hel89B
FBgn0022942	Cbp80
FBgn0022959	yps
FBgn0022985	qkr58E-2
FBgn0022987	qkr54B
FBgn0023000	mth
FBgn0023001	melt
FBgn0023081	gek
FBgn0023083	fray
FBgn0023095	caps
FBgn0023097	bon
FBgn0023143	Uba1
FBgn0023172	RhoGEF2
FBgn0023213	eIF4G
FBgn0023215	Mnt
FBgn0023388	Dap160
FBgn0023407	B4
FBgn0023416	Ac3
FBgn0023441	fus
FBgn0023458	Rbcn-3A
FBgn0023510	Rbcn-3B
FBgn0023511	Edem1
FBgn0023518	trr
FBgn0023524	CG3078
FBgn0023528	CG2924
FBgn0023529	CG2918
FBgn0023531	CG32809
FBgn0023549	Mct1
FBgn0024150	Ac78C
FBgn0024179	wit
FBgn0024187	syd
FBgn0024189	sns
FBgn0024232	gprs
FBgn0024238	Fim
FBgn0024252
FBgn0024273	WASp
FBgn0024277	trio
FBgn0024290
FBgn0024308
FBgn0024314	Plap
FBgn0024326	Mkk4
FBgn0024555	flfl
FBgn0024734	PRL-1
FBgn0024753
FBgn0024807	DIP1
FBgn0024887	kin17
FBgn0024921	Trn
FBgn0024941	RSG7
FBgn0024943	PIP82
FBgn0024944	Oamb
FBgn0024958	Irp-1A
FBgn0024963	GluClalpha
FBgn0024985	CG11448
FBgn0024987	ssx
FBgn0025355	SuUR
FBgn0025390	Mur2B
FBgn0025391	Scgdelta
FBgn0025394	inc
FBgn0025525	bab2
FBgn0025574	Pli
FBgn0025625	Sik2
FBgn0025633	CG13366
FBgn0025639	Hmt4-20
FBgn0025641	DAAM
FBgn0025681	CG3558
FBgn0025697	santa-maria
FBgn0025702	srpk79D
FBgn0025726	unc-13
FBgn0025741	plexA
FBgn0025802	Sbf
FBgn0025803
FBgn0025835	CG17707
FBgn0025836	RhoGAP1A
FBgn0025864	Crag
FBgn0025866	CalpB
FBgn0025879	Timp
FBgn0025885	Inos
FBgn0026059	Mhcl
FBgn0026060	Mipp2
FBgn0026077	Gasp
FBgn0026083	tyf
FBgn0026086	Adar
FBgn0026147	CG16833
FBgn0026160	tna
FBgn0026179	siz
FBgn0026181	rok
FBgn0026189	prominin-like
FBgn0026192	par-6
FBgn0026206	mei-P26
FBgn0026239	gukh
FBgn0026313	X11L
FBgn0026369	Sara
FBgn0026370	SRPK
FBgn0026374	Rhp
FBgn0026375	RhoGAPp190
FBgn0026376	Rgl
FBgn0026401	Nipped-B
FBgn0026427	Su(var)2-HP2
FBgn0026433	Grip128
FBgn0026438	Eaat2
FBgn0026533	Dek
FBgn0026573	CG8290
FBgn0026575	hang
FBgn0026577	CG8677
FBgn0026597	Axn
FBgn0026611
FBgn0026616	alpha-Man-IIb
FBgn0026620	tacc
FBgn0026713	l(1)G0007
FBgn0026755	Ugt37b1
FBgn0026787	Nhe1
FBgn0026869	Thd1
FBgn0027081	Aats-thr
FBgn0027101	Dyrk3
FBgn0027279	l(1)G0196
FBgn0027287	Gmap
FBgn0027339	jim
FBgn0027342	fz4
FBgn0027492	wdb
FBgn0027497	Madm
FBgn0027503	CG11970
FBgn0027505	Rab3-GAP
FBgn0027508	Tnks
FBgn0027512	CG10254
FBgn0027532	CG7139
FBgn0027546	CG4766
FBgn0027554	CG8042
FBgn0027556	CG4928
FBgn0027561	CG18659
FBgn0027572	CG5009
FBgn0027575	GABA-B-R2
FBgn0027579	CG5508
FBgn0027581	CG6191
FBgn0027596	CG10249
FBgn0027598	cindr
FBgn0027600	obst-B
FBgn0027603	Ulp1
FBgn0027607	CG8230
FBgn0027608	CG2082
FBgn0027621	Pfrx
FBgn0027655	htt
FBgn0027657	glob1
FBgn0027779	VhaSFD
FBgn0027836	Dgp-1
FBgn0027885	Aac11
FBgn0027932	Akap200
FBgn0027948	msps
FBgn0028331	l(1)G0289
FBgn0028341	l(1)G0232
FBgn0028343	l(1)G0222
FBgn0028370	kek3
FBgn0028371	jbug
FBgn0028372	isopeptidase-T-3
FBgn0028373
FBgn0028386
FBgn0028397	Tob
FBgn0028400	Syt4
FBgn0028408	Drep-2
FBgn0028420	Kr-h1
FBgn0028421	Kap3
FBgn0028425	JhI-21
FBgn0028428
FBgn0028470
FBgn0028476	CG15817
FBgn0028481	CG4341
FBgn0028482	CG16857
FBgn0028484	Ack
FBgn0028494	CG6424
FBgn0028496	CG30116
FBgn0028500	Rich
FBgn0028509	CenG1A
FBgn0028538	Sec71
FBgn0028544	CG16884
FBgn0028563	sut1
FBgn0028572	qtc
FBgn0028582	lqf
FBgn0028622	qsm
FBgn0028647	CG11902
FBgn0028671	Vha100-1
FBgn0028685	Rpt4
FBgn0028686	Rpt3
FBgn0028689	Rpn6
FBgn0028692	Rpn2
FBgn0028693	Rpn12
FBgn0028694	Rpn11
FBgn0028703	Nhe3
FBgn0028704	Nckx30C
FBgn0028734	Fmr1
FBgn0028743	CG5036
FBgn0028862	dao
FBgn0028863	CG4587
FBgn0028875	nAcRalpha-34E
FBgn0028879	CG15270
FBgn0028886	CG15279
FBgn0028888	CG4168
FBgn0028955	CG8788
FBgn0028978	trbl
FBgn0028979	tio
FBgn0028982	Spt6
FBgn0028991	seq
FBgn0028996	onecut
FBgn0029003	mab-21
FBgn0029006	lack
FBgn0029082	hbs
FBgn0029088	disp
FBgn0029090
FBgn0029092	ced-6
FBgn0029093	cathD
FBgn0029123	SoxN
FBgn0029128	tyn
FBgn0029152	Mkrn1
FBgn0029155	Men-b
FBgn0029157	ssh
FBgn0029170	TwdlT
FBgn0029504	CHES-1-like
FBgn0029538
FBgn0029663	CG10804
FBgn0029687	Vap-33-1
FBgn0029688	lva
FBgn0029692
FBgn0029711	Usf
FBgn0029761	SK
FBgn0029763	CG4165
FBgn0029764
FBgn0029775
FBgn0029814	CG15765
FBgn0029820	CG16721
FBgn0029822	CG12236
FBgn0029823	CG3011
FBgn0029824	CG3726
FBgn0029826	CG6041
FBgn0029830	Grip
FBgn0029834	CG5937
FBgn0029835	CG5921
FBgn0029838	CG4666
FBgn0029839	CG4660
FBgn0029840	raptor
FBgn0029843	Nep1
FBgn0029846
FBgn0029850
FBgn0029863	CG3823
FBgn0029864	CG15894
FBgn0029878	Pat1
FBgn0029881	pigs
FBgn0029895	CG14441
FBgn0029896	CG3168
FBgn0029899	CG14438
FBgn0029903	pod1
FBgn0029939	CG9650
FBgn0029941	CG1677
FBgn0029962	CG1402
FBgn0029974	dpr14
FBgn0029997	CG2258
FBgn0030018	slpr
FBgn0030034	CG10555
FBgn0030038	CG1440
FBgn0030071	CG12661
FBgn0030087	CG7766
FBgn0030089	AP-1gamma
FBgn0030091	CG7065
FBgn0030102	CG12119
FBgn0030114	CG17754
FBgn0030151	CG1354
FBgn0030171
FBgn0030208	PPP4R2r
FBgn0030219
FBgn0030220
FBgn0030228	BTBD9
FBgn0030243	CG2186
FBgn0030246	CG1582
FBgn0030248
FBgn0030249
FBgn0030252
FBgn0030266	CG11122
FBgn0030268	Klp10A
FBgn0030274	Lint-1
FBgn0030276	Dlic
FBgn0030286	CG1657
FBgn0030299
FBgn0030317	CG1561
FBgn0030326	CG2444
FBgn0030327	FucT6
FBgn0030328	Amun
FBgn0030329	prtp
FBgn0030330	Tango10
FBgn0030336	CG1578
FBgn0030343	ATP7
FBgn0030349	CG10353
FBgn0030354	Upf1
FBgn0030357	Sclp
FBgn0030366	Usp7
FBgn0030394	Cpr11A
FBgn0030400	CG11138
FBgn0030412	tomosyn
FBgn0030478	CG1640
FBgn0030505	NFAT
FBgn0030508	CG15760
FBgn0030529	Clic
FBgn0030532
FBgn0030555	Fbxl4
FBgn0030562	CG9400
FBgn0030574	CG9413
FBgn0030576	CG15890
FBgn0030581	CG14408
FBgn0030600	hiw
FBgn0030603	CG5541
FBgn0030613	Rab3-GEF
FBgn0030618
FBgn0030619
FBgn0030625	CG5877
FBgn0030636
FBgn0030672	CG9281
FBgn0030674	CG8184
FBgn0030696	CG8509
FBgn0030735	CG3632
FBgn0030797	CG13004
FBgn0030798	CG13003
FBgn0030808	RhoGAP15B
FBgn0030809	CG9086
FBgn0030810	CG9059
FBgn0030812	CG8949
FBgn0030829	CG12998
FBgn0030830	CG5172
FBgn0030842
FBgn0030847	CG12991
FBgn0030850	stas
FBgn0030869	Socs16D
FBgn0030890	CG7536
FBgn0030894	CG7192
FBgn0030897	Frq1
FBgn0030913	CG6123
FBgn0030932	Ggt-1
FBgn0030996	CG14194
FBgn0030997	CG7990
FBgn0031001	CG7884
FBgn0031006	rictor
FBgn0031011	CG8034
FBgn0031016	kek5
FBgn0031020	Nat1
FBgn0031023	CG14200
FBgn0031030	Tao
FBgn0031053	CG14223
FBgn0031064	CG12531
FBgn0031081	Nep3
FBgn0031097	obst-A
FBgn0031107	HERC2
FBgn0031116	CG1695
FBgn0031118	RhoGAP19D
FBgn0031161	CG15445
FBgn0031169	CG1494
FBgn0031170	CG1718
FBgn0031186	CG14614
FBgn0031187	CG14619
FBgn0031190	CG12576
FBgn0031201	CG12446
FBgn0031214	CG11374
FBgn0031216	Zir
FBgn0031233	Tbc1d15-17
FBgn0031275	GABA-B-R3
FBgn0031294	IA-2
FBgn0031313	CG5080
FBgn0031374	CG7337
FBgn0031377	CG15356
FBgn0031384	CG4238
FBgn0031390	tho2
FBgn0031414	eys
FBgn0031420	CG9866
FBgn0031424	VGlut
FBgn0031432	Cyp309a1
FBgn0031450	Hrs
FBgn0031453	Bacc
FBgn0031466	CG3119
FBgn0031473	CG3104
FBgn0031474	CG2991
FBgn0031530	pgant2
FBgn0031535	CG12795
FBgn0031562	CG3604
FBgn0031566	CG2818
FBgn0031568	CG10019
FBgn0031571	CG3921
FBgn0031602	CG15431
FBgn0031632	CG15628
FBgn0031633	CG2976
FBgn0031635	CG15626
FBgn0031640	Mon1
FBgn0031646	CG2837
FBgn0031649	hoe2
FBgn0031681	pgant5
FBgn0031683	CG4230
FBgn0031695	Cyp4ac3
FBgn0031696	Bub1
FBgn0031698	Ncoa6
FBgn0031716	CG14015
FBgn0031738	CG9171
FBgn0031752	CG9044
FBgn0031759	lid
FBgn0031762	CG9098
FBgn0031770	CG13995
FBgn0031799	Pez
FBgn0031814	retm
FBgn0031836	CG11050
FBgn0031850	Tsp
FBgn0031857	CG11321
FBgn0031866	Nlg2
FBgn0031869	CG18304
FBgn0031879	uif
FBgn0031885	Mnn1
FBgn0031896	CG4502
FBgn0031897	CG13784
FBgn0031902	Wnt6
FBgn0031926	CG6739
FBgn0031927
FBgn0031939	CG13796
FBgn0031952	cdc14
FBgn0031955	CG14535
FBgn0031959	spz3
FBgn0031969	pes
FBgn0031981	CG7466
FBgn0031985	mon2
FBgn0031990	CG8552
FBgn0031993
FBgn0031995	CG8475
FBgn0032005	Snx6
FBgn0032010	CG8086
FBgn0032036	CG13384
FBgn0032116	Mco1
FBgn0032120	CG33298
FBgn0032123	Oatp30B
FBgn0032129	jp
FBgn0032139	CG13116
FBgn0032140	CG13117
FBgn0032143	CG4017
FBgn0032151	nAcRalpha-30D
FBgn0032156	CG13124
FBgn0032208	CG5604
FBgn0032216	CG5384
FBgn0032218	CG5381
FBgn0032249	CG5337
FBgn0032281	CG17107
FBgn0032283	CG7296
FBgn0032286	CG7300
FBgn0032305	CG6700
FBgn0032330	Samuel
FBgn0032337	Ast-CC
FBgn0032341	Reps
FBgn0032348	CG4751
FBgn0032363	CG6509
FBgn0032377	CG14937
FBgn0032387	CG16965
FBgn0032395	CG6734
FBgn0032414	CG17211
FBgn0032433	Oatp33Ea
FBgn0032456	MRP
FBgn0032467	CG9934
FBgn0032470	CG5142
FBgn0032474	DnaJ-H
FBgn0032475	Sfmbt
FBgn0032477	CG5287
FBgn0032481	CG16972
FBgn0032497
FBgn0032502
FBgn0032504
FBgn0032517	CG7099
FBgn0032538	CG16885
FBgn0032586	Tpr2
FBgn0032587	CG5953
FBgn0032596	Prosbeta4
FBgn0032600	CG17912
FBgn0032633	Lrch
FBgn0032656	CG5674
FBgn0032679	bsf
FBgn0032683	kon
FBgn0032685	CG10211
FBgn0032689	CG10413
FBgn0032699	CG10383
FBgn0032717	CG10600
FBgn0032723	ssp3
FBgn0032726	CG10621
FBgn0032727	CG10623
FBgn0032731	Swip-1
FBgn0032741	Side
FBgn0032772	CG17350
FBgn0032785	CG10026
FBgn0032796	CG10188
FBgn0032798	CG10132
FBgn0032810	CG13077
FBgn0032817	CG10631
FBgn0032821	CdGAPr
FBgn0032879	CG9317
FBgn0032900	CG14401
FBgn0032901	sky
FBgn0032935	CG8678
FBgn0032938	CG8671
FBgn0032943	Tsp39D
FBgn0032956	Cul-2
FBgn0032981	CG3635
FBgn0033029	l(2)NC136
FBgn0033033	scaf
FBgn0033062	Ars2
FBgn0033073
FBgn0033095	CG3409
FBgn0033130	Tsp42Ei
FBgn0033132	Tsp42Ej
FBgn0033134	Tsp42El
FBgn0033135	Tsp42En
FBgn0033154	CG1850
FBgn0033155	Br140
FBgn0033159	Dscam
FBgn0033188	Drat
FBgn0033191	CG1598
FBgn0033192	Corin
FBgn0033194	Vps13
FBgn0033196	CG1358
FBgn0033212	CG1399
FBgn0033233	Kdm4A
FBgn0033241	CG2915
FBgn0033252	CG12769
FBgn0033260	Cul-4
FBgn0033269
FBgn0033313	Cirl
FBgn0033337	CG8272
FBgn0033339	sec31
FBgn0033367	proPO45
FBgn0033395	Cyp4p2
FBgn0033402	Myd88
FBgn0033404	Or45a
FBgn0033438	Mmp2
FBgn0033443	CG1698
FBgn0033460	sec24
FBgn0033463	CG1513
FBgn0033476	oys
FBgn0033483	egr
FBgn0033484	CG2269
FBgn0033494	KCNQ
FBgn0033497	CG12912
FBgn0033504	CAP
FBgn0033521	CG12896
FBgn0033523	CG12895
FBgn0033538	CG11883
FBgn0033558	CG12344
FBgn0033569	CG12942
FBgn0033574	Spn47C
FBgn0033602	Cpr47Ee
FBgn0033603	Cpr47Ef
FBgn0033636	tou
FBgn0033638	CG9005
FBgn0033639	CG9003
FBgn0033652	ths
FBgn0033667	CG13183
FBgn0033688	Prp8
FBgn0033698	CG8858
FBgn0033710	CG17739
FBgn0033728	Cpr49Ae
FBgn0033739	Dyb
FBgn0033755	ClC-b
FBgn0033757	muskelin
FBgn0033766	CG8771
FBgn0033783	CG17019
FBgn0033791	Drl-2
FBgn0033802	CG17724
FBgn0033844	bbc
FBgn0033846	mip120
FBgn0033853	CG6145
FBgn0033869	Cpr50Cb
FBgn0033872	CG6329
FBgn0033876	Syngr
FBgn0033886	Rpn13
FBgn0033889	CG6701
FBgn0033897	Rcd1
FBgn0033913	CG8468
FBgn0033926	Arc1
FBgn0033958	CG12858
FBgn0033984	Lap1
FBgn0033987	ckn
FBgn0034030	CG8192
FBgn0034046	tun
FBgn0034051	Mlf
FBgn0034068	casp
FBgn0034070	SP2353
FBgn0034071	CG8405
FBgn0034072	Dg
FBgn0034075	Asph
FBgn0034083	lbk
FBgn0034135	Syn2
FBgn0034136	DAT
FBgn0034137	CG4945
FBgn0034143	CG8303
FBgn0034144	CG5089
FBgn0034145	CG5065
FBgn0034155	unc-104
FBgn0034158	CG5522
FBgn0034165	CG6435
FBgn0034180	Ehbp1
FBgn0034246	Dcr-2
FBgn0034253	CG10936
FBgn0034265	Snx16
FBgn0034270	CG6401
FBgn0034271	CG4996
FBgn0034286	dpr13
FBgn0034300	CG5098
FBgn0034308	CG10915
FBgn0034367	sec6
FBgn0034389	Mctp
FBgn0034391	CG15080
FBgn0034400	CG15099
FBgn0034408	sano
FBgn0034412
FBgn0034420	CG10737
FBgn0034421
FBgn0034433	endoB
FBgn0034434
FBgn0034438	CG9416
FBgn0034443	cer
FBgn0034468	Obp56a
FBgn0034470	Obp56d
FBgn0034471	Obp56e
FBgn0034474	Obp56g
FBgn0034476	Toll-7
FBgn0034491	Hsl
FBgn0034538	CG16799
FBgn0034542	Fem-1
FBgn0034570	CG10543
FBgn0034598	CG4266
FBgn0034606	ASPP
FBgn0034629	Acox57D-d
FBgn0034641	mahj
FBgn0034691	synj
FBgn0034709	Swim
FBgn0034720	Liprin-gamma
FBgn0034731	CG10384
FBgn0034742	CG4294
FBgn0034786	CG13531
FBgn0034789	PIP5K59B
FBgn0034797	nahoda
FBgn0034808	CG9896
FBgn0034886	Pde8
FBgn0034897	Sesn
FBgn0034903	CG9850
FBgn0034911	CG5549
FBgn0034964	IntS1
FBgn0034974	CG16786
FBgn0034975	enok
FBgn0034976	CG4049
FBgn0034987
FBgn0034989	CG3356
FBgn0035001	slik
FBgn0035002	CG3419
FBgn0035049	Mmp1
FBgn0035060	Eps-15
FBgn0035077	CG9083
FBgn0035086	CG12851
FBgn0035087	CG2765
FBgn0035106	rno
FBgn0035111	CG16940
FBgn0035131	mthl9
FBgn0035142	hipk
FBgn0035145	MED14
FBgn0035160	CG13897
FBgn0035162	CG13900
FBgn0035171	CG12502
FBgn0035178
FBgn0035207	CG9153
FBgn0035227	CG12090
FBgn0035229	CG7852
FBgn0035237	CG13917
FBgn0035253	CG7971
FBgn0035266	Gk
FBgn0035281	Cpr62Bc
FBgn0035308	CG15822
FBgn0035333	CG1317
FBgn0035347	CG33232
FBgn0035366
FBgn0035367
FBgn0035371	CG9977
FBgn0035375	pgant6
FBgn0035376
FBgn0035378
FBgn0035398	Cht7
FBgn0035400	CG11537
FBgn0035424	CG11505
FBgn0035432	ZnT63C
FBgn0035437	CG11526
FBgn0035461	ntc
FBgn0035477	CG14982
FBgn0035500
FBgn0035505	Teh2
FBgn0035507
FBgn0035509
FBgn0035510	Cpr64Aa
FBgn0035514
FBgn0035523	CG1311
FBgn0035528	CG15012
FBgn0035533	Cip4
FBgn0035538	DopEcR
FBgn0035544	CG15021
FBgn0035546	CG11345
FBgn0035548	CG15023
FBgn0035553	CG13722
FBgn0035574	RhoGEF64C
FBgn0035575	CG7509
FBgn0035617	l(3)psg2
FBgn0035622	CG10590
FBgn0035625	Blimp-1
FBgn0035630	CG10576
FBgn0035631	Txl
FBgn0035676	CG6619
FBgn0035677	CG13293
FBgn0035695	CG10226
FBgn0035696	Best2
FBgn0035704	CG10144
FBgn0035708	CG8398
FBgn0035713	velo
FBgn0035720	CG10077
FBgn0035725	Mis12
FBgn0035746
FBgn0035756	unc-13-4A
FBgn0035767	CG8596
FBgn0035793	CG7546
FBgn0035802	CG33275
FBgn0035816	CG13685
FBgn0035833	CG7565
FBgn0035844	CG13676
FBgn0035845	CG13675
FBgn0035895
FBgn0035937
FBgn0035938
FBgn0035959	CG4911
FBgn0035966
FBgn0035968	Slc45-1
FBgn0035983	CG4080
FBgn0035986	CG4022
FBgn0036003
FBgn0036004	Jarid2
FBgn0036032	CG16711
FBgn0036043	CG8177
FBgn0036053	iPLA2-VIA
FBgn0036058	CG6707
FBgn0036134	fd68A
FBgn0036165	chrb
FBgn0036180	CG6091
FBgn0036186	CG6071
FBgn0036191	Sug
FBgn0036196	CG11658
FBgn0036202	CG6024
FBgn0036225	CG5883
FBgn0036242	CG6793
FBgn0036260	Rh7
FBgn0036278	CrzR
FBgn0036279	Ncc69
FBgn0036299	Tsf2
FBgn0036360	CG10713
FBgn0036369	CG10089
FBgn0036374	Spt20
FBgn0036386	CG8833
FBgn0036389	ssp2
FBgn0036398	upSET
FBgn0036448	mop
FBgn0036451	CG9425
FBgn0036454	CG17839
FBgn0036461	CG10006
FBgn0036462	mRpL39
FBgn0036463	Reck
FBgn0036481	CG16959
FBgn0036483	CG12316
FBgn0036494	Toll-6
FBgn0036511	CG6498
FBgn0036518	RhoGAP71E
FBgn0036534	Dcp2
FBgn0036536	CG12713
FBgn0036541
FBgn0036542
FBgn0036544	sff
FBgn0036548
FBgn0036556	CG5830
FBgn0036574	CG16838
FBgn0036576	CG5151
FBgn0036590	CG13065
FBgn0036600	CG13043
FBgn0036663	CG9674
FBgn0036668	CG9715
FBgn0036702	CG6512
FBgn0036761	MED19
FBgn0036773	CG13698
FBgn0036787	CG4306
FBgn0036789	AlCR2
FBgn0036813	Aut1
FBgn0036814	CG14073
FBgn0036842	CG3797
FBgn0036846	MESR6
FBgn0036881	Cpr76Bd
FBgn0036882	CG9279
FBgn0036900	CG8765
FBgn0036913	CG8334
FBgn0036935	CG14186
FBgn0036958	CG17233
FBgn0036980	RhoBTB
FBgn0036985	zye
FBgn0037010	CG4825
FBgn0037021	CG11399
FBgn0037025	Spc105R
FBgn0037026	CG3634
FBgn0037027	CG3680
FBgn0037085	Neu2
FBgn0037086	CG7202
FBgn0037094	CG7611
FBgn0037098	Wnk
FBgn0037116	CG7158
FBgn0037128	CG14572
FBgn0037130	Syn1
FBgn0037138	P5CDh1
FBgn0037142	CG14562
FBgn0037153	olf413
FBgn0037162	CG11449
FBgn0037163	laza
FBgn0037164	CG11438
FBgn0037165	CG11437
FBgn0037166	CG11426
FBgn0037171	CG14459
FBgn0037186	CG11241
FBgn0037218	aux
FBgn0037235	CG1103
FBgn0037242	CG9855
FBgn0037252	CG14650
FBgn0037265	spartin
FBgn0037275	CG14655
FBgn0037290	CG1124
FBgn0037315	Cerk
FBgn0037326	CG14669
FBgn0037332	Hcs
FBgn0037336	CG2519
FBgn0037344	CG2926
FBgn0037363	CG1347
FBgn0037380
FBgn0037442	CG10277
FBgn0037443	Dmtn
FBgn0037445	CG9727
FBgn0037448	CG15186
FBgn0037468	CG1943
FBgn0037482	CG10055
FBgn0037487	CG14608
FBgn0037513	pyd3
FBgn0037521	CG2993
FBgn0037525	CG17816
FBgn0037530	CG2943
FBgn0037538	CG3223
FBgn0037541	CG2747
FBgn0037556	CG9636
FBgn0037565	CG9626
FBgn0037580	DppIII
FBgn0037606	CG8032
FBgn0037615	CG11760
FBgn0037632	Tcp-1eta
FBgn0037655	CG11984
FBgn0037676	CG8861
FBgn0037678	CG16749
FBgn0037680	CG8121
FBgn0037698	CG16779
FBgn0037705	mura
FBgn0037728	CG16817
FBgn0037730	CG9444
FBgn0037734	trbd
FBgn0037736	CG12950
FBgn0037743	CG8412
FBgn0037754	CG8500
FBgn0037796	CG12814
FBgn0037804
FBgn0037806
FBgn0037807	CG6293
FBgn0037808	Bruce
FBgn0037831	Cap-H2
FBgn0037856	CG4674
FBgn0037897	CG5270
FBgn0037901	CG6744
FBgn0037918	CG6791
FBgn0037933	Ho
FBgn0037970	CG12201
FBgn0037973	CG18547
FBgn0037976	Tk
FBgn0037989	CG14741
FBgn0037998	CG4848
FBgn0038063	Octbeta2R
FBgn0038087	beat-Va
FBgn0038098	CG7381
FBgn0038108	CG7518
FBgn0038130	CG8630
FBgn0038143	CG9813
FBgn0038156	CG14372
FBgn0038170	CG14367
FBgn0038197	foxo
FBgn0038223	Afti
FBgn0038237	Pde6
FBgn0038282	dpr9
FBgn0038286	CG6966
FBgn0038325	CG6194
FBgn0038341	CG14869
FBgn0038364
FBgn0038385	CG4221
FBgn0038401	CG5916
FBgn0038419	CG14879
FBgn0038422	CG14880
FBgn0038427	ema
FBgn0038475	Keap1
FBgn0038501
FBgn0038504	Sur-8
FBgn0038511	CG5873
FBgn0038535	alt
FBgn0038543
FBgn0038544
FBgn0038564	CG7785
FBgn0038584	mTerf5
FBgn0038606	CG15803
FBgn0038629	CG14304
FBgn0038633
FBgn0038641	CG7708
FBgn0038651	CG14299
FBgn0038652	CG7720
FBgn0038653	CG18208
FBgn0038679	CG6040
FBgn0038686	CG5555
FBgn0038693	unc79
FBgn0038720	CG6231
FBgn0038740	CG4562
FBgn0038780
FBgn0038803	CG5191
FBgn0038816	Lrrk
FBgn0038826	Syp
FBgn0038837	CG3822
FBgn0038853	RhoGAP93B
FBgn0038862	Ubpy
FBgn0038870	Oga
FBgn0038872	Nelf-A
FBgn0038881	CG16791
FBgn0038890	CG7956
FBgn0038922	CG6439
FBgn0038926	CG13409
FBgn0038934	Gld2
FBgn0038947	Sar1
FBgn0038953	CG18596
FBgn0038959	CG13856
FBgn0038975	Nrx-1
FBgn0038980	Octbeta1R
FBgn0039000	CG6954
FBgn0039005
FBgn0039016	Dcr-1
FBgn0039026	CG7029
FBgn0039054	CG13830
FBgn0039064	CG4467
FBgn0039075	CG4393
FBgn0039084	CG10175
FBgn0039109	CG10365
FBgn0039130	CG5854
FBgn0039136	CG5902
FBgn0039157	Myo95E
FBgn0039180	CG5715
FBgn0039186	CG5746
FBgn0039187	CG6454
FBgn0039208	Esyt2
FBgn0039209	CG13624
FBgn0039214	CG5794
FBgn0039223	CG5805
FBgn0039227	polybromo
FBgn0039234	nct
FBgn0039240	CG3744
FBgn0039277	CG13650
FBgn0039297	CG11852
FBgn0039302	Nup358
FBgn0039338	XNP
FBgn0039344	CG4582
FBgn0039348	Npl4
FBgn0039380	CG5890
FBgn0039430	CG5455
FBgn0039431	CG6490
FBgn0039459	IntS12
FBgn0039465	Tsp97E
FBgn0039466	CG5521
FBgn0039480	Cpr97Ea
FBgn0039492	CG6051
FBgn0039494	grass
FBgn0039508	CG3368
FBgn0039527	CG5639
FBgn0039528	dsd
FBgn0039529	CG5612
FBgn0039530	Tusp
FBgn0039536	CG18437
FBgn0039561	mfrn
FBgn0039562	Gp93
FBgn0039590	CG10011
FBgn0039594	CG9990
FBgn0039600	CG1646
FBgn0039623	CG1951
FBgn0039633	CG11873
FBgn0039634	alpha-Man-Ib
FBgn0039637	CG11880
FBgn0039644	CG11897
FBgn0039647	CG14509
FBgn0039656	CG11951
FBgn0039668	Trc8
FBgn0039681	CG7582
FBgn0039688	Kul
FBgn0039709	Cad99C
FBgn0039727	CG15523
FBgn0039728	CG7896
FBgn0039730	CG7903
FBgn0039749	CG11498
FBgn0039767	CG2218
FBgn0039776	PH4alphaEFB
FBgn0039789	CG9717
FBgn0039790	CG2246
FBgn0039804	CG15544
FBgn0039808	CG12071
FBgn0039831	CG12054
FBgn0039858	CycG
FBgn0039862	kek6
FBgn0039863	CG1815
FBgn0039883	RhoGAP100F
FBgn0039886	CG2003
FBgn0039890	CG2316
FBgn0039904	Hcf
FBgn0039908	Asator
FBgn0039911	CG1909
FBgn0039923	MED26
FBgn0040011	CG17494
FBgn0040045	CR12460
FBgn0040056	CG17698
FBgn0040068	Vav
FBgn0040071	tara
FBgn0040080	raps
FBgn0040207	kat80
FBgn0040208	Kat60
FBgn0040212	Dhap-at
FBgn0040230	dbo
FBgn0040236	c11.1
FBgn0040238	Best1
FBgn0040273	Spt5
FBgn0040281	Aplip1
FBgn0040297	Nhe2
FBgn0040305	MTF-1
FBgn0040339	MED22
FBgn0040344	CG3711
FBgn0040372	G9a
FBgn0040383	CG5254
FBgn0040387
FBgn0040390
FBgn0040395	Unc-76
FBgn0040396	CG3939
FBgn0040397	CG3655
FBgn0040493	grsm
FBgn0040505	Alk
FBgn0040697	Teh3
FBgn0040699	CG15024
FBgn0040726	dpr
FBgn0040752	Prosap
FBgn0040765	luna
FBgn0040823	dpr6
FBgn0040918	schlank
FBgn0040942	CG12643
FBgn0040972	CG16978
FBgn0040998
FBgn0041092	tai
FBgn0041096	rols
FBgn0041097	robo3
FBgn0041111	lilli
FBgn0041160	comm2
FBgn0041161	blue
FBgn0041171	ago
FBgn0041180	Tep4
FBgn0041181	Tep3
FBgn0041184	Socs36E
FBgn0041188	Atx2
FBgn0041203	LIMK1
FBgn0041205	key
FBgn0041210	HDAC4
FBgn0041246	Gr32a
FBgn0041582	tamo
FBgn0041604	dlp
FBgn0041605	cpx
FBgn0041775	tral
FBgn0042085	Bap170
FBgn0042134	Capr
FBgn0042135	CG18812
FBgn0042174	CR18854
FBgn0042693	PP2A-B'
FBgn0042696	NfI
FBgn0043362	bchs
FBgn0043456	CG4747
FBgn0043884	mask
FBgn0043903	dome
FBgn0044323	Cka
FBgn0044452	Atg2
FBgn0045035	tefu
FBgn0045761	CHKov1
FBgn0045852	ham
FBgn0046704	Liprin-alpha
FBgn0050007	CG30007
FBgn0050015	CG30015
FBgn0050020	CG30020
FBgn0050054	CG30054
FBgn0050069	CG30069
FBgn0050089	CG30089
FBgn0050101	CG30101
FBgn0050115	GEFmeso
FBgn0050122	CG30122
FBgn0050147	Hil
FBgn0050158	CG30158
FBgn0050263	CG30263
FBgn0050296	RIC-3
FBgn0050361	mtt
FBgn0050372	Asap1
FBgn0050389	CG30389
FBgn0050419	CG30419
FBgn0050420
FBgn0050421	CG30421
FBgn0050460	CG30460
FBgn0050463	CG30463
FBgn0050492
FBgn0050497	CG30497
FBgn0051005	qless
FBgn0051048
FBgn0051057	tau
FBgn0051072	Lerp
FBgn0051092	LpR2
FBgn0051105	CG31105
FBgn0051116	ClC-a
FBgn0051121	CG31121
FBgn0051122	CG31122
FBgn0051140	CG31140
FBgn0051145	CG31145
FBgn0051146	Nlg1
FBgn0051151	wge
FBgn0051158	Efa6
FBgn0051163	SKIP
FBgn0051191	CG31191
FBgn0051195	CG31195
FBgn0051221	CG31221
FBgn0051224	CG31224
FBgn0051314
FBgn0051321	CG31321
FBgn0051342	CG31342
FBgn0051363	Jupiter
FBgn0051388	CG31388
FBgn0051390	MED7
FBgn0051431	CG31431
FBgn0051436	CG31436
FBgn0051462	CG31462
FBgn0051469	CG31469
FBgn0051522	CG31522
FBgn0051523	CG31523
FBgn0051531
FBgn0051534
FBgn0051536
FBgn0051635	CG31635
FBgn0051636	CG31636
FBgn0051646	CG31646
FBgn0051660	pog
FBgn0051664	CG31664
FBgn0051665	wry
FBgn0051678	CG31678
FBgn0051688
FBgn0051694	CG31694
FBgn0051716	Cnot4
FBgn0051717	CG31717
FBgn0051719	RluA-1
FBgn0051729	CG31729
FBgn0051760	CG31760
FBgn0051772
FBgn0051773	CG31773
FBgn0051774	fred
FBgn0051814	CG31814
FBgn0051846
FBgn0051935	CG31935
FBgn0051959
FBgn0051973	Cda5
FBgn0051989	Cap-D3
FBgn0051999	CG31999
FBgn0052021	CG32021
FBgn0052043
FBgn0052082	CG32082
FBgn0052085	CG32085
FBgn0052099	eap
FBgn0052103	CG32103
FBgn0052133	ptip
FBgn0052137	CG32137
FBgn0052138	CG32138
FBgn0052206	CG32206
FBgn0052210
FBgn0052227	gogo
FBgn0052264	CG32264
FBgn0052282	Drsl4
FBgn0052296	Mrtf
FBgn0052311	zormin
FBgn0052333	CG32333
FBgn0052352
FBgn0052369	CG32369
FBgn0052372	ltl
FBgn0052397
FBgn0052423	shep
FBgn0052428	CG32428
FBgn0052432	CG32432
FBgn0052441	CG32441
FBgn0052451	SPoCk
FBgn0052457	CG32457
FBgn0052479	CG32479
FBgn0052486	CG32486
FBgn0052499	Cda4
FBgn0052506	CG32506
FBgn0052512	CG32512
FBgn0052529	Hers
FBgn0052549	CG32549
FBgn0052556
FBgn0052594	be
FBgn0052600	dpr8
FBgn0052626	CG32626
FBgn0052627
FBgn0052647	CG32647
FBgn0052654	Sec16
FBgn0052663
FBgn0052666	Drak
FBgn0052672	Atg8a
FBgn0052676	CG32676
FBgn0052677	X11Lbeta
FBgn0052683	CG32683
FBgn0052685	ZAP3
FBgn0052694	CG32694
FBgn0052699	CG32699
FBgn0052743
FBgn0052755	CG32755
FBgn0052756	CG32756
FBgn0052758	CG32758
FBgn0052767	CG32767
FBgn0052772	CG32772
FBgn0052778
FBgn0052791	CG32791
FBgn0052830
FBgn0052843	Dh31-R
FBgn0053007
FBgn0053087	LRP1
FBgn0053096	CG33096
FBgn0053111	CG33111
FBgn0053113	Rtnl1
FBgn0053123	CG33123
FBgn0053126	NLaz
FBgn0053143	CG33143
FBgn0053144	CG33144
FBgn0053147	Hs3st-A
FBgn0053179	beat-IIIb
FBgn0053181	CG33181
FBgn0053182	Kdm4B
FBgn0053196	dp
FBgn0053202	dpr11
FBgn0053203	CG33203
FBgn0053205
FBgn0053208	Mical
FBgn0053234	CG33234
FBgn0053260	CG33260
FBgn0053513	Nmdar2
FBgn0053517	Dop2R
FBgn0053519	Unc-89
FBgn0053547	Rim
FBgn0053554	Nipped-A
FBgn0053555
FBgn0053556	form3
FBgn0053558	mim
FBgn0053639	CG33639
FBgn0053641	CG33641
FBgn0053936
FBgn0053960
FBgn0053970	CG33970
FBgn0053978	CG33978
FBgn0053988	CG33988
FBgn0054056	CG34056
FBgn0058006	CG40006
FBgn0058198	CG40198
FBgn0058263	MFS17
FBgn0060296	pain
FBgn0061469	Ube3a
FBgn0061515	endos
FBgn0063485	Lasp
FBgn0063495	GstE5
FBgn0064227	Rdh
FBgn0064766	CG7600
FBgn0067779	dbr
FBgn0067895
FBgn0082582	tmod
FBgn0082598	akirin
FBgn0082831	pps
FBgn0083077
FBgn0083228	Frq2
FBgn0083919
FBgn0083949	CG34113
FBgn0083950	CG34114
FBgn0083956	CG34120
FBgn0083959
FBgn0083962	CG34126
FBgn0083963	CG34127
FBgn0083991	CG34155
FBgn0085194	CG34165
FBgn0085195	CG34166
FBgn0085216
FBgn0085244	CG34215
FBgn0085256	CG34227
FBgn0085347
FBgn0085356	CG34327
FBgn0085370	Pde11
FBgn0085375
FBgn0085376	CG34347
FBgn0085382	CG34353
FBgn0085383	CG34354
FBgn0085384	CG34355
FBgn0085385	CG34356
FBgn0085386	CG34357
FBgn0085387	shakB
FBgn0085388	IP3K2
FBgn0085390	Dgk
FBgn0085391	CG34362
FBgn0085394
FBgn0085395	Shawl
FBgn0085397	Fili
FBgn0085399	CG34370
FBgn0085400	CG34371
FBgn0085402
FBgn0085403
FBgn0085407	Pvf3
FBgn0085408	Shroom
FBgn0085409	CG34380
FBgn0085412	CG34383
FBgn0085413	CG34384
FBgn0085414	dpr12
FBgn0085420	CG34391
FBgn0085421	Epac
FBgn0085423	CG34394
FBgn0085426	Rgk3
FBgn0085427	CG34398
FBgn0085429
FBgn0085430	CG34401
FBgn0085432	pan
FBgn0085434	NaCP60E
FBgn0085436	Not1
FBgn0085437	CG34408
FBgn0085442	NKAIN
FBgn0085443	spri
FBgn0085446	CG34417
FBgn0085447	sif
FBgn0085448
FBgn0085450	Snoo
FBgn0085478	CG34449
FBgn0085815	CR41605
FBgn0086048	snoRNA:Me28S-U3344b
FBgn0086073	snoRNA:Me18S-A1494
FBgn0086134	Prosalpha2
FBgn0086361	alph
FBgn0086364
FBgn0086372	lap
FBgn0086558	Ubi-p5E
FBgn0086655	jing
FBgn0086667	snoRNA:Psi28S-3342
FBgn0086676	spin
FBgn0086685
FBgn0086686	l(3)L1231
FBgn0086689
FBgn0086708	stv
FBgn0086758	chinmo
FBgn0086778	gfA
FBgn0086779	step
FBgn0086783
FBgn0086897
FBgn0086899	tlk
FBgn0086901	cv-c
FBgn0086902	kis
FBgn0086906	sls
FBgn0086910
FBgn0086911
FBgn0087007	bbg
FBgn0087008	e(y)3
FBgn0087012	5-HT2
FBgn0243486	rdo
FBgn0243516	Vrp1
FBgn0250754	CG42232
FBgn0250785	vari
FBgn0250786	Chd1
FBgn0250788	beta-Spec
FBgn0250789	alpha-Spec
FBgn0250818
FBgn0250823	gish
FBgn0250829
FBgn0250833	CG34461
FBgn0250843	Prosalpha6
FBgn0250862	CG42237
FBgn0250871	pot
FBgn0250876	Sema-5c
FBgn0250908	beat-VII
FBgn0259100
FBgn0259108	futsch
FBgn0259109
FBgn0259110	mmd
FBgn0259139	glo
FBgn0259141
FBgn0259143	CG42258
FBgn0259145	CG42260
FBgn0259146	CG42261
FBgn0259150	CG42265
FBgn0259152	Clbn
FBgn0259163	CG42268
FBgn0259168	mnb
FBgn0259170	alpha-Man-I
FBgn0259171	Pde9
FBgn0259173	corn
FBgn0259176	bun
FBgn0259181
FBgn0259210	prom
FBgn0259211	grh
FBgn0259212	cno
FBgn0259213	CG42313
FBgn0259219	CG42319
FBgn0259220
FBgn0259221	CG42321
FBgn0259223	CG42323
FBgn0259224	CG42324
FBgn0259225
FBgn0259226	CG42326
FBgn0259227	CG42327
FBgn0259228	C3G
FBgn0259232
FBgn0259234	Camta
FBgn0259240	Ten-a
FBgn0259243	Pka-R1
FBgn0259245	CG42343
FBgn0259246	brp
FBgn0259247	laccase2
FBgn0259481	Mob2
FBgn0259677	CG42346
FBgn0259680	Pkcdelta
FBgn0259685	crb
FBgn0259700	CG42354
FBgn0259735	CG42389
FBgn0259736	CG42390
FBgn0259743
FBgn0259744
FBgn0259745	wech
FBgn0259750
FBgn0259789	vfl
FBgn0259822	Ca-beta
FBgn0259823	CG42404
FBgn0259824	Hip14
FBgn0259878	Fs
FBgn0259923	2013-09-04
FBgn0259927	CG42450
FBgn0259935	CG42458
FBgn0259978	vlc
FBgn0259984	kuz
FBgn0259994	CG42492
FBgn0260003	Dys
FBgn0260006	drd
FBgn0260012	pds5
FBgn0260387
FBgn0260442	rhea
FBgn0260446	GABA-B-R1
FBgn0260450	CalpC
FBgn0260462	CG12163
FBgn0260465
FBgn0260486	Ziz
FBgn0260499	qvr
FBgn0260632	dl
FBgn0260634	eIF4G2
FBgn0260653	serp
FBgn0260655	l(3)76BDm
FBgn0260657	CG42540
FBgn0260658	CG42541
FBgn0260660	mp
FBgn0260722	CR42549
FBgn0260746	Ect3
FBgn0260748	CG5004
FBgn0260749	Utx
FBgn0260789	mxc
FBgn0260793	2mit
FBgn0260794	ctrip
FBgn0260934	par-1
FBgn0260936	scny
FBgn0260938	tay
FBgn0260941	app
FBgn0260942	bond
FBgn0260943	Rbp6
FBgn0260945	Atg1
FBgn0260959	MCPH1
FBgn0260960	Baldspot
FBgn0260963
FBgn0260964	Vmat
FBgn0260966
FBgn0260971	CG42594
FBgn0260990	yata
FBgn0260992
FBgn0260993
FBgn0261014	TER94
FBgn0261015	Pif1A
FBgn0261041	stj
FBgn0261046	Dscam3
FBgn0261085	Syt12
FBgn0261090	Sytbeta
FBgn0261113	Xrp1
FBgn0261238	Alh
FBgn0261239	Hr39
FBgn0261243	Psa
FBgn0261244	inaE
FBgn0261259
FBgn0261260	mgl
FBgn0261261	plx
FBgn0261262	CG42613
FBgn0261263
FBgn0261274	Ero1L
[truncated: 1,582 more rows]

## Sheet: FruMC Male
Genes Induced (non-filled) & Repressed (grey filled) by FruMC Over-expression in Male
FBgn	Gene Symbol
FBgn0000017	Abl
FBgn0000024	Ace
FBgn0000036	nAcRalpha-96Aa
FBgn0000037	mAcR
FBgn0000038	nAcRbeta-64B
FBgn0000053	ade3
FBgn0000075	amd
FBgn0000079	Amy-p
FBgn0000083	AnxB9
FBgn0000092	CG2650
FBgn0000097	aop
FBgn0000099	ap
FBgn0000108	Appl
FBgn0000119	arr
FBgn0000120	Arr1
FBgn0000163	baz
FBgn0000171
FBgn0000179	bi
FBgn0000183	BicD
FBgn0000206	boss
FBgn0000210	br
FBgn0000212	brm
FBgn0000239	bur
FBgn0000241	bw
FBgn0000242
FBgn0000247	ca
FBgn0000253	Cam
FBgn0000256	capu
FBgn0000259	CkIIbeta
FBgn0000261	Cat
FBgn0000273	Pka-C1
FBgn0000276	CecA1
FBgn0000279	CecC
FBgn0000283	Cp190
FBgn0000286	Cf2
FBgn0000287	salr
FBgn0000289	cg
FBgn0000299	Cg25C
FBgn0000303	Cha
FBgn0000307	chif
FBgn0000313	chp
FBgn0000317	ck
FBgn0000319	Chc
FBgn0000338
FBgn0000346	comt
FBgn0000352	cos
FBgn0000382	csw
FBgn0000394	cv
FBgn0000395	cv-2
FBgn0000414	Dab
FBgn0000416	Sap-r
FBgn0000422	Ddc
FBgn0000439	Dfd
FBgn0000448	Hr46
FBgn0000464	Lar
FBgn0000473	Cyp6a2
FBgn0000479	dnc
FBgn0000489	Pka-C3
FBgn0000497	ds
FBgn0000504	dsx
FBgn0000533	ea
FBgn0000535	eag
FBgn0000542	ec
FBgn0000546	EcR
FBgn0000547	ed
FBgn0000557	Ef1alpha100E
FBgn0000568	Eip75B
FBgn0000575	emc
FBgn0000578	ena
FBgn0000581	E(Pc)
FBgn0000588	esc
FBgn0000611	exd
FBgn0000633	fas
FBgn0000634
FBgn0000635	Fas2
FBgn0000636	Fas3
FBgn0000639	Fbp1
FBgn0000640	Fbp2
FBgn0000667	Actn
FBgn0000709	fliI
FBgn0000711	flw
FBgn0000719	fog
FBgn0000721	for
FBgn0000723	Fps85D
FBgn0000986
FBgn0001075	ft
FBgn0001078	ftz-f1
FBgn0001085	fz
FBgn0001087	g
FBgn0001089	Gal
FBgn0001090	bnb
FBgn0001108	Gl
FBgn0001122	Galphao
FBgn0001123	Galphas
FBgn0001124	Got1
FBgn0001128	Gpdh
FBgn0001139	gro
FBgn0001169	H
FBgn0001197	His2Av
FBgn0001203
FBgn0001218	Hsc70-3
FBgn0001220	Hsc70-5
FBgn0001233	Hsp83
FBgn0001247	Ide
FBgn0001250	if
FBgn0001257	ImpL2
FBgn0001259	in
FBgn0001297	kay
FBgn0001301	kel
FBgn0001308	Khc
FBgn0001311	kkv
FBgn0001316	klar
FBgn0001320	kni
FBgn0001321	knk
FBgn0001337	Exp6
FBgn0001404	egh
FBgn0001612	l(1)dd4
FBgn0001624	dlg1
FBgn0001965	Sos
FBgn0001977	CIAPIN1
FBgn0001987	Gli
FBgn0001991	Ca-alpha1D
FBgn0002044	swm
FBgn0002306	sas
FBgn0002413	dco
FBgn0002431	hyd
FBgn0002441	l(3)mbt
FBgn0002524	lace
FBgn0002525	Lam
FBgn0002526	LanA
FBgn0002528	LanB2
FBgn0002543	lea
FBgn0002565	Lsp2
FBgn0002567	ltd
FBgn0002643	mam
FBgn0002719	Men
FBgn0002774	mle
FBgn0002783	mor
FBgn0002873	mud
FBgn0002899	mus301
FBgn0002906	Blm
FBgn0002917	na
FBgn0002921	Atpalpha
FBgn0002931	net
FBgn0002936	ninaA
FBgn0002938	ninaC
FBgn0002945	nkd
FBgn0002968
FBgn0002973	numb
FBgn0003016	osp
FBgn0003022	Ote
FBgn0003028	ovo
FBgn0003041	pbl
FBgn0003044	Pcl
FBgn0003048	pcx
FBgn0003053	peb
FBgn0003065	CG2150
FBgn0003071	Pfk
FBgn0003082	phr
FBgn0003090	pk
FBgn0003093	Pkc98E
FBgn0003149	Prm
FBgn0003159	ptr
FBgn0003162	Pu
FBgn0003165	pum
FBgn0003169	put
FBgn0003175	px
FBgn0003177
FBgn0003187	qua
FBgn0003205	Ras85D
FBgn0003206	Ras64B
FBgn0003209	raw
FBgn0003218	rdgB
FBgn0003231	ref(2)P
FBgn0003250	Rh4
FBgn0003255	rk
FBgn0003276
FBgn0003277	RpII215
FBgn0003301	rut
FBgn0003308	ry
FBgn0003310	S
FBgn0003326	sca
FBgn0003328	scb
FBgn0003334	Scm
FBgn0003339	Scr
FBgn0003345	sd
FBgn0003353	sei
FBgn0003360	sesB
FBgn0003366	sev
FBgn0003371	sgg
FBgn0003380	Sh
FBgn0003383
FBgn0003386	Shaw
FBgn0003392	shi
FBgn0003396	shn
FBgn0003415	skd
FBgn0003416	sl
FBgn0003425
FBgn0003429	slo
FBgn0003435	sm
FBgn0003463	sog
FBgn0003464	sol
FBgn0003475	spir
FBgn0003499	sr
FBgn0003501
FBgn0003502	Btk29A
FBgn0003507	srp
FBgn0003520	stau
FBgn0003567	su(Hw)
FBgn0003575	su(s)
FBgn0003612	Su(var)2-10
FBgn0003651	svp
FBgn0003660	Syb
FBgn0003710	tipE
FBgn0003716	tkv
FBgn0003731	Egfr
FBgn0003744	trc
FBgn0003748	Treh
FBgn0003861	trp
FBgn0003862	trx
FBgn0003870	ttk
FBgn0003891	tud
FBgn0003984	vn
FBgn0003997	W
FBgn0004049	yrt
FBgn0004066	Prosalpha4
FBgn0004102	oc
FBgn0004145
FBgn0004167	kst
FBgn0004168	5-HT1A
FBgn0004177	mts
FBgn0004179	Csp
FBgn0004198	ct
FBgn0004227	nonA
FBgn0004240	Dpt
FBgn0004242	Syt1
FBgn0004244	Rdl
FBgn0004364	18w
FBgn0004366
FBgn0004367	mei-41
FBgn0004368	Ptp4E
FBgn0004369	Ptp99A
FBgn0004370	Ptp10D
FBgn0004373	fwd
FBgn0004387	Klp98A
FBgn0004391	shtd
FBgn0004395	unk
FBgn0004397	Vinc
FBgn0004399
FBgn0004435	Galphaq
FBgn0004449	Ten-m
FBgn0004456	mew
FBgn0004462	Pk17E
FBgn0004509	Fur1
FBgn0004513	Mdr65
FBgn0004516	Gad1
FBgn0004551
FBgn0004569	aos
FBgn0004573	5-HT7
FBgn0004575	Syn
FBgn0004577	Pxd
FBgn0004580	Cbp53E
FBgn0004583	ex
FBgn0004595	pros
FBgn0004598	Fur2
FBgn0004603
FBgn0004606	zfh1
FBgn0004607	zfh2
FBgn0004611	Plc21C
FBgn0004624
FBgn0004625
FBgn0004629	Cys
FBgn0004638	drk
FBgn0004646	ogre
FBgn0004647	N
FBgn0004648	svr
FBgn0004652	fru
FBgn0004655	wapl
FBgn0004656	fs(1)h
FBgn0004657	mys
FBgn0004698	mus210
FBgn0004777	Ccp84Ag
FBgn0004782	Ccp84Ab
FBgn0004795	retn
FBgn0004828	His3.3B
FBgn0004837	Su(H)
FBgn0004839	otk
FBgn0004852	Ac76E
FBgn0004854	B-H2
FBgn0004858	elB
FBgn0004859	ci
FBgn0004864	hop
FBgn0004865	Eip78C
FBgn0004870	bab1
FBgn0004873
FBgn0004875	enc
FBgn0004876	cdi
FBgn0004880	scrt
FBgn0004885	tok
FBgn0004889	tws
FBgn0004893	bowl
FBgn0004903	Rb97D
FBgn0004907	14-3-3zeta
FBgn0004914	Hnf4
FBgn0004919	gol
FBgn0004924	Top1
FBgn0005198	gig
FBgn0005278	Sam-S
FBgn0005386	ash1
FBgn0005391	Yp2
FBgn0005410
FBgn0005427	ewg
FBgn0005536	Mbs
FBgn0005558	ey
FBgn0005561	sv
FBgn0005563
FBgn0005564	Shal
FBgn0005586	Rab3
FBgn0005612	Sox14
FBgn0005614	trpl
FBgn0005616	msl-2
FBgn0005619	Hdc
FBgn0005624	Psc
FBgn0005626	ple
FBgn0005629
FBgn0005630	lola
FBgn0005631	robo
FBgn0005632	faf
FBgn0005634
FBgn0005640	Eip63E
FBgn0005649	Rox8
FBgn0005658	Ets65A
FBgn0005659	Ets98B
FBgn0005664	Cry
FBgn0005666	bt
FBgn0005671	Vha55
FBgn0005674	Aats-glupro
FBgn0005694	Aef1
FBgn0005695	gcl
FBgn0005771	noc
FBgn0005775	Con
FBgn0005777	PpD3
FBgn0008635	betaCop
FBgn0008654
FBgn0010051	Itp-r83A
FBgn0010113	hdc
FBgn0010173	RpA-70
FBgn0010215	alpha-Cat
FBgn0010225	Gel
FBgn0010226	GstS1
FBgn0010235	Klc
FBgn0010238	Lac
FBgn0010263	Rbp9
FBgn0010280	Taf4
FBgn0010303	hep
FBgn0010328	woc
FBgn0010342	Map60
FBgn0010352	Nc73EF
FBgn0010355	Taf1
FBgn0010379	Akt1
FBgn0010388	Dro
FBgn0010397	LamC
FBgn0010415	Sdc
FBgn0010423	TpnC47D
FBgn0010434	cora
FBgn0010435	emp
FBgn0010452	trn
FBgn0010473	tutl
FBgn0010482	l(2)01289
FBgn0010488	NAT1
FBgn0010575	sbb
FBgn0010583	dock
FBgn0010590	Prosbeta1
FBgn0010591	Sply
FBgn0010607	l(2)05714
FBgn0010609
FBgn0010762	simj
FBgn0010772	Xe7
FBgn0010825	Gug
FBgn0010877	l(3)05822
FBgn0010894	sinu
FBgn0010905	Spn
FBgn0010909	msn
FBgn0011202	dia
FBgn0011204	cue
FBgn0011206	bol
FBgn0011224	heph
FBgn0011225	jar
FBgn0011230	poe
FBgn0011232	scat
FBgn0011236	ken
FBgn0011259	Sema-1a
FBgn0011260	Sema-2a
FBgn0011286	RyR
FBgn0011300	babo
FBgn0011336	OstStt3
FBgn0011474	pr-set7
FBgn0011481	Ssdp
FBgn0011577
FBgn0011582	Dop1R1
FBgn0011586	e(r)
FBgn0011591	fng
FBgn0011592	fra
FBgn0011648	Mad
FBgn0011656	Mef2
FBgn0011661	Moe
FBgn0011666	msi
FBgn0011672	Mvl
FBgn0011706	rpr
FBgn0011710	2013-09-01
FBgn0011722	Tig
FBgn0011725	twin
FBgn0011726	tsr
FBgn0011739	wts
FBgn0011744
FBgn0011747	Ank
FBgn0011766	E2f
FBgn0011768	Fdh
FBgn0011771	Hem
FBgn0011785	BRWD3
FBgn0011817	nmo
FBgn0011818	oaf
FBgn0011829	Ret
FBgn0011837	Tis11
FBgn0012049
FBgn0012051	CalpA
FBgn0012058	Cdc27
FBgn0013272	Gp150
FBgn0013334	Sap47
FBgn0013342	n-syb
FBgn0013343	Syx1A
FBgn0013563	Pex1
FBgn0013576	mtd
FBgn0013718	nuf
FBgn0013720	pck
FBgn0013733	shot
FBgn0013759	CASK
FBgn0013765	cnn
FBgn0013770	Cp1
FBgn0013813	Dhc98D
FBgn0013948
FBgn0013955
FBgn0013973	Gycbeta100B
FBgn0013984	InR
FBgn0013987	MAPk-Ak2
FBgn0013988
FBgn0013995	Calx
FBgn0013997	Nrx-IV
FBgn0014001	Pak
FBgn0014002	Pdi
FBgn0014006	Pk92B
FBgn0014007	Ptp69D
FBgn0014010	Rab5
FBgn0014011	Rac2
FBgn0014020	Rho1
FBgn0014026	RpL7A
FBgn0014037	Su(Tpl)
FBgn0014073	Tie
FBgn0014133	bif
FBgn0014135	bnl
FBgn0014141	cher
FBgn0014343	mirr
FBgn0014362
FBgn0014396	tim
FBgn0014467
FBgn0014859	Hr38
FBgn0014870	Psi
FBgn0015024	CkIalpha
FBgn0015129
FBgn0015229	glec
FBgn0015269	Nf1
FBgn0015277	Pi3K59F
FBgn0015278	Pi3K68D
FBgn0015279	Pi3K92E
FBgn0015283	Rpn10
FBgn0015286	Rala
FBgn0015295	shark
FBgn0015324	Vha26
FBgn0015360	oxt
FBgn0015371	chn
FBgn0015477	Rme-8
FBgn0015509	lin19
FBgn0015513	mbc
FBgn0015519	nAcRalpha-7E
FBgn0015527	pen
FBgn0015541	sda
FBgn0015542	sima
FBgn0015558	tty
FBgn0015567
FBgn0015571	alpha-Est3
FBgn0015589	Apc
FBgn0015600	toc
FBgn0015609	CadN
FBgn0015614	CanB2
FBgn0015622	Cnx99A
FBgn0015623	Cpr
FBgn0015754	Lis-1
FBgn0015766	Msr-110
FBgn0015772	Nak
FBgn0015774	NetB
FBgn0015776	nrv1
FBgn0015778	rin
FBgn0015789	Rab10
FBgn0015795	Rab7
FBgn0015799	Rbf
FBgn0015803	RtGEF
FBgn0015805	Rpd3
FBgn0015806	S6k
FBgn0015924	crq
FBgn0015949	hrg
FBgn0016013	Faa
FBgn0016059	Sema-1b
FBgn0016061	side
FBgn0016075	vkg
FBgn0016076	vri
FBgn0016081	fry
FBgn0016641	PTP-ER
FBgn0016694	Pdp1
FBgn0016700	Rab1
FBgn0016754	sba
FBgn0016756	Ubp64E
FBgn0016797	fz2
FBgn0016917	Stat92E
FBgn0016920	nompC
FBgn0016930	smi35A
FBgn0016977	spen
FBgn0016984	sktl
FBgn0017397
FBgn0017418	ari-1
FBgn0017581	Lk6
FBgn0017590	klg
FBgn0019662	qm
FBgn0019886	Letm1
FBgn0019890	Smg5
FBgn0019925	Surf4
FBgn0019940	Rh6
FBgn0019968	Khc-73
FBgn0019972	Ice
FBgn0020224	Cbl
FBgn0020236	ATPCL
FBgn0020238	14-3-3epsilon
FBgn0020240
FBgn0020245
FBgn0020261	pcm
FBgn0020278	loco
FBgn0020279	lig
FBgn0020294	ko
FBgn0020303
FBgn0020304	drongo
FBgn0020306	dom
FBgn0020307	dve
FBgn0020309	crol
FBgn0020368
FBgn0020370	TppII
FBgn0020379	Rfx
FBgn0020386	Pdk1
FBgn0020412	JIL-1
FBgn0020439	fau
FBgn0020440	Fak
FBgn0020443	Elf
FBgn0020445	E23
FBgn0020493	Dad
FBgn0020496	CtBP
FBgn0020497	emb
FBgn0020503	CLIP-190
FBgn0020513	ade5
FBgn0020521	pio
FBgn0020545	kraken
FBgn0020611
FBgn0020620	RN-tre
FBgn0020621	Pkn
FBgn0020622	Pi3K21B
FBgn0020647	KrT95D
FBgn0020762	Atet
FBgn0020887	Su(z)12
FBgn0020907	Scp2
FBgn0021764	sdk
FBgn0021768	nudC
FBgn0021796	Tor
FBgn0021800	Reph
FBgn0021818	cnk
FBgn0021872	Xbp1
FBgn0021873
FBgn0022063
FBgn0022085
FBgn0022153	l(2)k05819
FBgn0022201
FBgn0022238	lolal
FBgn0022361	Pur-alpha
FBgn0022382	Pka-R2
FBgn0022702	Cht2
FBgn0022710	Ac13E
FBgn0022720	zf30C
FBgn0022764	Sin3A
FBgn0022768	Pp2C1
FBgn0022770	Peritrophin-A
FBgn0022787	Hel89B
FBgn0022942	Cbp80
FBgn0022960	vimar
FBgn0022985	qkr58E-2
FBgn0022987	qkr54B
FBgn0023000	mth
FBgn0023001	melt
FBgn0023076	Clk
FBgn0023081	gek
FBgn0023083	fray
FBgn0023095	caps
FBgn0023097	bon
FBgn0023143	Uba1
FBgn0023172	RhoGEF2
FBgn0023179	amon
FBgn0023213	eIF4G
FBgn0023215	Mnt
FBgn0023388	Dap160
FBgn0023407	B4
FBgn0023416	Ac3
FBgn0023423	slmb
FBgn0023441	fus
FBgn0023458	Rbcn-3A
FBgn0023479	Tequila
FBgn0023510	Rbcn-3B
FBgn0023511	Edem1
FBgn0023518	trr
FBgn0023524	CG3078
FBgn0023528	CG2924
FBgn0023529	CG2918
FBgn0023531	CG32809
FBgn0023535	arg
FBgn0023549	Mct1
FBgn0024150	Ac78C
FBgn0024179	wit
FBgn0024187	syd
FBgn0024189	sns
FBgn0024232	gprs
FBgn0024236	foi
FBgn0024238	Fim
FBgn0024248	chico
FBgn0024250	brk
FBgn0024273	WASp
FBgn0024277	trio
FBgn0024290
FBgn0024308
FBgn0024314	Plap
FBgn0024315	Picot
FBgn0024320	Npc1a
FBgn0024365	CG12773
FBgn0024734	PRL-1
FBgn0024753
FBgn0024754	Flo-1
FBgn0024807	DIP1
FBgn0024921	Trn
FBgn0024941	RSG7
FBgn0024943	PIP82
FBgn0024957	Irp-1B
FBgn0024958	Irp-1A
FBgn0024963	GluClalpha
FBgn0024985	CG11448
FBgn0024987	ssx
FBgn0024989	CG3777
FBgn0025355	SuUR
FBgn0025394	inc
FBgn0025525	bab2
FBgn0025571	SF1
FBgn0025574	Pli
FBgn0025625	Sik2
FBgn0025631	moody
FBgn0025633	CG13366
FBgn0025639	Hmt4-20
FBgn0025641	DAAM
FBgn0025681	CG3558
FBgn0025683	CG3164
FBgn0025697	santa-maria
FBgn0025701
FBgn0025702	srpk79D
FBgn0025724	beta'Cop
FBgn0025725	alphaCop
FBgn0025726	unc-13
FBgn0025741	plexA
FBgn0025790	TBPH
FBgn0025802	Sbf
FBgn0025803
FBgn0025835	CG17707
FBgn0025836	RhoGAP1A
FBgn0025864	Crag
FBgn0025866	CalpB
FBgn0025874	Meics
FBgn0025879	Timp
FBgn0025885	Inos
FBgn0026059	Mhcl
FBgn0026077	Gasp
FBgn0026083	tyf
FBgn0026086	Adar
FBgn0026147	CG16833
FBgn0026160	tna
FBgn0026179	siz
FBgn0026181	rok
FBgn0026189	prominin-like
FBgn0026192	par-6
FBgn0026206	mei-P26
FBgn0026239	gukh
FBgn0026252	msk
FBgn0026255	clumsy
FBgn0026259	eIF5B
FBgn0026263	bip1
FBgn0026313	X11L
FBgn0026323	Tak1
FBgn0026369	Sara
FBgn0026370	SRPK
FBgn0026374	Rhp
FBgn0026375	RhoGAPp190
FBgn0026376	Rgl
FBgn0026401	Nipped-B
FBgn0026404	Nc
FBgn0026411	Lim1
FBgn0026427	Su(var)2-HP2
FBgn0026432	Grip163
FBgn0026438	Eaat2
FBgn0026439	Eaat1
FBgn0026533	Dek
FBgn0026575	hang
FBgn0026577	CG8677
FBgn0026597	Axn
FBgn0026611
FBgn0026616	alpha-Man-IIb
FBgn0026620	tacc
FBgn0026713	l(1)G0007
FBgn0026755	Ugt37b1
FBgn0026787	Nhe1
FBgn0026869	Thd1
FBgn0027055	CSN3
FBgn0027066	Eb1
FBgn0027073	CG4302
FBgn0027079	Aats-val
FBgn0027086	Aats-ile
FBgn0027087	Aats-his
FBgn0027093	Aats-arg
FBgn0027101	Dyrk3
FBgn0027108	Inx2
FBgn0027279	l(1)G0196
FBgn0027287	Gmap
FBgn0027291	l(1)G0156
FBgn0027339	jim
FBgn0027342	fz4
FBgn0027363	Stam
FBgn0027375	RecQ5
FBgn0027492	wdb
FBgn0027497	Madm
FBgn0027503	CG11970
FBgn0027505	Rab3-GAP
FBgn0027508	Tnks
FBgn0027512	CG10254
FBgn0027529	CG8920
FBgn0027532	CG7139
FBgn0027534
FBgn0027552	CG10863
FBgn0027554	CG8042
FBgn0027556	CG4928
FBgn0027561	CG18659
FBgn0027569	cert
FBgn0027571	CG3523
FBgn0027572	CG5009
FBgn0027575	GABA-B-R2
FBgn0027579	CG5508
FBgn0027580	CG1516
FBgn0027581	CG6191
FBgn0027582	CG6230
FBgn0027585	CG8740
FBgn0027586	CG5867
FBgn0027594	drpr
FBgn0027596	CG10249
FBgn0027598	cindr
FBgn0027600	obst-B
FBgn0027602	CG8611
FBgn0027603	Ulp1
FBgn0027607	CG8230
FBgn0027608	CG2082
FBgn0027621	Pfrx
FBgn0027655	htt
FBgn0027657	glob1
FBgn0027779	VhaSFD
FBgn0027835	Dp1
FBgn0027836	Dgp-1
FBgn0027865	Tsp96F
FBgn0027885	Aac11
FBgn0027932	Akap200
FBgn0027948	msps
FBgn0028331	l(1)G0289
FBgn0028341	l(1)G0232
FBgn0028343	l(1)G0222
FBgn0028370	kek3
FBgn0028371	jbug
FBgn0028373
FBgn0028386
FBgn0028397	Tob
FBgn0028400	Syt4
FBgn0028408	Drep-2
FBgn0028420	Kr-h1
FBgn0028421	Kap3
FBgn0028428
FBgn0028467	CG11070
FBgn0028470
FBgn0028474	CG4119
FBgn0028476	CG15817
FBgn0028481	CG4341
FBgn0028482	CG16857
FBgn0028484	Ack
FBgn0028490	CG31705
FBgn0028496	CG30116
FBgn0028500	Rich
FBgn0028507	CG3793
FBgn0028509	CenG1A
FBgn0028538	Sec71
FBgn0028539	CG31731
FBgn0028544	CG16884
FBgn0028552	gammaSnap
FBgn0028572	qtc
FBgn0028579	phtf
FBgn0028582	lqf
FBgn0028622	qsm
FBgn0028647	CG11902
FBgn0028670	Vha100-2
FBgn0028671	Vha100-1
FBgn0028685	Rpt4
FBgn0028686	Rpt3
FBgn0028689	Rpn6
FBgn0028690	Rpn5
FBgn0028692	Rpn2
FBgn0028693	Rpn12
FBgn0028694	Rpn11
FBgn0028703	Nhe3
FBgn0028704	Nckx30C
FBgn0028734	Fmr1
FBgn0028743	CG5036
FBgn0028744	CG5033
FBgn0028862	dao
FBgn0028863	CG4587
FBgn0028875	nAcRalpha-34E
FBgn0028879	CG15270
FBgn0028886	CG15279
FBgn0028888	CG4168
FBgn0028955	CG8788
FBgn0028969	deltaCOP
FBgn0028974	xmas-2
FBgn0028978	trbl
FBgn0028979	tio
FBgn0028982	Spt6
FBgn0028991	seq
FBgn0028996	onecut
FBgn0029006	lack
FBgn0029082	hbs
FBgn0029088	disp
FBgn0029090
FBgn0029092	ced-6
FBgn0029093	cathD
FBgn0029114	Tollo
FBgn0029123	SoxN
FBgn0029152	Mkrn1
FBgn0029155	Men-b
FBgn0029157	ssh
FBgn0029167	Hml
FBgn0029504	CHES-1-like
FBgn0029506	Tsp42Ee
FBgn0029538
FBgn0029608	CG3091
FBgn0029663	CG10804
FBgn0029687	Vap-33-1
FBgn0029688	lva
FBgn0029711	Usf
FBgn0029761	SK
FBgn0029763	CG4165
FBgn0029764
FBgn0029775
FBgn0029789	CG3160
FBgn0029814	CG15765
FBgn0029820	CG16721
FBgn0029822	CG12236
FBgn0029824	CG3726
FBgn0029830	Grip
FBgn0029834	CG5937
FBgn0029840	raptor
FBgn0029843	Nep1
FBgn0029846
FBgn0029850
FBgn0029863	CG3823
FBgn0029864	CG15894
FBgn0029870	Marf
FBgn0029878	Pat1
FBgn0029881	pigs
FBgn0029895	CG14441
FBgn0029896	CG3168
FBgn0029899	CG14438
FBgn0029903	pod1
FBgn0029911	CG14435
FBgn0029922	CG14431
FBgn0029939	CG9650
FBgn0029941	CG1677
FBgn0029974	dpr14
FBgn0029976	snz
FBgn0029997	CG2258
FBgn0030030	CG1636
FBgn0030034	CG10555
FBgn0030038	CG1440
FBgn0030052	CG12065
FBgn0030065	CG12075
FBgn0030071	CG12661
FBgn0030074	CG12662
FBgn0030079
FBgn0030086	CG7033
FBgn0030087	CG7766
FBgn0030089	AP-1gamma
FBgn0030091	CG7065
FBgn0030102	CG12119
FBgn0030114	CG17754
FBgn0030151	CG1354
FBgn0030171
FBgn0030192
FBgn0030206	CG2889
FBgn0030219
FBgn0030220
FBgn0030228	BTBD9
FBgn0030243	CG2186
FBgn0030246	CG1582
FBgn0030248
FBgn0030249
FBgn0030252
FBgn0030266	CG11122
FBgn0030268	Klp10A
FBgn0030274	Lint-1
FBgn0030276	Dlic
FBgn0030286	CG1657
FBgn0030299
FBgn0030317	CG1561
FBgn0030318	rho-4
FBgn0030327	FucT6
FBgn0030328	Amun
FBgn0030329	prtp
FBgn0030330	Tango10
FBgn0030336	CG1578
FBgn0030343	ATP7
FBgn0030349	CG10353
FBgn0030354	Upf1
FBgn0030357	Sclp
FBgn0030358	CG10362
FBgn0030366	Usp7
FBgn0030394	Cpr11A
FBgn0030396	CG2556
FBgn0030399
FBgn0030400	CG11138
FBgn0030403	CG1824
FBgn0030412	tomosyn
FBgn0030420	CG12717
FBgn0030421	CG3812
FBgn0030435	CG4645
FBgn0030478	CG1640
FBgn0030505	NFAT
FBgn0030507	CG11164
FBgn0030508	CG15760
FBgn0030529	Clic
FBgn0030532
FBgn0030536	CG11068
FBgn0030554	CG1434
FBgn0030555	Fbxl4
FBgn0030558	CG1461
FBgn0030562	CG9400
FBgn0030574	CG9413
FBgn0030576	CG15890
FBgn0030581	CG14408
FBgn0030589	CG9519
FBgn0030593	CG9512
FBgn0030600	hiw
FBgn0030603	CG5541
FBgn0030606
FBgn0030613	Rab3-GEF
FBgn0030618
FBgn0030619
FBgn0030625	CG5877
FBgn0030631	CG6227
FBgn0030636
FBgn0030672	CG9281
FBgn0030674	CG8184
FBgn0030695	PGRP-LE
FBgn0030706	CG8909
FBgn0030735	CG3632
FBgn0030747	CG4301
FBgn0030749	AnxB11
FBgn0030755
FBgn0030791	CG9132
FBgn0030796	CG4829
FBgn0030797	CG13004
FBgn0030798	CG13003
FBgn0030808	RhoGAP15B
FBgn0030809	CG9086
FBgn0030810	CG9059
FBgn0030812	CG8949
FBgn0030816	CG16700
FBgn0030829	CG12998
FBgn0030830	CG5172
FBgn0030838	CG5445
FBgn0030842
FBgn0030847	CG12991
FBgn0030850	stas
FBgn0030858	IntS2
FBgn0030869	Socs16D
FBgn0030884	CG6847
FBgn0030890	CG7536
FBgn0030894	CG7192
FBgn0030897	Frq1
FBgn0030913	CG6123
FBgn0030926	psh
FBgn0030932	Ggt-1
FBgn0030964	Pvf1
FBgn0030976	CG7378
FBgn0030996	CG14194
FBgn0030997	CG7990
FBgn0031006	rictor
FBgn0031011	CG8034
FBgn0031016	kek5
FBgn0031020	Nat1
FBgn0031023	CG14200
FBgn0031030	Tao
FBgn0031031	CG14218
FBgn0031053	CG14223
FBgn0031057	Ubqn
FBgn0031064	CG12531
FBgn0031069	Pmp70
FBgn0031078	Nup205
FBgn0031097	obst-A
FBgn0031107	HERC2
FBgn0031116	CG1695
FBgn0031118	RhoGAP19D
FBgn0031149	CG1518
FBgn0031161	CG15445
FBgn0031169	CG1494
FBgn0031170	CG1718
FBgn0031186	CG14614
FBgn0031187	CG14619
FBgn0031190	CG12576
FBgn0031191	Cp110
FBgn0031195	CG17600
FBgn0031214	CG11374
FBgn0031216	Zir
FBgn0031275	GABA-B-R3
FBgn0031294	IA-2
FBgn0031313	CG5080
FBgn0031356	CG17660
FBgn0031374	CG7337
FBgn0031377	CG15356
FBgn0031384	CG4238
FBgn0031390	tho2
FBgn0031414	eys
FBgn0031420	CG9866
FBgn0031424	VGlut
FBgn0031449	CG31689
FBgn0031450	Hrs
FBgn0031464	Duox
FBgn0031466	CG3119
FBgn0031473	CG3104
FBgn0031474	CG2991
FBgn0031488	CG17265
FBgn0031534	Snx1
FBgn0031535	CG12795
FBgn0031548	CG8852
FBgn0031562	CG3604
FBgn0031566	CG2818
FBgn0031568	CG10019
FBgn0031571	CG3921
FBgn0031602	CG15431
FBgn0031606	CG15439
FBgn0031632	CG15628
FBgn0031633	CG2976
FBgn0031635	CG15626
FBgn0031637	CG2950
FBgn0031640	Mon1
FBgn0031646	CG2837
FBgn0031649	hoe2
FBgn0031681	pgant5
FBgn0031683	CG4230
FBgn0031695	Cyp4ac3
FBgn0031696	Bub1
FBgn0031698	Ncoa6
FBgn0031738	CG9171
FBgn0031752	CG9044
FBgn0031759	lid
FBgn0031770	CG13995
FBgn0031779	CG9175
FBgn0031799	Pez
FBgn0031814	retm
FBgn0031820	DLP
FBgn0031836	CG11050
FBgn0031842	Tango1
FBgn0031850	Tsp
FBgn0031857	CG11321
FBgn0031866	Nlg2
FBgn0031869	CG18304
FBgn0031879	uif
FBgn0031880
FBgn0031885	Mnn1
FBgn0031888	Pvf2
FBgn0031896	CG4502
FBgn0031897	CG13784
FBgn0031926	CG6739
FBgn0031927
FBgn0031939	CG13796
FBgn0031948	CG7149
FBgn0031952	cdc14
FBgn0031959	spz3
FBgn0031969	pes
FBgn0031981	CG7466
FBgn0031985	mon2
FBgn0031990	CG8552
FBgn0031993
FBgn0031995	CG8475
FBgn0032005	Snx6
FBgn0032010	CG8086
FBgn0032018	CG7806
FBgn0032036	CG13384
FBgn0032116	Mco1
FBgn0032120	CG33298
FBgn0032123	Oatp30B
FBgn0032129	jp
FBgn0032139	CG13116
FBgn0032140	CG13117
FBgn0032143	CG4017
FBgn0032147	IP3K1
FBgn0032151	nAcRalpha-30D
FBgn0032156	CG13124
FBgn0032180
FBgn0032208	CG5604
FBgn0032210	CYLD
FBgn0032216	CG5384
FBgn0032223	GATAd
FBgn0032242	CG5355
FBgn0032246	CG5168
FBgn0032249	CG5337
FBgn0032283	CG7296
FBgn0032305	CG6700
FBgn0032330	Samuel
FBgn0032337	Ast-CC
FBgn0032339	CG4705
FBgn0032340	Ge-1
FBgn0032341	Reps
FBgn0032348	CG4751
FBgn0032363	CG6509
FBgn0032387	CG16965
FBgn0032405	CG14946
FBgn0032409	Ced-12
FBgn0032414	CG17211
FBgn0032433	Oatp33Ea
FBgn0032456	MRP
FBgn0032470	CG5142
FBgn0032474	DnaJ-H
FBgn0032475	Sfmbt
FBgn0032477	CG5287
FBgn0032481	CG16972
FBgn0032497
FBgn0032502
FBgn0032504
FBgn0032515	loqs
FBgn0032517	CG7099
FBgn0032536	Ance-3
FBgn0032538	CG16885
FBgn0032586	Tpr2
FBgn0032587	CG5953
FBgn0032596	Prosbeta4
FBgn0032600	CG17912
FBgn0032633	Lrch
FBgn0032656	CG5674
FBgn0032679	bsf
FBgn0032681	CG10283
FBgn0032683	kon
FBgn0032685	CG10211
FBgn0032689	CG10413
FBgn0032699	CG10383
FBgn0032707	CG10348
FBgn0032717	CG10600
FBgn0032721	CG10602
FBgn0032723	ssp3
FBgn0032726	CG10621
FBgn0032727	CG10623
FBgn0032731	Swip-1
FBgn0032741	Side
FBgn0032748	CG10492
FBgn0032772	CG17350
FBgn0032783	CG10237
FBgn0032789	CG13083
FBgn0032796	CG10188
FBgn0032797	CG10186
FBgn0032798	CG10132
FBgn0032817	CG10631
FBgn0032821	CdGAPr
FBgn0032838
FBgn0032879	CG9317
FBgn0032901	sky
FBgn0032935	CG8678
FBgn0032938	CG8671
FBgn0032940	Mio
FBgn0032943	Tsp39D
FBgn0032956	Cul-2
FBgn0032979	CG1832
FBgn0033028	CG11665
FBgn0033029	l(2)NC136
FBgn0033033	scaf
FBgn0033068
FBgn0033073
FBgn0033075	Pld
FBgn0033095	CG3409
FBgn0033109
FBgn0033130	Tsp42Ei
FBgn0033132	Tsp42Ej
FBgn0033134	Tsp42El
FBgn0033135	Tsp42En
FBgn0033139	Tsp42Er
FBgn0033154	CG1850
FBgn0033155	Br140
FBgn0033159	Dscam
FBgn0033166	Eaf
FBgn0033179	p47
FBgn0033191	CG1598
FBgn0033192	Corin
FBgn0033194	Vps13
FBgn0033196	CG1358
FBgn0033212	CG1399
FBgn0033236	CG14764
FBgn0033240	CG2906
FBgn0033241	CG2915
FBgn0033246	ACC
FBgn0033252	CG12769
FBgn0033259	CG11210
FBgn0033269
FBgn0033273	CG2183
FBgn0033274	CG14757
FBgn0033313	Cirl
FBgn0033337	CG8272
FBgn0033339	sec31
FBgn0033352	CG8232
FBgn0033367	proPO45
FBgn0033395	Cyp4p2
FBgn0033397	Cyp4p3
FBgn0033402	Myd88
FBgn0033404	Or45a
FBgn0033438	Mmp2
FBgn0033443	CG1698
FBgn0033460	sec24
FBgn0033463	CG1513
FBgn0033464	CG1441
FBgn0033476	oys
FBgn0033482	CG1371
FBgn0033483	egr
FBgn0033484	CG2269
FBgn0033497	CG12912
FBgn0033502	CG12910
FBgn0033504	CAP
FBgn0033521	CG12896
FBgn0033538	CG11883
FBgn0033558	CG12344
FBgn0033574	Spn47C
FBgn0033602	Cpr47Ee
FBgn0033603	Cpr47Ef
FBgn0033607	CG9062
FBgn0033633	CG7759
FBgn0033636	tou
FBgn0033638	CG9005
FBgn0033639	CG9003
FBgn0033650	CG13193
FBgn0033652	ths
FBgn0033654	Sobp
FBgn0033657	Sln
FBgn0033661	CG13185
FBgn0033663	ERp60
FBgn0033667	CG13183
FBgn0033668	CG13188
FBgn0033688	Prp8
FBgn0033698	CG8858
FBgn0033710	CG17739
FBgn0033728	Cpr49Ae
FBgn0033738	CG8830
FBgn0033739	Dyb
FBgn0033757	muskelin
FBgn0033784	CG13322
FBgn0033802	CG17724
FBgn0033844	bbc
FBgn0033853	CG6145
FBgn0033859	CG6197
FBgn0033869	Cpr50Cb
FBgn0033872	CG6329
FBgn0033876	Syngr
FBgn0033886	Rpn13
FBgn0033889	CG6701
FBgn0033897	Rcd1
FBgn0033913	CG8468
FBgn0033919	CG8547
FBgn0033926	Arc1
FBgn0033958	CG12858
FBgn0033984	Lap1
FBgn0033987	ckn
FBgn0033988	pcs
FBgn0033997	Ir51a
FBgn0033998	row
FBgn0034009	CG8155
FBgn0034013	unc-5
FBgn0034025	GalNAc-T1
FBgn0034030	CG8192
FBgn0034046	tun
FBgn0034049	bdg
FBgn0034067	CG8399
FBgn0034068	casp
FBgn0034070	SP2353
FBgn0034071	CG8405
FBgn0034072	Dg
FBgn0034075	Asph
FBgn0034083	lbk
FBgn0034087	clu
FBgn0034093	CG15706
FBgn0034110	Atg9
FBgn0034114	CG4282
FBgn0034135	Syn2
FBgn0034144	CG5089
FBgn0034145	CG5065
FBgn0034155	unc-104
FBgn0034158	CG5522
FBgn0034165	CG6435
FBgn0034180	Ehbp1
FBgn0034184	CG9646
FBgn0034246	Dcr-2
FBgn0034253	CG10936
FBgn0034265	Snx16
FBgn0034270	CG6401
FBgn0034271	CG4996
FBgn0034286	dpr13
FBgn0034290	CG5773
FBgn0034300	CG5098
FBgn0034308	CG10915
FBgn0034313	CG5726
FBgn0034366	Atg7
FBgn0034367	sec6
FBgn0034389	Mctp
FBgn0034390	CG15093
FBgn0034391	CG15080
FBgn0034396	CG15097
FBgn0034400	CG15099
FBgn0034407	DptB
FBgn0034408	sano
FBgn0034410	Topors
FBgn0034412
FBgn0034420	CG10737
FBgn0034421
FBgn0034433	endoB
FBgn0034434
FBgn0034443	cer
FBgn0034468	Obp56a
FBgn0034470	Obp56d
FBgn0034471	Obp56e
FBgn0034474	Obp56g
FBgn0034476	Toll-7
FBgn0034491	Hsl
FBgn0034527	CG9945
FBgn0034570	CG10543
FBgn0034590	Magi
FBgn0034598	CG4266
FBgn0034605	CG15661
FBgn0034606	ASPP
FBgn0034611	MFS16
FBgn0034634	CG10494
FBgn0034691	synj
FBgn0034693	CG11073
FBgn0034708	Vps35
FBgn0034709	Swim
FBgn0034720	Liprin-gamma
FBgn0034722	Rtf1
FBgn0034736	CG6018
FBgn0034742	CG4294
FBgn0034786	CG13531
FBgn0034789	PIP5K59B
FBgn0034797	nahoda
FBgn0034808	CG9896
FBgn0034854	CG3493
FBgn0034886	Pde8
FBgn0034897	Sesn
FBgn0034903	CG9850
FBgn0034911	CG5549
FBgn0034964	IntS1
FBgn0034974	CG16786
FBgn0034975	enok
FBgn0034976	CG4049
FBgn0034985	CG3328
FBgn0034987
FBgn0034989	CG3356
FBgn0034994	Ir60a
FBgn0035001	slik
FBgn0035002	CG3419
FBgn0035016	CG4612
FBgn0035026	Fcp1
FBgn0035027	CG3511
FBgn0035028	Start1
FBgn0035049	Mmp1
FBgn0035060	Eps-15
FBgn0035086	CG12851
FBgn0035087	CG2765
FBgn0035091	CG3829
FBgn0035106	rno
FBgn0035111	CG16940
FBgn0035131	mthl9
FBgn0035132	mthl10
FBgn0035137	CG1233
FBgn0035142	hipk
FBgn0035145	MED14
FBgn0035162	CG13900
FBgn0035171	CG12502
FBgn0035178
FBgn0035207	CG9153
FBgn0035227	CG12090
FBgn0035229	CG7852
FBgn0035236	CG12004
FBgn0035237	CG13917
FBgn0035253	CG7971
FBgn0035266	Gk
FBgn0035267	CG13921
FBgn0035270	CG13933
FBgn0035281	Cpr62Bc
FBgn0035285	CG12025
FBgn0035298	CG1140
FBgn0035308	CG15822
FBgn0035333	CG1317
FBgn0035346	CG1146
FBgn0035347	CG33232
FBgn0035366
FBgn0035367
FBgn0035371	CG9977
FBgn0035375	pgant6
FBgn0035376
FBgn0035378
FBgn0035390	scramb2
FBgn0035397	CG11486
FBgn0035398	Cht7
FBgn0035400	CG11537
FBgn0035411	Girdin
FBgn0035416	gry
FBgn0035420	CG14967
FBgn0035424	CG11505
FBgn0035425	CG17746
FBgn0035432	ZnT63C
FBgn0035437	CG11526
FBgn0035461	ntc
FBgn0035462	IntS10
FBgn0035477	CG14982
FBgn0035500
FBgn0035505	Teh2
FBgn0035507
FBgn0035514
FBgn0035518	CG15011
FBgn0035523	CG1311
FBgn0035528	CG15012
FBgn0035533	Cip4
FBgn0035544	CG15021
FBgn0035546	CG11345
FBgn0035548	CG15023
FBgn0035553	CG13722
FBgn0035574	RhoGEF64C
FBgn0035575	CG7509
FBgn0035582	CG13705
FBgn0035617	l(3)psg2
FBgn0035622	CG10590
FBgn0035625	Blimp-1
FBgn0035630	CG10576
FBgn0035631	Txl
FBgn0035676	CG6619
FBgn0035677	CG13293
FBgn0035695	CG10226
FBgn0035696	Best2
FBgn0035708	CG8398
FBgn0035710	SP1173
FBgn0035713	velo
FBgn0035720	CG10077
FBgn0035725	Mis12
FBgn0035746
FBgn0035756	unc-13-4A
FBgn0035767	CG8596
FBgn0035771	sec63
FBgn0035772	Sh3beta
FBgn0035793	CG7546
FBgn0035802	CG33275
FBgn0035807	CG7492
FBgn0035812	CG7457
FBgn0035813	CG8492
FBgn0035816	CG13685
FBgn0035833	CG7565
FBgn0035844	CG13676
FBgn0035845	CG13675
FBgn0035850	Atg18
FBgn0035868	CG7194
FBgn0035870	Gr66a
FBgn0035872	CG7185
FBgn0035877	CG7083
FBgn0035879	GAPcenA
FBgn0035891
FBgn0035895
FBgn0035898
FBgn0035909	ergic53
FBgn0035936	Tsp66E
FBgn0035937
FBgn0035938
FBgn0035959	CG4911
FBgn0035966
FBgn0035968	Slc45-1
FBgn0035983	CG4080
FBgn0035986	CG4022
FBgn0036003
FBgn0036004	Jarid2
FBgn0036030	CG6767
FBgn0036032	CG16711
FBgn0036043	CG8177
FBgn0036053	iPLA2-VIA
FBgn0036058	CG6707
FBgn0036111	Aps
FBgn0036116	CG7888
FBgn0036124	CG7839
FBgn0036134	fd68A
FBgn0036144	GlcAT-P
FBgn0036165	chrb
FBgn0036180	CG6091
FBgn0036186	CG6071
FBgn0036191	Sug
FBgn0036196	CG11658
FBgn0036202	CG6024
FBgn0036208	CG10361
FBgn0036211	CG5946
FBgn0036257	RhoGAP68F
FBgn0036260	Rh7
FBgn0036278	CrzR
FBgn0036279	Ncc69
FBgn0036302	sowah
FBgn0036317	CG10948
FBgn0036340	SRm160
FBgn0036341	Syx13
FBgn0036373	CG10741
FBgn0036374	Spt20
FBgn0036386	CG8833
FBgn0036389	ssp2
FBgn0036398	upSET
FBgn0036448	mop
FBgn0036451	CG9425
FBgn0036454	CG17839
FBgn0036461	CG10006
FBgn0036462	mRpL39
FBgn0036463	Reck
FBgn0036481	CG16959
FBgn0036483	CG12316
FBgn0036494	Toll-6
FBgn0036511	CG6498
FBgn0036518	RhoGAP71E
FBgn0036534	Dcp2
FBgn0036541
FBgn0036542
FBgn0036544	sff
FBgn0036548
FBgn0036566	ClC-c
FBgn0036574	CG16838
FBgn0036590	CG13065
FBgn0036599	CG13044
FBgn0036600	CG13043
FBgn0036663	CG9674
FBgn0036668	CG9715
FBgn0036697	rogdi
FBgn0036761	MED19
FBgn0036769	Tsp74F
FBgn0036770	Prestin
FBgn0036773	CG13698
FBgn0036787	CG4306
FBgn0036813	Aut1
FBgn0036814	CG14073
FBgn0036816	Indy
FBgn0036821	CG3961
FBgn0036824	CG3902
FBgn0036842	CG3797
FBgn0036846	MESR6
FBgn0036881	Cpr76Bd
FBgn0036882	CG9279
FBgn0036892	Lon
FBgn0036899	tey
FBgn0036900	CG8765
FBgn0036913	CG8334
FBgn0036935	CG14186
FBgn0036958	CG17233
FBgn0036960
FBgn0036974	eRF1
FBgn0036980	RhoBTB
FBgn0036985	zye
FBgn0036988	CG5262
FBgn0036992	CG11796
FBgn0037007	CG5059
FBgn0037010	CG4825
FBgn0037021	CG11399
FBgn0037025	Spc105R
FBgn0037026	CG3634
FBgn0037085	Neu2
FBgn0037094	CG7611
FBgn0037098	Wnk
FBgn0037107	CG7166
FBgn0037116	CG7158
FBgn0037128	CG14572
FBgn0037130	Syn1
FBgn0037138	P5CDh1
FBgn0037142	CG14562
FBgn0037151	CG7130
FBgn0037153	olf413
FBgn0037162	CG11449
FBgn0037166	CG11426
FBgn0037171	CG14459
FBgn0037185	CG11367
FBgn0037186	CG11241
FBgn0037218	aux
FBgn0037234	CG9795
FBgn0037235	CG1103
FBgn0037240	Cont
FBgn0037242	CG9855
FBgn0037245
FBgn0037275	CG14655
FBgn0037280	CG1126
FBgn0037290	CG1124
FBgn0037315	Cerk
FBgn0037326	CG14669
FBgn0037332	Hcs
FBgn0037336	CG2519
FBgn0037344	CG2926
FBgn0037363	CG1347
FBgn0037378	CG2046
FBgn0037380
FBgn0037442	CG10277
FBgn0037443	Dmtn
FBgn0037445	CG9727
FBgn0037448	CG15186
FBgn0037487	CG14608
FBgn0037513	pyd3
FBgn0037518	CG2641
FBgn0037521	CG2993
FBgn0037525	CG17816
FBgn0037530	CG2943
FBgn0037538	CG3223
FBgn0037539	CG10435
FBgn0037541	CG2747
FBgn0037551	Gie
FBgn0037554	DNApol-iota
FBgn0037556	CG9636
FBgn0037565	CG9626
FBgn0037580	DppIII
FBgn0037606	CG8032
FBgn0037622	CG8202
FBgn0037627	CG13318
FBgn0037632	Tcp-1eta
FBgn0037647	RagA-B
FBgn0037655	CG11984
FBgn0037680	CG8121
FBgn0037698	CG16779
FBgn0037702	CG8176
FBgn0037705	mura
FBgn0037718	P58IPK
FBgn0037728	CG16817
FBgn0037734	trbd
FBgn0037736	CG12950
FBgn0037743	CG8412
FBgn0037754	CG8500
FBgn0037758	CG9467
FBgn0037760	FBX011
FBgn0037766	Teh1
FBgn0037792	CG6241
FBgn0037796	CG12814
FBgn0037801	CG3999
FBgn0037804
FBgn0037806
FBgn0037807	CG6293
FBgn0037808	Bruce
FBgn0037831	Cap-H2
FBgn0037856	CG4674
FBgn0037897	CG5270
FBgn0037901	CG6744
FBgn0037906	PGRP-LB
FBgn0037918	CG6791
FBgn0037933	Ho
FBgn0037963	Cad87A
FBgn0037970	CG12201
FBgn0037973	CG18547
FBgn0037974	CG12224
FBgn0037976	Tk
FBgn0037979	CG3532
FBgn0037989	CG14741
FBgn0037998	CG4848
FBgn0038016	MBD-R2
FBgn0038063	Octbeta2R
FBgn0038072	CG6225
FBgn0038098	CG7381
FBgn0038108	CG7518
FBgn0038109	CG11656
FBgn0038130	CG8630
FBgn0038149	CG9796
FBgn0038197	foxo
FBgn0038220	CG12207
FBgn0038223	Afti
FBgn0038237	Pde6
FBgn0038256	CG7530
FBgn0038267
FBgn0038282	dpr9
FBgn0038286	CG6966
FBgn0038303	SIDL
FBgn0038325	CG6194
FBgn0038330	CG14868
FBgn0038334	h-cup
FBgn0038341	CG14869
FBgn0038349	CG6045
FBgn0038364
FBgn0038381	CG3303
FBgn0038385	CG4221
FBgn0038401	CG5916
FBgn0038407	CG6126
FBgn0038422	CG14880
FBgn0038427	ema
FBgn0038475	Keap1
FBgn0038488	m-cup
FBgn0038501
FBgn0038504	Sur-8
FBgn0038511	CG5873
FBgn0038535	alt
FBgn0038543
FBgn0038544
FBgn0038569	CG7218
FBgn0038584	mTerf5
FBgn0038606	CG15803
FBgn0038629	CG14304
FBgn0038633
FBgn0038641	CG7708
FBgn0038651	CG14299
FBgn0038652	CG7720
FBgn0038653	CG18208
FBgn0038679	CG6040
FBgn0038686	CG5555
FBgn0038693	unc79
FBgn0038720	CG6231
FBgn0038721	CG16718
FBgn0038735	CG4662
FBgn0038740	CG4562
FBgn0038747	RhoGAP92B
FBgn0038763	CG4433
FBgn0038780
FBgn0038787	CG4360
FBgn0038809	CG16953
FBgn0038816	Lrrk
FBgn0038819	Cpr92F
FBgn0038826	Syp
FBgn0038837	CG3822
FBgn0038842	CG5630
FBgn0038853	RhoGAP93B
FBgn0038862	Ubpy
FBgn0038870	Oga
FBgn0038872	Nelf-A
FBgn0038877	CG3308
FBgn0038881	CG16791
FBgn0038889	CG7922
FBgn0038890	CG7956
FBgn0038917	CG6678
FBgn0038921	CG6332
FBgn0038922	CG6439
FBgn0038947	Sar1
FBgn0038953	CG18596
FBgn0038959	CG13856
FBgn0038975	Nrx-1
FBgn0038980	Octbeta1R
FBgn0038983	CG5326
FBgn0038984	CG5315
FBgn0039000	CG6954
FBgn0039006	Cyp6d4
FBgn0039008	CG6972
FBgn0039016	Dcr-1
FBgn0039026	CG7029
FBgn0039054	CG13830
FBgn0039055	Rassf
FBgn0039056	CenB1A
FBgn0039061
FBgn0039064	CG4467
FBgn0039084	CG10175
FBgn0039099	CG10157
FBgn0039109	CG10365
FBgn0039120	Nup98-96
FBgn0039130	CG5854
FBgn0039136	CG5902
FBgn0039157	Myo95E
FBgn0039164	CG5524
FBgn0039178	CG6356
FBgn0039180	CG5715
FBgn0039182	CG5728
FBgn0039186	CG5746
FBgn0039187	CG6454
FBgn0039208	Esyt2
FBgn0039209	CG13624
FBgn0039213	atl
FBgn0039214	CG5794
FBgn0039223	CG5805
FBgn0039227	polybromo
FBgn0039229	Saf-B
FBgn0039234	nct
FBgn0039240	CG3744
FBgn0039244	CG11069
FBgn0039249	CG11168
FBgn0039260	Smg6
FBgn0039261	CG6422
FBgn0039277	CG13650
FBgn0039282	Bili
FBgn0039290	CG13654
FBgn0039297	CG11852
FBgn0039302	Nup358
FBgn0039338	XNP
FBgn0039344	CG4582
FBgn0039348	Npl4
FBgn0039419	CG12290
FBgn0039430	CG5455
FBgn0039431	CG6490
FBgn0039451	CG6420
FBgn0039465	Tsp97E
FBgn0039466	CG5521
FBgn0039480	Cpr97Ea
FBgn0039492	CG6051
FBgn0039494	grass
FBgn0039495	CG5909
FBgn0039508	CG3368
FBgn0039528	dsd
FBgn0039530	Tusp
FBgn0039536	CG18437
FBgn0039561	mfrn
FBgn0039562	Gp93
FBgn0039590	CG10011
FBgn0039594	CG9990
FBgn0039617	CG14521
FBgn0039631	Sirt7
FBgn0039632	Cul-5
FBgn0039633	CG11873
FBgn0039634	alpha-Man-Ib
FBgn0039637	CG11880
FBgn0039640	CG14516
FBgn0039644	CG11897
FBgn0039647	CG14509
FBgn0039656	CG11951
FBgn0039668	Trc8
FBgn0039681	CG7582
FBgn0039683	dmrt99B
FBgn0039688	Kul
FBgn0039709	Cad99C
FBgn0039727	CG15523
FBgn0039728	CG7896
FBgn0039730	CG7903
FBgn0039767	CG2218
FBgn0039776	PH4alphaEFB
FBgn0039789	CG9717
FBgn0039790	CG2246
FBgn0039804	CG15544
FBgn0039827	CG1544
FBgn0039831	CG12054
FBgn0039858	CycG
FBgn0039861	pasha
FBgn0039862	kek6
FBgn0039863	CG1815
FBgn0039877	CG2118
FBgn0039883	RhoGAP100F
FBgn0039886	CG2003
FBgn0039896	yellow-h
FBgn0039897	CG1674
FBgn0039904	Hcf
FBgn0039907	lgs
FBgn0039908	Asator
FBgn0039911	CG1909
FBgn0039923	MED26
FBgn0039936	CG11148
FBgn0040011	CG17494
FBgn0040071	tara
FBgn0040087	p115
FBgn0040091	Ugt58Fa
FBgn0040206	krz
FBgn0040207	kat80
FBgn0040208	Kat60
FBgn0040212	Dhap-at
FBgn0040230	dbo
FBgn0040236	c11.1
FBgn0040238	Best1
FBgn0040260	Ugt36Bc
FBgn0040271	Sulf1
FBgn0040273	Spt5
FBgn0040281	Aplip1
FBgn0040282
FBgn0040283	SMC1
FBgn0040284	SF2
FBgn0040285	Scamp
FBgn0040294	POSH
FBgn0040297	Nhe2
FBgn0040305	MTF-1
FBgn0040339	MED22
FBgn0040340	TRAM
FBgn0040344	CG3711
FBgn0040366	CG11398
FBgn0040372	G9a
FBgn0040383	CG5254
FBgn0040387
FBgn0040390
FBgn0040395	Unc-76
FBgn0040397	CG3655
FBgn0040491	Buffy
FBgn0040493	grsm
FBgn0040505	Alk
FBgn0040697	Teh3
FBgn0040699	CG15024
FBgn0040726	dpr
FBgn0040752	Prosap
FBgn0040823	dpr6
FBgn0040900	CG17777
FBgn0040918	schlank
FBgn0040942	CG12643
FBgn0040972	CG16978
FBgn0040998
FBgn0041092	tai
FBgn0041096	rols
FBgn0041097	robo3
FBgn0041111	lilli
FBgn0041150	hoe1
FBgn0041161	blue
FBgn0041171	ago
FBgn0041180	Tep4
FBgn0041181	Tep3
FBgn0041184	Socs36E
FBgn0041188	Atx2
FBgn0041203	LIMK1
FBgn0041205	key
FBgn0041210	HDAC4
FBgn0041579	AttC
FBgn0041581	AttB
FBgn0041604	dlp
FBgn0041605	cpx
FBgn0041711	yellow-e
FBgn0041775	tral
FBgn0041781	SCAR
FBgn0042134	Capr
FBgn0042135	CG18812
FBgn0042174	CR18854
FBgn0042185	CG18769
FBgn0042693	PP2A-B'
FBgn0043362	bchs
FBgn0043456	CG4747
FBgn0043458	CG12084
FBgn0043884	mask
FBgn0043903	dome
FBgn0043904
FBgn0044048	Ilp5
FBgn0044323	Cka
FBgn0044452	Atg2
FBgn0044826	Pak3
FBgn0045035	tefu
FBgn0045064	bwa
FBgn0045470	Gr93b
FBgn0045761	CHKov1
FBgn0045852	ham
FBgn0046247	CG5938
FBgn0046704	Liprin-alpha
FBgn0050007	CG30007
FBgn0050011	gem
FBgn0050015	CG30015
FBgn0050020	CG30020
FBgn0050054	CG30054
FBgn0050069	CG30069
FBgn0050085	Rif1
FBgn0050089	CG30089
FBgn0050101	CG30101
FBgn0050122	CG30122
FBgn0050147	Hil
FBgn0050158	CG30158
FBgn0050194
FBgn0050263	CG30263
FBgn0050295	Ipk1
FBgn0050296	RIC-3
FBgn0050345	CG30345
FBgn0050361	mtt
FBgn0050372	Asap1
FBgn0050389	CG30389
FBgn0050419	CG30419
FBgn0050420
FBgn0050421	CG30421
FBgn0050456	CG30456
FBgn0050460	CG30460
FBgn0050463	CG30463
FBgn0050492
FBgn0050497	CG30497
FBgn0051005	qless
FBgn0051048
FBgn0051057	tau
FBgn0051064	CG31064
FBgn0051088	CG31088
FBgn0051092	LpR2
FBgn0051116	ClC-a
FBgn0051121	CG31121
FBgn0051122	CG31122
FBgn0051140	CG31140
FBgn0051145	CG31145
FBgn0051146	Nlg1
FBgn0051151	wge
[truncated: 2,202 more rows]
