# Supplementary material for: Male-specific Fruitless isoforms have different regulatory roles conferred by distinct zinc finger DNA binding domains
Source: BMC Genomics. 2013 Sep 27;14:659. doi: 10.1186/1471-2164-14-659 (PMC3852243; doi:10.1186/1471-2164-14-659)
Supplement: Additional file 13: Table S9 — Genes induced and repressed by FruM isoforms in females (gene lists are based on the statistical tests). [file 1471-2164-14-659-S13.xlsx]

## Sheet: FruMA Female 2-fold
Genes Induced (non-filled) & Repressed (grey filled) by FruMA Over-expression in Females (2-fold difference)
FBgn	Gene Symbol
FBgn0000079	Amy-p
FBgn0000451	ect
FBgn0000473	Cyp6a2
FBgn0001612	l(1)dd4
FBgn0002023	Lim3
FBgn0002543	lea
FBgn0003082	phr
FBgn0003255	rk
FBgn0003944	Ubx
FBgn0004049	yrt
FBgn0004622	Takr99D
FBgn0004652	fru
FBgn0013278	Hsp70Bb
FBgn0013279	Hsp70Bc
FBgn0013813	Dhc98D
FBgn0015033	Cyp4d8
FBgn0016061	side
FBgn0024698	Cpsf160
FBgn0025390	Mur2B
FBgn0025458	BubR1
FBgn0026060	Mipp2
FBgn0026268	antdh
FBgn0026755	Ugt37b1
FBgn0027513	ana2
FBgn0028646	aralar1
FBgn0029538	CG14632
FBgn0029839	CG4660
FBgn0029851	CG14445
FBgn0029856	CR11700
FBgn0030841	CG8568
FBgn0030926	psh
FBgn0031148	CG1753
FBgn0031562	CG3604
FBgn0031734	CG11147
FBgn0031765	CG9109
FBgn0031906	CG5160
FBgn0032143	CG4017
FBgn0032945	CG8665
FBgn0033139	Tsp42Er
FBgn0033154	CG1850
FBgn0033395	Cyp4p2
FBgn0033521	CG12896
FBgn0033558	CG12344
FBgn0033597	Cpr47Ea
FBgn0033603	Cpr47Ef
FBgn0033929	Tfb1
FBgn0034468	Obp56a
FBgn0034493	CG8908
FBgn0034567	CG15651
FBgn0034569	dgt3
FBgn0035523	CG1311
FBgn0035546	CG11345
FBgn0035575	CG7509
FBgn0035676	CG6619
FBgn0035873	CG13670
FBgn0036186	CG6071
FBgn0036710	CG6479
FBgn0036985	zye
FBgn0037162	CG11449
FBgn0037164	CG11438
FBgn0037166	CG11426
FBgn0037518	CG2641
FBgn0038002	CG12256
FBgn0038052	CG5538
FBgn0038147	CG14375
FBgn0038151	yellow-e2
FBgn0038156	CG14372
FBgn0038168	omd
FBgn0038173	Adgf-C
FBgn0038261	CG14856
FBgn0038419	CG14879
FBgn0038916	dnd
FBgn0038921	CG6332
FBgn0039038	CG6688
FBgn0039084	CG10175
FBgn0039225	Ets96B
FBgn0039656	CG11951
FBgn0039683	dmrt99B
FBgn0039719	CG15515
FBgn0039817	CG15553
FBgn0039827	CG1544
FBgn0039861	pasha
FBgn0040334	Tsp3A
FBgn0040390	CG14047
FBgn0040553	CG14374
FBgn0041229	Gr93a
FBgn0042085	Bap170
FBgn0045470	Gr93b
FBgn0050263	CG30263
FBgn0050389	CG30389
FBgn0051370	CG31370
FBgn0051431	CG31431
FBgn0051436	CG31436
FBgn0051664	CG31664
FBgn0052582	CG32582
FBgn0052750	CG32750
FBgn0053080	CG33080
FBgn0053294	CR33294
FBgn0063495	GstE5
FBgn0064912	CG31178
FBgn0085244	CG34215
FBgn0085276	CG34247
FBgn0085390	Dgk
FBgn0085396	CG34367
FBgn0085475	CG34446
FBgn0086613	Ino80
FBgn0259229	CG42329
FBgn0259232	CG42330
FBgn0261065	Cpsf73
FBgn0261362	proPO-A1
FBgn0261613	Oaz
FBgn0000639	Fbp1
FBgn0000640	Fbp2
FBgn0002036	CG10561
FBgn0002440	l(3)mbn
FBgn0002562	Lsp1alpha
FBgn0002564	Lsp1gamma
FBgn0003388	shd
FBgn0005660	Ets21C
FBgn0010044	GstD8
FBgn0010395	betaInt-nu
FBgn0010660	Nup214
FBgn0011279	Pbprp1
FBgn0013674	mt:CoI
FBgn0015037	Cyp4p1
FBgn0016032	lbm
FBgn0020270	mre11
FBgn0020279	lig
FBgn0025456	CREG
FBgn0025687	LKR
FBgn0026602	Ady43A
FBgn0026619	Taz
FBgn0027793	CG14787
FBgn0028396	TotA
FBgn0028422	KaiRIA
FBgn0028491	CG2930
FBgn0028675	Sur
FBgn0028956	mthl3
FBgn0029719	CG15473
FBgn0029798	CG4078
FBgn0029936	CG4617
FBgn0029945	CG18155
FBgn0030105	CG15369
FBgn0030163	CG1791
FBgn0030437	CG4395
FBgn0030964	Pvf1
FBgn0030993	Mec2
FBgn0031052	CG14215
FBgn0031078	CG11943
FBgn0031145	Ntf-2
FBgn0031397	CG15385
FBgn0031401	CG7082
FBgn0031426	CG18641
FBgn0031471	CG3117
FBgn0031726	Cyp6a16Psi
FBgn0031775	CG9150
FBgn0031805	CG9505
FBgn0031837	CG11320
FBgn0031914	CG5973
FBgn0031935	CG13793
FBgn0031936	CG13794
FBgn0032019	CG7795
FBgn0032022	CG14275
FBgn0032026	CG7627
FBgn0032149	CG4036
FBgn0032243	Klp31E
FBgn0032253	CG5322
FBgn0032638	CG6639
FBgn0032639	CG18563
FBgn0032706	Irk3
FBgn0032819	CG10463
FBgn0032850	Kua
FBgn0032973	CG6675
FBgn0033131	CG12842
FBgn0033234	CG8791
FBgn0033257	CG8713
FBgn0033344	CG8252
FBgn0033453	CG1667
FBgn0033518	Prx2540-2
FBgn0033544	CG7220
FBgn0033661	CG13185
FBgn0033679	CG8888
FBgn0033686	Hen1
FBgn0033687	CG8407
FBgn0033724	CG8501
FBgn0033725	Cpr49Ac
FBgn0033729	Cpr49Af
FBgn0033756	CG17760
FBgn0033760	CG8785
FBgn0033880	CG6553
FBgn0033963	CG12857
FBgn0033980	Cyp6a20
FBgn0033985	CG10257
FBgn0034219	mthl4
FBgn0034328	IM23
FBgn0034480	CG16898
FBgn0034499	Cpr56F
FBgn0034512	CG18067
FBgn0034532	CG13436
FBgn0034645	CG10320
FBgn0034660	lox2
FBgn0034756	Cyp6d2
FBgn0034931	CG2812
FBgn0034942	CG13566
FBgn0034990	CG11406
FBgn0035143	Ppm1
FBgn0035496	CG14990
FBgn0035511	Cpr64Ab
FBgn0035583	CG13704
FBgn0035689	CG7376
FBgn0035851	MED24
FBgn0035921	CG13305
FBgn0035943	CG5653
FBgn0036117	CG6321
FBgn0036199	Bmcp
FBgn0036323	CG14118
FBgn0036493	CG7255
FBgn0036585	CG13071
FBgn0036603	CG13062
FBgn0036656	CG13026
FBgn0036875	CG9449
FBgn0037126	CG14567
FBgn0037181	CG11370
FBgn0037248	Spargel
FBgn0037292	CG2022
FBgn0037554	DNApol-iota
FBgn0037685	Or85f
FBgn0037832	CG14686
FBgn0037836	CG14692
FBgn0038034	Cyp9f3Psi
FBgn0038140	CG8784
FBgn0038395	CG10407
FBgn0038461	CG3678
FBgn0038732	CG11391
FBgn0038846	CG5697
FBgn0038952	CG7069
FBgn0039017	CG6985
FBgn0039272	CG11836
FBgn0039301	CG11875
FBgn0039311	CG10513
FBgn0039415	CG6142
FBgn0039479	CG14257
FBgn0039487	gb
FBgn0039593	CG9989
FBgn0039680	CAP-D2
FBgn0039684	Obp99d
FBgn0039925	Kif3C
FBgn0040089	meso18E
FBgn0040251	Ugt86Di
FBgn0040256	Ugt86Dd
FBgn0040308	Jafrac2
FBgn0040582	CG5791
FBgn0040734	CG15065
FBgn0040736	IM3
FBgn0042627	v(2)k05816
FBgn0044011	Spn43Ad
FBgn0044020	Roc2
FBgn0050050	CG30050
FBgn0050054	CG30054
FBgn0050090	CG30090
FBgn0050344	CG30344
FBgn0051032	CR31032
FBgn0051111	CG31111
FBgn0051159	CG31159
FBgn0051205	CG31205
FBgn0051272	CG31272
FBgn0051676	CG31676
FBgn0051728	CG31728
FBgn0051955	CG31955
FBgn0052111	CG32111
FBgn0052391	CG32391
FBgn0052475	mthl8
FBgn0052533	CG32533
FBgn0052582	CG32582
FBgn0053107	CG33107
FBgn0053276	CG33276
FBgn0053296	CG33296
FBgn0082944	snoRNA:Me28S-A2634c
FBgn0082981	snoRNA:Psi28S-2949
FBgn0083120	Uhg8
FBgn0085435	CG34406
FBgn0085440	CG34411
FBgn0086608	CG34112
FBgn0086613	Ino80
FBgn0259245	CG42343
FBgn0259713	CG42367
FBgn0259876	Cap-G
FBgn0259896	nimC1
FBgn0260026	CG42494
FBgn0261089	Sytalpha
FBgn0261508	CG42656
FBgn0261514	nimA
FBgn0261701	CG42737
FBgn0262150	CG42876

## Sheet: FruMA Female
Genes Induced (non-filled) & Repressed (grey filled) by FruMA Over-expression in Females
FBgn	Gene Symbol
#SUBMITTED ID	SYMBOL
FBgn0000024	Ace
FBgn0000075	amd
FBgn0000079	Amy-p
FBgn0000242
FBgn0000256	capu
FBgn0000261	Cat
FBgn0000414	Dab
FBgn0000422	Ddc
FBgn0000448	Hr46
FBgn0000451	ect
FBgn0000473	Cyp6a2
FBgn0000533	ea
FBgn0000634
FBgn0000659	fkh
FBgn0000986
FBgn0001122	Galphao
FBgn0001124	Got1
FBgn0001128	Gpdh
FBgn0001150	gt
FBgn0001227	Hsp67Ba
FBgn0001297	kay
FBgn0001301	kel
FBgn0001612	l(1)dd4
FBgn0001624	dlg1
FBgn0001994	crp
FBgn0002023	Lim3
FBgn0002543	lea
FBgn0002565	Lsp2
FBgn0002567	ltd
FBgn0002643	mam
FBgn0002783	mor
FBgn0002868	MtnA
FBgn0002937	ninaB
FBgn0002938	ninaC
FBgn0003041	pbl
FBgn0003053	peb
FBgn0003082	phr
FBgn0003093	Pkc98E
FBgn0003165	pum
FBgn0003169	put
FBgn0003218	rdgB
FBgn0003255	rk
FBgn0003301	rut
FBgn0003353	sei
FBgn0003383
FBgn0003462	Sod
FBgn0003567	su(Hw)
FBgn0003710	tipE
FBgn0003748	Treh
FBgn0003861	trp
FBgn0003862	trx
FBgn0003944	Ubx
FBgn0003996	w
FBgn0004049	yrt
FBgn0004244	Rdl
FBgn0004369	Ptp99A
FBgn0004462	Pk17E
FBgn0004465	Su(P)
FBgn0004580	Cbp53E
FBgn0004622	Takr99D
FBgn0004625
FBgn0004652	fru
FBgn0004777	Ccp84Ag
FBgn0004858	elB
FBgn0005410
FBgn0005558	ey
FBgn0005616	msl-2
FBgn0005617	msl-1
FBgn0005664	Cry
FBgn0010113	hdc
FBgn0010240	Lcch3
FBgn0010263	Rbp9
FBgn0010417	Taf6
FBgn0010421	TfIIFbeta
FBgn0010452	trn
FBgn0010473	tutl
FBgn0010583	dock
FBgn0010762	simj
FBgn0011230	poe
FBgn0011280	Obp19d
FBgn0011722	Tig
FBgn0011737	wee
FBgn0011768	Fdh
FBgn0011785	BRWD3
FBgn0013278	Hsp70Bb
FBgn0013279	Hsp70Bc
FBgn0013342	n-syb
FBgn0013343	Syx1A
FBgn0013725	phyl
FBgn0013753	Bgb
FBgn0013759	CASK
FBgn0013813	Dhc98D
FBgn0013948
FBgn0014026	RpL7A
FBgn0014396	tim
FBgn0014859	Hr38
FBgn0015033	Cyp4d8
FBgn0015034	Cyp4e1
FBgn0015229	glec
FBgn0015324	Vha26
FBgn0015541	sda
FBgn0015570	alpha-Est2
FBgn0015589	Apc
FBgn0015600	toc
FBgn0015602	BEAF-32
FBgn0015614	CanB2
FBgn0015622	Cnx99A
FBgn0015949	hrg
FBgn0016061	side
FBgn0016917	Stat92E
FBgn0017558	Pdk
FBgn0017561	Ork1
FBgn0017581	Lk6
FBgn0017590	klg
FBgn0019940	Rh6
FBgn0020236	ATPCL
FBgn0020245
FBgn0020257	ppa
FBgn0020389	Papss
FBgn0020439	fau
FBgn0020611
FBgn0020647	KrT95D
FBgn0020907	Scp2
FBgn0022985	qkr58E-2
FBgn0023083	fray
FBgn0023095	caps
FBgn0023458	Rbcn-3A
FBgn0023479	Tequila
FBgn0023489	Pph13
FBgn0023511	Edem1
FBgn0023524	CG3078
FBgn0023541	Cyp4d14
FBgn0024189	sns
FBgn0024232	gprs
FBgn0024277	trio
FBgn0024555	flfl
FBgn0024698	Cpsf160
FBgn0024754	Flo-1
FBgn0024807	DIP1
FBgn0024943	PIP82
FBgn0025390	Mur2B
FBgn0025454	Cyp6g1
FBgn0025458
FBgn0025633	CG13366
FBgn0025635	CG17829
FBgn0025697	santa-maria
FBgn0025701
FBgn0025712	CG13920
FBgn0025720	Ate1
FBgn0025885	Inos
FBgn0026060	Mipp2
FBgn0026083	tyf
FBgn0026144	CBP
FBgn0026206	mei-P26
FBgn0026268	antdh
FBgn0026314	Ugt35b
FBgn0026370	SRPK
FBgn0026411	Lim1
FBgn0026438	Eaat2
FBgn0026577	CG8677
FBgn0026755	Ugt37b1
FBgn0027339	jim
FBgn0027513	ana2
FBgn0027550	CG6495
FBgn0027575	GABA-B-R2
FBgn0027580	CG1516
FBgn0027596	CG10249
FBgn0027598	cindr
FBgn0027657	glob1
FBgn0027779	VhaSFD
FBgn0027791	O-fut2
FBgn0027865	Tsp96F
FBgn0028408	Drep-2
FBgn0028476	CG15817
FBgn0028482	CG16857
FBgn0028487	f-cup
FBgn0028490	CG31705
FBgn0028572	qtc
FBgn0028646	aralar1
FBgn0028671	Vha100-1
FBgn0028704	Nckx30C
FBgn0028743	CG5036
FBgn0028931	CG16863
FBgn0028985
FBgn0029006	lack
FBgn0029090
FBgn0029506	Tsp42Ee
FBgn0029538
FBgn0029708	CG3556
FBgn0029711	Usf
FBgn0029762	NAAT1
FBgn0029775
FBgn0029804	CG3097
FBgn0029810	CG12239
FBgn0029839	CG4660
FBgn0029843	Nep1
FBgn0029846
FBgn0029851	CG14445
FBgn0029856	CG11700
FBgn0029906	CG4542
FBgn0029969	CG10932
FBgn0029974	dpr14
FBgn0030034	CG10555
FBgn0030182
FBgn0030220
FBgn0030249
FBgn0030261	CG15203
FBgn0030266	CG11122
FBgn0030274	Lint-1
FBgn0030276	Dlic
FBgn0030286	CG1657
FBgn0030299
FBgn0030328	Amun
FBgn0030349	CG10353
FBgn0030412	tomosyn
FBgn0030600	hiw
FBgn0030613	Rab3-GEF
FBgn0030619
FBgn0030636
FBgn0030778	CG4678
FBgn0030810	CG9059
FBgn0030812	CG8949
FBgn0030841	CG8568
FBgn0030926	psh
FBgn0030932	Ggt-1
FBgn0031069	Pmp70
FBgn0031080	CG12655
FBgn0031148	Cbs
FBgn0031266	CG2807
FBgn0031319	CG4896
FBgn0031384	CG4238
FBgn0031558	CG16704
FBgn0031562	CG3604
FBgn0031571	CG3921
FBgn0031632	CG15628
FBgn0031633	CG2976
FBgn0031662	CG3792
FBgn0031695	Cyp4ac3
FBgn0031716	CG14015
FBgn0031734	CG11147
FBgn0031736	CG11030
FBgn0031762	CG9098
FBgn0031765	CG9109
FBgn0031814	retm
FBgn0031850	Tsp
FBgn0031904	CG5149
FBgn0031906	CG5160
FBgn0031940	CG7214
FBgn0032008	CG14277
FBgn0032116	Mco1
FBgn0032143	CG4017
FBgn0032151	nAcRalpha-30D
FBgn0032195	CG4908
FBgn0032208	CG5604
FBgn0032282	CG7299
FBgn0032377	CG14937
FBgn0032429	CG5446
FBgn0032515	loqs
FBgn0032517	CG7099
FBgn0032586	Tpr2
FBgn0032603	CG17928
FBgn0032673	CG7180
FBgn0032753	CG17572
FBgn0032763	CG17568
FBgn0032774	CG17549
FBgn0032782	Rab9
FBgn0032783	CG10237
FBgn0032881	CG9319
FBgn0032897	CG9336
FBgn0032899	CG9338
FBgn0032945	CG8665
FBgn0033052	SCAP
FBgn0033134	Tsp42El
FBgn0033139	Tsp42Er
FBgn0033154	CG1850
FBgn0033196	CG1358
FBgn0033244	CG8726
FBgn0033269
FBgn0033313	Cirl
FBgn0033339	sec31
FBgn0033395	Cyp4p2
FBgn0033403	CG13739
FBgn0033463	CG1513
FBgn0033464	CG1441
FBgn0033494	KCNQ
FBgn0033521	CG12896
FBgn0033538	CG11883
FBgn0033558	CG12344
FBgn0033597	Cpr47Ea
FBgn0033602	Cpr47Ee
FBgn0033603	Cpr47Ef
FBgn0033609	fbl6
FBgn0033636	tou
FBgn0033638	CG9005
FBgn0033650	CG13193
FBgn0033652	ths
FBgn0033728	Cpr49Ae
FBgn0033775	Cyp9h1
FBgn0033807	AQP
FBgn0033872	CG6329
FBgn0033876	Syngr
FBgn0033921	tej
FBgn0033925	CG8617
FBgn0033929	Tfb1
FBgn0033935	Sin1
FBgn0033958	CG12858
FBgn0033968	CG10200
FBgn0034071	CG8405
FBgn0034072	Dg
FBgn0034075	Asph
FBgn0034083	lbk
FBgn0034145	CG5065
FBgn0034155	unc-104
FBgn0034184	CG9646
FBgn0034240	MESR4
FBgn0034265	Snx16
FBgn0034270	CG6401
FBgn0034390	CG15093
FBgn0034399	CG15083
FBgn0034406	Jheh3
FBgn0034412
FBgn0034420	CG10737
FBgn0034468	Obp56a
FBgn0034470	Obp56d
FBgn0034471	Obp56e
FBgn0034474	Obp56g
FBgn0034485	CG11099
FBgn0034493	CG8908
FBgn0034500	CG11200
FBgn0034567	CG15651
FBgn0034569	dgt3
FBgn0034691	synj
FBgn0034789	PIP5K59B
FBgn0034897	Sesn
FBgn0034903	CG9850
FBgn0034911	CG5549
FBgn0034978	CG3257
FBgn0035010	CG13579
FBgn0035073	CG16896
FBgn0035171	CG12502
FBgn0035179	CG12038
FBgn0035181	CG9205
FBgn0035231	Cct2
FBgn0035237	CG13917
FBgn0035246	CG13928
FBgn0035253	CG7971
FBgn0035260	CG7991
FBgn0035298	CG1140
FBgn0035376
FBgn0035378
FBgn0035434	Drsl5
FBgn0035500
FBgn0035505	Teh2
FBgn0035523	CG1311
FBgn0035533	Cip4
FBgn0035546	CG11345
FBgn0035575	CG7509
FBgn0035649	CG10483
FBgn0035676	CG6619
FBgn0035720	CG10077
FBgn0035725	Mis12
FBgn0035845	CG13675
FBgn0035873	CG13670
FBgn0035879	GAPcenA
FBgn0035936	Tsp66E
FBgn0035966
FBgn0036043	CG8177
FBgn0036180	CG6091
FBgn0036183	CG6083
FBgn0036186	CG6071
FBgn0036208	CG10361
FBgn0036211	CG5946
FBgn0036225	CG5883
FBgn0036260	Rh7
FBgn0036273	CG10426
FBgn0036290	CG10638
FBgn0036319	Ent3
FBgn0036448	mop
FBgn0036461	CG10006
FBgn0036544	sff
FBgn0036556	CG5830
FBgn0036589	CG13067
FBgn0036660	CG13025
FBgn0036710	CG6479
FBgn0036789	AlCR2
FBgn0036816	Indy
FBgn0036837	CG18135
FBgn0036879	Cpr76Bb
FBgn0036888	CG9330
FBgn0036890	CG9368
FBgn0036900	CG8765
FBgn0036935	CG14186
FBgn0036980	RhoBTB
FBgn0036985	zye
FBgn0037015	cmpy
FBgn0037025	Spc105R
FBgn0037130	Syn1
FBgn0037146	CG7470
FBgn0037162	CG11449
FBgn0037164	CG11438
FBgn0037166	CG11426
FBgn0037185	CG11367
FBgn0037262	MED31
FBgn0037313	CG1161
FBgn0037326	CG14669
FBgn0037375	kat-60L1
FBgn0037383	CG2023
FBgn0037466	CG1965
FBgn0037472	CG10098
FBgn0037518	CG2641
FBgn0037521	CG2993
FBgn0037551	Gie
FBgn0037556	CG9636
FBgn0037606	CG8032
FBgn0037697	GstZ2
FBgn0037715	CG9399
FBgn0037734	trbd
FBgn0037736	CG12950
FBgn0037749	CG9471
FBgn0037831	Cap-H2
FBgn0037847	SelR
FBgn0037873	SdhC
FBgn0037912	sea
FBgn0037935	CG6834
FBgn0037941	CG12594
FBgn0037973	CG18547
FBgn0038002	CG12256
FBgn0038052	CG5538
FBgn0038084	beat-Vc
FBgn0038098	CG7381
FBgn0038100	Paip2
FBgn0038115	CG7966
FBgn0038130	CG8630
FBgn0038147	CCHa2
FBgn0038151	yellow-e2
FBgn0038156	CG14372
FBgn0038168	omd
FBgn0038173	Adgf-C
FBgn0038257	smp-30
FBgn0038261	CG14856
FBgn0038282	dpr9
FBgn0038354	CG5404
FBgn0038419	CG14879
FBgn0038424	CG17565
FBgn0038545	CG7713
FBgn0038588	CG7156
FBgn0038693	unc79
FBgn0038816	Lrrk
FBgn0038819	Cpr92F
FBgn0038828	CG17270
FBgn0038877	CG3308
FBgn0038880	SIFR
FBgn0038916	dnd
FBgn0038921	CG6332
FBgn0038926	CG13409
FBgn0039000	CG6954
FBgn0039038	CG6688
FBgn0039084	CG10175
FBgn0039109	CG10365
FBgn0039225	Ets96B
FBgn0039229	Saf-B
FBgn0039325	CG10560
FBgn0039430	CG5455
FBgn0039464	CG6330
FBgn0039584	beat-VI
FBgn0039590	CG10011
FBgn0039647	CG14509
FBgn0039656	CG11951
FBgn0039683	dmrt99B
FBgn0039719	CG15515
FBgn0039808	CG12071
FBgn0039816	CG11317
FBgn0039817	CG15553
FBgn0039827	CG1544
FBgn0039831	CG12054
FBgn0039861	pasha
FBgn0039862	kek6
FBgn0039932	fuss
FBgn0040056	CG17698
FBgn0040334	Tsp3A
FBgn0040390
FBgn0040551	CG11686
FBgn0040553	CG14374
FBgn0040726	dpr
FBgn0040752	Prosap
FBgn0040775	CG12158
FBgn0040900	CG17777
FBgn0041180	Tep4
FBgn0041229	Gr93a
FBgn0041342	Cct1
FBgn0041711	yellow-e
FBgn0041723	rho-5
FBgn0042085	Bap170
FBgn0043005	prt
FBgn0043362	bchs
FBgn0043903	dome
FBgn0045470	Gr93b
FBgn0046301	CG7148
FBgn0046704	Liprin-alpha
FBgn0050000	GstT1
FBgn0050089	CG30089
FBgn0050263	CG30263
FBgn0050295	Ipk1
FBgn0050389	CG30389
FBgn0050420
FBgn0050497	CG30497
FBgn0051036	CG31036
FBgn0051057	tau
FBgn0051217	modSP
FBgn0051224	CG31224
FBgn0051313	CG31313
FBgn0051370	CG31370
FBgn0051390	MED7
FBgn0051431	CG31431
FBgn0051436	CG31436
FBgn0051534
FBgn0051664	CG31664
FBgn0051665	wry
FBgn0051708	CG31708
FBgn0051717	CG31717
FBgn0052000	CG32000
FBgn0052187	CG32187
FBgn0052191	CG32191
FBgn0052206	CG32206
FBgn0052282	Drsl4
FBgn0052397
FBgn0052406	CG32406
FBgn0052432	CG32432
FBgn0052451	SPoCk
FBgn0052486	CG32486
FBgn0052582	CG32582
FBgn0052600	dpr8
FBgn0052676	CG32676
FBgn0052699	CG32699
FBgn0052750	CG32750
FBgn0052772	CG32772
FBgn0052830
FBgn0053080	CG33080
FBgn0053100	4EHP
FBgn0053147	Hs3st-A
FBgn0053208	Mical
FBgn0053294	CR33294
FBgn0053512	dpr4
FBgn0053516	dpr3
FBgn0053517	Dop2R
FBgn0053988	CG33988
FBgn0063495	GstE5
FBgn0064766	CG7600
FBgn0064912	CG31178
FBgn0082582	tmod
FBgn0085194	CG34165
FBgn0085244	CG34215
FBgn0085276	CG34247
FBgn0085335
FBgn0085356	CG34327
FBgn0085359	CG34330
FBgn0085382	CG34353
FBgn0085383	CG34354
FBgn0085385	CG34356
FBgn0085390	Dgk
FBgn0085391	CG34362
FBgn0085396	CG34367
FBgn0085407	Pvf3
FBgn0085408	Shroom
FBgn0085412	CG34383
FBgn0085429
FBgn0085436	Not1
FBgn0085447	sif
FBgn0085450	Snoo
FBgn0085475	CG34446
FBgn0086558	Ubi-p5E
FBgn0086613	Ino80
FBgn0086675	fne
FBgn0086677	jeb
FBgn0086758	chinmo
FBgn0086778	gfA
FBgn0086911
FBgn0087002	Rfabg
FBgn0087007	bbg
FBgn0087008	e(y)3
FBgn0250876	Sema-5c
FBgn0259108	futsch
FBgn0259110	mmd
FBgn0259141
FBgn0259163	CG42268
FBgn0259168	mnb
FBgn0259173	corn
FBgn0259219	CG42319
FBgn0259224	CG42324
FBgn0259229	CG42329
FBgn0259232
FBgn0259240	Ten-a
FBgn0259241	CG42339
FBgn0259246	brp
FBgn0259685	crb
FBgn0259736	CG42390
FBgn0260657	CG42540
FBgn0260660	mp
FBgn0260793	2mit
FBgn0260817	gkt
FBgn0260964	Vmat
FBgn0260966
FBgn0261015	Pif1A
FBgn0261041	stj
FBgn0261065	Cpsf73
FBgn0261244	inaE
FBgn0261258	rgn
FBgn0261259
FBgn0261269	conv
FBgn0261276	opa1-like
FBgn0261362	proPO-A1
FBgn0261385	scra
FBgn0261388
FBgn0261397	didum
FBgn0261546
FBgn0261549	rdgA
FBgn0261551	CG42669
FBgn0261553	CG42671
FBgn0261564	CG42678
FBgn0261613	Oaz
FBgn0261618	larp
FBgn0261641	CG42724
FBgn0261703	gce
FBgn0261794	kcc
FBgn0261797	Dhc64C
FBgn0261804	CG42750
FBgn0261823	Asx
FBgn0261836	Msp-300
FBgn0261855
FBgn0261859	CG42788
FBgn0261885	osa
FBgn0261922	PI4KIIIalpha
FBgn0261972
FBgn0261985	Ptpmeg
FBgn0262029	d
FBgn0262108	CR42861
FBgn0000042	Act5C
FBgn0000064	Ald
FBgn0000163	baz
FBgn0000181	bic
FBgn0000229	bsk
FBgn0000250	cact
FBgn0000527	e
FBgn0000536	eas
FBgn0000565	Eip71CD
FBgn0000566	Eip55E
FBgn0000592	Est-6
FBgn0000639	Fbp1
FBgn0000640	Fbp2
FBgn0000658	fj
FBgn0000667	Actn
FBgn0001104	Galphai
FBgn0001114	Glt
FBgn0001142	Gs1
FBgn0001224	Hsp23
FBgn0001225	Hsp26
FBgn0001257	ImpL2
FBgn0001941	ifc
FBgn0001989	l(2)35Di
FBgn0002031	l(2)37Cc
FBgn0002036	CG10561
FBgn0002069	Aats-asp
FBgn0002440	l(3)mbn
FBgn0002528	LanB2
FBgn0002562	Lsp1alpha
FBgn0002564	Lsp1gamma
FBgn0002579	RpL36
FBgn0002772	Mlc1
FBgn0002773	Mlc2
FBgn0002778	mnd
FBgn0002780	mod
FBgn0002789	Mp20
FBgn0002930	nec
FBgn0003062	Fib
FBgn0003137	Ppn
FBgn0003149	Prm
FBgn0003162	Pu
FBgn0003248	Rh2
FBgn0003249	Rh3
FBgn0003257	r-l
FBgn0003319	Sb
FBgn0003388	shd
FBgn0003391	shg
FBgn0003392	shi
FBgn0003507	srp
FBgn0003600
FBgn0003721	Tm1
FBgn0003867	tsl
FBgn0003888	betaTub60D
FBgn0003942	RpS27A
FBgn0003943	Ubi-p63E
FBgn0004028	wupA
FBgn0004390	RasGAP1
FBgn0004396	CrebA
FBgn0004403	RpS14a
FBgn0004435	Galphaq
FBgn0004569	aos
FBgn0004572
FBgn0004577	Pxd
FBgn0004619	GluRIA
FBgn0004623	Gbeta76C
FBgn0004638	drk
FBgn0004648	svr
FBgn0004687	Mlc-c
FBgn0004784	inaC
FBgn0004876	cdi
FBgn0004896	fd59A
FBgn0004926	eIF-2beta
FBgn0005561	sv
FBgn0005660	Ets21C
FBgn0010044	GstD8
FBgn0010198	RpS15Aa
FBgn0010222	Nmdmc
FBgn0010235	Klc
FBgn0010247	Parp
FBgn0010288	Uch
FBgn0010348	Arf79F
FBgn0010355	Taf1
FBgn0010381	Drs
FBgn0010395	Itgbetanu
FBgn0010411	RpS18
FBgn0010414	SerT
FBgn0010415	Sdc
FBgn0010435	emp
FBgn0010470	Fkbp14
FBgn0010551	l(2)03709
FBgn0010590	Prosbeta1
FBgn0010621	Cct5
FBgn0010651	l(2)08717
FBgn0010660	Nup214
FBgn0010741	l(3)01239
FBgn0010803	Aats-trp
FBgn0011227	ox
FBgn0011274	Dif
FBgn0011279	Obp69a
FBgn0011335	l(3)j2D3
FBgn0011336	OstStt3
FBgn0011455	l(3)neo18
FBgn0011570	cpb
FBgn0011584	Trp1
FBgn0011661	Moe
FBgn0011693	Pdh
FBgn0011726	tsr
FBgn0013325	RpL11
FBgn0013348	TpnC41C
FBgn0013674	mt:CoI
FBgn0013750	Arf51F
FBgn0013770	Cp1
FBgn0013981	His4r
FBgn0013988
FBgn0014006	Pk92B
FBgn0014019	Rh5
FBgn0014184	Oda
FBgn0014380	RhoL
FBgn0015037	Cyp4p1
FBgn0015245	Hsp60
FBgn0015576	alpha-Est8
FBgn0015577	alpha-Est9
FBgn0015663	Dot
FBgn0015776	nrv1
FBgn0015795	Rab7
FBgn0016031	lama
FBgn0016032	lbm
FBgn0016041	Tom40
FBgn0016126	CaMKI
FBgn0016131	Cdk4
FBgn0016672	Ipp
FBgn0016685	Nlp
FBgn0016726	RpL29
FBgn0016794	dos
FBgn0016926	Pino
FBgn0017397
FBgn0017457	U2af38
FBgn0017545	RpS3A
FBgn0017572	Mo25
FBgn0019929	Ser7
FBgn0019947	Psn
FBgn0019948	Phm
FBgn0020255	Ran
FBgn0020270	mre11
FBgn0020279	lig
FBgn0020304	drongo
FBgn0020305	dbe
FBgn0020312	CG4050
FBgn0020414	Idgf3
FBgn0020415	Idgf2
FBgn0020416	Idgf1
FBgn0020510	Abi
FBgn0020621	Pkn
FBgn0020660	eIF-4B
FBgn0020907	Scp2
FBgn0021761	Nup154
FBgn0021765	scu
FBgn0021847	l(2)k14710
FBgn0021856	l(2)k14505
FBgn0022709	Adk1
FBgn0023170	RpL39
FBgn0023213	eIF4G
FBgn0023407	B4
FBgn0023540	CG3630
FBgn0024222	ird5
FBgn0024293	Spn43Ab
FBgn0024733	RpL10
FBgn0025373	Fpps
FBgn0025456	CREG
FBgn0025583	IM2
FBgn0025678	CaBP1
FBgn0025680	cry
FBgn0025683	CG3164
FBgn0025687	LKR
FBgn0025720	Ate1
FBgn0026076	UBL3
FBgn0026079	Nsun2
FBgn0026084	cib
FBgn0026090	CG14812
FBgn0026149	BCL7-like
FBgn0026238	gus
FBgn0026439	Eaat1
FBgn0026567
FBgn0026602	Ady43A
FBgn0026616	alpha-Man-IIb
FBgn0026619	Taz
FBgn0026630	nes
FBgn0026666	l(1)G0136
FBgn0026718	fu12
FBgn0027053	CSN5
FBgn0027085	Aats-leu
FBgn0027095	Manf
FBgn0027109	npf
FBgn0027111	miple
FBgn0027341	Gfat1
FBgn0027356	Amph
FBgn0027493	CG17273
FBgn0027506	EDTP
FBgn0027611	LM408
FBgn0027615	CG6404
FBgn0027619	Adam
FBgn0027780	U26
FBgn0027793	CG14787
FBgn0027930	MP1
FBgn0028380	fal
FBgn0028396	TotA
FBgn0028422	GluRIID
FBgn0028491	CG2930
FBgn0028506	CG4455
FBgn0028523	CG5888
FBgn0028526	CG15293
FBgn0028563	sut1
FBgn0028573	prc
FBgn0028675	Sur
FBgn0028691	Rpn9
FBgn0028697	RpL15
FBgn0028737	Ef1beta
FBgn0028940	Cyp28a5
FBgn0028956	mthl3
FBgn0028984	Spn88Ea
FBgn0029594	CG14806
FBgn0029715	CG11444
FBgn0029719	CG15473
FBgn0029766	CG15784
FBgn0029785	RpL35
FBgn0029798	CG4078
FBgn0029896	CG3168
FBgn0029932	CG4607
FBgn0029936	CG4617
FBgn0029944	Dok
FBgn0029945	CG18155
FBgn0029950	CG9657
FBgn0029990	CG2233
FBgn0029996	Ubc-E2H
FBgn0030013	GIIIspla2
FBgn0030041	CG12116
FBgn0030079
FBgn0030105	CG15369
FBgn0030157	CG1468
FBgn0030158	CG9686
FBgn0030159	CG9689
FBgn0030163	CG1791
FBgn0030164	CG1889
FBgn0030206	CG2889
FBgn0030246	CG1582
FBgn0030262	Vago
FBgn0030329	prtp
FBgn0030334	Karl
FBgn0030348	CG10352
FBgn0030437	hec
FBgn0030452	MFS10
FBgn0030480	Tim9a
FBgn0030482	CG1673
FBgn0030484	GstT4
FBgn0030558	CG1461
FBgn0030706	CG8909
FBgn0030719	eIF5
FBgn0030720	CG8939
FBgn0030740	CG9917
FBgn0030798	CG13003
FBgn0030817	CG4991
FBgn0030828	CG5162
FBgn0030955	CG6891
FBgn0030964	Pvf1
FBgn0030993	Mec2
FBgn0031037	CG14207
FBgn0031052	CG14215
FBgn0031055	et
FBgn0031078	Nup205
FBgn0031145	Ntf-2
FBgn0031183	CG14621
FBgn0031224	CG11454
FBgn0031250	Ent1
FBgn0031253	CG11885
FBgn0031260	Spp
FBgn0031306	CG4577
FBgn0031362
FBgn0031390	tho2
FBgn0031397	CG15385
FBgn0031401	papi
FBgn0031405
FBgn0031417	CG3597
FBgn0031426	CG18641
FBgn0031471	CG3117
FBgn0031515	CG9664
FBgn0031534	Snx1
FBgn0031559	CG3513
FBgn0031563	CG10031
FBgn0031589	CG3714
FBgn0031643	CG3008
FBgn0031645	CG3036
FBgn0031663	CG8891
FBgn0031692	TpnC25D
FBgn0031708	CG7382
FBgn0031726	Cyp6a16
FBgn0031775	CG9150
FBgn0031801	CG9498
FBgn0031805	CG9505
FBgn0031821	KFase
FBgn0031830	CoVb
FBgn0031835	CG11319
FBgn0031837	CG11320
FBgn0031893	CG4495
FBgn0031914	CG5973
FBgn0031935	CG13793
FBgn0031936	CG13794
FBgn0031939	CG13796
FBgn0031948	CG7149
FBgn0031973	Spn28Dc
FBgn0031974	CG12560
FBgn0031993
FBgn0031999	CG8419
FBgn0032015	Ostgamma
FBgn0032019
FBgn0032021	CG7781
FBgn0032022	CG14275
FBgn0032023	CG14274
FBgn0032026	CG7627
FBgn0032079	CG31886
FBgn0032129	jp
FBgn0032136	Apoltp
FBgn0032149	CG4036
FBgn0032167	CG5853
FBgn0032168	CG13126
FBgn0032170	CG4658
FBgn0032172	CG5850
FBgn0032214	CG4968
FBgn0032230	lft
FBgn0032242	CG5355
FBgn0032243	Klp31E
FBgn0032253	CG5322
FBgn0032336	Ast-C
FBgn0032338	CG16854
FBgn0032444	CG5525
FBgn0032479	CG16974
FBgn0032482	Pect
FBgn0032614	CG13284
FBgn0032634	Rpb11
FBgn0032638	CG6639
FBgn0032639	CG18563
FBgn0032684	CG10178
FBgn0032706	Irk3
FBgn0032707	CG10348
FBgn0032719	CG17321
FBgn0032725	Nedd8
FBgn0032773	fon
FBgn0032775	CG17544
FBgn0032818	CG10628
FBgn0032819	CG10463
FBgn0032820	fbp
FBgn0032835	CG16772
FBgn0032836	CG10680
FBgn0032840	sNPF
FBgn0032850	Kua
FBgn0032857	CG10947
FBgn0032879	CG9317
FBgn0032880	CG9318
FBgn0032889	CG9331
FBgn0032915	CG12050
FBgn0032935	CG8678
FBgn0032955	CG2201
FBgn0032973	CG6675
FBgn0032974	CG3651
FBgn0032986	CG3262
FBgn0032988	Tif-IA
FBgn0032997	CG17486
FBgn0033010	Atf6
FBgn0033021	CG10417
FBgn0033079	Fmo-2
FBgn0033131	CR12842
FBgn0033153	Gadd45
FBgn0033212	CG1399
FBgn0033234	CG8791
FBgn0033257	CG8713
FBgn0033344	CG8252
FBgn0033391	CG8026
FBgn0033392	CG8027
FBgn0033428	Updo
FBgn0033438	Mmp2
FBgn0033452
FBgn0033453	CG1667
FBgn0033518	Prx2540-2
FBgn0033544	CG7220
FBgn0033551	CG7222
FBgn0033661	CG13185
FBgn0033679	CG8888
FBgn0033686	Hen1
FBgn0033687	CG8407
FBgn0033691	CG8860
FBgn0033724	CG8501
FBgn0033725	Cpr49Ac
FBgn0033729	Cpr49Af
FBgn0033756	CG17760
FBgn0033760	CG8785
FBgn0033778	CG3790
FBgn0033816	CG4679
FBgn0033817	GstE14
FBgn0033875	CG6357
FBgn0033880	CG6553
FBgn0033884	CG13344
FBgn0033901	O-fut1
FBgn0033963	CG12857
FBgn0033980	Cyp6a20
FBgn0033985	CG10257
FBgn0034029	eIF2B-gamma
FBgn0034075	Asph
FBgn0034179	CG6805
FBgn0034218	CG18467
FBgn0034219	mthl4
FBgn0034223	Tes
FBgn0034328	IM23
FBgn0034329	IM1
FBgn0034392	MFS15
FBgn0034398	CG15098
FBgn0034408	sano
FBgn0034417	CG15117
FBgn0034422	CG7137
FBgn0034430	mip40
FBgn0034451	TBCB
FBgn0034480	CG16898
FBgn0034499	Cpr56F
FBgn0034512	CG18067
FBgn0034532	CG13436
FBgn0034543	CG30152
FBgn0034576	CG9350
FBgn0034603
FBgn0034638	CG10433
FBgn0034641	mahj
FBgn0034645	CG10320
FBgn0034654	CG10306
FBgn0034660	lox2
FBgn0034674	CG9304
FBgn0034734	CG4554
FBgn0034743	RpS16
FBgn0034756	Cyp6d2
FBgn0034761	CG4250
FBgn0034797	nahoda
FBgn0034808	CG9896
FBgn0034860	CG9812
FBgn0034931	CG2812
FBgn0034942	CG13566
FBgn0034943	Fmo-1
FBgn0034967	eIF-5A
FBgn0034986	mRpS17
FBgn0034990	CG11406
FBgn0035039	CG3608
FBgn0035040	CG4741
FBgn0035091	CG3829
FBgn0035092	Nplp1
FBgn0035113	pyx
FBgn0035120	wac
FBgn0035143	Ppm1
FBgn0035173	CG13907
FBgn0035213	CG2199
FBgn0035280	Cpr62Bb
FBgn0035331	MsR1
FBgn0035490	CG1136
FBgn0035496	CG14990
FBgn0035499	Chd64
FBgn0035511	Cpr64Ab
FBgn0035515	CG14997
FBgn0035528	CG15012
FBgn0035539	slow
FBgn0035542	DOR
FBgn0035583	CG13704
FBgn0035592	CG10674
FBgn0035610	Lkr
FBgn0035689	CG7376
FBgn0035692	CG13298
FBgn0035707	CG8368
FBgn0035770	pst
FBgn0035772	Sh3beta
FBgn0035791	CG8539
FBgn0035851	MED24
FBgn0035896	CG6983
FBgn0035917	Zasp66
FBgn0035921	CG13305
FBgn0035943	CG5653
FBgn0035964	Dhpr
FBgn0035968	Slc45-1
FBgn0035999	CG3552
FBgn0036000	CG3434
FBgn0036022	CG8329
FBgn0036030	CG6767
FBgn0036046	Ilp2
FBgn0036058	CG6707
FBgn0036059	nudE
FBgn0036101	NijA
FBgn0036106	CG6409
FBgn0036115
FBgn0036116	CG7888
FBgn0036117	CG6321
FBgn0036144	GlcAT-P
FBgn0036199	Bmcp
FBgn0036289	CG10657
FBgn0036301	CG4069
FBgn0036316	CG10960
FBgn0036323	CG14118
FBgn0036449	bmm
FBgn0036493	CG7255
FBgn0036501	CG7272
FBgn0036560	CG5895
FBgn0036571	CG12272
FBgn0036578
FBgn0036579	CG5027
FBgn0036585	CG13071
FBgn0036599	CG13044
FBgn0036600	CG13043
FBgn0036603	CG13062
FBgn0036656	CG13026
FBgn0036760	CG5567
FBgn0036821	CG3961
FBgn0036875	CG9449
FBgn0036908	CG14103
FBgn0036929	CG7668
FBgn0036975	CG5618
FBgn0036988	CG5262
FBgn0036998	CG5969
FBgn0037016	CG13252
FBgn0037074	CG7324
FBgn0037126	CG14567
FBgn0037150	CG7133
FBgn0037181	CG11370
FBgn0037238	CG1090
FBgn0037248	Spargel
FBgn0037288	CG14661
FBgn0037292	CG2022
FBgn0037328	RpL35A
FBgn0037358	elm
FBgn0037391	CG2017
FBgn0037537	CG2767
FBgn0037549	CG7878
FBgn0037552	CG7800
FBgn0037554	DNApol-iota
FBgn0037592	CG11737
FBgn0037623	CG9801
FBgn0037634	CG8359
FBgn0037680	CG8121
FBgn0037685	Or85f
FBgn0037696	GstZ1
FBgn0037702	CG8176
FBgn0037756	CG8507
FBgn0037788	CG3940
FBgn0037796	CG12814
FBgn0037814	CG6325
FBgn0037818	CG6465
FBgn0037832	Desi
FBgn0037836	CG14692
FBgn0037853	CG14696
FBgn0037874	Tctp
FBgn0037875	CG6672
FBgn0037890	CG17734
FBgn0037891	CG5214
FBgn0037913	fabp
FBgn0037926	Elp1
FBgn0038020	GstD9
FBgn0038034	Cyp9f3Psi
FBgn0038037	Cyp9f2
FBgn0038047	CG5245
FBgn0038053	CG18549
FBgn0038074	CG6188
FBgn0038129	CG8449
FBgn0038140	PK2-R1
FBgn0038180	Cht5
FBgn0038194	Cyp6d5
FBgn0038199	CCHa1
FBgn0038211	CG9649
FBgn0038236	Cyp313a1
FBgn0038246	CG14853
FBgn0038293
FBgn0038294	Mf
FBgn0038299	Spn88Eb
FBgn0038349	CG6045
FBgn0038360	CG9590
FBgn0038363	Acyp2
FBgn0038388	CG4287
FBgn0038395	CG10407
FBgn0038402	Fer2
FBgn0038405	CG8927
FBgn0038420	CG10311
FBgn0038436	Gyc-89Db
FBgn0038438	Der-2
FBgn0038446	CG14903
FBgn0038461	CG3678
FBgn0038462	CG17556
FBgn0038463	CG3534
FBgn0038465	Irc
FBgn0038474	mRpS11
FBgn0038654	CG14298
FBgn0038679	CG6040
FBgn0038721	CG16718
FBgn0038723	CG6195
FBgn0038732	CG11391
FBgn0038799	CG4288
FBgn0038820	CG4000
FBgn0038846	CG5697
FBgn0038849	CG7079
FBgn0038912	CG6656
FBgn0038947	Sar1
FBgn0038951	CG5380
FBgn0038952	CG7069
FBgn0038964	Nop56
FBgn0039017	CG6985
FBgn0039112	CG10219
FBgn0039116	CG10375
FBgn0039182	CG5728
FBgn0039272	CG11836
FBgn0039300	RpS27
FBgn0039301	Nup37
FBgn0039303	CG11857
FBgn0039311	CG10513
FBgn0039316	CG11893
FBgn0039321	CG10550
FBgn0039324	CG10553
FBgn0039341	CG5112
FBgn0039415	CG6142
FBgn0039479	CG14257
FBgn0039481	Cpr97Eb
FBgn0039487	gb
FBgn0039488	CG6066
FBgn0039537	CG5590
FBgn0039593	CG9989
FBgn0039620	CG1443
FBgn0039629	CG11842
FBgn0039644	CG11897
FBgn0039680	Cap-D2
FBgn0039684	Obp99d
FBgn0039690	CG1969
FBgn0039712	CG15514
FBgn0039757	RpS7
FBgn0039774	CDase
FBgn0039790	CG2246
FBgn0039801	Npc2h
FBgn0039805	Cpr100A
FBgn0039858	CycG
FBgn0039869	CG1890
FBgn0039902	CG2177
FBgn0039909	CG1970
FBgn0039915	CG1732
FBgn0039916	CG9935
FBgn0039925	Kif3C
FBgn0039958	CG12567
FBgn0039970	CG17508
FBgn0039993	CG17691
FBgn0039994	CG17082
FBgn0040005	CG17883
FBgn0040007	RpL38
FBgn0040074	retinin
FBgn0040089	meso18E
FBgn0040237	bor
FBgn0040251	Ugt86Di
FBgn0040256	Ugt86Dd
FBgn0040284	SF2
FBgn0040308	Jafrac2
FBgn0040364	CG11378
FBgn0040370	CG13375
FBgn0040373	CG3038
FBgn0040389	mRpL14
FBgn0040505	Alk
FBgn0040532	CG8369
FBgn0040575	CG15922
FBgn0040582	CG5791
FBgn0040653	IM4
FBgn0040732	CG16926
FBgn0040733	CG15068
FBgn0040734	CG15065
FBgn0040735	CG16836
FBgn0040736	IM3
FBgn0040817	CG14132
FBgn0040827	CG13315
FBgn0040985	CG6115
FBgn0041585	olf186-F
FBgn0041710	yellow-f
FBgn0041713	yellow-c
FBgn0042627	v(2)k05816
FBgn0043578	PGRP-SB1
FBgn0043806	CG32032
FBgn0043842	Yeti
FBgn0044011	Spn43Ad
FBgn0044020	Roc2
FBgn0044047	Ilp6
FBgn0044810	TotX
FBgn0045035	tefu
FBgn0045866	bai
FBgn0046214	vig2
FBgn0046763	CG17278
FBgn0047095	pncr004:X
FBgn0047135	CG32276
FBgn0050007	CG30007
FBgn0050011	gem
FBgn0050026	CG30026
FBgn0050035	Tret1-1
FBgn0050050	CG30050
FBgn0050054	CG30054
FBgn0050090	CG30090
FBgn0050151	CG30151
FBgn0050154	CG30154
FBgn0050197	CG30197
FBgn0050285	CG30285
FBgn0050344	CG30344
FBgn0050403	CG30403
FBgn0050499	CG30499
FBgn0051005	qless
FBgn0051028	CG31028
FBgn0051032	CR31032
FBgn0051038	CG31038
FBgn0051092	LpR2
FBgn0051100	CG31100
FBgn0051111	CG31111
FBgn0051150
FBgn0051159	EF-G2
FBgn0051183	CG31183
FBgn0051205	CG31205
FBgn0051272	CG31272
FBgn0051324	CG31324
FBgn0051326	CG31326
FBgn0051360	CG31360
FBgn0051361	dpr17
FBgn0051414	CG31414
FBgn0051460	CG31460
FBgn0051475	CG31475
FBgn0051522	CG31522
FBgn0051523	CG31523
FBgn0051547	CG31547
FBgn0051673	CG31673
FBgn0051676	CG31676
FBgn0051704	CG31704
FBgn0051710	CG31710
FBgn0051715	CG31715
FBgn0051716	Cnot4
FBgn0051719	RluA-1
FBgn0051728	CG31728
FBgn0051769	CG31769
FBgn0051777	CG31777
FBgn0051793	CG31793
FBgn0051955	CG31955
FBgn0051997	CG31997
FBgn0052056	scramb1
FBgn0052066	CG32066
FBgn0052085	CG32085
FBgn0052091	CG32091
FBgn0052111	CG32111
FBgn0052196	CG32196
FBgn0052220	Csas
FBgn0052243	CG32243
FBgn0052344	CG32344
FBgn0052391	CG32391
FBgn0052441	CG32441
FBgn0052446	Atox1
FBgn0052475	mthl8
FBgn0052533	CG32533
FBgn0052582	CG32582
FBgn0052667	CG32667
FBgn0052683	CG32683
FBgn0052944	CG32944
FBgn0053107	CG33107
FBgn0053110	CG33110
FBgn0053126	NLaz
FBgn0053138	AGBE
FBgn0053145	CG33145
FBgn0053170	CG33170
FBgn0053200	ventrally-expressed-protein-D
FBgn0053276	CG33276
FBgn0053296	CG33296
FBgn0053936
FBgn0053970	CG33970
FBgn0053993	CG33993
FBgn0054003	NimB3
FBgn0058045	CG40045
FBgn0058191	CG40191
FBgn0061492	loj
FBgn0062442	CG1458
FBgn0063649	CG6006
FBgn0064225	RpL5
FBgn0066084	RpL41
FBgn0067318
FBgn0067905	IM14
FBgn0069947	CG41087
FBgn0069969	CG40498
FBgn0069977	CG40467
FBgn0082944	snoRNA:Me28S-A2634c
FBgn0082981	snoRNA:Psi28S-2949
FBgn0083120	Uhg8
FBgn0083167	Neb-cGP
FBgn0083972	CG34136
FBgn0085188	CG34159
FBgn0085195	CG34166
FBgn0085201	CG34172
FBgn0085271	CG34242
FBgn0085282	CG34253
FBgn0085435
FBgn0085440	CG34411
FBgn0085446	CG34417
FBgn0085625	CG41343
FBgn0086254	CG6084
FBgn0086348	se
FBgn0086357	Sec61alpha
FBgn0086367	t
FBgn0086532	Spt-I
FBgn0086608	CG34112
FBgn0086613	Ino80
FBgn0086707	ncm
FBgn0086711	mol
FBgn0087012	5-HT2
FBgn0087035	AGO2
FBgn0243513	cnir
FBgn0243514	eater
FBgn0250753	exba
FBgn0250820	meigo
FBgn0250838	CG30415
FBgn0250839	CG2016
FBgn0250869	CG42240
FBgn0259098	CG42246
FBgn0259143	CG42258
FBgn0259152	Clbn
FBgn0259175	ome
FBgn0259212	cno
FBgn0259223	CG42323
FBgn0259243	Pka-R1
FBgn0259245	CG42343
FBgn0259247	laccase2
FBgn0259713	CG42367
FBgn0259876	Cap-G
FBgn0259896	NimC1
FBgn0259918	inaF-B
FBgn0259937	Nop60B
FBgn0259979	CG17337
FBgn0259985	Mppe
FBgn0260026	CG42494
FBgn0260049	flr
FBgn0260474	CG30002
FBgn0260743	CG18347
FBgn0260753	Pdfr
FBgn0260985	RfC4
FBgn0261014	TER94
FBgn0261020	wol
FBgn0261067	LSm1
FBgn0261089	Sytalpha
FBgn0261261	plx
FBgn0261477	slim
FBgn0261508	CG42656
FBgn0261514	NimA
FBgn0261555	CG42673
FBgn0261599	RpS29
FBgn0261671	tweek
FBgn0261701	CG42737
FBgn0261871	dpr2
FBgn0261955	kdn
FBgn0261990	CG42808
FBgn0262033	CR42844
FBgn0262150	CG42876

## Sheet: FruMB female
Genes Induced (non-filled) & Repressed (grey filled) by FruMA Over-expression in Females
FBgn	Gene Symbol
FBgn0000075	amd
FBgn0000079	Amy-p
FBgn0000119	arr
FBgn0000179	bi
FBgn0000256	capu
FBgn0000261	Cat
FBgn0000346	comt
FBgn0000406	Cyt-b5-r
FBgn0000414	Dab
FBgn0000422	Ddc
FBgn0000473	Cyp6a2
FBgn0000489	Pka-C3
FBgn0000497	ds
FBgn0000533	ea
FBgn0000721	for
FBgn0001124	Got1
FBgn0001128	Gpdh
FBgn0001145	Gs2
FBgn0001203
FBgn0001208	Hn
FBgn0001220	Hsc70-5
FBgn0001233	Hsp83
FBgn0001248	Idh
FBgn0001297	kay
FBgn0001301	kel
FBgn0001321	knk
FBgn0001404	egh
FBgn0002466	sti
FBgn0002543	lea
FBgn0002565	Lsp2
FBgn0002567	ltd
FBgn0002707	mei-9
FBgn0002868	MtnA
FBgn0002917	na
FBgn0002937	ninaB
FBgn0002938	ninaC
FBgn0003041	pbl
FBgn0003082	phr
FBgn0003169	put
FBgn0003366	sev
FBgn0003460	so
FBgn0003462	Sod
FBgn0003567	su(Hw)
FBgn0003748	Treh
FBgn0003861	trp
FBgn0003891	tud
FBgn0004047	Yp3
FBgn0004049	yrt
FBgn0004168	5-HT1A
FBgn0004368	Ptp4E
FBgn0004373	fwd
FBgn0004400	rhi
FBgn0004462	Pk17E
FBgn0004551
FBgn0004580	Cbp53E
FBgn0004625
FBgn0004652	fru
FBgn0004875	enc
FBgn0004907	14-3-3zeta
FBgn0005411	U2af50
FBgn0005613	Sox15
FBgn0005614	trpl
FBgn0005626	ple
FBgn0005633	fln
FBgn0005664	Cry
FBgn0010039	GstD3
FBgn0010225	Gel
FBgn0010235	Klc
FBgn0010435	emp
FBgn0010548	Aldh-III
FBgn0010591	Sply
FBgn0010709
FBgn0011225	jar
FBgn0011230	poe
FBgn0011280	Obp19d
FBgn0011290	Taf12
FBgn0011591	fng
FBgn0011722	Tig
FBgn0011768	Fdh
FBgn0011828	Pxn
FBgn0012051	CalpA
FBgn0013733	shot
FBgn0013813	Dhc98D
FBgn0013995	Calx
FBgn0014007	Ptp69D
FBgn0014026	RpL7A
FBgn0014396	tim
FBgn0014469	Cyp4e2
FBgn0015033	Cyp4d8
FBgn0015229	glec
FBgn0015277	Pi3K59F
FBgn0015286	Rala
FBgn0015570	alpha-Est2
FBgn0015614	CanB2
FBgn0015622	Cnx99A
FBgn0015623	Cpr
FBgn0015657
FBgn0015794	Rab18
FBgn0015808	ScpX
FBgn0016059	Sema-1b
FBgn0016061	side
FBgn0016123	Aph-4
FBgn0016650	Lgr1
FBgn0016715	Reg-2
FBgn0016917	Stat92E
FBgn0016984	sktl
FBgn0017482	T3dh
FBgn0017545	RpS3A
FBgn0017561	Ork1
FBgn0017581	Lk6
FBgn0019932	SamDC
FBgn0019940	Rh6
FBgn0020258	ppk
FBgn0020261	pcm
FBgn0020294	ko
FBgn0020370	TppII
FBgn0020389	Papss
FBgn0020503	CLIP-190
FBgn0020521	pio
FBgn0020762	Atet
FBgn0020907	Scp2
FBgn0022085
FBgn0023076	Clk
FBgn0023211	Elongin-C
FBgn0023479	Tequila
FBgn0023489	Pph13
FBgn0023511	Edem1
FBgn0023524	CG3078
FBgn0024150	Ac78C
FBgn0024277	trio
FBgn0024733	RpL10
FBgn0024943	PIP82
FBgn0025454	Cyp6g1
FBgn0025595	AkhR
FBgn0025633	CG13366
FBgn0025697	santa-maria
FBgn0025701
FBgn0025726	unc-13
FBgn0025803
FBgn0025885	Inos
FBgn0026060	Mipp2
FBgn0026083	tyf
FBgn0026148	CG12253
FBgn0026268	antdh
FBgn0026314	Ugt35b
FBgn0026401	Nipped-B
FBgn0026438	Eaat2
FBgn0026592	Fie
FBgn0026620	tacc
FBgn0026721	fat-spondin
FBgn0026755	Ugt37b1
FBgn0027055	CSN3
FBgn0027073	CG4302
FBgn0027084	Aats-lys
FBgn0027087	Aats-his
FBgn0027342	fz4
FBgn0027509	CG7261
FBgn0027561	CG18659
FBgn0027571	CG3523
FBgn0027572	CG5009
FBgn0027580	CG1516
FBgn0027586	CG5867
FBgn0027596	CG10249
FBgn0027600	obst-B
FBgn0027655	htt
FBgn0027657	glob1
FBgn0027779	VhaSFD
FBgn0027791	O-fut2
FBgn0027843	CAH2
FBgn0028425	JhI-21
FBgn0028426	JhI-1
FBgn0028482	CG16857
FBgn0028487	f-cup
FBgn0028490	CG31705
FBgn0028552	gammaSnap
FBgn0028563	sut1
FBgn0028622	qsm
FBgn0028689	Rpn6
FBgn0028703	Nhe3
FBgn0028940	Cyp28a5
FBgn0028985
FBgn0028999	nerfin-1
FBgn0029006	lack
FBgn0029090
FBgn0029711	Usf
FBgn0029762	NAAT1
FBgn0029789	CG3160
FBgn0029804	CG3097
FBgn0029826	CG6041
FBgn0029846
FBgn0029856	CG11700
FBgn0029863	CG3823
FBgn0029969	CG10932
FBgn0030079
FBgn0030261	CG15203
FBgn0030274	Lint-1
FBgn0030309	CG1572
FBgn0030317	CG1561
FBgn0030326	CG2444
FBgn0030349	CG10353
FBgn0030478	CG1640
FBgn0030510	CG12177
FBgn0030555	Fbxl4
FBgn0030569	CG9411
FBgn0030600	hiw
FBgn0030638	CG11655
FBgn0030717	CG8931
FBgn0030778	CG4678
FBgn0030797	CG13004
FBgn0030811
FBgn0030829	CG12998
FBgn0030895	CG7135
FBgn0030926	psh
FBgn0031069	Pmp70
FBgn0031080	CG12655
FBgn0031148	Cbs
FBgn0031161	CG15445
FBgn0031209	Ir21a
FBgn0031313	CG5080
FBgn0031318	CG4887
FBgn0031384	CG4238
FBgn0031390	tho2
FBgn0031466	CG3119
FBgn0031558	CG16704
FBgn0031562	CG3604
FBgn0031566	CG2818
FBgn0031633	CG2976
FBgn0031662	CG3792
FBgn0031695	Cyp4ac3
FBgn0031716	CG14015
FBgn0031762	CG9098
FBgn0031813	CG9527
FBgn0031814	retm
FBgn0031850	Tsp
FBgn0031860	CG11236
FBgn0031865	Nha1
FBgn0031879	uif
FBgn0031904	CG5149
FBgn0031906	CG5160
FBgn0031914	CG5973
FBgn0031926	CG6739
FBgn0031940	CG7214
FBgn0032006	Pvr
FBgn0032008	CG14277
FBgn0032116	Mco1
FBgn0032143	CG4017
FBgn0032151	nAcRalpha-30D
FBgn0032224	Sps2
FBgn0032266	CG18302
FBgn0032377	CG14937
FBgn0032429	CG5446
FBgn0032470	CG5142
FBgn0032474	DnaJ-H
FBgn0032484	kek4
FBgn0032515	loqs
FBgn0032517	CG7099
FBgn0032586	Tpr2
FBgn0032601	yellow-b
FBgn0032603	CG17928
FBgn0032774	CG17549
FBgn0032783	CG10237
FBgn0032785	CG10026
FBgn0032810	CG13077
FBgn0032881	CG9319
FBgn0032897	CG9336
FBgn0032899	CG9338
FBgn0032945	CG8665
FBgn0032979	CG1832
FBgn0033033	scaf
FBgn0033052	SCAP
FBgn0033130	Tsp42Ei
FBgn0033134	Tsp42El
FBgn0033139	Tsp42Er
FBgn0033191	CG1598
FBgn0033215	CG1942
FBgn0033221	CG12825
FBgn0033241	CG2915
FBgn0033244	CG8726
FBgn0033269
FBgn0033274	CG14757
FBgn0033313	Cirl
FBgn0033339	sec31
FBgn0033388	CG8046
FBgn0033395	Cyp4p2
FBgn0033446	CG1648
FBgn0033451	CG1665
FBgn0033463	CG1513
FBgn0033464	CG1441
FBgn0033476	oys
FBgn0033494	KCNQ
FBgn0033504	CAP
FBgn0033521	CG12896
FBgn0033538	CG11883
FBgn0033539	Git
FBgn0033543	CG12338
FBgn0033558	CG12344
FBgn0033574	Spn47C
FBgn0033602	Cpr47Ee
FBgn0033603	Cpr47Ef
FBgn0033636	tou
FBgn0033657	Sln
FBgn0033710	CG17739
FBgn0033728	Cpr49Ae
FBgn0033763	CG8646
FBgn0033775	Cyp9h1
FBgn0033784	CG13322
FBgn0034032	CG8195
FBgn0034071	CG8405
FBgn0034075	Asph
FBgn0034082	CG10734
FBgn0034089
FBgn0034094	Tsf3
FBgn0034155	unc-104
FBgn0034230	CG4853
FBgn0034265	Snx16
FBgn0034270	CG6401
FBgn0034390	CG15093
FBgn0034399	CG15083
FBgn0034406	Jheh3
FBgn0034412
FBgn0034434
FBgn0034443	cer
FBgn0034468	Obp56a
FBgn0034470	Obp56d
FBgn0034471	Obp56e
FBgn0034474	Obp56g
FBgn0034485	CG11099
FBgn0034488	CG11208
FBgn0034493	CG8908
FBgn0034500	CG11200
FBgn0034605	CG15661
FBgn0034716	Oatp58Dc
FBgn0034718	wdp
FBgn0034786	CG13531
FBgn0034885	CG4019
FBgn0034897	Sesn
FBgn0034903	CG9850
FBgn0034911	CG5549
FBgn0034970	yki
FBgn0034989	CG3356
FBgn0035090	CG2736
FBgn0035142	hipk
FBgn0035227	CG12090
FBgn0035229	CG7852
FBgn0035231	Cct2
FBgn0035237	CG13917
FBgn0035290	CG1887
FBgn0035293	CG5687
FBgn0035347	CG33232
FBgn0035375	pgant6
FBgn0035400	CG11537
FBgn0035424	CG11505
FBgn0035470	Ccz1
FBgn0035480	CG14984
FBgn0035505	Teh2
FBgn0035523	CG1311
FBgn0035533	Cip4
FBgn0035546	CG11345
FBgn0035575	CG7509
FBgn0035676	CG6619
FBgn0035713	velo
FBgn0035725	Mis12
FBgn0035766	eco
FBgn0035772	Sh3beta
FBgn0035813	CG8492
FBgn0035815	Snmp2
FBgn0035845	CG13675
FBgn0035907	GstO1
FBgn0035950
FBgn0035976	PGRP-LC
FBgn0036043	CG8177
FBgn0036053	iPLA2-VIA
FBgn0036116	CG7888
FBgn0036180	CG6091
FBgn0036208	CG10361
FBgn0036211	CG5946
FBgn0036224	Rpt4R
FBgn0036225	CG5883
FBgn0036260	Rh7
FBgn0036290	CG10638
FBgn0036299	Tsf2
FBgn0036386	CG8833
FBgn0036461	CG10006
FBgn0036462	mRpL39
FBgn0036544	sff
FBgn0036549	CG10516
FBgn0036577	CG13073
FBgn0036660	CG13025
FBgn0036761	MED19
FBgn0036769	Tsp74F
FBgn0036787	CG4306
FBgn0036837	CG18135
FBgn0036842	CG3797
FBgn0036846	MESR6
FBgn0036882	CG9279
FBgn0036888	CG9330
FBgn0036980	RhoBTB
FBgn0036985	zye
FBgn0037007	CG5059
FBgn0037024	CG4365
FBgn0037044	CG10585
FBgn0037146	CG7470
FBgn0037162	CG11449
FBgn0037163	laza
FBgn0037164	CG11438
FBgn0037165	CG11437
FBgn0037166	CG11426
FBgn0037174	CG14457
FBgn0037186	CG11241
FBgn0037290	CG1124
FBgn0037313	CG1161
FBgn0037443	Dmtn
FBgn0037513	pyd3
FBgn0037518	CG2641
FBgn0037521	CG2993
FBgn0037648	CG11975
FBgn0037655	CG11984
FBgn0037734	trbd
FBgn0037736	CG12950
FBgn0037751	topi
FBgn0037807	CG6293
FBgn0037877	CG6689
FBgn0037906	PGRP-LB
FBgn0037918	CG6791
FBgn0037935	CG6834
FBgn0037970	CG12201
FBgn0037973	CG18547
FBgn0038001	CG17404
FBgn0038002	CG12256
FBgn0038130	CG8630
FBgn0038144	CG8870
FBgn0038151	yellow-e2
FBgn0038156	CG14372
FBgn0038168	omd
FBgn0038170	CG14367
FBgn0038173	Adgf-C
FBgn0038236	Cyp313a1
FBgn0038244	CG7987
FBgn0038257	smp-30
FBgn0038261	CG14856
FBgn0038354	CG5404
FBgn0038407	CG6126
FBgn0038424	CG17565
FBgn0038427	ema
FBgn0038545	CG7713
FBgn0038633
FBgn0038662	Mpc1
FBgn0038862	Ubpy
FBgn0038877	CG3308
FBgn0039084	CG10175
FBgn0039094	CG10184
FBgn0039109	CG10365
FBgn0039158	CG6182
FBgn0039208	Esyt2
FBgn0039260	Smg6
FBgn0039325	CG10560
FBgn0039326	CG10562
FBgn0039430	CG5455
FBgn0039459	IntS12
FBgn0039462	CG14252
FBgn0039483	CG14259
FBgn0039525	CG5646
FBgn0039600	CG1646
FBgn0039636	Atg14
FBgn0039656	CG11951
FBgn0039719	CG15515
FBgn0039728	CG7896
FBgn0039749	CG11498
FBgn0039776	PH4alphaEFB
FBgn0039789	CG9717
FBgn0039827	CG1544
FBgn0039831	CG12054
FBgn0039861	pasha
FBgn0039936	CG11148
FBgn0039970	CG17508
FBgn0040056	CG17698
FBgn0040068	Vav
FBgn0040283	SMC1
FBgn0040334	Tsp3A
FBgn0040553	CG14374
FBgn0040601	CG13643
FBgn0040606	CG6503
FBgn0040658	CG13516
FBgn0040813	Nplp2
FBgn0040900	CG17777
FBgn0041161	blue
FBgn0041180	Tep4
FBgn0041711	yellow-e
FBgn0041789	Pax
FBgn0044452	Atg2
FBgn0045495	Gr28b
FBgn0045761	CHKov1
FBgn0045800	Uhg1
FBgn0046301	CG7148
FBgn0050183	CG30183
FBgn0050263	CG30263
FBgn0050295	Ipk1
FBgn0050296	RIC-3
FBgn0050463	CG30463
FBgn0050495	CG30495
FBgn0050497	CG30497
FBgn0051036	CG31036
FBgn0051057	tau
FBgn0051072	Lerp
FBgn0051200	CG31200
FBgn0051217	modSP
FBgn0051313	CG31313
FBgn0051321	CG31321
FBgn0051363	Jupiter
FBgn0051370	CG31370
FBgn0051374	sals
FBgn0051390	MED7
FBgn0051436	CG31436
FBgn0051441	CG31441
FBgn0051445	CG31445
FBgn0051481	pb
FBgn0051531
FBgn0051534
FBgn0051636	CG31636
FBgn0051664	CG31664
FBgn0051717	CG31717
FBgn0051772
FBgn0051973	Cda5
FBgn0052000	CG32000
FBgn0052155
FBgn0052187	CG32187
FBgn0052191	CG32191
FBgn0052210
FBgn0052282	Drsl4
FBgn0052296	Mrtf
FBgn0052372	ltl
FBgn0052380	SMSr
FBgn0052432	CG32432
FBgn0052451	SPoCk
FBgn0052486	CG32486
FBgn0052521	CG32521
FBgn0052564	CG32564
FBgn0052603	CG32603
FBgn0052626	CG32626
FBgn0052627
FBgn0052666	Drak
FBgn0052677	X11Lbeta
FBgn0052699	CG32699
FBgn0052707	APC4
FBgn0052750	CG32750
FBgn0052755	CG32755
FBgn0053080	CG33080
FBgn0053087	LRP1
FBgn0053100	4EHP
FBgn0053144	CG33144
FBgn0053196	dp
FBgn0053208	Mical
FBgn0053285	CG33285
FBgn0053294	CR33294
FBgn0053460	CG33460
FBgn0053679	CG33679
FBgn0053970	CG33970
FBgn0058006	CG40006
FBgn0058470	CG40470
FBgn0060296	pain
FBgn0061469	Ube3a
FBgn0063495	GstE5
FBgn0065104	snmRNA:158
FBgn0069973	CG40485
FBgn0082582	tmod
FBgn0083956	CG34120
FBgn0085194	CG34165
FBgn0085244	CG34215
FBgn0085356	CG34327
FBgn0085359	CG34330
FBgn0085384	CG34355
FBgn0085396	CG34367
FBgn0085412	CG34383
FBgn0085428	Nox
FBgn0085429
FBgn0085436	Not1
FBgn0085447	sif
FBgn0086558	Ubi-p5E
FBgn0086691	UK114
FBgn0086778	gfA
FBgn0086910
FBgn0086911
FBgn0087002	Rfabg
FBgn0087012	5-HT2
FBgn0250732	gfzf
FBgn0250829
FBgn0259168	mnb
FBgn0259173	corn
FBgn0259175	ome
FBgn0259219	CG42319
FBgn0259220
FBgn0259232
FBgn0259685	crb
FBgn0259736	CG42390
FBgn0260487	CG42534
FBgn0260657	CG42540
FBgn0260660	mp
FBgn0260744	Tango9
FBgn0260817	gkt
FBgn0260963
FBgn0260966
FBgn0261015	Pif1A
FBgn0261041	stj
FBgn0261243	Psa
FBgn0261244	inaE
FBgn0261259
FBgn0261274	Ero1L
FBgn0261283	HLH106
FBgn0261362	proPO-A1
FBgn0261385	scra
FBgn0261387	CG17528
FBgn0261446	CG13377
FBgn0261546
FBgn0261549	rdgA
FBgn0261551	CG42669
FBgn0261564	CG42678
FBgn0261575	tobi
FBgn0261618	larp
FBgn0261797	Dhc64C
FBgn0261836	Msp-300
FBgn0261922	PI4KIIIalpha
FBgn0262116	CG40127
FBgn0000038	nAcRbeta-64B
FBgn0000039	nAcRalpha-96Ab
FBgn0000042	Act5C
FBgn0000046	Act87E
FBgn0000064	Ald
FBgn0000071	Ama
FBgn0000114	aret
FBgn0000117	arm
FBgn0000120	Arr1
FBgn0000153	b
FBgn0000180	bib
FBgn0000181	bic
FBgn0000229	bsk
FBgn0000239	bur
FBgn0000250	cact
FBgn0000253	Cam
FBgn0000289	cg
FBgn0000308	chic
FBgn0000339	cni
FBgn0000409	Cyt-c-p
FBgn0000565	Eip71CD
FBgn0000566	Eip55E
FBgn0000577	en
FBgn0000579	Eno
FBgn0000640	Fbp2
FBgn0000658	fj
FBgn0000667	Actn
FBgn0001104	Galphai
FBgn0001105	Gbeta13F
FBgn0001112	Gld
FBgn0001114	Glt
FBgn0001134	Grd
FBgn0001137	grk
FBgn0001142	Gs1
FBgn0001179	hay
FBgn0001197	His2Av
FBgn0001224	Hsp23
FBgn0001247	Ide
FBgn0001291	Jra
FBgn0001337	Exp6
FBgn0001341	l(1)1Bi
FBgn0001491	l(1)10Bb
FBgn0001987	Gli
FBgn0001989	l(2)35Di
FBgn0002021	l(2)37Bb
FBgn0002022	Catsup
FBgn0002031	l(2)37Cc
FBgn0002069	Aats-asp
FBgn0002183	dre4
FBgn0002413	dco
FBgn0002440	l(3)mbn
FBgn0002562	Lsp1alpha
FBgn0002564	Lsp1gamma
FBgn0002579	RpL36
FBgn0002593	RpLP1
FBgn0002638	Rcc1
FBgn0002772	Mlc1
FBgn0002773	Mlc2
FBgn0002778	mnd
FBgn0002789	Mp20
FBgn0002930	nec
FBgn0003062	Fib
FBgn0003076	Pgm
FBgn0003079	phl
FBgn0003091	Pkc53E
FBgn0003116	pn
FBgn0003137	Ppn
FBgn0003141	pr
FBgn0003162	Pu
FBgn0003178	PyK
FBgn0003249	Rh3
FBgn0003261	Rm62
FBgn0003275	RpII18
FBgn0003319	Sb
FBgn0003346	RanGAP
FBgn0003360	sesB
FBgn0003449	snf
FBgn0003507	srp
FBgn0003514	sqh
FBgn0003515	st
FBgn0003557	Su(dx)
FBgn0003598	Su(var)3-7
FBgn0003651	svp
FBgn0003660	Syb
FBgn0003721	Tm1
FBgn0003888	betaTub60D
FBgn0003891	tud
FBgn0003942	RpS27A
FBgn0004028	wupA
FBgn0004055	uzip
FBgn0004103	Pp1-87B
FBgn0004117	Tm2
FBgn0004118	nAcRbeta-96A
FBgn0004132	boca
FBgn0004145
FBgn0004240	Dpt
FBgn0004363	porin
FBgn0004366
FBgn0004390	RasGAP1
FBgn0004396	CrebA
FBgn0004403	RpS14a
FBgn0004419	me31B
FBgn0004435	Galphaq
FBgn0004463	RpIII128
FBgn0004516	Gad1
FBgn0004556	Dbp73D
FBgn0004572
FBgn0004603
FBgn0004623	Gbeta76C
FBgn0004648	svr
FBgn0004687	Mlc-c
FBgn0004784	inaC
FBgn0004828	His3.3B
FBgn0004865	Eip78C
FBgn0004873
FBgn0004888	Scsalpha
FBgn0004896	fd59A
FBgn0004907	14-3-3zeta
FBgn0004921	Ggamma1
FBgn0004926	eIF-2beta
FBgn0005198	gig
FBgn0005278	Sam-S
FBgn0005561	sv
FBgn0005563
FBgn0005586	Rab3
FBgn0005630	lola
FBgn0005648	Pabp2
FBgn0005660	Ets21C
FBgn0005672	spi
FBgn0010041	GstD5
FBgn0010078	RpL23
FBgn0010100	Acon
FBgn0010197	Gyc32E
FBgn0010198	RpS15Aa
FBgn0010215	alpha-Cat
FBgn0010222	Nmdmc
FBgn0010256
FBgn0010265	RpS13
FBgn0010314	Cks30A
FBgn0010339	128up
FBgn0010341	Cdc42
FBgn0010348	Arf79F
FBgn0010350	CdsA
FBgn0010355	Taf1
FBgn0010379	Akt1
FBgn0010381	Drs
FBgn0010388	Dro
FBgn0010411	RpS18
FBgn0010415	Sdc
FBgn0010424	TpnC73F
FBgn0010426
FBgn0010612	l(2)06225
FBgn0010651	l(2)08717
FBgn0010704	l(2)s5379
FBgn0010774	Ref1
FBgn0010803	Aats-trp
FBgn0010909	msn
FBgn0011016	SsRbeta
FBgn0011217	eff
FBgn0011225	jar
FBgn0011227	ox
FBgn0011241	cbx
FBgn0011274	Dif
FBgn0011288	Snap25
FBgn0011305	Rsf1
FBgn0011335	l(3)j2D3
FBgn0011455	l(3)neo18
FBgn0011570	cpb
FBgn0011571	caz
FBgn0011581	Ms
FBgn0011584	Trp1
FBgn0011606	Klp3A
FBgn0011656	Mef2
FBgn0011660	Pms2
FBgn0011661	Moe
FBgn0011676	Nos
FBgn0011693	Pdh
FBgn0011726	tsr
FBgn0011760	ctp
FBgn0011769	Fdxh
FBgn0011824	CG4038
FBgn0011836	Taf2
FBgn0012344	Dh44
FBgn0013325	RpL11
FBgn0013348	TpnC41C
FBgn0013432	bcn92
FBgn0013433	beat-Ia
FBgn0013467	igl
FBgn0013726	pnut
FBgn0013750	Arf51F
FBgn0013954	FK506-bp2
FBgn0013981	His4r
FBgn0013987	MAPk-Ak2
FBgn0013988
FBgn0013997	Nrx-IV
FBgn0014009	Rab2
FBgn0014019	Rh5
FBgn0014028	SdhB
FBgn0014033	Sr-CI
FBgn0014184	Oda
FBgn0014388	sty
FBgn0014391	sun
FBgn0014857	His3.3A
FBgn0014865	Mtk
FBgn0014877	Roe1
FBgn0014906	Hydr2
FBgn0015000	betaggt-I
FBgn0015014
FBgn0015037	Cyp4p1
FBgn0015218	eIF-4E
FBgn0015245	Hsp60
FBgn0015268	Nap1
FBgn0015269	Nf1
FBgn0015321	UbcD4
FBgn0015379	dod
FBgn0015541	sda
FBgn0015571	alpha-Est3
FBgn0015576	alpha-Est8
FBgn0015663	Dot
FBgn0015776	nrv1
FBgn0015794	Rab18
FBgn0015796
FBgn0015797	Rab6
FBgn0015803	RtGEF
FBgn0015904	ara
FBgn0015907	bl
FBgn0015929	dpa
FBgn0016031	lama
FBgn0016041	Tom40
FBgn0016078	wun
FBgn0016119	ATPsyn-Cf6
FBgn0016126	CaMKI
FBgn0016672	Ipp
FBgn0016685	Nlp
FBgn0016696	Pitslre
FBgn0016726	RpL29
FBgn0016794	dos
FBgn0016926	Pino
FBgn0016978	snRNP-U1-70K
FBgn0016983	smid
FBgn0017397
FBgn0017430	Nelf-E
FBgn0017567	ND23
FBgn0017572	Mo25
FBgn0019624	CoVa
FBgn0019662	qm
FBgn0019925	Surf4
FBgn0019929	Ser7
FBgn0019936	RpS20
FBgn0019948	Phm
FBgn0020238	14-3-3epsilon
FBgn0020255	Ran
FBgn0020270	mre11
FBgn0020279	lig
FBgn0020367
FBgn0020372	TM4SF
FBgn0020414	Idgf3
FBgn0020415	Idgf2
FBgn0020443	Elf
FBgn0020493	Dad
FBgn0020618	Rack1
FBgn0020621	Pkn
FBgn0020623
FBgn0020765	Acp65Aa
FBgn0020766	Aats-phe
FBgn0021764	sdk
FBgn0021765	scu
FBgn0021795	Tapdelta
FBgn0021906	RFeSP
FBgn0021953	Fatp
FBgn0021967	Pdsw
FBgn0022069	Nnp-1
FBgn0022224	ubl
FBgn0022238	lolal
FBgn0022246	Rpp30
FBgn0022355	Tsf1
FBgn0022709	Adk1
FBgn0022724	Taf8
FBgn0022959	yps
FBgn0022986	qkr58E-1
FBgn0023170	RpL39
FBgn0023179	amon
FBgn0023212	Elongin-B
FBgn0023513	CG14803
FBgn0023526	CG2865
FBgn0023529	CG2918
FBgn0023545	CG4406
FBgn0024188	san
FBgn0024196	robl
FBgn0024238	Fim
FBgn0024252
FBgn0024277	trio
FBgn0024290
FBgn0024293	Spn43Ab
FBgn0024321	NK7.1
FBgn0024329	Mekk1
FBgn0024352	Hop
FBgn0024432	Dlc90F
FBgn0024753
FBgn0024811	Crk
FBgn0024944	Oamb
FBgn0024947	NTPase
FBgn0024987	ssx
FBgn0025140	pit
FBgn0025336	CG4882
FBgn0025352	Thiolase
FBgn0025360	Optix
FBgn0025366	Ip259
FBgn0025456	CREG
FBgn0025574	Pli
FBgn0025582	Int6
FBgn0025583	IM2
FBgn0025592	Gyk
FBgn0025633	CG13366
FBgn0025684	MFS18
FBgn0025687	LKR
FBgn0025777	homer
FBgn0025936	Eph
FBgn0026076	UBL3
FBgn0026079	Nsun2
FBgn0026084	cib
FBgn0026089	CG14817
FBgn0026090	CG14812
FBgn0026149	BCL7-like
FBgn0026170
FBgn0026208
FBgn0026250	eIF-1A
FBgn0026317	Tsc1
FBgn0026319	Traf4
FBgn0026374	Rhp
FBgn0026378	Rep
FBgn0026533	Dek
FBgn0026575	hang
FBgn0026602	Ady43A
FBgn0026619	Taz
FBgn0026751	XRCC1
FBgn0026753	Vha13
FBgn0026872	CG14777
FBgn0027052	CHIP
FBgn0027057	CSN1b
FBgn0027066	Eb1
FBgn0027085	Aats-leu
FBgn0027095	Manf
FBgn0027111	miple
FBgn0027338	Kap-alpha3
FBgn0027341	Gfat1
FBgn0027356	Amph
FBgn0027359	Tim8
FBgn0027363	Stam
FBgn0027493	CG17273
FBgn0027515	CG7115
FBgn0027537	Nup93-1
FBgn0027552	CG10863
FBgn0027558	pgant3
FBgn0027567	CG8108
FBgn0027568	Cand1
FBgn0027584	CG4757
FBgn0027587	CG7028
FBgn0027601	pdgy
FBgn0027605	Vps4
FBgn0027619	Adam
FBgn0027620	Acf1
FBgn0027654	jdp
FBgn0027780	U26
FBgn0027793	CG14787
FBgn0027865	Tsp96F
FBgn0027930	MP1
FBgn0027936
FBgn0028325	l(1)G0334
FBgn0028342	l(1)G0230
FBgn0028360	l(1)G0148
FBgn0028369	kirre
FBgn0028396	TotA
FBgn0028428
FBgn0028436	ECSIT
FBgn0028468	rtet
FBgn0028494	CG6424
FBgn0028507	CG3793
FBgn0028523	CG5888
FBgn0028526	CG15293
FBgn0028573	prc
FBgn0028648	mRpL50
FBgn0028663	VhaM9.7-b
FBgn0028697	RpL15
FBgn0028699	Rh50
FBgn0028737	Ef1beta
FBgn0028837	CSN6
FBgn0028856	CG18063
FBgn0028857	CG12448
FBgn0028956	mthl3
FBgn0029105	alpha-catenin-related
FBgn0029113	Uba2
FBgn0029137	Patsas
FBgn0029525	CG18273
FBgn0029676	HIP-R
FBgn0029718	mRpL30
FBgn0029766	CG15784
FBgn0029791	CG4096
FBgn0029801	CG15771
FBgn0029932	CG4607
FBgn0029943	Atg5
FBgn0029996	Ubc-E2H
FBgn0030011	Gbeta5
FBgn0030013	GIIIspla2
FBgn0030037	CG12125
FBgn0030040	CG15347
FBgn0030041	CG12116
FBgn0030049	Trf4-1
FBgn0030060	CG2004
FBgn0030063	CG1789
FBgn0030089	AP-1gamma
FBgn0030157	CG1468
FBgn0030158	CG9686
FBgn0030159	CG9689
FBgn0030163	CG1791
FBgn0030228	BTBD9
FBgn0030241	feo
FBgn0030258	CG1552
FBgn0030270	CG15199
FBgn0030306	Spase25
FBgn0030334	Karl
FBgn0030341	p24-1
FBgn0030407	CG2543
FBgn0030482	CG1673
FBgn0030484	GstT4
FBgn0030584	CG14407
FBgn0030608	Lsd-2
FBgn0030616	RpL37a
FBgn0030648	CG6340
FBgn0030670	Pis
FBgn0030693	CG8974
FBgn0030706	CG8909
FBgn0030717	CG8931
FBgn0030718	CG9172
FBgn0030719	eIF5
FBgn0030720	CG8939
FBgn0030752	CG9947
FBgn0030763	CG9782
FBgn0030786	mRpL22
FBgn0030798	CG13003
FBgn0030801	Rcp
FBgn0030817	CG4991
FBgn0030966	CG7280
FBgn0031021	CG12203
FBgn0031037	CG14207
FBgn0031043	NAA20
FBgn0031044	MKP-4
FBgn0031047	Rcd-1
FBgn0031052	CG14215
FBgn0031107	HERC2
FBgn0031143	CG1532
FBgn0031191	Cp110
FBgn0031195	CG17600
FBgn0031213	galectin
FBgn0031224	CG11454
FBgn0031228	CG11455
FBgn0031232	CG11617
FBgn0031247	CG11562
FBgn0031250	Ent1
FBgn0031253	CG11885
FBgn0031257	CG4133
FBgn0031306	CG4577
FBgn0031322	CG5001
FBgn0031361	CG17652
FBgn0031362
FBgn0031374	CG7337
FBgn0031390	tho2
FBgn0031399	mio
FBgn0031401	papi
FBgn0031405
FBgn0031426	CG18641
FBgn0031434	insv
FBgn0031436	CG3214
FBgn0031437	Arpc5
FBgn0031500	CG17221
FBgn0031518	CG3277
FBgn0031526	CG8838
FBgn0031563	CG10031
FBgn0031589	CG3714
FBgn0031643	CG3008
FBgn0031645	CG3036
FBgn0031663	CG8891
FBgn0031683	CG4230
FBgn0031684	CG8680
FBgn0031692	TpnC25D
FBgn0031697	CG14024
FBgn0031701	TotM
FBgn0031708	CG7382
FBgn0031717	Oscillin
FBgn0031753	CG13999
FBgn0031765	CG9109
FBgn0031771	CG9140
FBgn0031775	CG9150
FBgn0031776	CG13993
FBgn0031816	CG16947
FBgn0031830	CoVb
FBgn0031835	CG11319
FBgn0031855	CG11221
FBgn0031871	CG10158
FBgn0031881	CG3476
FBgn0031882	Rab30
FBgn0031885	Mnn1
FBgn0031893	CG4495
FBgn0031914	CG5973
FBgn0031936	CG13794
FBgn0031939	CG13796
FBgn0031948	CG7149
FBgn0031973	Spn28Dc
FBgn0031999	CG8419
FBgn0032021	CG7781
FBgn0032022	CG14275
FBgn0032023	CG14274
FBgn0032101	CG9586
FBgn0032129	jp
FBgn0032166	CG4619
FBgn0032167	CG5853
FBgn0032168	CG13126
FBgn0032169	CG4709
FBgn0032172	CG5850
FBgn0032178	Spn31A
FBgn0032202	CG18619
FBgn0032230	lft
FBgn0032233	dpr19
FBgn0032236	mRpS7
FBgn0032237
FBgn0032253	CG5322
FBgn0032259	CG6144
FBgn0032264	Lip4
FBgn0032290	CG6443
FBgn0032292	CG6750
FBgn0032336	Ast-C
FBgn0032378	CycY
FBgn0032388	CG6686
FBgn0032401	Plzf
FBgn0032405	CG14946
FBgn0032407	Pex19
FBgn0032422	atilla
FBgn0032444	CG5525
FBgn0032451	spict
FBgn0032472	CG9928
FBgn0032479	CG16974
FBgn0032482	Pect
FBgn0032488	CG16812
FBgn0032509	CG6523
FBgn0032521	CG7110
FBgn0032609	CG13280
FBgn0032614	CG13284
FBgn0032629	beat-IIIc
FBgn0032634	Rpb11
FBgn0032638	CG6639
FBgn0032639	CG18563
FBgn0032640	Sgt
FBgn0032681	CG10283
FBgn0032719	CG17321
FBgn0032720	mRpL13
FBgn0032724	CG10428
FBgn0032797	CG10186
FBgn0032799	CG10166
FBgn0032834	CG13965
FBgn0032835	CG16772
FBgn0032848	nesd
FBgn0032857	CG10947
FBgn0032859	Arpc2
FBgn0032935	CG8678
FBgn0032973	CG6675
FBgn0032979	CG1832
FBgn0032986	CG3262
FBgn0032988	Tif-IA
FBgn0033000	CG14464
FBgn0033021	CG10417
FBgn0033039	Gp210
FBgn0033050	Pngl
FBgn0033059	CG7845
FBgn0033067	CG11211
FBgn0033127	Tsp42Ef
FBgn0033153	Gadd45
FBgn0033186	CG1602
FBgn0033208	mRpL52
FBgn0033212	CG1399
FBgn0033249	CG11191
FBgn0033252	CG12769
FBgn0033257	CG8713
FBgn0033273	CG2183
FBgn0033353	CG13749
FBgn0033358	CG8216
FBgn0033368	CG13743
FBgn0033376	CG8777
FBgn0033389	Rad51C
FBgn0033391	CG8026
FBgn0033392	CG8027
FBgn0033413	prel
FBgn0033428	Updo
FBgn0033438	Mmp2
FBgn0033448	hebe
FBgn0033452
FBgn0033468	CG1418
FBgn0033477
FBgn0033484	CG2269
FBgn0033485	RpLP0-like
FBgn0033518	Prx2540-2
FBgn0033526	Caf1-105
FBgn0033544	CG7220
FBgn0033551	CG7222
FBgn0033570	CG7712
FBgn0033579	CG13229
FBgn0033605	CG9067
FBgn0033629	Tsp47F
FBgn0033631	Sod3
FBgn0033649	pyr
FBgn0033661	CG13185
FBgn0033673	CG8298
FBgn0033679	CG8888
FBgn0033691	CG8860
FBgn0033729	Cpr49Af
FBgn0033734	CG8520
FBgn0033744	Dh44-R2
FBgn0033760	CG8785
FBgn0033762	CG8632
FBgn0033781	CG13319
FBgn0033812	Pex13
FBgn0033816	CG4679
FBgn0033853	CG6145
FBgn0033875	CG6357
FBgn0033876	Syngr
FBgn0033880	CG6553
FBgn0033884	CG13344
FBgn0033932	Dh44-R1
FBgn0033961	CG12859
FBgn0033980	Cyp6a20
FBgn0033985	CG10257
FBgn0034051	Mlf
FBgn0034061	CG8386
FBgn0034075	Asph
FBgn0034091	mrj
FBgn0034113	CG8060
FBgn0034142	CG8306
FBgn0034155	unc-104
FBgn0034166	CG6472
FBgn0034176	ste24a
FBgn0034179	CG6805
FBgn0034181	CG8963
FBgn0034182	CG9640
FBgn0034191	CG6984
FBgn0034219	mthl4
FBgn0034245	CG14482
FBgn0034259	P32
FBgn0034261	HPS4
FBgn0034269	CG6406
FBgn0034282	Mapmodulin
FBgn0034315	CG5721
FBgn0034328	IM23
FBgn0034329	IM1
FBgn0034331	CG15067
FBgn0034345	CG5174
FBgn0034361	mRpS28
FBgn0034362	CG5323
FBgn0034380	CG15087
FBgn0034397	CG15082
FBgn0034398	CG15098
FBgn0034407	DptB
FBgn0034430	mip40
FBgn0034433	endoB
FBgn0034452	Oseg6
FBgn0034454	CG15120
FBgn0034480	CG16898
FBgn0034499	Cpr56F
FBgn0034512	CG18067
FBgn0034521	Mgat1
FBgn0034528	CG11180
FBgn0034540	Lrt
FBgn0034543	CG30152
FBgn0034576	CG9350
FBgn0034583	CG10527
FBgn0034602	Lapsyn
FBgn0034603
FBgn0034626	CG10795
FBgn0034638	CG10433
FBgn0034644	CG10082
FBgn0034645	CG10320
FBgn0034654	CG10306
FBgn0034657	LBR
FBgn0034660	lox2
FBgn0034674	CG9304
FBgn0034689	CG2921
FBgn0034694	CG6613
FBgn0034697	GM130
FBgn0034720	Liprin-gamma
FBgn0034723	CG13506
FBgn0034741	CG4269
FBgn0034756	Cyp6d2
FBgn0034761	CG4250
FBgn0034792	CG3499
FBgn0034803	CG9849
FBgn0034808	CG9896
FBgn0034849	CG3500
FBgn0034858	eIF2B-delta
FBgn0034860	CG9812
FBgn0034876	wmd
FBgn0034883	CG17664
FBgn0034889
FBgn0034914	CG5554
FBgn0034931	CG2812
FBgn0034936	CG2970
FBgn0034943	Fmo-1
FBgn0034958	CG3907
FBgn0034968	RpL12
FBgn0034978	CG3257
FBgn0034986	mRpS17
FBgn0035021	CG4622
FBgn0035023	itp
FBgn0035032	CG4692
FBgn0035040	CG4741
FBgn0035046	NDUFA8
FBgn0035060	Eps-15
FBgn0035088	CG3776
FBgn0035092	Nplp1
FBgn0035165	CG13887
FBgn0035173	CG13907
FBgn0035187	Trh
FBgn0035213	CG2199
FBgn0035254	CG7974
FBgn0035280	Cpr62Bb
FBgn0035289
FBgn0035348	CG16758
FBgn0035370	CG1240
FBgn0035404	CG12079
FBgn0035477	CG14982
FBgn0035481	CG12605
FBgn0035490	CG1136
FBgn0035499	Chd64
FBgn0035542	DOR
FBgn0035558	CG11357
FBgn0035583	CG13704
FBgn0035592	CG10674
FBgn0035600	CG4769
FBgn0035692	CG13298
FBgn0035703	CG8270
FBgn0035707	CG8368
FBgn0035763	CG8602
FBgn0035770	pst
FBgn0035772	Sh3beta
FBgn0035793	CG7546
FBgn0035805	CG7506
FBgn0035827	Srp9
FBgn0035896	CG6983
FBgn0035901	CG6745
FBgn0035906	GstO2
FBgn0035909	ergic53
FBgn0035916	GAPsec
FBgn0035917	Zasp66
FBgn0035921	CG13305
FBgn0035943	CG5653
FBgn0035957	CG5144
FBgn0035982	CG4461
FBgn0035999	CG3552
FBgn0036008	CG3408
FBgn0036015	CG3088
FBgn0036016	CG3306
FBgn0036022	CG8329
FBgn0036030	CG6767
FBgn0036035	CG18178
FBgn0036039	Naa60
FBgn0036099	CG11811
FBgn0036106	CG6409
FBgn0036115
FBgn0036121	CG6310
FBgn0036124	CG7839
FBgn0036134	fd68A
FBgn0036144	GlcAT-P
FBgn0036155	CG6163
FBgn0036210	CG14130
FBgn0036240	CG6928
FBgn0036258	CG5642
FBgn0036286	CG10616
FBgn0036292	CG10646
FBgn0036298	nst
FBgn0036301	CG4069
FBgn0036316	CG10960
FBgn0036319	Ent3
FBgn0036323	CG14118
FBgn0036342	CG11279
FBgn0036433	CG9628
FBgn0036449	bmm
FBgn0036485	FucTA
FBgn0036487	Prp31
FBgn0036509	CG7739
FBgn0036544	sff
FBgn0036546	elgi
FBgn0036564
FBgn0036569	CG5414
FBgn0036579	CG5027
FBgn0036585	CG13071
FBgn0036599	CG13044
FBgn0036603	CG13062
FBgn0036656	CG13026
FBgn0036661	CG9705
FBgn0036728	CG7580
FBgn0036762	CG7430
FBgn0036764	CG5535
FBgn0036773	CG13698
FBgn0036804	Sgf11
FBgn0036806	Cyp12c1
FBgn0036821	CG3961
FBgn0036843	CG6812
FBgn0036844	Mkp3
FBgn0036882	CG9279
FBgn0036896	wnd
FBgn0036908	CG14103
FBgn0036974	eRF1
FBgn0036990	mRpL15
FBgn0036993	CG5910
FBgn0037022	CG11396
FBgn0037070	CG11309
FBgn0037074	CG7324
FBgn0037081	barc
FBgn0037102	CG7172
FBgn0037105	S1P
FBgn0037126	CG14567
FBgn0037138	P5CDh1
FBgn0037181	CG11370
FBgn0037206	CG12768
FBgn0037231	vps24
FBgn0037238	CG1090
FBgn0037248	Spargel
FBgn0037261	CG9775
FBgn0037292	CG2022
FBgn0037327	PEK
FBgn0037330	mRpL44
FBgn0037358	elm
FBgn0037370	CG1236
FBgn0037386	CG1208
FBgn0037387	CG1213
FBgn0037396	CG11459
FBgn0037515	Sp7
FBgn0037533	CD98hc
FBgn0037534	CG2781
FBgn0037537	CG2767
FBgn0037546	CG7918
FBgn0037550	CG9667
FBgn0037648	CG11975
FBgn0037657	hyx
FBgn0037670	CG8436
FBgn0037680	CG8121
FBgn0037686	RpL34b
FBgn0037702	CG8176
FBgn0037717	CG8301
FBgn0037722	CG8319
FBgn0037728	CG16817
FBgn0037735
FBgn0037737	Pnn
FBgn0037777	CG11722
FBgn0037788	CG3940
FBgn0037809	CG12818
FBgn0037818	CG6465
FBgn0037848	Tsp86D
FBgn0037874	Tctp
FBgn0037881	CG10703
FBgn0037890	CG17734
FBgn0037891	CG5214
FBgn0037902	CG5281
FBgn0037913	fabp
FBgn0037976	Tk
FBgn0037998	CG4848
FBgn0038039	CG5196
FBgn0038074	CG6188
FBgn0038115	CG7966
FBgn0038140	PK2-R1
FBgn0038195	CG3061
FBgn0038198	Npc2b
FBgn0038200	CG9920
FBgn0038238	CG14854
FBgn0038246	CG14853
FBgn0038271	CG3731
FBgn0038290	CG6912
FBgn0038291	CG3984
FBgn0038293
FBgn0038294	Mf
FBgn0038299	Spn88Eb
FBgn0038319	mRpL9
FBgn0038343	Trissin
FBgn0038387	blp
FBgn0038388	CG4287
FBgn0038395	CG10407
FBgn0038404	CG8925
FBgn0038420	CG10311
FBgn0038428	CG14894
FBgn0038461	CG3678
FBgn0038464	CG16941
FBgn0038465	Irc
FBgn0038473	Ns1
FBgn0038488	m-cup
FBgn0038498	beat-IIa
FBgn0038515	CG5823
FBgn0038524	sll
FBgn0038540	CG14321
FBgn0038549	CG17802
FBgn0038617	CG12333
FBgn0038641	CG7708
FBgn0038654	CG14298
FBgn0038675	CG6013
FBgn0038720	CG6231
FBgn0038739	CG4686
FBgn0038742	Arc42
FBgn0038799	CG4288
FBgn0038806	CG5412
FBgn0038810	Srp72
FBgn0038820	CG4000
FBgn0038826	Syp
FBgn0038828	CG17270
FBgn0038838	TotB
FBgn0038839	CG10830
FBgn0038840	CG5621
FBgn0038846	CG5697
FBgn0038858	CG5793
FBgn0038874	ETHR
FBgn0038878	CG3301
FBgn0038912	CG6656
FBgn0038925	Cchl
FBgn0038930	CG5778
FBgn0038964	Nop56
FBgn0039004	Nup133
FBgn0039043	CG17121
FBgn0039112	CG10219
FBgn0039116	CG10375
FBgn0039132	AP-1sigma
FBgn0039163	CG5515
FBgn0039182	CG5728
FBgn0039237	CG13640
FBgn0039254	Nmnat
FBgn0039269	veli
FBgn0039274	CG11920
FBgn0039301	Nup37
FBgn0039302	Nup358
FBgn0039303	CG11857
FBgn0039305	CG11858
FBgn0039306	CG11859
FBgn0039311	CG10513
FBgn0039316	CG11893
FBgn0039321	CG10550
FBgn0039324	CG10553
FBgn0039328	CHKov2
FBgn0039349	Ssadh
FBgn0039379	CG5886
FBgn0039381	SppL
FBgn0039404	CG14543
FBgn0039464	CG6330
FBgn0039481	Cpr97Eb
FBgn0039485	CG17189
FBgn0039488	CG6066
FBgn0039528	dsd
FBgn0039537	CG5590
FBgn0039563	CG4951
FBgn0039564	CG5527
FBgn0039593	CG9989
FBgn0039620	CG1443
FBgn0039625	beta4GalNAcTB
FBgn0039666	Diedel
FBgn0039680	Cap-D2
FBgn0039684	Obp99d
FBgn0039689	CG7598
FBgn0039722	capa
FBgn0039734	Tace
FBgn0039735	CG7911
FBgn0039751	CG1983
FBgn0039756	CG9743
FBgn0039790	CG2246
FBgn0039801	Npc2h
FBgn0039805	Cpr100A
FBgn0039828	CG1542
FBgn0039830	CG1746
FBgn0039844	CG1607
FBgn0039857	RpL6
FBgn0039858	CycG
FBgn0039889	CG2219
FBgn0039909	CG1970
FBgn0039911	CG1909
FBgn0039916	CG9935
FBgn0039925	Kif3C
FBgn0039938	Sox102F
FBgn0039943	CG17168
FBgn0039993	CG17691
FBgn0039994	CG17082
FBgn0040005	CG17883
FBgn0040030
FBgn0040066	wds
FBgn0040227	eIF-3p66
FBgn0040237	bor
FBgn0040309	Jafrac1
FBgn0040389	mRpL14
FBgn0040512	zetaCOP
FBgn0040582	CG5791
FBgn0040653	IM4
FBgn0040732	CG16926
FBgn0040734	CG15065
FBgn0040735	CG16836
FBgn0040736	IM3
FBgn0040777	CG14767
FBgn0040817	CG14132
FBgn0040827	CG13315
FBgn0040828	CG13306
FBgn0040985	CG6115
FBgn0041097	robo3
FBgn0041183	Tep1
FBgn0041579	AttC
FBgn0041606
FBgn0041713	yellow-c
FBgn0042111	CG18766
FBgn0042138	CG18815
FBgn0042627	v(2)k05816
FBgn0042650	disco-r
FBgn0043362	bchs
FBgn0043578	PGRP-SB1
FBgn0043806	CG32032
FBgn0043841	vir-1
FBgn0043842	Yeti
FBgn0044047	Ilp6
FBgn0044328	CG32052
FBgn0044812	TotC
FBgn0045038	Proct
FBgn0045073	Stim
FBgn0045477	Gr64c
FBgn0045842	yuri
FBgn0045866	bai
FBgn0046763	CG17278
FBgn0047038	CG6463
FBgn0050026	CG30026
FBgn0050050	CG30050
FBgn0050054	CG30054
FBgn0050118	CG30118
FBgn0050151	CG30151
FBgn0050344	CG30344
FBgn0050349	CG30349
FBgn0050421	CG30421
FBgn0050423	CG30423
FBgn0050428	CG30428
FBgn0050438	CG30438
FBgn0050491	CG30491
FBgn0050497	CG30497
FBgn0051032	CR31032
FBgn0051072	Lerp
FBgn0051092	LpR2
FBgn0051116	ClC-a
FBgn0051122	CG31122
FBgn0051140	CG31140
FBgn0051184	LSm3
FBgn0051229	CG31229
FBgn0051232
FBgn0051324	CG31324
FBgn0051326	CG31326
FBgn0051414	CG31414
FBgn0051450	mRpS18A
FBgn0051522	CG31522
FBgn0051676	CG31676
FBgn0051704	CG31704
FBgn0051708	CG31708
FBgn0051713	Apf
FBgn0051715	CG31715
FBgn0051716	Cnot4
FBgn0051721	Trim9
FBgn0051728	CG31728
FBgn0051739	CG31739
FBgn0051759	CG31759
FBgn0051760	CG31760
FBgn0051769	CG31769
FBgn0051772
FBgn0051777	CG31777
FBgn0051869	CG31869
FBgn0051955	CG31955
FBgn0051961	CG31961
FBgn0052016	CG32016
FBgn0052017	CG32017
FBgn0052038
FBgn0052068	CG32068
FBgn0052069	CG32069
FBgn0052111	CG32111
FBgn0052112	CG32112
FBgn0052190	NUCB1
FBgn0052230	CG32230
FBgn0052278	CG32278
FBgn0052344	CG32344
FBgn0052409	CG32409
FBgn0052441	CG32441
FBgn0052446	Atox1
FBgn0052475	mthl8
FBgn0052476	mthl14
FBgn0052698	CG32698
FBgn0052700	CG32700
FBgn0052758	CG32758
FBgn0052850	CG32850
FBgn0053094	Synd
FBgn0053110	CG33110
FBgn0053129	CG33129
FBgn0053138	AGBE
FBgn0053143	CG33143
FBgn0053145	CG33145
FBgn0053200	ventrally-expressed-protein-D
FBgn0053296	CG33296
FBgn0053531	Ddr
FBgn0053543	CG33543
FBgn0053936
FBgn0053958	CG33958
FBgn0053993	CG33993
FBgn0058191	CG40191
FBgn0058378	CG40378
FBgn0062442	CG1458
FBgn0066084	RpL41
FBgn0066101	LpR1
FBgn0067318
FBgn0067905	IM14
FBgn0069947	CG41087
FBgn0069977	CG40467
FBgn0083123	Uhg5
FBgn0083962	CG34126
FBgn0083963	CG34127
FBgn0083972	CG34136
FBgn0085188	CG34159
FBgn0085215
FBgn0085246	CG34217
FBgn0085375
FBgn0085380	CG34351
FBgn0085400	CG34371
FBgn0085401
FBgn0085408	Shroom
FBgn0085409	CG34380
FBgn0085421	Epac
FBgn0085422	CG34393
FBgn0085425	CG34396
FBgn0085431	CG34402
FBgn0085435
FBgn0085625	CG41343
FBgn0086346	ALiX
FBgn0086348	se
FBgn0086357	Sec61alpha
FBgn0086358	Tab2
FBgn0086361	alph
FBgn0086367	t
FBgn0086370	sra
FBgn0086372	lap
FBgn0086408	stl
FBgn0086441
FBgn0086443	Aats-asn
FBgn0086444	l(2)37Cb
FBgn0086450	su(r)
FBgn0086604	CG12484
FBgn0086613	Ino80
FBgn0086673	CG13272
FBgn0086694	Bre1
FBgn0086707	ncm
FBgn0086783
FBgn0086906	sls
FBgn0087011	CG41520
FBgn0087035	AGO2
FBgn0243512	puc
FBgn0243516	Vrp1
FBgn0243517
FBgn0250753	exba
FBgn0250814	CG4169
FBgn0250820	meigo
FBgn0250823	gish
FBgn0250838	CG30415
FBgn0250839	CG2016
FBgn0250869	CG42240
FBgn0250871	pot
FBgn0259100
FBgn0259142
FBgn0259143	CG42258
FBgn0259145	CG42260
FBgn0259172	rn
FBgn0259175	ome
FBgn0259214	PMCA
FBgn0259231	CCKLR-17D1
FBgn0259241	CG42339
FBgn0259243	Pka-R1
FBgn0259247	laccase2
FBgn0259713	CG42367
FBgn0259749	mmy
FBgn0259876	Cap-G
FBgn0259896	NimC1
FBgn0259918	inaF-B
FBgn0259923	2013-09-04
FBgn0259937	Nop60B
FBgn0259938	cwo
FBgn0259985	Mppe
FBgn0260010	rump
FBgn0260049	flr
FBgn0260387
FBgn0260429	CG42524
FBgn0260439	Pp2A-29B
FBgn0260465
FBgn0260632	dl
FBgn0260635	th
FBgn0260743	CG18347
FBgn0260744	Tango9
FBgn0260749	Utx
FBgn0260763	CG42561
FBgn0260766	CG42564
FBgn0260857	Bet1
FBgn0260858	Ykt6
FBgn0261067	LSm1
FBgn0261276	opa1-like
FBgn0261278	grp
FBgn0261373	CG33228
FBgn0261397	didum
FBgn0261439	SdhA
FBgn0261509	haf
FBgn0261514	NimA
FBgn0261547	Exn
FBgn0261555	CG42673
FBgn0261561	CG42675
FBgn0261573	CoRest
FBgn0261597	RpS26
FBgn0261599	RpS29
FBgn0261609	eIF-2alpha
FBgn0261619
FBgn0261701	CG42737
FBgn0261789	SmD2
FBgn0261793	Trf2
FBgn0261794	kcc
FBgn0261808	cu
FBgn0261925	CG42792
FBgn0261933	SmD1
FBgn0261955	kdn
FBgn0261988	Gprk2
FBgn0261989	CG42807
FBgn0261990	CG42808
FBgn0262117	IntS3

## Sheet: FruMC Female
Genes Induced (non-filled) & Repressed (grey filled) by FruMA Over-expression in Females
FBgn	Gene Symbol
FBgn0000053	ade3
FBgn0000075	amd
FBgn0000079	Amy-p
FBgn0000210	br
FBgn0000241	bw
FBgn0000242
FBgn0000256	capu
FBgn0000261	Cat
FBgn0000289	cg
FBgn0000319	Chc
FBgn0000346	comt
FBgn0000370	crc
FBgn0000414	Dab
FBgn0000416	Sap-r
FBgn0000422	Ddc
FBgn0000439	Dfd
FBgn0000454	Dip-B
FBgn0000473	Cyp6a2
FBgn0000479	dnc
FBgn0000497	ds
FBgn0000504	dsx
FBgn0000533	ea
FBgn0000559	Ef2b
FBgn0000560	eg
FBgn0000721	for
FBgn0001089	Gal
FBgn0001124	Got1
FBgn0001128	Gpdh
FBgn0001208	Hn
FBgn0001220	Hsc70-5
FBgn0001248	Idh
FBgn0001297	kay
FBgn0001301	kel
FBgn0001404	egh
FBgn0002023	Lim3
FBgn0002431	hyd
FBgn0002543	lea
FBgn0002565	Lsp2
FBgn0002567	ltd
FBgn0002719	Men
FBgn0002868	MtnA
FBgn0002917	na
FBgn0002937	ninaB
FBgn0002938	ninaC
FBgn0003041	pbl
FBgn0003053	peb
FBgn0003082	phr
FBgn0003165	pum
FBgn0003169	put
FBgn0003218	rdgB
FBgn0003279	RpL4
FBgn0003308	ry
FBgn0003360	sesB
FBgn0003366	sev
FBgn0003462	Sod
FBgn0003464	sol
FBgn0003502	Btk29A
FBgn0003575	su(s)
FBgn0003748	Treh
FBgn0003861	trp
FBgn0003891	tud
FBgn0003996	w
FBgn0004047	Yp3
FBgn0004049	yrt
FBgn0004050	z
FBgn0004167	kst
FBgn0004237	Hrb87F
FBgn0004373	fwd
FBgn0004387	Klp98A
FBgn0004462	Pk17E
FBgn0004551
FBgn0004580	Cbp53E
FBgn0004587	B52
FBgn0004620	GluRIIA
FBgn0004625
FBgn0004652	fru
FBgn0004782	Ccp84Ab
FBgn0004795	retn
FBgn0004858	elB
FBgn0004860	ph-d
FBgn0004907	14-3-3zeta
FBgn0004914	Hnf4
FBgn0005613	Sox15
FBgn0005614	trpl
FBgn0005626	ple
FBgn0005632	faf
FBgn0005633	fln
FBgn0005664	Cry
FBgn0005695	gcl
FBgn0008651	lbl
FBgn0010051	Itp-r83A
FBgn0010113	hdc
FBgn0010213	Sod2
FBgn0010215	alpha-Cat
FBgn0010225	Gel
FBgn0010235	Klc
FBgn0010407	Ror
FBgn0010435	emp
FBgn0010548	Aldh-III
FBgn0010583	dock
FBgn0010591	Sply
FBgn0010609
FBgn0011217	eff
FBgn0011225	jar
FBgn0011230	poe
FBgn0011280	Obp19d
FBgn0011722	Tig
FBgn0011737	wee
FBgn0011768	Fdh
FBgn0012034	AcCoAS
FBgn0012051	CalpA
FBgn0013278	Hsp70Bb
FBgn0013325	RpL11
FBgn0013733	shot
FBgn0013813	Dhc98D
FBgn0013995	Calx
FBgn0014002	Pdi
FBgn0014026	RpL7A
FBgn0014031	Spat
FBgn0014141	cher
FBgn0014396	tim
FBgn0015277	Pi3K59F
FBgn0015286	Rala
FBgn0015324	Vha26
FBgn0015544	spag
FBgn0015570	alpha-Est2
FBgn0015614	CanB2
FBgn0015622	Cnx99A
FBgn0015623	Cpr
FBgn0015737	Hmu
FBgn0015766	Msr-110
FBgn0015778	rin
FBgn0015806	S6k
FBgn0016013	Faa
FBgn0016059	Sema-1b
FBgn0016061	side
FBgn0016075	vkg
FBgn0016123	Aph-4
FBgn0016687	Nurf-38
FBgn0016715	Reg-2
FBgn0016797	fz2
FBgn0016917	Stat92E
FBgn0016984	sktl
FBgn0017482	T3dh
FBgn0017545	RpS3A
FBgn0017561	Ork1
FBgn0017581	Lk6
FBgn0019886	Letm1
FBgn0019932	SamDC
FBgn0019940	Rh6
FBgn0019952	Orct
FBgn0019960	CG6455
FBgn0020236	ATPCL
FBgn0020245
FBgn0020269	mspo
FBgn0020370	TppII
FBgn0020389	Papss
FBgn0020439	fau
FBgn0020496	CtBP
FBgn0020513	ade5
FBgn0020521	pio
FBgn0020620	RN-tre
FBgn0020907	Scp2
FBgn0020930	Dgkepsilon
FBgn0021953	Fatp
FBgn0021979	l(2)k09913
FBgn0022085
FBgn0022201
FBgn0023081	gek
FBgn0023083	fray
FBgn0023095	caps
FBgn0023172	RhoGEF2
FBgn0023211	Elongin-C
FBgn0023416	Ac3
FBgn0023458	Rbcn-3A
FBgn0023479	Tequila
FBgn0023489	Pph13
FBgn0023511	Edem1
FBgn0023524	CG3078
FBgn0023528	CG2924
FBgn0023549	Mct1
FBgn0024150	Ac78C
FBgn0024232	gprs
FBgn0024248	chico
FBgn0024277	trio
FBgn0024315	Picot
FBgn0024365	CG12773
FBgn0024555	flfl
FBgn0024754	Flo-1
FBgn0024943	PIP82
FBgn0025454	Cyp6g1
FBgn0025469	slv
FBgn0025625	Sik2
FBgn0025628	CG4199
FBgn0025681	CG3558
FBgn0025697	santa-maria
FBgn0025701
FBgn0025803
FBgn0025814	Mgstl
FBgn0025885	Inos
FBgn0026060	Mipp2
FBgn0026083	tyf
FBgn0026189	prominin-like
FBgn0026268	antdh
FBgn0026314	Ugt35b
FBgn0026374	Rhp
FBgn0026428	HDAC6
FBgn0026438	Eaat2
FBgn0026566	CG1307
FBgn0026592	Fie
FBgn0026593	CG5707
FBgn0026620	tacc
FBgn0026634	ldlCp
FBgn0026721	fat-spondin
FBgn0026751	XRCC1
FBgn0026755	Ugt37b1
FBgn0027287	Gmap
FBgn0027513	ana2
FBgn0027546	CG4766
FBgn0027547	CG1927
FBgn0027550	CG6495
FBgn0027561	CG18659
FBgn0027571	CG3523
FBgn0027572	CG5009
FBgn0027580	CG1516
FBgn0027586	CG5867
FBgn0027596	CG10249
FBgn0027598	cindr
FBgn0027600	obst-B
FBgn0027608	CG2082
FBgn0027657	glob1
FBgn0027779	VhaSFD
FBgn0027783	SMC2
FBgn0027791	O-fut2
FBgn0027932	Akap200
FBgn0028373
FBgn0028375	heix
FBgn0028386
FBgn0028407	Drep-3
FBgn0028421	Kap3
FBgn0028476	CG15817
FBgn0028479	Mtpalpha
FBgn0028482	CG16857
FBgn0028487	f-cup
FBgn0028490	CG31705
FBgn0028527	CG18507
FBgn0028671	Vha100-1
FBgn0028689	Rpn6
FBgn0028703	Nhe3
FBgn0028978	trbl
FBgn0028985
FBgn0029167	Hml
FBgn0029176	Ef1gamma
FBgn0029506	Tsp42Ee
FBgn0029711	Usf
FBgn0029737	CG6903
FBgn0029762	NAAT1
FBgn0029768	SPR
FBgn0029771	CG12730
FBgn0029804	CG3097
FBgn0029824	CG3726
FBgn0029825	CG12728
FBgn0029826	CG6041
FBgn0029830	Grip
FBgn0029834	CG5937
FBgn0029835	CG5921
FBgn0029838	CG4666
FBgn0029839	CG4660
FBgn0029843	Nep1
FBgn0029846
FBgn0029849	Efr
FBgn0029856	CG11700
FBgn0029863	CG3823
FBgn0029912	CG4557
FBgn0029936	CG4617
FBgn0029969	CG10932
FBgn0030038	CG1440
FBgn0030151	CG1354
FBgn0030242	sofe
FBgn0030261	CG15203
FBgn0030274	Lint-1
FBgn0030276	Dlic
FBgn0030286	CG1657
FBgn0030309	CG1572
FBgn0030317	CG1561
FBgn0030329	prtp
FBgn0030349	CG10353
FBgn0030478	CG1640
FBgn0030508	CG15760
FBgn0030518	CG11134
FBgn0030519	CG11151
FBgn0030529	Clic
FBgn0030555	Fbxl4
FBgn0030562	CG9400
FBgn0030574	CG9413
FBgn0030600	hiw
FBgn0030613	Rab3-GEF
FBgn0030638	CG11655
FBgn0030749	AnxB11
FBgn0030797	CG13004
FBgn0030809	CG9086
FBgn0030810	CG9059
FBgn0030830	CG5172
FBgn0030890	CG7536
FBgn0030895	CG7135
FBgn0030926	psh
FBgn0030927	CG15046
FBgn0030932	Ggt-1
FBgn0031011	CG8034
FBgn0031061	CG14232
FBgn0031069	Pmp70
FBgn0031092	CG9577
FBgn0031178	CG10918
FBgn0031190	CG12576
FBgn0031238	CG3645
FBgn0031266	CG2807
FBgn0031304	CG4552
FBgn0031313	CG5080
FBgn0031384	CG4238
FBgn0031414	eys
FBgn0031428	CG9886
FBgn0031432	Cyp309a1
FBgn0031474	CG2991
FBgn0031548	CG8852
FBgn0031558	CG16704
FBgn0031562	CG3604
FBgn0031633	CG2976
FBgn0031635	CG15626
FBgn0031662	CG3792
FBgn0031682	CG5828
FBgn0031695	Cyp4ac3
FBgn0031716	CG14015
FBgn0031717	Oscillin
FBgn0031741	CG11034
FBgn0031762	CG9098
FBgn0031799	Pez
FBgn0031813	CG9527
FBgn0031814	retm
FBgn0031815	frj
FBgn0031836	CG11050
FBgn0031850	Tsp
FBgn0031865	Nha1
FBgn0031879	uif
FBgn0031903	Wnt10
FBgn0031904	CG5149
FBgn0031906	CG5160
FBgn0031914	CG5973
FBgn0031940	CG7214
FBgn0031985	mon2
FBgn0032008	CG14277
FBgn0032116	Mco1
FBgn0032143	CG4017
FBgn0032151	nAcRalpha-30D
FBgn0032208	CG5604
FBgn0032237
FBgn0032348	CG4751
FBgn0032402	CG14945
FBgn0032429	CG5446
FBgn0032470	CG5142
FBgn0032474	DnaJ-H
FBgn0032484	kek4
FBgn0032507	CG9377
FBgn0032512	CG9305
FBgn0032515	loqs
FBgn0032517	CG7099
FBgn0032586	Tpr2
FBgn0032601	yellow-b
FBgn0032603	CG17928
FBgn0032668	CG17681
FBgn0032690	CG10333
FBgn0032724	CG10428
FBgn0032753	CG17572
FBgn0032774	CG17549
FBgn0032782	Rab9
FBgn0032783	CG10237
FBgn0032787	CG10195
FBgn0032810	CG13077
FBgn0032873	CG2614
FBgn0032881	CG9319
FBgn0032897	CG9336
FBgn0032899	CG9338
FBgn0032904	Mtp
FBgn0032924	Nbr
FBgn0032945	CG8665
FBgn0032981	CG3635
FBgn0033033	scaf
FBgn0033052	SCAP
FBgn0033109
FBgn0033134	Tsp42El
FBgn0033135	Tsp42En
FBgn0033196	CG1358
FBgn0033221	CG12825
FBgn0033241	CG2915
FBgn0033244	CG8726
FBgn0033246	ACC
FBgn0033269
FBgn0033313	Cirl
FBgn0033321	CG8738
FBgn0033337	CG8272
FBgn0033339	sec31
FBgn0033395	Cyp4p2
FBgn0033402	Myd88
FBgn0033443	CG1698
FBgn0033446	CG1648
FBgn0033451	CG1665
FBgn0033476	oys
FBgn0033494	KCNQ
FBgn0033521	CG12896
FBgn0033538	CG11883
FBgn0033539	Git
FBgn0033558	CG12344
FBgn0033597	Cpr47Ea
FBgn0033602	Cpr47Ee
FBgn0033603	Cpr47Ef
FBgn0033609	fbl6
FBgn0033650	CG13193
FBgn0033710	CG17739
FBgn0033728	Cpr49Ae
FBgn0033775	Cyp9h1
FBgn0033807	AQP
FBgn0033876	Syngr
FBgn0033915	CG8485
FBgn0033916	CG8494
FBgn0033970	CG10205
FBgn0033988	pcs
FBgn0034005	ItgalphaPS4
FBgn0034030	CG8192
FBgn0034071	CG8405
FBgn0034075	Asph
FBgn0034083	lbk
FBgn0034145	CG5065
FBgn0034155	unc-104
FBgn0034265	Snx16
FBgn0034270	CG6401
FBgn0034382	CG18609
FBgn0034390	CG15093
FBgn0034399	CG15083
FBgn0034406	Jheh3
FBgn0034412
FBgn0034434
FBgn0034443	cer
FBgn0034468	Obp56a
FBgn0034470	Obp56d
FBgn0034471	Obp56e
FBgn0034474	Obp56g
FBgn0034485	CG11099
FBgn0034488	CG11208
FBgn0034493	CG8908
FBgn0034500	CG11200
FBgn0034605	CG15661
FBgn0034656	CG17922
FBgn0034718	wdp
FBgn0034789	PIP5K59B
FBgn0034828	CG13545
FBgn0034854	CG3493
FBgn0034885	CG4019
FBgn0034897	Sesn
FBgn0034903	CG9850
FBgn0034970	yki
FBgn0034985	CG3328
FBgn0034989	CG3356
FBgn0035049	Mmp1
FBgn0035132	mthl10
FBgn0035181	CG9205
FBgn0035203	CG9149
FBgn0035227	CG12090
FBgn0035229	CG7852
FBgn0035231	Cct2
FBgn0035237	CG13917
FBgn0035253	CG7971
FBgn0035255	RabX5
FBgn0035298	CG1140
FBgn0035347	CG33232
FBgn0035367
FBgn0035375	pgant6
FBgn0035382	Or63a
FBgn0035400	CG11537
FBgn0035471	Sc2
FBgn0035501	CG1299
FBgn0035518	CG15011
FBgn0035523	CG1311
FBgn0035546	CG11345
FBgn0035575	CG7509
FBgn0035676	CG6619
FBgn0035725	Mis12
FBgn0035769	CTCF
FBgn0035771	sec63
FBgn0035811	CG12262
FBgn0035845	CG13675
FBgn0035873	CG13670
FBgn0035900	ZC3H3
FBgn0035981	CG4452
FBgn0035983	CG4080
FBgn0035995	CG3529
FBgn0036003
FBgn0036043	CG8177
FBgn0036053	iPLA2-VIA
FBgn0036180	CG6091
FBgn0036191	Sug
FBgn0036208	CG10361
FBgn0036211	CG5946
FBgn0036225	CG5883
FBgn0036257	RhoGAP68F
FBgn0036260	Rh7
FBgn0036359	CG14105
FBgn0036461	CG10006
FBgn0036481	CG16959
FBgn0036551	CG17029
FBgn0036552	CG17028
FBgn0036660	CG13025
FBgn0036761	MED19
FBgn0036762	CG7430
FBgn0036769	Tsp74F
FBgn0036787	CG4306
FBgn0036816	Indy
FBgn0036824	CG3902
FBgn0036837	CG18135
FBgn0036843	CG6812
FBgn0036846	MESR6
FBgn0036862	Gbs-76A
FBgn0036879	Cpr76Bb
FBgn0036881	Cpr76Bd
FBgn0036882	CG9279
FBgn0036888	CG9330
FBgn0036891	CG9372
FBgn0036985	zye
FBgn0037007	CG5059
FBgn0037018	CG4042
FBgn0037025	Spc105R
FBgn0037070	CG11309
FBgn0037135	CG7414
FBgn0037146	CG7470
FBgn0037162	CG11449
FBgn0037164	CG11438
FBgn0037165	CG11437
FBgn0037166	CG11426
FBgn0037215	CG12582
FBgn0037290	CG1124
FBgn0037321
FBgn0037433	CG17919
FBgn0037443	Dmtn
FBgn0037518	CG2641
FBgn0037521	CG2993
FBgn0037561	CG9630
FBgn0037565	CG9626
FBgn0037579	CG18193
FBgn0037592	CG11737
FBgn0037606	CG8032
FBgn0037648	CG11975
FBgn0037655	CG11984
FBgn0037672	sage
FBgn0037697	GstZ2
FBgn0037715	CG9399
FBgn0037734	trbd
FBgn0037736	CG12950
FBgn0037749	CG9471
FBgn0037751	topi
FBgn0037873	SdhC
FBgn0037891	CG5214
FBgn0037893
FBgn0037897	CG5270
FBgn0037917	wkd
FBgn0037933	Ho
FBgn0037935	CG6834
FBgn0037973	CG18547
FBgn0037974	CG12224
FBgn0037998	CG4848
FBgn0038002	CG12256
FBgn0038105	yellow-f2
FBgn0038115	CG7966
FBgn0038130	CG8630
FBgn0038143	CG9813
FBgn0038144	CG8870
FBgn0038146	CG9799
FBgn0038147	CCHa2
FBgn0038149	CG9796
FBgn0038151	yellow-e2
FBgn0038156	CG14372
FBgn0038160	CG9759
FBgn0038163	CG10841
FBgn0038165	Task6
FBgn0038166	CG9588
FBgn0038167	lkb1
FBgn0038168	omd
FBgn0038170	CG14367
FBgn0038172	Adgf-D
FBgn0038173	Adgf-C
FBgn0038236	Cyp313a1
FBgn0038250	CG3505
FBgn0038257	smp-30
FBgn0038261	CG14856
FBgn0038337	CG6125
FBgn0038407	CG6126
FBgn0038419	CG14879
FBgn0038490	CG5285
FBgn0038501
FBgn0038532	CG14322
FBgn0038587
FBgn0038601	CG18600
FBgn0038633
FBgn0038693	unc79
FBgn0038803	CG5191
FBgn0038815	CG5466
FBgn0038816	Lrrk
FBgn0038862	Ubpy
FBgn0038877	CG3308
FBgn0038953	CG18596
FBgn0039061
FBgn0039084	CG10175
FBgn0039094	CG10184
FBgn0039109	CG10365
FBgn0039179
FBgn0039180	CG5715
FBgn0039208	Esyt2
FBgn0039224	CG13634
FBgn0039229	Saf-B
FBgn0039244	CG11069
FBgn0039260	Smg6
FBgn0039297	CG11852
FBgn0039325	CG10560
FBgn0039326	CG10562
FBgn0039356	CG5039
FBgn0039430	CG5455
FBgn0039466	CG5521
FBgn0039483	CG14259
FBgn0039529	CG5612
FBgn0039594	CG9990
FBgn0039636	Atg14
FBgn0039637	CG11880
FBgn0039638	dgt6
FBgn0039656	CG11951
FBgn0039668	Trc8
FBgn0039688	Kul
FBgn0039697	CG7834
FBgn0039719	CG15515
FBgn0039728	CG7896
FBgn0039730	CG7903
FBgn0039789	CG9717
FBgn0039817	CG15553
FBgn0039827	CG1544
FBgn0039831	CG12054
FBgn0040056	CG17698
FBgn0040211	hgo
FBgn0040383	CG5254
FBgn0040397	CG3655
FBgn0040553	CG14374
FBgn0040554	CR17025
FBgn0040775	CG12158
FBgn0040813	Nplp2
FBgn0040877	CG12994
FBgn0040900	CG17777
FBgn0041150	hoe1
FBgn0041180	Tep4
FBgn0041184	Socs36E
FBgn0041711	yellow-e
FBgn0042085	Bap170
FBgn0043362	bchs
FBgn0043458	CG12084
FBgn0043841	vir-1
FBgn0044452	Atg2
FBgn0046301	CG7148
FBgn0046793	CG32236
FBgn0050194
FBgn0050263	CG30263
FBgn0050296	RIC-3
FBgn0050359	Mal-A5
FBgn0050389	CG30389
FBgn0050424	CG30424
FBgn0050431	CG30431
FBgn0050497	CG30497
FBgn0051036	CG31036
FBgn0051048
FBgn0051145	CG31145
FBgn0051217	modSP
FBgn0051321	CG31321
FBgn0051390	MED7
FBgn0051431	CG31431
FBgn0051436	CG31436
FBgn0051441	CG31441
FBgn0051445	CG31445
FBgn0051469	CG31469
FBgn0051530
FBgn0051531
FBgn0051534
FBgn0051636	CG31636
FBgn0051664	CG31664
FBgn0051717	CG31717
FBgn0051989	Cap-D3
FBgn0052000	CG32000
FBgn0052187	CG32187
FBgn0052191	CG32191
FBgn0052192	CG32192
FBgn0052333	CG32333
FBgn0052380	SMSr
FBgn0052397
FBgn0052432	CG32432
FBgn0052451	SPoCk
FBgn0052486	CG32486
FBgn0052521	CG32521
FBgn0052532	CG32532
FBgn0052626	CG32626
FBgn0052677	X11Lbeta
FBgn0052699	CG32699
FBgn0052755	CG32755
FBgn0052756	CG32756
FBgn0053080	CG33080
FBgn0053087	LRP1
FBgn0053111	CG33111
FBgn0053113	Rtnl1
FBgn0053139	Ranbp11
FBgn0053181	CG33181
FBgn0053193	sav
FBgn0053196	dp
FBgn0053208	Mical
FBgn0053294	CR33294
FBgn0053513	Nmdar2
FBgn0053679	CG33679
FBgn0053977	CG33977
FBgn0058006	CG40006
FBgn0063495	GstE5
FBgn0064237	Idgf5
FBgn0065058	snoRNA:684
FBgn0067779	dbr
FBgn0069973	CG40485
FBgn0082582	tmod
FBgn0085244	CG34215
FBgn0085276	CG34247
FBgn0085356	CG34327
FBgn0085359	CG34330
FBgn0085369	CG34340
FBgn0085375
FBgn0085384	CG34355
FBgn0085412	CG34383
FBgn0085428	Nox
FBgn0085429
FBgn0085447	sif
FBgn0086558	Ubi-p5E
FBgn0086613	Ino80
FBgn0086685
FBgn0086708	stv
FBgn0086778	gfA
FBgn0086784	stmA
FBgn0086897
FBgn0086910
FBgn0086911
FBgn0087002	Rfabg
FBgn0087007	bbg
FBgn0243486	rdo
FBgn0250785	vari
FBgn0250876	Sema-5c
FBgn0259110	mmd
FBgn0259150	CG42265
FBgn0259163	CG42268
FBgn0259173	corn
FBgn0259219	CG42319
FBgn0259220
FBgn0259221	CG42321
FBgn0259229	CG42329
FBgn0259232
FBgn0259682	Jabba
FBgn0259685	crb
FBgn0259736	CG42390
FBgn0260462	CG12163
FBgn0260486	Ziz
FBgn0260653	serp
FBgn0260660	mp
FBgn0260742	CG12213
FBgn0260745	mfas
FBgn0260817	gkt
FBgn0260936	scny
FBgn0260945	Atg1
FBgn0260963
FBgn0260966
FBgn0261041	stj
FBgn0261243	Psa
FBgn0261244	inaE
FBgn0261259
FBgn0261274	Ero1L
FBgn0261276	opa1-like
FBgn0261283	HLH106
FBgn0261362	proPO-A1
FBgn0261439	SdhA
FBgn0261446	CG13377
FBgn0261461	RhoGAP18B
FBgn0261534	l(2)34Fc
FBgn0261546
FBgn0261549	rdgA
FBgn0261550	CG42668
FBgn0261551	CG42669
FBgn0261553	CG42671
FBgn0261554	CG42672
FBgn0261564	CG42678
FBgn0261565	Lmpt
FBgn0261618	larp
FBgn0261625	CG42708
FBgn0261698	CG42732
FBgn0261788	Ank2
FBgn0261794	kcc
FBgn0261797	Dhc64C
FBgn0261836	Msp-300
FBgn0261859	CG42788
FBgn0261922	PI4KIIIalpha
FBgn0261985	Ptpmeg
FBgn0262029	d
FBgn0262114	RanBPM
FBgn0262116	CG40127
FBgn0000038	nAcRbeta-64B
FBgn0000039	nAcRalpha-96Ab
FBgn0000042	Act5C
FBgn0000064	Ald
FBgn0000114	aret
FBgn0000117	arm
FBgn0000181	bic
FBgn0000229	bsk
FBgn0000233	btd
FBgn0000246	c(3)G
FBgn0000250	cact
FBgn0000273	Pka-C1
FBgn0000289	cg
FBgn0000308	chic
FBgn0000536	eas
FBgn0000541	E(bx)
FBgn0000566	Eip55E
FBgn0000579	Eno
FBgn0000633	fas
FBgn0000640	Fbp2
FBgn0000667	Actn
FBgn0000711	flw
FBgn0001104	Galphai
FBgn0001108	Gl
FBgn0001114	Glt
FBgn0001123	Galphas
FBgn0001142	Gs1
FBgn0001169	H
FBgn0001179	hay
FBgn0001197	His2Av
FBgn0001224	Hsp23
FBgn0001225	Hsp26
FBgn0001226	Hsp27
FBgn0001247	Ide
FBgn0001319	kn
FBgn0001323	knrl
FBgn0001941	ifc
FBgn0001965	Sos
FBgn0001977	CIAPIN1
FBgn0001989	l(2)35Di
FBgn0001995	mRpL4
FBgn0002031	l(2)37Cc
FBgn0002121	l(2)gl
FBgn0002183	dre4
FBgn0002413	dco
FBgn0002440	l(3)mbn
FBgn0002466	sti
FBgn0002521	pho
FBgn0002528	LanB2
FBgn0002562	Lsp1alpha
FBgn0002564	Lsp1gamma
FBgn0002579	RpL36
FBgn0002593	RpLP1
FBgn0002772	Mlc1
FBgn0002773	Mlc2
FBgn0002775	msl-3
FBgn0002789	Mp20
FBgn0002791	mr
FBgn0002917	na
FBgn0002930	nec
FBgn0002941	slou
FBgn0003076	Pgm
FBgn0003091	Pkc53E
FBgn0003137	Ppn
FBgn0003162	Pu
FBgn0003177
FBgn0003178	PyK
FBgn0003249	Rh3
FBgn0003346	RanGAP
FBgn0003360	sesB
FBgn0003423	slgA
FBgn0003447	sn
FBgn0003449	snf
FBgn0003475	spir
FBgn0003507	srp
FBgn0003514	sqh
FBgn0003520	stau
FBgn0003557	Su(dx)
FBgn0003607	Su(var)205
FBgn0003656	sws
FBgn0003721	Tm1
FBgn0003732	Top2
FBgn0003867	tsl
FBgn0003888	betaTub60D
FBgn0003942	RpS27A
FBgn0003943	Ubi-p63E
FBgn0003963	ush
FBgn0004028	wupA
FBgn0004145
FBgn0004366
FBgn0004390	RasGAP1
FBgn0004403	RpS14a
FBgn0004419	me31B
FBgn0004435	Galphaq
FBgn0004516	Gad1
FBgn0004572
FBgn0004577	Pxd
FBgn0004623	Gbeta76C
FBgn0004638	drk
FBgn0004647	N
FBgn0004648	svr
FBgn0004687	Mlc-c
FBgn0004698	mus210
FBgn0004784	inaC
FBgn0004828	His3.3B
FBgn0004841	Takr86C
FBgn0004873
FBgn0004876	cdi
FBgn0004885	tok
FBgn0004903	Rb97D
FBgn0004907	14-3-3zeta
FBgn0004919	gol
FBgn0004921	Ggamma1
FBgn0004926	eIF-2beta
FBgn0005278	Sam-S
FBgn0005561	sv
FBgn0005563
FBgn0005585	Crc
FBgn0005586	Rab3
FBgn0005777	PpD3
FBgn0010014	CanB
FBgn0010044	GstD8
FBgn0010100	Acon
FBgn0010109	dpn
FBgn0010215	alpha-Cat
FBgn0010222	Nmdmc
FBgn0010235	Klc
FBgn0010247	Parp
FBgn0010256
FBgn0010265	RpS13
FBgn0010314	Cks30A
FBgn0010341	Cdc42
FBgn0010348	Arf79F
FBgn0010350	CdsA
FBgn0010355	Taf1
FBgn0010379	Akt1
FBgn0010381	Drs
FBgn0010382	CycE
FBgn0010383	Cyp18a1
FBgn0010415	Sdc
FBgn0010424	TpnC73F
FBgn0010520	Bka
FBgn0010621	Cct5
FBgn0010651	l(2)08717
FBgn0010704	l(2)s5379
FBgn0010803	Aats-trp
FBgn0010808	l(3)03670
FBgn0010825	Gug
FBgn0010909	msn
FBgn0011217	eff
FBgn0011225	jar
FBgn0011227	ox
FBgn0011260	Sema-2a
FBgn0011274	Dif
FBgn0011288	Snap25
FBgn0011305	Rsf1
FBgn0011336	OstStt3
FBgn0011455	l(3)neo18
FBgn0011509	SrpRbeta
FBgn0011570	cpb
FBgn0011571	caz
FBgn0011581	Ms
FBgn0011584	Trp1
FBgn0011655	Med
FBgn0011656	Mef2
FBgn0011661	Moe
FBgn0011676	Nos
FBgn0011693	Pdh
FBgn0011726	tsr
FBgn0011742	Arp2
FBgn0011760	ctp
FBgn0011766	E2f
FBgn0012037	Ance
FBgn0013305	Nmda1
FBgn0013348	TpnC41C
FBgn0013433	beat-Ia
FBgn0013467	igl
FBgn0013548	l(2)dtl
FBgn0013563	Pex1
FBgn0013576	mtd
FBgn0013726	pnut
FBgn0013750	Arf51F
FBgn0013972	Gycalpha99B
FBgn0013973	Gycbeta100B
FBgn0013981	His4r
FBgn0013988
FBgn0014019	Rh5
FBgn0014028	SdhB
FBgn0014033	Sr-CI
FBgn0014184	Oda
FBgn0014388	sty
FBgn0014391	sun
FBgn0015019	Cctgamma
FBgn0015031	cype
FBgn0015037	Cyp4p1
FBgn0015221	Fer2LCH
FBgn0015245	Hsp60
FBgn0015269	Nf1
FBgn0015286	Rala
FBgn0015299	Ssb-c31a
FBgn0015393	hoip
FBgn0015577	alpha-Est9
FBgn0015614	CanB2
FBgn0015776	nrv1
FBgn0015794	Rab18
FBgn0015796
FBgn0015905	ast
FBgn0015907	bl
FBgn0016031	lama
FBgn0016041	Tom40
FBgn0016672	Ipp
FBgn0016685	Nlp
FBgn0016696	Pitslre
FBgn0016700	Rab1
FBgn0016726	RpL29
FBgn0016926	Pino
FBgn0016978	snRNP-U1-70K
FBgn0017397
FBgn0017430	Nelf-E
FBgn0017453
FBgn0017457	U2af38
FBgn0017567	ND23
FBgn0017578	Max
FBgn0017590	klg
FBgn0019643	Dat
FBgn0019936	RpS20
FBgn0019948	Phm
FBgn0020238	14-3-3epsilon
FBgn0020255	Ran
FBgn0020258	ppk
FBgn0020270	mre11
FBgn0020304	drongo
FBgn0020414	Idgf3
FBgn0020415	Idgf2
FBgn0020439	fau
FBgn0020443	Elf
FBgn0020510	Abi
FBgn0020623
FBgn0020765	Acp65Aa
FBgn0020766	Aats-phe
FBgn0020767	Spred
FBgn0020907	Scp2
FBgn0021764	sdk
FBgn0021795	Tapdelta
FBgn0021856	l(2)k14505
FBgn0021875	Zfrp8
FBgn0021953	Fatp
FBgn0021967	Pdsw
FBgn0022268	KdelR
FBgn0022382	Pka-R2
FBgn0022709	Adk1
FBgn0022724	Taf8
FBgn0022774	Oat
FBgn0022984	qkr58E-3
FBgn0023081	gek
FBgn0023170	RpL39
FBgn0023171	rnh1
FBgn0023213	eIF4G
FBgn0023423	slmb
FBgn0023529	CG2918
FBgn0023534	CG17778
FBgn0024222	ird5
FBgn0024238	Fim
FBgn0024273	WASp
FBgn0024352	Hop
FBgn0024728	Slip1
FBgn0024753
FBgn0024804	Dbp80
FBgn0024841	Pcd
FBgn0025140	pit
FBgn0025366	Ip259
FBgn0025456	CREG
FBgn0025458
FBgn0025549	unc-119
FBgn0025574	Pli
FBgn0025582	Int6
FBgn0025583	IM2
FBgn0025633	CG13366
FBgn0025676	CkIIalpha-i3
FBgn0025678	CaBP1
FBgn0025684	MFS18
FBgn0025687	LKR
FBgn0025777	homer
FBgn0025809	Paf-AHalpha
FBgn0025835	CG17707
FBgn0025864	Crag
FBgn0025874	Meics
FBgn0025936	Eph
FBgn0026076	UBL3
FBgn0026080	Tip60
FBgn0026084	cib
FBgn0026090	CG14812
FBgn0026149	BCL7-like
FBgn0026170
FBgn0026250	eIF-1A
FBgn0026262	bip2
FBgn0026313	X11L
FBgn0026375	RhoGAPp190
FBgn0026401	Nipped-B
FBgn0026402	NiPp1
FBgn0026418	Hsc70Cb
FBgn0026439	Eaat1
FBgn0026533	Dek
FBgn0026602	Ady43A
FBgn0026611
FBgn0026619	Taz
FBgn0026630	nes
FBgn0026702	l(1)G0045
FBgn0026749	Yippee
FBgn0026751	XRCC1
FBgn0027052	CHIP
FBgn0027066	Eb1
FBgn0027094	Aats-ala
FBgn0027095	Manf
FBgn0027106	Inx7
FBgn0027111	miple
FBgn0027338	Kap-alpha3
FBgn0027341	Gfat1
FBgn0027356	Amph
FBgn0027363	Stam
FBgn0027567	CG8108
FBgn0027570	Nep2
FBgn0027601	pdgy
FBgn0027615	CG6404
FBgn0027619	Adam
FBgn0027780	U26
FBgn0027864	Ogg1
FBgn0027865	Tsp96F
FBgn0027936
FBgn0027948	msps
FBgn0027951	MTA1-like
FBgn0028274	Ns3
FBgn0028342	l(1)G0230
FBgn0028360	l(1)G0148
FBgn0028371	jbug
FBgn0028396	TotA
FBgn0028422	GluRIID
FBgn0028424	JhI-26
FBgn0028428
FBgn0028468	rtet
FBgn0028494	CG6424
FBgn0028507	CG3793
FBgn0028523	CG5888
FBgn0028573	prc
FBgn0028582	lqf
FBgn0028644	beat-Ic
FBgn0028645	beat-Ib
FBgn0028699	Rh50
FBgn0028700	RfC38
FBgn0028734	Fmr1
FBgn0028737	Ef1beta
FBgn0028743	CG5036
FBgn0028857	CG12448
FBgn0028888	CG4168
FBgn0028956	mthl3
FBgn0028980	tan
FBgn0029088	disp
FBgn0029105	alpha-catenin-related
FBgn0029128	tyn
FBgn0029686	CG2941
FBgn0029687	Vap-33-1
FBgn0029718	mRpL30
FBgn0029766	CG15784
FBgn0029801	CG15771
FBgn0029896	CG3168
FBgn0029903	pod1
FBgn0029911	CG14435
FBgn0029924	CG4586
FBgn0029932	CG4607
FBgn0029936	CG4617
FBgn0029941	CG1677
FBgn0030013	GIIIspla2
FBgn0030089	AP-1gamma
FBgn0030101	CG12118
FBgn0030105	CG15369
FBgn0030141	Gga
FBgn0030158	CG9686
FBgn0030159	CG9689
FBgn0030163	CG1791
FBgn0030164	CG1889
FBgn0030218	CG1628
FBgn0030230	Rph
FBgn0030258	CG1552
FBgn0030341	p24-1
FBgn0030482	CG1673
FBgn0030485	CG1998
FBgn0030529	Clic
FBgn0030574	CG9413
FBgn0030581	CG14408
FBgn0030608	Lsd-2
FBgn0030616	RpL37a
FBgn0030670	Pis
FBgn0030687	CG17209
FBgn0030693	CG8974
FBgn0030703	MSBP
FBgn0030711	Rrp47
FBgn0030717	CG8931
FBgn0030719	eIF5
FBgn0030723	dpr18
FBgn0030734	CG9911
FBgn0030758	CanA-14F
FBgn0030795	ppk28
FBgn0030798	CG13003
FBgn0030800	CG9104
FBgn0030801	Rcp
FBgn0030808	RhoGAP15B
FBgn0030817	CG4991
FBgn0030834	CG8675
FBgn0030915	CG6179
FBgn0030955	CG6891
FBgn0030993	Mec2
FBgn0030997	CG7990
FBgn0031047	Rcd-1
FBgn0031060	CG14231
FBgn0031065	CG14234
FBgn0031115	CG11710
FBgn0031117	GstT3
FBgn0031150	bves
FBgn0031168	CG1722
FBgn0031213	galectin
FBgn0031228	CG11455
FBgn0031233	Tbc1d15-17
FBgn0031250	Ent1
FBgn0031253	CG11885
FBgn0031306	CG4577
FBgn0031309	Tfb4
FBgn0031317	CG5118
FBgn0031319	CG4896
FBgn0031320	CG5126
FBgn0031362
FBgn0031376	Der-1
FBgn0031397	CG15385
FBgn0031401	papi
FBgn0031426	CG18641
FBgn0031515	CG9664
FBgn0031530	pgant2
FBgn0031575	Cep97
FBgn0031589	CG3714
FBgn0031660	mRpL28
FBgn0031692	TpnC25D
FBgn0031701	TotM
FBgn0031725	CG14010
FBgn0031726	Cyp6a16
FBgn0031739	CG14005
FBgn0031775	CG9150
FBgn0031816	CG16947
FBgn0031835	CG11319
FBgn0031885	Mnn1
FBgn0031893	CG4495
FBgn0031912	CG5261
FBgn0031918	CG6055
FBgn0031936	CG13794
FBgn0031939	CG13796
FBgn0031973	Spn28Dc
FBgn0031985	mon2
FBgn0031987	CG12375
FBgn0031999	CG8419
FBgn0032021	CG7781
FBgn0032022	CG14275
FBgn0032023	CG14274
FBgn0032129	jp
FBgn0032135	GlcAT-S
FBgn0032138	CG4364
FBgn0032167	CG5853
FBgn0032172	CG5850
FBgn0032196	CG5708
FBgn0032202	CG18619
FBgn0032210	CYLD
FBgn0032222	CG5037
FBgn0032230	lft
FBgn0032233	dpr19
FBgn0032252	CG6232
FBgn0032253	CG5322
FBgn0032292	CG6750
FBgn0032298	CG6724
FBgn0032336	Ast-C
FBgn0032378	CycY
FBgn0032388	CG6686
FBgn0032390	dgt2
FBgn0032407	Pex19
FBgn0032415	rho-6
FBgn0032465	CG12404
FBgn0032479	CG16974
FBgn0032482	Pect
FBgn0032488	CG16812
FBgn0032506	CG9395
FBgn0032609	CG13280
FBgn0032614	CG13284
FBgn0032629	beat-IIIc
FBgn0032638	CG6639
FBgn0032669	CG15155
FBgn0032704	Jwa
FBgn0032707	CG10348
FBgn0032719	CG17321
FBgn0032775	CG17544
FBgn0032800	CG10137
FBgn0032819	CG10463
FBgn0032820	fbp
FBgn0032840	sNPF
FBgn0032859	Arpc2
FBgn0032889	CG9331
FBgn0032911	tadr
FBgn0032955	CG2201
FBgn0032973	CG6675
FBgn0032986	CG3262
FBgn0032988	Tif-IA
FBgn0033000	CG14464
FBgn0033021	CG10417
FBgn0033050	Pngl
FBgn0033055	tbce
FBgn0033079	Fmo-2
FBgn0033131	CR12842
FBgn0033177	CG11141
FBgn0033185	CG1603
FBgn0033188	Drat
FBgn0033189
FBgn0033195	CG1360
FBgn0033212	CG1399
FBgn0033249	CG11191
FBgn0033250	CG14762
FBgn0033257	CG8713
FBgn0033358	CG8216
FBgn0033359	CG8213
FBgn0033368	CG13743
FBgn0033391	CG8026
FBgn0033392	CG8027
FBgn0033413	prel
FBgn0033422	Or45b
FBgn0033428	Updo
FBgn0033434	CG1902
FBgn0033438	Mmp2
FBgn0033477
FBgn0033484	CG2269
FBgn0033518	Prx2540-2
FBgn0033520	Prx2540-1
FBgn0033544	CG7220
FBgn0033551	CG7222
FBgn0033593	Listericin
FBgn0033633	CG7759
FBgn0033661	CG13185
FBgn0033673	CG8298
FBgn0033679	CG8888
FBgn0033687	CG8407
FBgn0033688	Prp8
FBgn0033699	RpS11
FBgn0033725	Cpr49Ac
FBgn0033729	Cpr49Af
FBgn0033756	CG17760
FBgn0033760	CG8785
FBgn0033762	CG8632
FBgn0033786
FBgn0033813	fsd
FBgn0033875	CG6357
FBgn0033880	CG6553
FBgn0033884	CG13344
FBgn0033934	CG17385
FBgn0033961	CG12859
FBgn0033980	Cyp6a20
FBgn0033985	CG10257
FBgn0034051	Mlf
FBgn0034069	CG8401
FBgn0034070	SP2353
FBgn0034072	Dg
FBgn0034075	Asph
FBgn0034155	unc-104
FBgn0034158	CG5522
FBgn0034166	CG6472
FBgn0034176	ste24a
FBgn0034179	CG6805
FBgn0034181	CG8963
FBgn0034223	Tes
FBgn0034245	CG14482
FBgn0034261	HPS4
FBgn0034271	CG4996
FBgn0034307	CG10914
FBgn0034380	CG15087
FBgn0034408	sano
FBgn0034419	CG15111
FBgn0034430	mip40
FBgn0034451	TBCB
FBgn0034480	CG16898
FBgn0034499	Cpr56F
FBgn0034512	CG18067
FBgn0034527	CG9945
FBgn0034532	CG13436
FBgn0034543	CG30152
FBgn0034570	CG10543
FBgn0034578	CG15653
FBgn0034603
FBgn0034645	CG10320
FBgn0034654	CG10306
FBgn0034657	LBR
FBgn0034660	lox2
FBgn0034674	CG9304
FBgn0034689	CG2921
FBgn0034720	Liprin-gamma
FBgn0034741	CG4269
FBgn0034761	CG4250
FBgn0034763	RYBP
FBgn0034788	CG13532
FBgn0034808	CG9896
FBgn0034859	CG3520
FBgn0034860	CG9812
FBgn0034876	wmd
FBgn0034936	CG2970
FBgn0034938	CG3803
FBgn0034939	thoc5
FBgn0034943	Fmo-1
FBgn0034958	CG3907
FBgn0035040	CG4741
FBgn0035046	NDUFA8
FBgn0035060	Eps-15
FBgn0035092	Nplp1
FBgn0035120	wac
FBgn0035158	CG13895
FBgn0035173	CG13907
FBgn0035280	Cpr62Bb
FBgn0035331	MsR1
FBgn0035370	CG1240
FBgn0035482	CG14985
FBgn0035490	CG1136
FBgn0035495	CG14989
FBgn0035499	Chd64
FBgn0035538	DopEcR
FBgn0035542	DOR
FBgn0035558	CG11357
FBgn0035574	RhoGEF64C
FBgn0035583	CG13704
FBgn0035592	CG10674
FBgn0035601	Uev1A
FBgn0035692	CG13298
FBgn0035760	CG8607
FBgn0035770	pst
FBgn0035772	Sh3beta
FBgn0035782	CG14835
FBgn0035791	CG8539
FBgn0035793	CG7546
FBgn0035815	Snmp2
FBgn0035871	BI-1
FBgn0035872	CG7185
FBgn0035879	GAPcenA
FBgn0035896	CG6983
FBgn0035899
FBgn0035917	Zasp66
FBgn0035936	Tsp66E
FBgn0035943	CG5653
FBgn0035944	CG5021
FBgn0035948	CG5644
FBgn0035999	CG3552
FBgn0036005	pall
FBgn0036016	CG3306
FBgn0036022	CG8329
FBgn0036030	CG6767
FBgn0036035	CG18178
FBgn0036059	nudE
FBgn0036070	CG8072
FBgn0036101	NijA
FBgn0036106	CG6409
FBgn0036111	Aps
FBgn0036115
FBgn0036117	CG6321
FBgn0036125	CG6279
FBgn0036134	fd68A
FBgn0036144	GlcAT-P
FBgn0036193	CG14135
FBgn0036258	CG5642
FBgn0036292	CG10646
FBgn0036301	CG4069
FBgn0036316	CG10960
FBgn0036317	CG10948
FBgn0036342	CG11279
FBgn0036368	CG10738
FBgn0036379
FBgn0036398	upSET
FBgn0036410	CG8100
FBgn0036449	bmm
FBgn0036460	CG5114
FBgn0036486	Msh6
FBgn0036493	CG7255
FBgn0036544	sff
FBgn0036573
FBgn0036585	CG13071
FBgn0036603	CG13062
FBgn0036656	CG13026
FBgn0036679	CG13022
FBgn0036760	CG5567
FBgn0036821	CG3961
FBgn0036844	Mkp3
FBgn0036882	CG9279
FBgn0036897	CG8786
FBgn0036908	CG14103
FBgn0036929	CG7668
FBgn0036932	CG14184
FBgn0036964	CG6480
FBgn0036973	Rbbp5
FBgn0037069	Cpr78Cc
FBgn0037070	CG11309
FBgn0037126	CG14567
FBgn0037138	P5CDh1
FBgn0037142	CG14562
FBgn0037150	CG7133
FBgn0037181	CG11370
FBgn0037199	CG11137
FBgn0037231	vps24
FBgn0037238	CG1090
FBgn0037242	CG9855
FBgn0037248	Spargel
FBgn0037261	CG9775
FBgn0037292	CG2022
FBgn0037324	Orco
FBgn0037332	Hcs
FBgn0037358	elm
FBgn0037391	CG2017
FBgn0037469	Dpck
FBgn0037533	CD98hc
FBgn0037534	CG2781
FBgn0037537	CG2767
FBgn0037549	CG7878
FBgn0037551	Gie
FBgn0037643	skap
FBgn0037657	hyx
FBgn0037696	GstZ1
FBgn0037702	CG8176
FBgn0037728	CG16817
FBgn0037737	Pnn
FBgn0037777	CG11722
FBgn0037788	CG3940
FBgn0037818	CG6465
FBgn0037843	CG4511
FBgn0037881	CG10703
FBgn0037890	CG17734
FBgn0037893
FBgn0037913	fabp
FBgn0037958	CG6962
FBgn0038020	GstD9
FBgn0038047	CG5245
FBgn0038053	CG18549
FBgn0038074	CG6188
FBgn0038087	beat-Va
FBgn0038180	Cht5
FBgn0038181	CG9297
FBgn0038194	Cyp6d5
FBgn0038198	Npc2b
FBgn0038200	CG9920
FBgn0038246	CG14853
FBgn0038275	CG3817
FBgn0038290	CG6912
FBgn0038291	CG3984
FBgn0038292	CG3987
FBgn0038293
FBgn0038294	Mf
FBgn0038296	CG6752
FBgn0038299	Spn88Eb
FBgn0038341	CG14869
FBgn0038366	CG4576
FBgn0038388	CG4287
FBgn0038395	CG10407
FBgn0038405	CG8927
FBgn0038412	Zip3
FBgn0038420	CG10311
FBgn0038421	CG17931
FBgn0038425	CG14881
FBgn0038428	CG14894
FBgn0038437	CG14898
FBgn0038461	CG3678
FBgn0038465	Irc
FBgn0038475	Keap1
FBgn0038540	CG14321
FBgn0038651	CG14299
FBgn0038654	CG14298
FBgn0038666	Smu1
FBgn0038675	CG6013
FBgn0038788	Sirt2
FBgn0038810	Srp72
FBgn0038820	CG4000
FBgn0038826	Syp
FBgn0038838	TotB
FBgn0038839	CG10830
FBgn0038846	CG5697
FBgn0038874	ETHR
FBgn0038912	CG6656
FBgn0038947	Sar1
FBgn0038953	CG18596
FBgn0038964	Nop56
FBgn0039064	CG4467
FBgn0039112	CG10219
FBgn0039130	CG5854
FBgn0039132	AP-1sigma
FBgn0039160	CG5510
FBgn0039164	CG5524
FBgn0039182	CG5728
FBgn0039234	nct
FBgn0039237	CG13640
FBgn0039269	veli
FBgn0039272	CG11836
FBgn0039291	CG13663
FBgn0039293	CG11851
FBgn0039301	Nup37
FBgn0039302	Nup358
FBgn0039305	CG11858
FBgn0039311	CG10513
FBgn0039316	CG11893
FBgn0039321	CG10550
FBgn0039324	CG10553
FBgn0039339	CG5116
FBgn0039381	SppL
FBgn0039415	CG6142
FBgn0039465	Tsp97E
FBgn0039481	Cpr97Eb
FBgn0039485	CG17189
FBgn0039487	gb
FBgn0039528	dsd
FBgn0039537	CG5590
FBgn0039588	CG12413
FBgn0039593	CG9989
FBgn0039683	dmrt99B
FBgn0039684	Obp99d
FBgn0039705	Atg16
FBgn0039709	Cad99C
FBgn0039735	CG7911
FBgn0039756	CG9743
FBgn0039774	CDase
FBgn0039790	CG2246
FBgn0039801	Npc2h
FBgn0039805	Cpr100A
FBgn0039857	RpL6
FBgn0039858	CycG
FBgn0039868	CG11563
FBgn0039869	CG1890
FBgn0039889	CG2219
FBgn0039900	Syt7
FBgn0039909	CG1970
FBgn0039916	CG9935
FBgn0039924	PIP4K
FBgn0039925	Kif3C
FBgn0039927	CG11155
FBgn0039937	fd102C
FBgn0039969	Fis1
FBgn0039993	CG17691
FBgn0040005	CG17883
FBgn0040030
FBgn0040066	wds
FBgn0040237	bor
FBgn0040256	Ugt86Dd
FBgn0040268	Top3alpha
FBgn0040284	SF2
FBgn0040290	RecQ4
FBgn0040323	GNBP1
FBgn0040324	Ephrin
FBgn0040346	CG3704
FBgn0040366	CG11398
FBgn0040389	mRpL14
FBgn0040397	CG3655
FBgn0040465	Dip3
FBgn0040505	Alk
FBgn0040512	zetaCOP
FBgn0040534	CG11985
FBgn0040582	CG5791
FBgn0040653	IM4
FBgn0040732	CG16926
FBgn0040734	CG15065
FBgn0040735	CG16836
FBgn0040736	IM3
FBgn0040817	CG14132
FBgn0040827	CG13315
FBgn0040985	CG6115
FBgn0041087	wun2
FBgn0041100	park
FBgn0041183	Tep1
FBgn0041585	olf186-F
FBgn0041606
FBgn0041713	yellow-c
FBgn0042135	CG18812
FBgn0043364	cbt
FBgn0043456	CG4747
FBgn0043578	PGRP-SB1
FBgn0043792	CG30427
FBgn0043806	CG32032
FBgn0043842	Yeti
FBgn0043900	pygo
FBgn0044047	Ilp6
FBgn0044328	CG32052
FBgn0044510	mRpS5
FBgn0044812	TotC
FBgn0045038	Proct
FBgn0046815
FBgn0046825
FBgn0047038	CG6463
FBgn0050010	CG30010
FBgn0050026	CG30026
FBgn0050050	CG30050
FBgn0050054	CG30054
FBgn0050077	blos1
FBgn0050082	CG30082
FBgn0050118	CG30118
FBgn0050151	CG30151
FBgn0050196	CG30196
FBgn0050197	CG30197
FBgn0050285	CG30285
FBgn0050344	CG30344
FBgn0050421	CG30421
FBgn0050440	CG30440
FBgn0050491	CG30491
FBgn0051092	LpR2
FBgn0051122	CG31122
FBgn0051140	CG31140
FBgn0051205	CG31205
FBgn0051223	CG31223
FBgn0051324	CG31324
FBgn0051326	CG31326
FBgn0051344	CG31344
FBgn0051414	CG31414
FBgn0051475	CG31475
FBgn0051522	CG31522
FBgn0051547	CG31547
FBgn0051550	CG31550
FBgn0051619	CG31619
FBgn0051676	CG31676
FBgn0051704	CG31704
FBgn0051710	CG31710
FBgn0051712	CG31712
FBgn0051715	CG31715
FBgn0051716	Cnot4
FBgn0051728	CG31728
FBgn0051739	CG31739
FBgn0051760	CG31760
FBgn0051769	CG31769
FBgn0051777	CG31777
FBgn0051793	CG31793
FBgn0051869	CG31869
FBgn0051955	CG31955
FBgn0051973	Cda5
FBgn0051974	CG31974
FBgn0052037	CG32037
FBgn0052066	CG32066
FBgn0052109	CG32109
FBgn0052112	CG32112
FBgn0052196	CG32196
FBgn0052220	Csas
FBgn0052230	CG32230
FBgn0052243	CG32243
FBgn0052267	CG32267
FBgn0052278	CG32278
FBgn0052343	Atac3
FBgn0052344	CG32344
FBgn0052354	CG32354
FBgn0052391	CG32391
FBgn0052423	shep
FBgn0052441	CG32441
FBgn0052446	Atox1
FBgn0052473	CG32473
FBgn0052475	mthl8
FBgn0052521	CG32521
FBgn0052525	tRNA:CR32525
FBgn0052576	CG32576
FBgn0052645	CG32645
FBgn0052698	CG32698
FBgn0052758	CG32758
FBgn0052850	CG32850
FBgn0053094	Synd
FBgn0053107	CG33107
FBgn0053110	CG33110
FBgn0053138	AGBE
FBgn0053145	CG33145
FBgn0053170	CG33170
FBgn0053172	CG33172
FBgn0053200	ventrally-expressed-protein-D
FBgn0053217	CG33217
FBgn0053267	CG33267
FBgn0053296	CG33296
FBgn0053543	CG33543
FBgn0053936
FBgn0054003	NimB3
FBgn0058045	CG40045
FBgn0058191	CG40191
FBgn0062442	CG1458
FBgn0062978	CG31808
FBgn0063392	snoRNA:U14:30Ea
FBgn0065035	AlkB
FBgn0066084	RpL41
FBgn0066101	LpR1
FBgn0067318
FBgn0067864	Patj
FBgn0067905	IM14
FBgn0069923	CG41128
FBgn0069947	CG41087
FBgn0069969	CG40498
FBgn0069977	CG40467
FBgn0082598	akirin
FBgn0082981	snoRNA:Psi28S-2949
FBgn0083972	CG34136
FBgn0085376	CG34347
FBgn0085380	CG34351
FBgn0085399	CG34370
FBgn0085408	Shroom
FBgn0085409	CG34380
FBgn0085422	CG34393
FBgn0085435
FBgn0085625	CG41343
FBgn0086076	snoRNA:MeU2-A31
FBgn0086357	Sec61alpha
FBgn0086361	alph
FBgn0086367	t
FBgn0086372	lap
FBgn0086378	Alg-2
FBgn0086441
FBgn0086444	l(2)37Cb
FBgn0086673	CG13272
FBgn0086680	vvl
FBgn0086694	Bre1
FBgn0086711	mol
FBgn0086783
FBgn0086901	cv-c
FBgn0086906	sls
FBgn0086911
FBgn0087040	alphaTub67C
FBgn0243486	rdo
FBgn0250757	CG42235
FBgn0250814	CG4169
FBgn0250823	gish
FBgn0250838	CG30415
FBgn0250869	CG42240
FBgn0250871	pot
FBgn0259143	CG42258
FBgn0259178	5PtaseI
FBgn0259213	CG42313
FBgn0259214	PMCA
FBgn0259222	CG42322
FBgn0259223	CG42323
FBgn0259243	Pka-R1
FBgn0259247	laccase2
FBgn0259482	Mob3
FBgn0259707	CG42361
FBgn0259713	CG42367
FBgn0259876	Cap-G
FBgn0259896	NimC1
FBgn0259918	inaF-B
FBgn0259985	Mppe
FBgn0260010	rump
FBgn0260027	CG42495
FBgn0260387
FBgn0260439	Pp2A-29B
FBgn0260743	CG18347
FBgn0260753	Pdfr
FBgn0260779	gatA
FBgn0260798	Gprk1
FBgn0260799	p120ctn
FBgn0260944	Rbp1
FBgn0261053	Cad86C
FBgn0261089	Sytalpha
FBgn0261119	Prp19
FBgn0261261	plx
FBgn0261363	proPO59
FBgn0261380	mRpL37
FBgn0261387	CG17528
FBgn0261477	slim
FBgn0261514	NimA
FBgn0261547	Exn
FBgn0261574	kug
FBgn0261599	RpS29
FBgn0261606	RpL27A
FBgn0261608	RpL37A
FBgn0261701	CG42737
FBgn0261787	bru
FBgn0261791	SmG
FBgn0261793	Trf2
FBgn0261800	LanB1
FBgn0261822	Bsg
FBgn0261871	dpr2
FBgn0261925	CG42792
FBgn0261933	SmD1
FBgn0261953	TfAP-2
FBgn0261955	kdn
FBgn0261984	Ire1
FBgn0261988	Gprk2
FBgn0261990	CG42808
FBgn0262003	CG42821
FBgn0262124	uex
FBgn0262148	CR42874
